# Supplementary material for: Synthesis and crystal structures of five fluorinated diphenidine derivatives
Source: Acta Crystallogr E Crystallogr Commun. 2025 Feb 14;81(Pt 3):229–34. doi: 10.1107/S2056989025001288 (PMC11891590; doi:10.1107/S2056989025001288)
Supplement: Supplementary file 1 [file e-81-00229-sup1.cif]

##############################################################################
#                                                                            #
# This CIF contains the data in a paper accepted for publication in          #
# Acta Crystallographica Section E. It conforms to the requirements of       #
# Notes for Authors for Acta Crystallographica Section E, and has been       #
# peer reviewed under the auspices of the IUCr Commission on Journals.       #
#                                                                            #
# Full details of the Crystallographic Information File format               #
# are given in the paper "The Crystallographic Information File (CIF):       #
# a New Standard Archive File for Crystallography" by S. R. Hall, F. H.      #
# Allen and I. D. Brown [Acta Cryst. (1991), A47, 655-685].                  #
#                                                                            #
# The current version of the core CIF dictionary is obtainable from          #
# ftp://ftp.iucr.org/pub/cif_core.dic.                                       #
#                                                                            #
# Software is freely available for graphical display of the structure(s)     #
# in this CIF. For information consult the CIF software page                 #
# http://www.iucr.org/resources/cif/software.                                #
#                                                                            #
# This file may be used for bona fide research purposes within the           #
# scientific community so long as proper attribution is given to the journal # 
# article from which it was obtained.                                        #
#                                                                            #
##############################################################################
data_V
_audit_creation_method     'SHELXL-2018/3'
_chemical_name_systematic
;
1-[1-(2,3,4,5,6-Pentafluorophenyl)-2-phenylethyl]piperidin-1-ium chloride
;
_chemical_name_common     ?
_chemical_formula_moiety     'C19 H19 Cl F5 N +, Cl -'
_chemical_formula_sum     'C19 H19 Cl F5 N'
_chemical_formula_iupac     'C19 H19 F5 N +, Cl -'
_chemical_formula_weight     391.80
_chemical_melting_point     ?
_space_group_crystal_system     monoclinic
_space_group_name_H-M_alt     'P 21/c'
_space_group_name_Hall     '-P 2ybc'
loop_
    _space_group_symop_operation_xyz
    'x, y, z'
    '-x, y+1/2, -z+1/2'
    '-x, -y, -z'
    'x, -y-1/2, z-1/2'
_cell_length_a     9.3155(5)
_cell_length_b     22.2529(13)
_cell_length_c     8.2699(3)
_cell_angle_alpha     90
_cell_angle_beta     90.165(5)
_cell_angle_gamma     90
_cell_volume     1714.32(15)
_cell_formula_units_Z     4
_cell_measurement_reflns_used     9843
_cell_measurement_theta_min     3.04
_cell_measurement_theta_max     26.54
_cell_measurement_temperature     123(2)
_exptl_crystal_description     block
_exptl_crystal_colour     colourless
_exptl_crystal_size_max     0.2
_exptl_crystal_size_mid     0.1
_exptl_crystal_size_min     0.05
_exptl_crystal_density_diffrn     1.518
_exptl_crystal_density_meas     ?
_exptl_crystal_density_method     ?
_exptl_crystal_F_000     808
_exptl_absorpt_coefficient_mu     0.277
_exptl_absorpt_correction_type     analytical
_exptl_absorpt_process_details
;
(SADABS; Krause <i>et al.</i>,  2015)
;
_exptl_absorpt_correction_T_min     0.967
_exptl_absorpt_correction_T_max     0.986
_diffrn_ambient_temperature     123(2)
_diffrn_source     'fine-focus sealed tube'
_diffrn_radiation_type     MoK\a
_diffrn_radiation_wavelength     0.71073
_diffrn_measurement_device_type     'Oxford Diffraction Xcalibur'
_diffrn_measurement_method     'scans in phi and omega'
_diffrn_detector_area_resol_mean     ?
_diffrn_reflns_number     5523
_diffrn_reflns_av_R_equivalents     0.0491
_diffrn_reflns_av_unetI/netI     0.0786
_diffrn_reflns_theta_min     3.069
_diffrn_reflns_theta_max     25.000
_diffrn_reflns_theta_full     25.000
_diffrn_measured_fraction_theta_max     0.959
_diffrn_measured_fraction_theta_full     0.959
_diffrn_reflns_limit_h_min     -10
_diffrn_reflns_limit_h_max     11
_diffrn_reflns_limit_k_min     -18
_diffrn_reflns_limit_k_max     26
_diffrn_reflns_limit_l_min     -8
_diffrn_reflns_limit_l_max     9
_refine_special_details     ?
_reflns_number_total     2896
_reflns_number_gt     2117
_reflns_threshold_expression     'I > 2\s(I)'
_refine_ls_structure_factor_coef     Fsqd
_refine_ls_matrix_type     full
_refine_ls_R_factor_all     0.0862
_refine_ls_R_factor_gt     0.0556
_refine_ls_wR_factor_gt     0.1082
_refine_ls_wR_factor_ref     0.1225
_refine_ls_goodness_of_fit_ref     1.013
_refine_ls_restrained_S_all     1.013
_refine_ls_number_reflns     2896
_refine_ls_number_parameters     239
_refine_ls_number_restraints     0
_refine_ls_hydrogen_treatment     mixed
_refine_ls_weighting_scheme     calc
_refine_ls_weighting_details
              'w=1/[\s^2^(Fo^2^)+(0.0452P)^2^+0.3121P] where P=(Fo^2^+2Fc^2^)/3'
_atom_sites_solution_hydrogens     mixed
_atom_sites_solution_primary     ?
_atom_sites_solution_secondary     ?
_refine_ls_shift/su_max     0.001
_refine_ls_shift/su_mean     0.000
_refine_diff_density_max     0.299
_refine_diff_density_min     -0.249
_refine_ls_extinction_method     none
_refine_ls_extinction_coef     .
loop_
    _atom_type_symbol
    _atom_type_description
    _atom_type_scat_dispersion_real
    _atom_type_scat_dispersion_imag
    _atom_type_scat_source
    'C' 'C' 0.0033 0.0016
                         'International Tables Vol C Tables 4.2.6.8 and 6.1.1.4'
    'H' 'H' 0.0000 0.0000
                         'International Tables Vol C Tables 4.2.6.8 and 6.1.1.4'
    'Cl' 'Cl' 0.1484 0.1585
                         'International Tables Vol C Tables 4.2.6.8 and 6.1.1.4'
    'F' 'F' 0.0171 0.0103
                         'International Tables Vol C Tables 4.2.6.8 and 6.1.1.4'
    'N' 'N' 0.0061 0.0033
                         'International Tables Vol C Tables 4.2.6.8 and 6.1.1.4'
_computing_data_collection     'CrysAlisPro (Agilent, 2014)'
_computing_cell_refinement     'CrysAlisPro (Agilent, 2014)'
_computing_data_reduction     'CrysAlisPro (Agilent, 2014)'
_computing_structure_solution
;
SHELXS97 (Sheldrick, 2008)
;
_computing_structure_refinement
;
<i>SHELXL2018/3</i>  (Sheldrick, 2015b)
;
_computing_molecular_graphics
;
X-SEED (Barbour, 2020)
;
_computing_publication_material     ?
loop_
    _atom_site_type_symbol
    _atom_site_label
    _atom_site_fract_x
    _atom_site_fract_y
    _atom_site_fract_z
    _atom_site_U_iso_or_equiv
    _atom_site_adp_type
    _atom_site_calc_flag
    _atom_site_occupancy
    _atom_site_disorder_assembly
    _atom_site_disorder_group
    Cl Cl1 0.24269(9) 0.51019(4) 0.68922(9) 0.0315(2) Uani d 1 . .
    F F1 0.07331(19) 0.42667(8) 0.0555(2) 0.0327(5) Uani d 1 . .
    F F5 0.31205(19) 0.36912(8) 0.53597(19) 0.0307(5) Uani d 1 . .
    F F4 0.1190(2) 0.28212(8) 0.5801(2) 0.0404(5) Uani d 1 . .
    F F2 -0.1166(2) 0.33964(10) 0.1010(2) 0.0474(6) Uani d 1 . .
    F F3 -0.0977(2) 0.26613(9) 0.3625(2) 0.0492(6) Uani d 1 . .
    C C14 0.1989(3) 0.40279(14) 0.2969(3) 0.0218(7) Uani d 1 . .
    C C18 0.1081(4) 0.31807(14) 0.4497(4) 0.0281(8) Uani d 1 . .
    C C6 0.3167(3) 0.44932(13) 0.2723(3) 0.0215(7) Uani d 1 . .
    H H6 0.395538 0.438117 0.348882 0.026 Uiso calc 1 . .
    C C5 0.1334(3) 0.53469(14) 0.2445(4) 0.0256(8) Uani d 1 . .
    H H5A 0.055024 0.505280 0.260780 0.031 Uiso calc 1 . .
    H H5B 0.148162 0.539641 0.126760 0.031 Uiso calc 1 . .
    C C4 0.0922(3) 0.59416(15) 0.3182(4) 0.0308(8) Uani d 1 . .
    H H4A 0.070518 0.588238 0.434277 0.037 Uiso calc 1 . .
    H H4B 0.003969 0.609188 0.264765 0.037 Uiso calc 1 . .
    C C8 0.4205(3) 0.38395(14) 0.0529(3) 0.0246(8) Uani d 1 . .
    C C1 0.3883(3) 0.55697(14) 0.3002(4) 0.0267(8) Uani d 1 . .
    H H1A 0.477032 0.541589 0.351631 0.032 Uiso calc 1 . .
    H H1B 0.407412 0.562601 0.183476 0.032 Uiso calc 1 . .
    C C19 0.2066(3) 0.36364(14) 0.4273(3) 0.0229(7) Uani d 1 . .
    C C10 0.5654(4) 0.29493(15) 0.0849(4) 0.0320(8) Uani d 1 . .
    H H10 0.641115 0.274303 0.138504 0.038 Uiso calc 1 . .
    C C16 -0.0118(4) 0.34743(16) 0.2098(4) 0.0310(8) Uani d 1 . .
    C C2 0.3486(3) 0.61639(15) 0.3748(4) 0.0286(8) Uani d 1 . .
    H H2A 0.427250 0.645549 0.357103 0.034 Uiso calc 1 . .
    H H2B 0.336184 0.611273 0.492819 0.034 Uiso calc 1 . .
    N N1 0.2689(3) 0.51174(11) 0.3216(3) 0.0208(6) Uani d 1 . .
    C C7 0.3833(3) 0.44745(14) 0.1024(3) 0.0258(8) Uani d 1 . .
    H H7A 0.314639 0.464662 0.023408 0.031 Uiso calc 1 . .
    H H7B 0.471239 0.472407 0.101079 0.031 Uiso calc 1 . .
    C C15 0.0873(3) 0.39271(14) 0.1886(3) 0.0242(8) Uani d 1 . .
    C C17 -0.0007(4) 0.30990(15) 0.3412(4) 0.0323(9) Uani d 1 . .
    C C12 0.3791(4) 0.29713(16) -0.1148(4) 0.0327(9) Uani d 1 . .
    H H12 0.327115 0.277949 -0.199197 0.039 Uiso calc 1 . .
    C C3 0.2103(4) 0.64091(15) 0.3016(4) 0.0317(8) Uani d 1 . .
    H H3A 0.182086 0.678299 0.358033 0.038 Uiso calc 1 . .
    H H3B 0.225342 0.650474 0.185948 0.038 Uiso calc 1 . .
    C C11 0.4883(4) 0.26676(15) -0.0364(4) 0.0315(9) Uani d 1 . .
    H H11 0.510387 0.226548 -0.065800 0.038 Uiso calc 1 . .
    C C9 0.5318(3) 0.35331(15) 0.1277(4) 0.0279(8) Uani d 1 . .
    H H9 0.586002 0.372763 0.209846 0.033 Uiso calc 1 . .
    C C13 0.3452(4) 0.35548(15) -0.0706(4) 0.0303(8) Uani d 1 . .
    H H13 0.270025 0.376141 -0.125034 0.036 Uiso calc 1 . .
    H H1 0.261(4) 0.5105(14) 0.425(4) 0.038(10) Uiso d 1 . .
loop_
    _atom_site_aniso_label
    _atom_site_aniso_U_11
    _atom_site_aniso_U_22
    _atom_site_aniso_U_33
    _atom_site_aniso_U_12
    _atom_site_aniso_U_13
    _atom_site_aniso_U_23
    Cl1 0.0238(5) 0.0421(5) 0.0286(4) 0.0016(4) 0.0007(4) 0.0024(4)
    F1 0.0234(11) 0.0457(12) 0.0289(9) -0.0008(10) -0.0060(8) 0.0025(8)
    F5 0.0222(11) 0.0387(12) 0.0313(9) -0.0010(9) -0.0049(8) 0.0063(8)
    F4 0.0404(13) 0.0362(12) 0.0446(11) -0.0041(10) 0.0081(10) 0.0109(9)
    F2 0.0290(12) 0.0668(15) 0.0464(11) -0.0172(11) -0.0084(10) -0.0126(10)
    F3 0.0418(14) 0.0461(13) 0.0596(13) -0.0280(12) 0.0088(11) -0.0072(10)
    C14 0.0128(17) 0.0257(17) 0.0271(16) 0.0031(15) 0.0054(14) -0.0046(13)
    C18 0.030(2) 0.0277(19) 0.0271(17) 0.0013(17) 0.0061(16) 0.0021(14)
    C6 0.0123(17) 0.0248(18) 0.0273(16) 0.0005(15) 0.0013(14) -0.0005(13)
    C5 0.0143(18) 0.034(2) 0.0285(16) 0.0029(16) -0.0038(14) -0.0015(14)
    C4 0.0173(19) 0.039(2) 0.0362(18) 0.0073(17) -0.0046(16) -0.0018(15)
    C8 0.0188(18) 0.0282(18) 0.0268(16) -0.0001(16) 0.0079(15) 0.0034(14)
    C1 0.0140(18) 0.033(2) 0.0329(18) -0.0044(16) 0.0020(15) 0.0030(14)
    C19 0.0171(18) 0.0295(19) 0.0222(16) 0.0020(16) 0.0003(14) -0.0027(14)
    C10 0.027(2) 0.037(2) 0.0325(18) 0.0074(18) 0.0072(16) 0.0058(16)
    C16 0.0186(19) 0.044(2) 0.0302(18) -0.0056(18) 0.0010(16) -0.0122(16)
    C2 0.0187(19) 0.0299(19) 0.0373(18) -0.0037(16) 0.0022(15) 0.0005(15)
    N1 0.0128(15) 0.0278(15) 0.0220(14) -0.0014(13) -0.0002(12) 0.0023(12)
    C7 0.0196(19) 0.0291(19) 0.0288(17) 0.0010(16) 0.0056(15) 0.0031(14)
    C15 0.0213(19) 0.0306(19) 0.0207(16) 0.0004(16) 0.0025(14) -0.0021(14)
    C17 0.025(2) 0.0299(19) 0.042(2) -0.0084(17) 0.0106(17) -0.0100(16)
    C12 0.025(2) 0.043(2) 0.0299(18) -0.0082(19) 0.0031(16) -0.0075(16)
    C3 0.030(2) 0.0292(19) 0.0355(18) 0.0026(17) 0.0013(17) 0.0020(15)
    C11 0.035(2) 0.0279(19) 0.0321(19) 0.0015(18) 0.0110(17) -0.0003(15)
    C9 0.0194(19) 0.035(2) 0.0289(17) -0.0028(16) 0.0026(15) -0.0007(14)
    C13 0.0197(19) 0.043(2) 0.0284(17) 0.0030(17) 0.0048(15) 0.0011(15)
_geom_special_details
;
 All esds (except the esd in the dihedral angle between two l.s. planes)
 are estimated using the full covariance matrix.  The cell esds are taken
 into account individually in the estimation of esds in distances, angles
 and torsion angles; correlations between esds in cell parameters are only
 used when they are defined by crystal symmetry.  An approximate (isotropic)
 treatment of cell esds is used for estimating esds involving l.s. planes.
;
loop_
    _geom_bond_atom_site_label_1
    _geom_bond_atom_site_label_2
    _geom_bond_site_symmetry_2
    _geom_bond_distance
    _geom_bond_publ_flag
    F1 C15 . 1.342(3) ?
    F5 C19 . 1.335(3) ?
    F4 C18 . 1.347(3) ?
    F2 C16 . 1.338(4) ?
    F3 C17 . 1.340(4) ?
    C14 C15 . 1.388(4) ?
    C14 C19 . 1.388(4) ?
    C14 C6 . 1.523(4) ?
    C18 C17 . 1.364(5) ?
    C18 C19 . 1.380(4) ?
    C6 N1 . 1.515(4) ?
    C6 C7 . 1.538(4) ?
    C6 H6 . 1.0000 ?
    C5 N1 . 1.502(4) ?
    C5 C4 . 1.507(4) ?
    C5 H5A . 0.9900 ?
    C5 H5B . 0.9900 ?
    C4 C3 . 1.521(4) ?
    C4 H4A . 0.9900 ?
    C4 H4B . 0.9900 ?
    C8 C9 . 1.385(4) ?
    C8 C13 . 1.390(4) ?
    C8 C7 . 1.512(4) ?
    C1 C2 . 1.506(4) ?
    C1 N1 . 1.511(4) ?
    C1 H1A . 0.9900 ?
    C1 H1B . 0.9900 ?
    C10 C9 . 1.383(5) ?
    C10 C11 . 1.382(5) ?
    C10 H10 . 0.9500 ?
    C16 C17 . 1.374(5) ?
    C16 C15 . 1.378(4) ?
    C2 C3 . 1.523(4) ?
    C2 H2A . 0.9900 ?
    C2 H2B . 0.9900 ?
    N1 H1 . 0.85(3) ?
    C7 H7A . 0.9900 ?
    C7 H7B . 0.9900 ?
    C12 C11 . 1.381(5) ?
    C12 C13 . 1.386(5) ?
    C12 H12 . 0.9500 ?
    C3 H3A . 0.9900 ?
    C3 H3B . 0.9900 ?
    C11 H11 . 0.9500 ?
    C9 H9 . 0.9500 ?
    C13 H13 . 0.9500 ?
loop_
    _geom_angle_atom_site_label_1
    _geom_angle_atom_site_label_2
    _geom_angle_atom_site_label_3
    _geom_angle_site_symmetry_1
    _geom_angle_site_symmetry_3
    _geom_angle
    _geom_angle_publ_flag
    C15 C14 C19 . . 115.9(3) ?
    C15 C14 C6 . . 124.2(3) ?
    C19 C14 C6 . . 119.6(3) ?
    F4 C18 C17 . . 120.1(3) ?
    F4 C18 C19 . . 119.7(3) ?
    C17 C18 C19 . . 120.2(3) ?
    N1 C6 C14 . . 112.0(2) ?
    N1 C6 C7 . . 113.0(2) ?
    C14 C6 C7 . . 113.3(3) ?
    N1 C6 H6 . . 105.9 ?
    C14 C6 H6 . . 105.9 ?
    C7 C6 H6 . . 105.9 ?
    N1 C5 C4 . . 110.0(3) ?
    N1 C5 H5A . . 109.7 ?
    C4 C5 H5A . . 109.7 ?
    N1 C5 H5B . . 109.7 ?
    C4 C5 H5B . . 109.7 ?
    H5A C5 H5B . . 108.2 ?
    C5 C4 C3 . . 112.2(3) ?
    C5 C4 H4A . . 109.2 ?
    C3 C4 H4A . . 109.2 ?
    C5 C4 H4B . . 109.2 ?
    C3 C4 H4B . . 109.2 ?
    H4A C4 H4B . . 107.9 ?
    C9 C8 C13 . . 118.6(3) ?
    C9 C8 C7 . . 120.7(3) ?
    C13 C8 C7 . . 120.6(3) ?
    C2 C1 N1 . . 110.8(2) ?
    C2 C1 H1A . . 109.5 ?
    N1 C1 H1A . . 109.5 ?
    C2 C1 H1B . . 109.5 ?
    N1 C1 H1B . . 109.5 ?
    H1A C1 H1B . . 108.1 ?
    F5 C19 C18 . . 117.7(3) ?
    F5 C19 C14 . . 120.2(3) ?
    C18 C19 C14 . . 122.1(3) ?
    C9 C10 C11 . . 119.6(3) ?
    C9 C10 H10 . . 120.2 ?
    C11 C10 H10 . . 120.2 ?
    F2 C16 C17 . . 120.4(3) ?
    F2 C16 C15 . . 119.8(3) ?
    C17 C16 C15 . . 119.7(3) ?
    C1 C2 C3 . . 111.1(3) ?
    C1 C2 H2A . . 109.4 ?
    C3 C2 H2A . . 109.4 ?
    C1 C2 H2B . . 109.4 ?
    C3 C2 H2B . . 109.4 ?
    H2A C2 H2B . . 108.0 ?
    C5 N1 C1 . . 110.0(2) ?
    C5 N1 C6 . . 116.4(2) ?
    C1 N1 C6 . . 111.2(2) ?
    C5 N1 H1 . . 111(2) ?
    C1 N1 H1 . . 102(2) ?
    C6 N1 H1 . . 105(2) ?
    C8 C7 C6 . . 111.5(2) ?
    C8 C7 H7A . . 109.3 ?
    C6 C7 H7A . . 109.3 ?
    C8 C7 H7B . . 109.3 ?
    C6 C7 H7B . . 109.3 ?
    H7A C7 H7B . . 108.0 ?
    F1 C15 C16 . . 116.9(3) ?
    F1 C15 C14 . . 120.6(3) ?
    C16 C15 C14 . . 122.5(3) ?
    F3 C17 C18 . . 120.7(3) ?
    F3 C17 C16 . . 119.8(3) ?
    C18 C17 C16 . . 119.5(3) ?
    C11 C12 C13 . . 120.2(3) ?
    C11 C12 H12 . . 119.9 ?
    C13 C12 H12 . . 119.9 ?
    C4 C3 C2 . . 109.3(3) ?
    C4 C3 H3A . . 109.8 ?
    C2 C3 H3A . . 109.8 ?
    C4 C3 H3B . . 109.8 ?
    C2 C3 H3B . . 109.8 ?
    H3A C3 H3B . . 108.3 ?
    C12 C11 C10 . . 119.9(3) ?
    C12 C11 H11 . . 120.0 ?
    C10 C11 H11 . . 120.0 ?
    C10 C9 C8 . . 121.2(3) ?
    C10 C9 H9 . . 119.4 ?
    C8 C9 H9 . . 119.4 ?
    C12 C13 C8 . . 120.4(3) ?
    C12 C13 H13 . . 119.8 ?
    C8 C13 H13 . . 119.8 ?
loop_
    _geom_hbond_atom_site_label_D
    _geom_hbond_atom_site_label_H
    _geom_hbond_atom_site_label_A
    _geom_hbond_site_symmetry_A
    _geom_hbond_distance_DH
    _geom_hbond_distance_HA
    _geom_hbond_distance_DA
    _geom_hbond_angle_DHA
    _geom_hbond_publ_flag
    N1 H1 Cl1 . 0.85(3) 2.20(3) 3.051(3) 178(3) yes
_shelx_space_group_comment
;
The symmetry employed for this shelxl refinement is uniquely defined
by the following loop, which should always be used as a source of
symmetry information in preference to the above space-group names.
They are only intended as comments.
;
_shelx_estimated_absorpt_T_min     ?
_shelx_estimated_absorpt_T_max     ?
_shelx_hkl_file
;
   0   0   2 1794.75 46.9642   4
   0   0   2 1950.09 75.9492   3
   0   0   3 16.1250 16.9978   3
   0   0   3-18.8606 14.1533   1
   0   0   3-11.3645 9.78460   4
   0   0   4 2586.65 109.535   1
   0   0   4 2770.40 130.713   3
   0   0   4 2714.04 78.2161   4
   0   0   5 40.8284 30.9052   3
   0   0   5 1.45452 16.0267   1
   0   0   5 3.97675 9.65837   4
   0   0   6 104.288 30.8978   1
   0   0   6 130.883 18.8145   4
   0   0   6 204.700 55.0005   3
   0   0   7 1.08793 14.1281   1
   0   0   7-42.1538 30.7274   3
   0   0   7-10.7630 7.68910   4
   0   0   8 3198.87 212.178   3
   0   0   8 4227.10 202.733   1
   0   0   9 8.88291 31.2271   3
   0   0  10 255.946 87.4480   3
   0   1   2 3947.25 110.158   3
   0   1  -2 3574.67 71.3346   4
   0  -1   2 3880.72 99.9300   3
   0  -1   2 3587.64 71.0158   4
   0   1  -2 3592.81 93.2532   1
   0   1  -3 10527.2 144.359   4
   0   1   3 10592.0 218.287   3
   0  -1   3 10409.7 209.248   3
   0   1   3 10130.8 138.736   4
   0  -1   3 10439.5 139.563   4
   0  -1   3 9695.90 184.547   1
   0   1   4 485.541 33.6071   4
   0   1   4 476.489 56.0405   3
   0  -1   4 518.730 34.6383   4
   0  -1   4 466.050 53.7287   3
   0  -1   4 459.244 45.4297   1
   0  -1   5 10051.3 159.505   4
   0   1   5 9876.46 237.332   1
   0   1   5 9150.40 277.050   3
   0  -1   5 9781.29 239.776   1
   0   1   5 9265.71 159.076   4
   0  -1   5 9478.63 274.811   3
   0  -1   6 208.860 24.4851   4
   0  -1   6 126.004 26.8472   1
   0   1   6 207.017 24.7200   4
   0  -1   6 170.878 45.4313   3
   0   1   6 238.343 51.9590   3
   0   1   6 162.094 32.6175   1
   0   1   7 85.0539 39.6817   3
   0  -1   7 125.118 28.8827   1
   0   1   7 132.637 35.4381   1
   0  -1   7 87.0946 36.5126   3
   0   1   7 86.9536 13.5434   4
   0   1   8 555.680 93.7890   1
   0   1   8 267.344 68.6633   3
   0  -1   8 357.956 72.3885   3
   0   1   9 88.0488 45.2818   3
   0  -1   9 103.250 44.4344   3
   0   1   9 96.6710 43.2044   1
   0  -1  10 149.369 63.2158   3
   0   1  10 107.672 52.6092   3
   0  -1  11 135.057 39.9787   3
   0   2  -1 3873.54 73.6552   4
   0   2   2 25839.2 293.056   3
   0  -2   2 23920.0 207.072   4
   0   2  -2 22808.4 244.054   1
   0   2  -2 23656.4 208.221   4
   0  -2   2 24360.9 240.812   3
   0  -2   3 1456.83 56.9120   4
   0   2  -3 1383.35 72.3403   1
   0   2   3 1512.40 86.9462   3
   0  -2   3 1476.66 74.9846   1
   0   2  -3 1457.27 58.1038   4
   0  -2   3 1535.56 79.4081   3
   0   2   4 4312.61 167.416   3
   0   2  -4 4570.30 115.860   4
   0  -2   4 4708.16 109.911   4
   0   2   4 4435.78 106.865   4
   0  -2   4 4328.87 146.422   1
   0  -2   4 4444.37 160.078   3
   0  -2   5 142.052 36.8453   3
   0   2   5 148.828 36.5877   3
   0   2   5 159.165 22.2742   4
   0  -2   5 167.974 32.1090   1
   0  -2   5 181.340 24.4521   4
   0  -2   6 1012.96 56.9286   4
   0   2   6 1019.91 55.8095   4
   0   2   6 1102.07 106.466   3
   0   2   6 1081.71 90.1947   1
   0  -2   6 913.348 94.4566   3
   0  -2   6 1040.79 89.1428   1
   0   2   7 36.1708 25.9036   1
   0   2   7 6.62740 7.17482   4
   0  -2   7-14.7202 21.6873   3
   0   2   7-25.5364 22.1883   3
   0  -2   8 832.097 107.453   3
   0   2   8 781.824 111.661   3
   0   2   8 1076.70 98.9363   1
   0  -2   9 252.198 61.5980   3
   0   2   9 149.552 43.2077   1
   0   2   9 174.188 63.7973   3
   0   2  10 201.754 70.6238   3
   0  -2  10 292.411 79.5330   3
   0  -2  11 25.9264 45.4476   3
   0   3  -1 420.235 29.9728   4
   0   3   1 455.766 31.6684   3
   0   3  -2 16936.8 231.143   1
   0   3  -2 17277.9 201.063   4
   0  -3   2 16762.1 199.657   4
   0   3   2 18004.1 253.855   3
   0  -3   2 17053.6 193.832   3
   0   3  -3 9991.86 168.846   4
   0   3  -3 10004.3 196.103   1
   0  -3   3 10083.0 164.543   4
   0  -3   3 10296.0 200.574   3
   0   3   3 10446.2 227.990   3
   0   3  -4 64.0802 16.1653   4
   0  -3   4 78.7050 28.5006   3
   0   3   4 60.4863 24.9467   3
   0   3  -4 85.9677 26.3642   1
   0  -3   4 67.9596 17.9645   4
   0   3   5 904.366 54.6487   4
   0   3   5 885.465 87.1393   3
   0   3  -5 968.899 63.1832   4
   0  -3   5 912.727 83.9916   3
   0  -3   5 908.749 57.7702   4
   0  -3   6 161.335 45.8759   3
   0   3   6 99.8710 37.7243   3
   0   3   6 126.317 21.5949   4
   0   3   7 305.679 29.6954   4
   0   3   7 455.578 62.5117   1
   0  -3   7 368.065 63.0211   3
   0   3   7 358.982 68.0884   3
   0   3   8 1007.80 96.9615   1
   0   3   8 844.011 111.012   3
   0  -3   8 738.708 101.030   3
   0   3   9 113.125 43.5028   1
   0  -3   9 92.4928 46.1234   3
   0   3   9 86.0827 44.8161   3
   0  -3  10 37.9055 37.9767   3
   0   3  10 108.871 53.5591   3
   0  -3  11 228.983 74.4200   3
   0   4   0 2942.02 53.2293   3
   0   4  -1 473.454 25.0477   2
   0   4   1 602.999 37.9797   3
   0   4  -1 569.185 39.3640   4
   0   4  -2 4441.58 112.574   4
   0  -4   2 4461.33 97.0053   3
   0   4   2 4706.70 134.196   3
   0  -4   2 4314.84 105.418   2
   0  -4   3 368.948 38.2672   3
   0   4  -3 404.850 37.8228   4
   0   4   3 447.440 50.3843   3
   0  -4   3 366.376 37.0991   4
   0   4  -3 367.082 42.4741   1
   0  -4   4 204.430 34.6997   3
   0   4  -4 216.845 32.9670   4
   0   4   4 143.957 35.2017   3
   0  -4   4 139.312 24.6738   4
   0   4  -4 176.201 32.8997   1
   0  -4   5 1202.16 93.8074   3
   0   4  -5 1213.64 73.4361   4
   0   4   5 1157.73 102.024   3
   0   4  -6 422.948 47.1840   4
   0   4   6 401.407 68.3411   3
   0   4   6 440.528 42.4900   4
   0  -4   6 350.780 60.4491   3
   0  -4   7 35.2380 29.3501   3
   0   4   7 57.4766 34.3772   3
   0   4   7 35.7345 21.8754   1
   0   4   8 78.7266 39.4206   1
   0  -4   8 27.2820 35.3760   3
   0   4   8 78.7324 45.1404   3
   0  -4   9 139.609 59.8768   3
   0   4   9 74.7820 32.7426   1
   0   4   9 116.176 50.1040   3
   0  -4  10 189.716 70.6990   3
   0   4  10 51.2732 40.7378   3
   0  -4  11 173.306 80.5800   2
   0   5   0 4.74683 7.00921   3
   0   5  -1 1473.00 70.2589   4
   0   5   1 1700.61 66.5502   3
   0   5  -2 2195.94 87.2208   4
   0  -5   2 2238.32 75.4054   2
   0  -5   2 2128.50 60.0840   3
   0   5   2 2412.80 99.5445   3
   0   5  -3 2005.42 99.6451   1
   0   5   3 1980.38 104.586   3
   0   5  -3 2028.16 88.8935   4
   0  -5   3 1846.56 79.6503   3
   0   5  -4 3379.04 119.989   4
   0  -5   4 3211.39 129.938   3
   0   5   4 3398.46 156.429   3
   0   5  -4 3557.71 140.739   1
   0   5   5 1036.98 100.504   3
   0  -5   5 992.935 83.2247   3
   0   5  -5 1154.49 91.2060   1
   0   5  -5 1006.58 67.7237   4
   0   5   6 40.5708 19.7983   4
   0   5   6-29.4024 26.1922   3
   0  -5   6-28.4174 27.3700   3
   0   5  -6 49.1808 25.7004   4
   0  -5   7 163.792 47.5329   3
   0   5   7 215.774 57.2444   3
   0   5   8 29.4923 28.8233   1
   0  -5   8-3.10044 34.5929   3
   0   5   8 34.4908 33.3351   3
   0  -5   9 820.647 110.805   3
   0   5   9 1049.34 104.645   1
   0   5   9 815.436 117.248   3
   0  -5  10 722.459 113.496   3
   0  -5  10 475.500 97.4532   2
   0   5  10 779.785 129.386   3
   0  -5  11 129.709 68.1924   2
   0   6   0 3048.35 66.4274   3
   0   6  -1 115.240 25.5158   4
   0   6   1 125.487 21.0541   3
   0   6   2 2102.94 95.2122   3
   0   6  -2 1936.32 88.4373   4
   0  -6   2 1642.67 50.5594   3
   0  -6   2 1994.46 71.1312   2
   0  -6   3 474.307 38.5624   3
   0  -6   3 519.851 46.7672   2
   0   6   3 534.092 54.9849   3
   0   6  -3 528.397 50.9606   4
   0   6  -4 133.734 27.9244   4
   0   6   4 270.954 49.8776   3
   0   6  -4 256.190 41.4225   1
   0  -6   4 192.892 30.6894   3
   0   6  -5 79.0837 28.1829   4
   0   6  -5 114.910 36.7719   1
   0  -6   5 56.3286 22.0623   3
   0   6   5 96.8881 33.0427   3
   0   6   6 217.378 61.1128   3
   0  -6   6 171.298 40.8759   3
   0   6  -6 184.552 37.5145   4
   0   6  -7 213.627 42.0636   4
   0  -6   7 101.761 31.1445   3
   0   6   7 104.711 43.2312   3
   0   6   8 11.7515 37.0804   3
   0   6   8 203.996 49.2567   1
   0  -6   8 144.376 48.2867   3
   0  -6   9-21.5044 36.9980   3
   0  -6   9 32.2695 48.5599   2
   0   6   9 48.0629 55.5768   3
   0   6  10 225.672 83.9891   3
   0  -6  10 134.212 56.8373   2
   0  -6  10 190.844 61.0835   3
   0   7   0-5.45750 9.13713   3
   0   7   1 1643.73 72.6745   3
   0   7  -2 133.801 28.3870   4
   0   7   2 147.600 27.9927   3
   0  -7   3 333.060 38.9178   2
   0   7  -3 334.619 43.9800   4
   0  -7   3 386.368 32.8234   3
   0   7   3 398.708 51.8370   3
   0  -7   4 119.437 22.2625   3
   0  -7   4 87.1957 28.8376   2
   0   7  -4 162.181 34.8590   1
   0   7   4 80.1858 27.5141   3
   0   7  -4 79.9194 23.4920   4
   0   7   5 1214.95 110.580   3
   0   7  -5 1130.09 84.4023   4
   0  -7   5 1071.11 79.1783   3
   0   7  -5 1314.53 101.196   1
   0  -7   5 1114.05 91.8130   2
   0  -7   6 964.056 89.0430   3
   0   7  -6 1087.68 82.2183   4
   0   7   6 1129.91 119.456   3
   0  -7   6 1055.73 99.7726   2
   0  -7   7 118.492 48.1866   2
   0   7   7 63.1466 27.2365   3
   0  -7   7 108.740 35.1981   3
   0   7  -7 128.292 31.6661   4
   0   7   8 124.495 45.2421   3
   0  -7   8 171.585 44.3478   3
   0  -7   8 127.813 41.7692   2
   0  -7   9 207.283 58.3439   2
   0  -7   9 263.956 72.4150   3
   0   7   9 277.534 68.5473   3
   0   7  10 71.5924 40.2098   3
   0  -7  10 54.4721 40.2167   2
   0   8   0 8960.25 134.709   3
   0   8   1 256.113 31.3382   3
   0   8   2 197.453 32.3583   3
   0   8  -2 195.686 35.2173   4
   0   8   3 1423.19 96.2272   3
   0   8  -3 1406.36 89.4181   4
   0  -8   3 1435.05 75.8427   2
   0   8   4 70.2185 33.8343   3
   0  -8   4 61.0317 21.0942   3
   0   8  -4 12.5851 16.8039   4
   0  -8   4 69.2352 21.3702   2
   0   8  -4 39.8233 24.3534   1
   0  -8   5 54.3136 21.3591   3
   0  -8   5 53.0070 24.3620   2
   0   8   5-10.6239 27.5010   3
   0   8  -5 42.6248 23.4368   4
   0  -8   6 1397.70 107.363   3
   0  -8   6 1342.31 113.428   2
   0   8   6 1523.67 137.211   3
   0   8  -6 1447.27 99.8114   4
   0  -8   7 158.254 46.0910   3
   0  -8   7 298.625 58.3570   2
   0   8   7 237.344 61.0179   3
   0   8  -7 228.841 46.2124   4
   0   8   8 612.351 102.795   3
   0  -8   8 700.034 95.3042   3
   0  -8   8 643.315 96.7176   2
   0   8   9 82.4724 38.2820   3
   0  -8   9 49.7795 45.8662   2
   0   9   0 25.6855 12.0847   3
   0   9   1 7496.75 166.216   3
   0   9  -2-9.24299 16.1937   4
   0   9  -2 20.6086 11.5639   2
   0   9   2 20.3082 19.4128   3
   0   9  -3 3972.69 154.016   4
   0   9   3 3847.53 161.435   3
   0   9   4 499.577 68.2075   3
   0   9  -4 472.100 56.4166   4
   0  -9   4 469.824 50.3655   2
   0   9  -5 77.0306 28.9032   4
   0   9   5 111.023 37.9057   3
   0  -9   5 150.666 33.8730   3
   0  -9   5 178.983 39.6065   2
   0   9  -6 274.455 54.3017   4
   0  -9   6 141.166 38.5018   2
   0   9   6 153.881 45.1565   3
   0  -9   6 153.913 38.2486   3
   0   9  -7 80.3732 31.8097   4
   0   9   7 103.824 40.8870   3
   0  -9   7 44.3481 26.4228   3
   0  -9   7 46.7844 28.6829   2
   0  -9   8 125.188 49.1526   2
   0   9   8 54.5114 41.6484   3
   0  -9   9 59.5900 47.8443   2
   0   9   9 74.7948 50.4012   3
   0  10   0 9.29512 7.94220   3
   0  10  -1 592.489 64.6023   4
   0  10   1 663.952 52.7100   3
   0  10  -2 700.834 43.3056   2
   0  10  -2 745.723 70.6900   4
   0  10   2 665.498 61.4108   3
   0  10  -3 2561.86 132.060   4
   0  10   3 2741.64 138.099   3
   0  10  -4 195.712 45.4991   4
   0  10   4 62.4340 31.8054   3
   0  10   5 2248.59 156.851   3
   0 -10   5 2020.86 117.678   2
   0  10  -5 2208.71 129.973   4
   0  10   6 1258.17 128.613   3
   0 -10   6 1264.66 104.845   2
   0  10  -6 1411.71 109.995   4
   0  10  -7-6.76947 21.2659   4
   0  10   7-1.60299 25.2313   3
   0 -10   7 33.5135 31.0584   2
   0 -10   8 630.497 90.1862   2
   0  10   8 671.382 106.158   3
   0  10   9 259.237 70.6280   3
   0  11   0-3.96198 17.7534   3
   0  11   1 40.1759 16.2572   3
   0  11  -1 59.8858 20.9394   4
   0  11  -2 76.5087 17.3284   2
   0  11   2 126.610 30.0475   3
   0  11  -2 178.492 38.0247   4
   0  11   3 1675.73 112.946   3
   0  11  -3 1650.21 109.752   4
   0  11   4 786.569 85.8396   3
   0  11  -4 787.007 80.7025   4
   0  11   5 776.866 94.9024   3
   0  11  -5 772.971 80.4117   4
   0  11   6 7.62283 21.7331   3
   0 -11   6 27.3229 27.6858   2
   0  11  -6 3.76069 23.7694   4
   0  11  -7 128.620 42.0985   4
   0  11   7 65.9338 47.1727   3
   0 -11   7 10.7722 28.5769   2
   0  11   8 141.174 55.4794   3
   0 -11   8 154.349 51.8136   2
   0  11   9 76.9597 59.3174   3
   0  12   0 739.886 46.2066   3
   0  12  -1 49.9268 25.9751   4
   0  12   1 62.4665 21.3205   3
   0  12  -2 928.207 52.3540   2
   0  12   2 1178.19 85.8562   3
   0  12  -2 1161.04 96.4901   4
   0  12  -3 261.499 49.0469   4
   0  12   3 261.987 50.5415   3
   0  12   4-1.69375 18.7348   3
   0  12  -4 46.6057 28.4843   4
   0  12  -5 328.983 64.6438   4
   0  12   5 391.060 68.3068   3
   0  12   6 1076.11 122.644   3
   0  12  -6 1248.53 108.779   4
   0  12  -7 2078.57 145.833   4
   0  12   7 1749.01 165.261   3
   0 -12   7 1807.49 136.790   2
   0  12   8 438.446 87.7796   3
   0  12   9 316.083 82.1443   3
   0  13   0 21.3817 12.4018   3
   0  13   1 229.806 35.8906   3
   0  13  -1 230.361 46.9601   4
   0  13   2 1450.47 99.1000   3
   0  13  -2 1261.46 63.1348   2
   0  13  -2 1490.12 113.885   4
   0  13   3 1486.42 111.223   3
   0  13  -3 1260.29 105.355   4
   0  13   4 36.9860 29.5404   3
   0  13  -4 23.7880 24.0523   4
   0  13   5 247.297 56.8003   3
   0  13  -5 282.792 54.6192   4
   0  13   6 691.224 101.582   3
   0  13  -6 757.490 89.9590   4
   0  13   7 28.2504 25.4250   3
   0  13  -7 73.6404 48.6251   4
   0  13   8-9.83043 37.1136   3
   0  13   9 15.4724 29.2955   3
   0  14   0 3279.39 102.449   3
   0  14  -1 994.694 97.7657   4
   0  14   1 999.081 72.1798   3
   0  14  -2 437.528 68.8027   4
   0  14   2 501.919 61.0324   3
   0  14  -2 388.206 36.8980   2
   0  14  -3 46.5544 27.0809   4
   0  14   3 64.4152 29.4976   3
   0  14   4 184.109 46.2603   3
   0  14  -4 193.226 48.0379   4
   0  14  -5 418.517 67.1541   4
   0  14   5 300.283 60.2883   3
   0  14  -6 80.6563 39.4003   4
   0  14   6 66.8204 35.2672   3
   0  14  -7 103.621 45.4045   4
   0  14   7 23.3529 36.7260   3
   0  14   8 515.276 93.5204   3
   0  15   0 30.9539 11.6623   3
   0  15   1 122.421 25.3926   3
   0  15  -1 113.776 39.6038   4
   0  15   2 47.8195 22.3123   3
   0  15  -2 63.0472 14.7391   2
   0  15  -2 117.170 35.9716   4
   0  15  -3 33.9782 22.9851   4
   0  15   3 18.8112 31.5578   3
   0  15  -4 302.632 60.5409   4
   0  15   4 190.132 46.9925   3
   0  15  -5 886.639 101.815   4
   0  15   5 962.331 109.102   3
   0  15   6 85.4687 45.6457   3
   0  15  -6-1.14479 21.2580   4
   0  15  -7 104.812 45.4418   4
   0  15   7-56.2724 39.2656   3
   0  15   8 45.0761 42.6750   3
   0  16   0 147.116 43.7310   4
   0  16   0 131.458 23.5020   3
   0  16   1 84.0469 24.2832   3
   0  16  -1 50.1010 26.9437   4
   0  16   2 94.2329 30.6695   3
   0  16  -2 140.970 23.9002   2
   0  16  -2 170.734 49.1067   4
   0  16  -3 44.9288 27.0831   4
   0  16   3 86.1476 35.8133   3
   0  16  -4 27.1443 29.9042   4
   0  16   4 23.4402 26.0667   3
   0  16   5 37.0624 29.7116   3
   0  16  -5 7.50631 19.9068   4
   0  16   6 345.116 76.5728   3
   0  16  -6 299.581 67.5398   4
   0  16  -7 153.525 50.4853   4
   0  16   7 86.5586 40.5096   3
   0  16   8 186.366 60.6591   3
   0  17   0 10.7710 20.8946   4
   0  17   1 543.254 53.7111   3
   0  17  -1 502.837 77.0736   4
   0  17  -2 945.846 61.2848   2
   0  17   2 1030.99 89.3933   3
   0  17  -2 1201.58 117.905   4
   0  17   3 735.372 83.3148   3
   0  17  -3 809.723 95.4940   4
   0  17   4 69.6100 24.3930   3
   0  17  -4 58.3638 40.0289   4
   0  17  -5 20.3561 21.7680   4
   0  17   5-4.00790 21.4359   3
   0  17  -6 36.6440 20.9426   4
   0  17   6 46.9022 35.3699   3
   0  17  -7 52.7772 45.6940   4
   0  17   7 64.4737 51.0073   3
   0  17   8 186.314 72.6153   3
   0  18   0 337.757 67.0752   4
   0  18   1 201.099 36.9075   3
   0  18  -1 143.242 46.5399   4
   0  18   2 230.477 44.5624   3
   0  18  -2 225.546 55.7535   4
   0  18   3 27.3899 25.9925   3
   0  18  -3 31.7883 37.6146   4
   0  18   4 26.7719 24.3226   3
   0  18  -4 59.5089 41.4302   4
   0  18   5-6.45963 24.2036   3
   0  18  -5 3.65046 24.0999   4
   0  18   6 45.0937 30.0166   3
   0  18  -6 34.5565 42.2320   4
   0  18   7 117.112 53.1320   3
   0  18  -7 118.514 48.4432   4
   0  18   7 87.3278 32.6700   4
   0  18   8 134.345 60.4697   3
   0  19   0-20.0819 22.9655   4
   0  19   1 547.870 79.3229   4
   0  19  -1 540.508 86.8116   4
   0  19   1 530.518 60.9085   3
   0  19   2 60.3802 20.2691   3
   0  19  -2 155.311 48.4511   4
   0  19   3 16.9402 15.6986   3
   0  19  -3 27.7130 27.3593   4
   0  19   4 840.107 101.665   3
   0  19  -4 1015.03 117.122   4
   0  19  -5 383.467 72.9805   4
   0  19   5 324.111 72.6395   3
   0  19   6 71.6945 41.2277   3
   0  19  -6 27.8531 36.7738   4
   0  19  -7 92.9912 51.7617   4
   0  19   7 77.3992 43.6993   3
   0  20   0 358.098 67.2079   4
   0  20   1 172.745 59.0394   4
   0  20   1 143.000 31.5952   3
   0  20  -1 202.068 58.1572   4
   0  20  -2 1696.62 151.176   4
   0  20   2 1458.92 108.728   3
   0  20  -3 231.706 59.4352   4
   0  20   3 223.373 49.6427   3
   0  20  -4 158.792 56.0871   4
   0  20   4 118.441 45.6930   3
   0  20   5 274.913 60.2189   3
   0  20  -5 316.539 69.7882   4
   0  20   6 59.8803 42.0875   3
   0  20   6-14.6272 20.9335   4
   0  20  -6 91.3623 45.1009   4
   0  20   7 245.744 78.7877   3
   0  21   0 6.50111 26.4033   4
   0  21   1 140.917 47.0874   4
   0  21  -1 186.249 60.5865   4
   0  21   2 125.433 38.0572   3
   0  21  -2 91.5349 51.9747   4
   0  21   2 98.9210 49.2865   4
   0  21  -3 314.242 76.3256   4
   0  21   3 275.951 66.9369   4
   0  21   3 148.938 45.8810   3
   0  21   4 84.2038 36.0788   4
   0  21  -4 172.790 58.4145   4
   0  21   4 120.029 46.2598   3
   0  21   5 436.388 79.1423   4
   0  21  -5 483.129 90.3477   4
   0  21   5 400.444 76.2979   3
   0  21  -6 15.5132 31.2042   4
   0  21   6-59.2218 26.7027   3
   0  21   6 41.2239 37.4784   4
   0  21   7 202.089 68.1552   3
   0  22   0 412.221 79.0234   4
   0  22   1 1155.76 130.547   4
   0  22  -1 983.309 123.212   4
   0  22   2 96.1308 47.3588   4
   0  22   2 55.9746 31.5326   3
   0  22  -2 10.7460 34.7347   4
   0  22   3 63.5552 32.5226   4
   0  22  -3-2.06557 36.1723   4
   0  22   3 47.7590 20.2969   3
   0  22  -4 98.5130 40.5015   4
   0  22   4 116.807 44.6288   3
   0  22   4 128.636 48.2863   4
   0  22   5 97.4941 45.1655   3
   0  22   5 2.84124 30.7159   4
   0  22  -5 140.300 43.5188   4
   0  22   6-0.27900 31.8021   4
   0  22   6 164.723 54.9668   3
   0  22  -6 85.1629 52.8383   4
   0  22   7 92.2720 43.9560   3
   0  23   0 5.75058 31.3176   4
   0  23  -1 690.330 105.237   4
   0  23   1 739.053 104.981   4
   0  23   2 448.823 85.5243   4
   0  23  -2 460.557 88.3233   4
   0  23   3 20.4623 22.0611   4
   0  23  -3 87.8491 45.2870   4
   0  23   3 76.4775 38.6843   3
   0  23   4 202.923 62.4609   4
   0  23   4 142.497 47.9149   3
   0  23  -4 201.910 61.9631   4
   0  23  -5-28.9334 41.2247   4
   0  23   5 62.0110 40.7834   3
   0  23   5 43.6604 28.2929   4
   0  23  -6 413.780 91.9543   4
   0  23   6 248.584 74.2522   3
   0  23   6 219.653 53.3833   4
   0  23   7 309.283 84.9737   3
   0  24   0 397.664 81.3265   4
   0  24   1-7.32005 28.4135   4
   0  24  -1 91.0774 47.0589   4
   0  24  -2 194.181 59.6368   4
   0  24   2 135.064 63.4087   4
   0  24   3 216.364 60.7027   4
   0  24  -3 228.071 69.6730   4
   0  24   4 42.5651 31.3750   4
   0  24   4 0.15959 39.4997   3
   0  24  -4 85.7389 47.5065   4
   0  24   5 84.5809 56.1263   3
   0  24   5-6.19253 26.1867   4
   0  24  -5 90.7026 51.2666   4
   0  24   6 101.393 45.5732   3
   0  24   6 83.5123 46.4727   4
   0  24  -6 177.959 67.2365   4
   0  25   0 52.8844 46.0228   4
   0  25  -1 552.924 98.6123   4
   0  25   1 512.829 97.4389   4
   0  25   2-1.62945 23.1249   4
   0  25  -2 11.2100 33.9197   4
   0  25   3-11.3727 23.6665   4
   0  25  -3-17.9422 25.1504   4
   0  25  -4 175.945 62.8002   4
   0  25   4 127.468 50.1793   4
   0  25  -5 84.5903 36.1787   4
   0  25   5 171.325 61.9587   4
   0  25   6 72.7518 40.2899   4
   0  25   6 93.5224 48.5882   3
   0  25  -6 117.607 47.6846   4
   0  26   0 46.6452 43.9478   4
   0  26  -1 182.373 63.5790   4
   0  26   1 186.709 62.8457   4
   0  26  -2 92.6884 43.9702   4
   0  26   2 59.6526 30.8412   4
   0  26  -3 71.8161 52.4005   4
   0  26   3 80.5958 50.9208   4
   0  26   4-4.79756 29.7514   4
   0  26  -4 106.822 63.3407   4
   0  26   5 62.4102 49.7216   4
   0  26  -5 7.50315 38.1902   4
   0  27   0 54.3261 45.4820   4
   0  27  -1 176.928 70.5667   4
   0  27   1 5.04033 32.9436   4
   0  27  -2-25.5529 31.8296   4
   0  27   2 35.9283 36.4032   4
   0  27  -3 175.760 68.4215   4
   0  27   3 17.9318 32.0138   4
   0  27   4 241.093 69.1098   4
  -1   0  10-34.2226 35.3810   3
  -1   0   9 3.62537 26.0583   3
  -1   0   8 20.3749 24.8326   3
  -1   0   7 6.89979 27.7908   3
  -1   0   7-26.5559 19.6944   1
  -1   0   6 540.390 53.9624   1
  -1   0   6 499.545 71.9491   3
  -1   0   5-24.9106 18.7228   1
  -1   0   5 6.77103 21.9329   3
  -1   0   4 280.734 30.6849   1
   1   0  -4 267.325 40.7049   3
  -1   0   4 293.482 46.4459   3
  -1   0   3 19.2213 8.87338   1
   1   0  -3 15.3763 20.2276   3
  -1   0   3 16.2127 19.4788   3
  -1   0   2 14835.9 232.763   3
  -1   0  -1 9.89024 9.98932   4
  -1   0  -2 601.245 41.6673   4
   1   0   3-10.6970 17.6364   1
   1   0   3-7.09703 12.1375   4
   1   0   4 97.6795 27.3369   1
   1   0   4 86.4561 18.0424   4
   1   0   5 10.4137 17.1998   4
   1   0   5 16.2233 19.4214   3
   1   0   5 7.91631 15.8372   1
   1   0   6 418.322 46.2351   4
   1   0   6 326.736 59.3899   3
   1   0   6 302.977 49.9386   1
   1   0   7-14.9101 24.4661   1
   1   0   7-0.83682 23.5805   3
   1   0   7 6.31495 12.2091   4
   1   0   8 1467.90 146.841   3
   1   0   8 2062.08 153.627   1
   1   0   9 16.4707 37.0787   3
   1   0   9-42.1255 31.6754   1
   1   0  10 39.7374 44.4110   3
  -1   1  10 82.8331 49.6742   3
  -1  -1  10 68.9065 44.4709   3
  -1  -1   9 101.014 49.4677   3
  -1   1   9 60.5532 45.2375   3
  -1   1   8-5.40904 16.4877   1
  -1   1   8-1.58051 27.5655   3
  -1  -1   8 53.9406 23.5290   3
  -1  -1   7 354.650 68.9022   3
  -1   1   7 344.994 67.9277   3
  -1   1   7 418.827 53.5317   1
  -1  -1   6 2035.51 141.552   3
  -1   1   6 2110.03 144.737   3
  -1   1   6 2246.00 108.745   1
  -1   1   5 1306.71 103.196   3
  -1  -1   5 1453.23 80.0930   1
  -1  -1   5 1305.82 101.518   3
  -1   1   5 1378.05 76.7853   1
   1   1  -4 272.296 43.8882   3
  -1   1   4 283.193 44.1029   3
   1  -1  -4 337.027 51.4491   3
  -1  -1   4 274.957 30.1092   1
  -1   1   4 280.721 30.4718   1
  -1  -1   4 282.843 42.5501   3
   1   1  -3 347.149 41.2440   3
  -1   1   3 315.026 38.9720   3
  -1  -1   3 346.310 43.3956   3
  -1   1   2 10699.3 205.435   3
  -1  -1   2 10717.2 190.784   3
   1  -1  -1 4598.69 69.2226   4
  -1   1  -1 9706.43 162.057   1
  -1   1  -1 10534.3 153.368   4
  -1   1  -2 4800.57 121.310   4
   1  -1   3 639.489 56.9441   1
   1   1   3 819.893 53.7306   4
   1  -1   3 726.096 53.0360   4
  -1   1  -3 634.151 50.0426   4
   1   1   4 1857.68 89.0961   4
   1  -1   4 1818.51 106.288   1
   1  -1   4 2001.99 92.4379   4
   1  -1   5 37.0424 15.2756   4
   1  -1   5 28.6049 26.9055   3
   1   1   5 27.5711 16.8307   4
   1   1   5 24.1452 22.6335   3
   1  -1   5-17.8716 17.1373   1
   1   1   5 2.82796 18.5438   1
   1   1   6-16.8979 21.0726   3
   1  -1   6-5.30975 24.5621   3
   1   1   6 1.42775 18.4672   1
   1   1   6 15.9382 19.7542   4
   1  -1   6-13.1949 16.3812   4
   1  -1   6-29.1415 21.0472   1
   1  -1   7-10.6360 24.9630   3
   1   1   7 52.4264 28.7505   1
   1   1   7 66.6179 34.1856   3
   1   1   7 36.6012 12.4403   4
   1  -1   7 44.7266 33.6812   1
   1  -1   7 62.6129 21.5295   4
   1  -1   8 1029.48 109.406   1
   1  -1   8 958.049 116.723   3
   1   1   8 899.899 116.768   3
   1   1   8 1210.62 118.564   1
   1   1   9-24.9803 31.6259   3
   1  -1   9 101.213 49.0238   3
   1   1   9 53.8529 32.7524   1
   1  -1  10 122.954 45.7197   3
   1   1  10 180.626 84.4801   3
   1  -1  11 53.5567 47.4463   3
  -1   2  10 131.565 59.3519   3
  -1   2   9 59.4603 56.0361   3
  -1  -2   9 14.5131 32.0951   3
  -1   2   8 57.6372 28.7008   1
  -1   2   8 38.9326 36.8935   3
  -1  -2   8 9.49535 22.7028   3
  -1  -2   7 140.120 49.9368   3
  -1   2   7 68.8494 39.0169   3
  -1   2   7 147.111 34.5440   1
  -1  -2   6 79.0972 37.7029   3
  -1   2   6 37.3924 19.5922   1
  -1   2   6 63.8572 30.5695   3
  -1  -2   5-53.8093 30.6781   3
  -1   2   5-0.73864 23.5598   3
  -1   2   5-8.01570 11.0797   1
   1   2  -4 1031.88 39.3382   4
  -1  -2   4 1391.44 92.3160   3
  -1   2   4 1523.64 103.883   3
   1   2  -4 1455.89 93.7769   3
   1   2  -3 5762.02 119.982   1
   1   2  -3 5142.58 83.7991   4
  -1  -2   3 5959.60 169.784   3
   1   2  -3 5993.24 160.984   3
  -1   2   3 5973.26 180.323   3
  -1   2   2 4340.85 130.848   3
   1   2  -2 4073.93 112.042   3
  -1   2   2 4360.73 68.6329   4
  -1  -2   2 4064.94 126.107   2
  -1  -2   1 3706.94 102.518   2
   1  -2  -1 3845.79 74.6396   4
  -1   2   0 1111.27 38.5643   2
  -1   2  -1 2492.16 84.5354   4
  -1   2  -1 2385.41 81.3942   1
  -1   2  -2 100.149 19.5602   4
  -1   2  -2 178.884 29.2528   1
   1  -2   3 419.251 43.9852   4
   1  -2   3 430.805 48.1544   1
  -1   2  -3 546.757 45.3783   4
  -1   2  -4 1179.56 73.7684   4
   1   2   4 1370.08 77.0521   4
   1  -2   4 1313.14 77.3915   4
   1  -2   4 1303.13 90.8276   1
   1  -2   5 505.509 48.8866   4
   1  -2   5 367.930 52.2912   3
   1  -2   5 421.107 57.1082   1
   1   2   5 402.112 47.6303   4
   1   2   5 421.527 62.9091   3
   1  -2   6 475.618 50.0471   4
   1  -2   6 320.147 53.8643   3
   1   2   6 338.519 60.0177   3
   1  -2   6 355.927 56.6637   1
   1   2   6 445.103 62.8949   1
   1   2   6 398.280 44.3478   4
   1   2   7 636.150 79.8101   1
   1   2   7 638.330 58.1246   4
   1   2   7 455.253 76.2618   3
   1  -2   7 450.188 75.2146   3
   1  -2   7 627.559 80.7801   1
   1  -2   7 596.271 56.0601   4
   1  -2   8 47.6904 40.0962   3
   1   2   8 128.756 48.8221   1
   1   2   8 93.5794 49.1203   3
   1  -2   9 184.068 63.4102   3
   1   2   9 130.353 63.9426   3
   1   2   9 212.051 54.9735   1
   1   2  10 108.246 56.7709   3
   1  -2  10 73.3437 40.3684   3
   1  -2  11 98.7078 45.7634   3
  -1  -3  11 57.7202 33.6704   2
  -1  -3  10 135.144 73.5063   2
  -1   3  10 31.8010 60.0313   3
  -1  -3   9 24.1336 25.9004   3
  -1   3   9 26.3499 30.0422   3
  -1   3   8 41.3274 37.7080   3
  -1  -3   8 87.1476 26.0475   3
  -1   3   8 91.4404 32.0277   1
  -1   3   7 1674.72 103.192   1
  -1  -3   7 1388.05 132.186   3
  -1   3   7 1259.47 123.240   3
  -1   3   6 183.600 49.0481   3
  -1   3   6 197.583 35.5954   1
  -1  -3   6 230.703 56.7170   3
  -1   3   5 44.2040 23.1467   3
   1   3  -5 110.350 17.6394   4
  -1  -3   5 64.5254 24.4464   3
   1   3  -4 1566.64 57.6388   4
   1   3  -4 2015.85 87.9880   1
   1   3  -4 1960.19 103.707   3
  -1  -3   4 2017.47 111.387   3
  -1   3   4 2088.82 123.424   3
  -1  -3   3 2591.17 117.815   2
   1   3  -3 2365.18 67.0658   4
  -1  -3   3 2343.63 106.022   3
  -1   3   3 2523.23 62.6168   4
  -1   3   3 2735.32 123.239   3
   1   3  -3 2569.29 104.337   3
   1   3  -3 2431.10 83.5826   1
  -1  -3   2 1229.88 70.4526   2
  -1   3   2 1342.69 47.0859   4
   1   3  -2 1241.58 60.4022   3
  -1   3   2 1376.15 75.6755   3
  -1   3   1 7891.59 123.308   4
   1  -3  -1 7666.18 127.419   4
  -1   3   0 991.748 35.5248   2
  -1   3  -1 4983.58 120.083   4
  -1   3  -2 2662.92 105.009   1
  -1   3  -2 2608.88 99.0348   4
  -1   3  -3 5042.73 143.449   4
   1  -3   3 5220.61 143.201   4
   1  -3   3 4547.47 159.235   1
  -1   3  -3 5383.51 166.656   1
  -1   3  -4 371.988 44.4229   4
   1  -3   4 397.213 42.2350   4
   1  -3   4 339.957 50.7513   1
   1   3   5 1215.86 99.8326   3
   1  -3   5 1085.41 88.0142   3
   1  -3   5 1310.36 104.341   1
   1  -3   5 1360.09 82.8052   4
  -1   3  -5 1239.24 83.4881   4
   1   3   5 1387.21 85.0567   4
   1   3   6 19.3450 10.9429   4
   1  -3   6 55.6992 22.7270   4
   1  -3   6 45.0762 28.5002   3
   1  -3   6-25.4988 34.7694   1
   1   3   6 92.1339 41.8569   3
   1  -3   7 946.636 106.223   3
   1   3   7 1076.34 105.877   1
   1  -3   7 1034.08 75.0849   4
   1   3   7 958.515 72.8557   4
   1   3   7 832.782 102.667   3
   1   3   8-38.0852 20.5376   1
   1  -3   8 18.6508 37.6156   3
   1   3   8 6.31247 30.1991   3
   1   3   9 1074.09 141.783   3
   1  -3   9 924.968 122.759   3
   1   3   9 1298.28 130.134   1
   1   3  10 253.930 69.2652   3
   1  -3  10 301.620 75.7044   3
   1  -3  11 57.3654 49.3450   3
  -1  -4  11 161.707 73.4191   2
  -1  -4  10 494.160 105.188   2
  -1   4  10 728.600 126.564   3
  -1  -4   9 60.5266 52.6505   2
  -1   4   9 47.8242 45.7623   3
  -1  -4   8 17.4505 24.1769   3
  -1   4   8 30.5802 37.0118   3
  -1   4   8 51.6507 27.7124   1
  -1  -4   7 457.893 72.8016   3
  -1   4   7 454.211 58.9818   1
  -1   4   7 410.912 77.5033   3
  -1   4   6 10.2034 4.90196   4
  -1  -4   6 23.2754 25.2066   3
   1   4  -6 31.0183 16.0761   4
  -1   4   6 4.96492 4.68074   4
  -1   4   6-3.23781 23.9900   3
   1   4  -5 434.526 32.6712   4
  -1   4   5 475.092 65.5103   3
  -1   4   5 506.613 30.1334   4
  -1  -4   5 520.688 62.9385   3
   1   4  -4 3300.31 95.6632   4
  -1  -4   4 3659.28 157.950   2
  -1   4   4 3690.42 168.223   3
  -1  -4   4 3223.96 140.217   3
   1   4  -4 3615.53 122.092   1
   1   4  -4 3591.99 136.884   3
  -1  -4   3 20.4426 20.1847   2
  -1   4   3 46.5547 19.9327   3
   1   4  -3 13.5780 11.8739   3
   1   4  -3 14.3364 11.0866   4
   1   4  -3-49.5443 26.4789   1
   1   4  -2 18354.6 218.279   3
  -1   4   2 18716.3 207.526   4
  -1  -4   2 17175.6 258.171   2
  -1   4   2 18617.6 281.736   3
   1   4  -2 18768.7 264.094   2
  -1   4   1 18579.6 212.348   4
  -1   4   1 17520.9 233.607   3
  -1   4   0 113.193 21.0277   4
  -1   4  -1 1034.79 62.9078   4
  -1   4  -2 5307.76 142.937   4
  -1   4  -2 5381.05 159.260   1
  -1   4  -3 55.9194 20.9017   4
  -1   4  -3 72.2789 23.2034   1
   1  -4   3 52.8296 17.6697   4
   1  -4   4 223.878 37.5785   3
  -1   4  -4 190.488 38.9412   1
  -1   4  -4 160.406 33.5881   4
   1  -4   4 230.416 37.0182   4
   1  -4   5-1.01339 14.7472   4
   1  -4   5 0.79010 18.8184   3
   1   4   5 18.3593 14.2001   4
  -1   4  -5 34.1422 19.0460   4
   1   4   5 36.5900 20.9467   3
  -1   4  -6 63.1980 26.1715   4
   1  -4   6 37.4419 19.0842   4
   1   4   6 31.8337 17.6490   4
   1  -4   6-4.14225 17.0631   3
   1   4   6 51.8542 30.1694   3
   1  -4   7 10.3694 14.2363   4
   1   4   7 37.2153 20.7376   4
   1  -4   7 11.7340 27.6110   3
   1   4   7 20.8287 28.3568   1
   1   4   7 53.3645 32.8155   3
   1  -4   8 1460.27 143.954   3
   1   4   8 1789.75 142.641   1
   1   4   8 1288.35 146.996   3
   1   4   9 627.078 108.603   3
   1   4   9 862.393 106.415   1
   1  -4   9 507.275 91.1840   3
   1   4  10-9.24271 37.0385   3
   1  -4  10 68.8748 36.2035   3
   1  -4  11 77.4128 40.4567   3
  -1  -5  11 159.942 73.4284   2
  -1   5  10 61.1429 54.5423   3
  -1  -5  10 97.4697 52.7684   2
  -1   5   9 1208.87 153.767   3
  -1  -5   9 1057.32 140.128   2
  -1   5   8-3.19484 24.2195   3
  -1   5   8 52.8982 27.6142   1
  -1  -5   8 29.6458 34.9307   2
  -1  -5   7 111.524 49.9229   3
  -1   5   7 118.452 44.8318   3
  -1  -5   7 173.518 56.2382   2
  -1  -5   6 1177.09 113.660   2
  -1   5   6 928.633 43.2959   4
  -1  -5   6 1187.34 104.256   3
   1   5  -6 1034.62 60.1391   4
  -1   5   6 669.732 44.0668   4
  -1   5   6 1081.11 111.675   3
  -1  -5   5 1131.79 91.1044   3
  -1   5   5 1142.04 104.310   3
   1   5  -5 1162.38 64.8688   4
   1   5  -5 1337.26 87.1138   1
  -1  -5   5 1187.38 100.552   2
  -1  -5   4 4343.45 172.053   2
  -1   5   4 4558.82 188.875   3
   1   5  -4 4409.30 143.358   1
   1   5  -4 4446.54 146.661   3
   1   5  -4 4034.83 117.241   4
   1   5  -3 32.1910 7.84531   4
  -1  -5   3 39.5508 19.8194   2
   1   5  -3 59.5912 16.5520   3
  -1   5   3 53.6934 23.9493   3
  -1  -5   2 26.0033 12.6707   2
  -1   5   2 102.483 26.7996   3
   1   5  -2 66.2042 18.2099   2
   1   5  -2 65.7262 17.3806   3
  -1   5   2 79.2250 16.2259   4
  -1   5   1 51288.4 395.698   4
  -1   5   1 52113.5 420.171   3
  -1   5   0 1199.69 64.4063   4
  -1   5  -1 874.387 59.7429   4
  -1   5  -2 486.530 49.2982   4
  -1   5  -3 590.766 60.9211   1
  -1   5  -3 479.053 53.9472   4
   1  -5   3 509.177 51.8337   4
  -1   5  -4 1006.23 85.2687   1
  -1   5  -4 808.209 67.4296   4
   1   5   4 876.463 82.3644   3
   1  -5   4 941.990 70.0930   4
   1  -5   4 855.274 65.9506   3
  -1   5  -5 16.5887 16.7149   4
   1  -5   5 36.4313 26.5058   4
   1  -5   5-7.13811 17.1070   3
   1   5   5 14.7769 17.7820   3
   1   5   6 15.0945 27.9271   3
   1  -5   6-3.32085 13.4276   4
   1   5   6 14.7304 15.6608   4
   1  -5   6-2.63101 18.1667   3
  -1   5  -6 53.6220 27.3939   4
   1  -5   7 135.527 44.7211   3
  -1   5  -7 181.266 40.6063   4
   1   5   7 190.056 60.0849   3
   1  -5   8 1400.11 134.306   3
   1   5   8 1489.39 152.164   3
   1   5   8 1983.67 149.976   1
   1   5   9 681.642 114.071   3
   1  -5   9 510.110 88.0415   3
   1   5   9 738.443 98.3947   1
   1   5  10 51.4397 54.4306   3
   1  -5  10 48.5897 37.4489   3
  -1  -6  11 23.8016 40.0967   2
  -1  -6  10 105.151 57.9793   2
  -1   6  10 61.4500 51.7156   3
  -1   6   9 406.808 92.5037   3
  -1  -6   9 261.219 71.9937   2
  -1   6   8 13.1266 27.8162   3
  -1  -6   8-9.79622 29.7002   2
  -1   6   8 91.4906 38.4432   1
  -1  -6   7 285.038 67.3011   2
  -1   6   7 126.789 16.2771   4
  -1   6   7 191.587 54.5857   3
   1   6  -7 263.781 37.1089   4
  -1   6   6 376.546 70.4661   3
   1   6  -6 263.535 32.2660   4
  -1   6   6 285.964 29.2001   4
  -1  -6   6 340.248 65.1484   2
   1   6  -5 1310.64 74.3637   4
  -1   6   5 1390.05 116.298   3
  -1  -6   5 1370.78 108.086   2
   1   6  -5 1563.77 95.6864   1
  -1   6   4 2816.46 151.618   3
   1   6  -4 2957.89 117.219   3
   1   6  -4 2557.60 100.373   4
  -1  -6   4 2775.30 138.765   2
   1   6  -4 2883.99 123.231   1
  -1   6   3 19.3986 24.1053   3
   1   6  -3 14.0849 11.8706   3
  -1  -6   3-5.21313 13.4583   2
   1   6  -3-32.5554 25.1828   4
   1   6  -2 2322.89 73.9326   3
  -1   6   2 2207.86 103.543   3
   1   6  -2 2204.24 94.5361   2
  -1   6   2 2235.85 89.5874   4
  -1   6   1 1482.71 74.1229   3
  -1   6   1 1437.17 72.3901   4
   1  -6   0 1.01261 9.44624   3
  -1   6   0-8.20482 14.9208   4
  -1   6  -1 307.731 39.2361   4
  -1   6  -2 833.249 66.9380   4
   1  -6   2 628.862 30.7120   2
   1  -6   3 136.468 31.2244   4
  -1   6  -3 125.621 32.9297   4
  -1   6  -3 140.122 34.1590   1
  -1   6  -4 7641.91 215.851   4
   1  -6   4 7659.53 211.227   4
  -1   6  -4 8425.02 245.148   1
   1   6   4 7267.98 233.504   3
   1  -6   4 6702.00 178.095   3
   1  -6   5 82.5648 28.7707   3
   1  -6   5 81.5111 28.3577   4
  -1   6  -5 57.2290 19.2578   4
   1   6   5 75.0378 30.1568   3
  -1   6  -6 885.808 79.3559   4
   1   6   6 660.092 80.4186   3
   1  -6   6 763.077 73.5611   4
   1   6   6 777.695 71.3707   4
   1  -6   6 753.768 80.5739   3
   1  -6   7 618.155 81.5164   3
  -1   6  -7 656.952 75.4198   4
   1   6   7 504.425 81.8410   3
   1   6   8 272.174 65.2821   1
   1  -6   8 40.4636 31.0074   3
   1   6   8 46.1263 32.8875   3
   1   6   9 103.202 44.5737   3
   1  -6   9 9.01271 25.8702   3
   1  -6  10 9.78248 49.0916   3
   1   6  10 35.6371 33.3249   3
  -1  -7  10 259.012 82.6106   2
  -1   7  10 194.876 86.7064   3
  -1   7   9 434.119 93.1041   3
  -1  -7   9 314.433 80.1879   2
  -1   7   8 732.914 107.655   3
  -1  -7   8 710.892 101.182   2
   1   7  -7 414.254 44.5415   4
  -1   7   7 337.329 31.4661   4
  -1  -7   7 407.930 76.2729   2
  -1   7   7 379.011 72.7397   3
  -1   7   6 82.3300 17.6530   4
   1   7  -6 130.456 30.4879   4
  -1  -7   6 75.6896 32.9187   2
   1   7  -6 211.304 46.0146   1
  -1   7   6 78.5010 39.7387   3
   1   7  -5 1008.43 81.2477   1
  -1  -7   5 953.563 92.4088   2
  -1   7   5 952.331 98.2245   3
   1   7  -5 756.022 62.2933   4
  -1  -7   4 1015.72 84.9735   2
   1   7  -4 1024.18 70.0140   4
  -1   7   4 1000.47 93.7472   3
  -1   7   3 15.4290 17.1861   3
  -1  -7   3 43.7214 20.1958   2
   1   7  -3 50.1061 13.6687   3
   1   7  -3 49.6472 12.3890   4
  -1   7   2 1457.93 87.1151   3
   1   7  -2 1469.00 55.1930   3
   1   7  -2 1528.94 78.1153   2
  -1   7   1 388.606 41.9494   4
  -1   7   1 360.930 39.8275   3
   1  -7  -1 396.484 40.9481   3
  -1   7   0 3952.21 131.918   4
   1  -7   0 3713.18 96.1723   3
  -1   7  -1 7322.90 185.331   4
  -1   7  -2 322.596 49.5565   4
  -1   7  -3 1951.10 114.765   4
  -1   7  -3 2165.87 122.532   1
   1  -7   3 2118.33 113.805   4
   1  -7   4 71.9531 21.8462   3
  -1   7  -4 60.7329 23.1149   4
  -1   7  -4 96.7611 35.3675   1
   1   7   4 53.8977 29.4825   3
   1  -7   4 48.3217 23.4667   4
   1  -7   5 28.1741 19.7577   4
  -1   7  -5-3.00892 19.3164   4
   1   7   5-36.9094 27.3578   3
   1  -7   5-10.9156 13.8203   3
   1  -7   6 657.730 70.6079   4
  -1   7  -6 671.949 70.1297   4
   1  -7   6 603.934 73.6672   3
   1   7   6 574.839 81.0766   3
  -1   7  -7 773.019 80.4780   4
   1  -7   7 685.776 85.0169   3
   1   7   7 665.991 101.025   3
   1  -7   8 235.657 59.9323   3
   1   7   8 274.216 71.1846   3
   1   7   9 28.6704 48.8047   3
   1   7   9 32.0111 42.6495   1
   1  -7   9-1.11529 33.9452   3
   1   7  10 156.625 69.8382   3
  -1  -8  10 452.744 98.1589   2
  -1   8   9 312.645 86.7717   3
  -1  -8   9 201.463 57.5304   2
  -1   8   8 159.771 55.7403   3
  -1  -8   8 96.8766 45.2958   2
  -1   8   7 385.825 38.2024   4
  -1  -8   7 401.498 73.7127   2
  -1   8   7 394.009 74.8187   3
   1   8  -7 315.461 37.4303   4
  -1   8   6 793.390 57.9766   4
  -1   8   6 893.003 103.923   3
   1   8  -6 860.110 71.5348   4
  -1  -8   6 900.999 96.9241   2
  -1   8   5 37.5736 27.4654   3
   1   8  -5 8.46425 15.7245   4
  -1  -8   5 55.7255 23.2977   2
   1   8  -5 30.7026 18.4490   1
   1   8  -4 1246.18 82.5487   4
  -1  -8   4 1305.21 94.2129   2
  -1   8   4 1218.30 104.305   3
   1   8  -3 1697.20 95.8477   4
   1   8  -3 1711.00 67.1987   3
  -1   8   3 1674.05 109.132   3
  -1   8   2 2806.60 122.010   3
   1  -8  -2 2588.37 120.642   3
   1   8  -2 2612.27 69.1982   3
   1   8  -2 2708.08 107.870   2
   1  -8  -1 37.4558 14.6928   3
  -1   8   1 66.0514 23.5442   3
  -1   8   1 53.1785 19.2463   4
   1  -8   0 1157.35 57.3589   3
  -1   8   0 1047.38 73.6107   4
   1  -8   1 142.578 15.4696   3
  -1   8  -1 236.236 39.4009   4
  -1   8  -2 7759.23 209.493   4
   1  -8   3-15.0589 12.9212   4
   1  -8   3-1.87421 6.93071   3
   1  -8   3 16.4134 10.2102   2
  -1   8  -3-0.11847 14.9229   4
   1  -8   4 145.411 34.6970   4
  -1   8  -4 147.651 37.8126   4
   1   8   4 147.039 41.7778   3
   1  -8   4 134.780 23.3686   3
   1  -8   4 183.161 28.7554   2
   1  -8   5 1491.61 95.0437   3
   1   8   5 1372.03 117.491   3
   1  -8   5 1543.92 113.132   4
  -1   8  -5 1748.21 115.803   4
  -1   8  -6 809.070 83.0817   4
   1   8   6 714.239 92.9175   3
   1  -8   6 678.474 73.1302   3
  -1   8  -7 200.457 47.6457   4
   1   8   7 171.866 52.7530   3
   1  -8   7 226.448 51.4166   3
   1  -8   8 7.72987 24.7737   3
   1   8   8 33.6408 34.8102   3
   1   8   9 681.481 97.8873   1
   1  -8   9 545.281 91.2370   3
   1   8   9 579.061 102.011   3
   1  -8   9 430.246 83.5775   2
  -1  -9   9 88.8221 63.5542   2
  -1   9   9 83.0042 53.5194   3
  -1   9   8 202.652 57.4040   3
  -1  -9   8 200.058 59.5150   2
   1   9  -7 23.7162 23.2955   4
  -1   9   7 129.163 46.9793   3
  -1   9   7 137.564 26.7572   4
  -1  -9   7 149.303 46.0901   2
  -1   9   6 663.543 57.9032   4
   1   9  -6 725.326 69.3721   4
  -1   9   6 724.921 94.7214   3
  -1  -9   6 683.334 85.1564   2
  -1  -9   5 131.926 34.6202   2
  -1   9   5 104.217 36.3640   3
   1   9  -5 56.2175 18.1636   1
   1   9  -5 112.334 27.7279   4
  -1   9   4 384.685 57.4483   3
   1   9  -4 351.168 49.8935   4
  -1   9   3 79.2147 25.9260   3
   1   9  -3 47.0148 16.6667   4
   1   9  -3 64.0964 12.5717   3
  -1   9   2 10577.6 238.883   3
   1  -9  -2 10500.1 250.275   3
   1   9  -2 10525.9 212.781   2
  -1   9   1 13439.7 241.966   3
  -1   9   1 13365.9 271.107   4
   1  -9  -1 12216.3 231.545   3
  -1   9   0 4173.56 153.592   4
   1  -9   0 3849.37 102.726   3
   1  -9   1 57.2068 10.1455   3
  -1   9  -1 59.4939 25.1775   4
  -1   9  -2 1389.09 93.1473   4
  -1   9  -3 85.8375 29.3629   4
   1  -9   3 55.2537 12.4232   3
   1  -9   4 6.49378 13.4519   2
  -1   9  -4 34.0462 21.7514   4
   1  -9   4 14.7371 9.95578   3
   1   9   4 20.7082 18.0517   3
   1  -9   5 252.745 37.6850   3
   1  -9   5 255.224 40.8751   2
   1   9   5 263.946 54.7819   3
  -1   9  -5 371.215 58.9813   4
  -1   9  -6 28.9122 20.9682   4
   1  -9   6 22.8163 24.3299   2
   1  -9   6 20.0229 15.1076   3
   1   9   6 16.1972 20.1698   3
   1   9   7 887.728 113.460   3
  -1   9  -7 878.473 91.3679   4
   1  -9   7 844.467 87.1011   3
   1  -9   7 748.832 89.2408   2
   1  -9   8 11.5353 19.4366   2
   1  -9   8 10.9918 19.9119   3
   1   9   8 119.292 50.9605   3
   1   9   9 55.1944 52.8984   3
  -1  10   9 141.719 51.2091   3
  -1 -10   9 30.2524 50.7181   2
  -1 -10   8 324.929 70.2906   2
  -1  10   8 363.021 84.4524   3
  -1  10   7 32.2157 38.2342   3
   1  10  -7 42.6752 25.5347   4
  -1 -10   7-3.91023 20.9989   2
  -1  10   7 11.2312 14.6974   4
   1  10  -6 1729.01 112.499   4
  -1  10   6 1663.12 139.876   3
  -1 -10   6 1752.87 138.017   2
  -1  10   6 1573.83 95.7402   4
  -1  10   5 2687.18 166.206   3
  -1 -10   5 2725.86 152.362   2
   1  10  -5 2693.40 134.209   4
   1  10  -4 109.250 29.6581   4
  -1  10   4 102.063 31.5044   3
   1  10  -3 1514.56 56.2106   3
   1  10  -3 1578.51 100.616   4
  -1  10   3 1685.88 110.999   3
  -1  10   2-33.4055 16.8934   4
   1 -10  -2-2.12441 13.6412   3
   1  10  -2-1.15580 11.4793   2
   1  10  -2 8.43999 5.29057   3
  -1  10   2-10.0918 12.3860   3
   1 -10  -1 555.856 51.8196   3
  -1  10   1 547.690 58.7156   4
  -1  10   1 555.683 50.5759   3
  -1  10   0 1328.02 91.3469   4
   1 -10   0 1195.50 59.2575   3
   1 -10   1 297.531 20.4222   3
  -1  10  -1 398.680 54.5377   4
  -1  10  -2 905.451 83.3463   4
  -1  10  -3 6430.89 221.834   4
   1  10   3 6576.92 217.501   3
   1 -10   3 5387.41 98.2189   3
   1 -10   4 417.066 37.8733   3
   1 -10   4 411.732 39.9209   2
  -1  10  -4 365.939 62.9844   4
   1  10   4 403.215 58.6732   3
  -1  10  -5 82.3465 34.6897   4
   1 -10   5 57.1094 21.7357   2
   1  10   5 50.5580 42.0434   3
   1 -10   5 85.2405 25.0709   3
   1 -10   6 20.9858 18.5783   2
  -1  10  -6 55.1942 32.0284   4
   1  10   6 68.3839 40.6163   3
   1 -10   6 20.5188 14.5462   3
  -1  10  -7 65.5228 37.3339   4
   1 -10   7 64.1096 31.9422   3
   1 -10   7 71.5198 30.7549   2
   1  10   7 92.7319 42.6345   3
   1 -10   8-0.76637 21.8712   3
   1  10   8-23.4890 28.9094   3
   1 -10   8 77.6841 44.6960   2
   1  10   9 86.4863 53.7149   3
  -1  11   9 172.583 56.8104   3
  -1  11   8 121.066 55.6380   3
  -1 -11   8 175.772 50.3260   2
  -1 -11   7 128.091 38.1037   2
  -1  11   7 110.072 28.9326   4
  -1  11   7 132.741 53.9571   3
   1  11  -7 140.115 39.7860   4
   1  11  -6 124.768 32.9091   4
  -1  11   6 149.390 53.1761   3
  -1  11   6 151.679 34.9518   4
  -1 -11   6 129.385 38.2499   2
  -1  11   5 428.564 72.4546   3
   1  11  -5 403.316 62.8631   4
   1  11  -4 407.173 55.0916   4
  -1  11   4 353.584 62.6678   3
  -1  11   3 3042.61 150.865   3
   1  11  -3 2754.81 140.249   4
   1  11  -3 3106.75 125.650   2
  -1  11   2 2292.85 118.608   3
   1  11  -2 2287.96 104.024   2
  -1  11   2 2280.62 124.453   4
  -1  11   1 195.618 38.2970   4
  -1  11   1 149.719 29.9885   3
  -1  11   0 109.900 31.4933   4
  -1  11  -1 2093.99 123.343   4
  -1  11  -2 46.5201 29.0147   4
  -1  11  -3 1205.36 99.9240   4
   1  11   3 1123.27 90.9189   3
  -1  11  -4 1373.63 113.903   4
   1  11   4 1470.17 115.115   3
   1 -11   4 1232.31 58.2593   3
   1  11   5 1509.55 123.525   3
   1 -11   5 1444.56 81.1203   3
  -1  11  -5 1787.15 127.138   4
   1 -11   5 1503.59 88.3050   2
   1 -11   6 676.270 68.6163   3
   1 -11   6 720.908 74.8826   2
   1  11   6 749.916 100.610   3
  -1  11  -6 941.768 97.1501   4
  -1  11  -7 84.0784 41.7307   4
   1 -11   7 83.8820 36.3827   2
   1  11   7 26.7028 34.2852   3
   1 -11   7 31.7676 29.3741   3
   1  11   8 112.973 59.8832   3
   1  11   9 114.689 55.1203   3
  -1  12   9-15.2635 28.6966   3
  -1  12   8 118.309 50.7446   3
  -1 -12   8 273.234 65.6238   2
  -1  12   7 30.0564 21.5220   4
   1  12  -7 78.9897 32.6716   4
  -1  12   7 60.7700 40.6060   3
  -1  12   6 14.3323 12.9854   4
  -1  12   6 38.8299 27.8028   3
   1  12  -6 29.1722 17.3672   4
  -1  12   5 1259.26 116.807   3
   1  12  -5 1333.26 106.699   4
  -1  12   4 1631.80 123.999   3
   1  12  -4 1700.37 116.524   4
   1  12  -3 217.832 35.0253   2
  -1  12   3 274.919 49.5181   3
   1  12  -3 207.286 41.3200   4
  -1  12   2 456.647 57.5675   4
  -1  12   2 424.030 51.9300   3
  -1  12   1 845.752 66.9118   3
  -1  12   1 850.823 80.9165   4
  -1  12   0 6470.37 221.183   4
  -1  12  -1 359.322 56.5716   4
  -1  12  -2 131.413 36.9604   4
   1  12   2 160.809 32.5106   3
  -1  12  -3 575.914 76.4943   4
   1  12   3 584.684 67.4291   3
   1  12   4 286.823 52.5505   3
  -1  12  -4 255.418 49.7669   4
   1 -12   5 97.1048 22.7829   3
  -1  12  -5 128.677 34.8528   4
   1  12   5 55.7986 38.3867   3
   1  12   6 67.9783 36.1126   3
   1 -12   6 63.9021 25.5472   2
   1 -12   6 106.854 28.4974   3
  -1  12  -6 86.0246 34.2928   4
   1 -12   7 88.5126 26.6235   3
  -1  12  -7 136.049 42.3495   4
   1 -12   7 138.393 43.2811   2
   1  12   7 142.071 54.6769   3
   1  12   8 88.1945 36.7578   3
   1  12   9 39.4230 35.4088   3
  -1  13   9 46.7399 62.9641   3
  -1  13   8 128.715 49.5745   3
  -1  13   7 81.4458 22.7126   4
  -1  13   7 74.8608 34.5972   3
   1  13  -7 149.080 36.6607   4
   1  13  -6 4.52064 30.2028   4
  -1  13   6 62.3417 22.9469   4
  -1  13   6 73.2618 40.7485   3
   1  13  -5 25.4953 28.4074   4
  -1  13   5 60.9538 32.1707   3
  -1  13   5 15.4469 15.1524   4
  -1  13   4 289.213 53.0786   3
   1  13  -4 330.209 55.6600   4
  -1  13   3 14.6846 19.5235   3
   1  13  -3 39.5049 15.6544   2
   1  13  -3 6.35992 16.5598   4
  -1  13   3 31.4290 15.6139   4
  -1  13   2 362.205 55.4384   4
  -1  13   2 340.666 51.5194   3
   1  13  -1 1446.82 51.0413   3
  -1  13   1 1636.55 117.211   4
  -1  13   1 1468.94 89.1917   3
  -1  13   0 6739.18 235.434   4
  -1  13  -1 3343.63 166.686   4
   1  13   1 3309.88 125.395   3
  -1  13  -2 37.1084 24.2904   4
   1  13   2 73.5126 26.9062   3
   1  13   3 220.165 43.4369   3
  -1  13  -3 234.344 48.7157   4
   1  13   4 42.2170 29.9563   3
  -1  13  -4 9.80585 21.1635   4
   1  13   5 10.0285 19.7919   3
  -1  13  -5 62.1482 36.2483   4
  -1  13  -6 71.0720 39.3968   4
   1  13   6 68.9161 35.0761   3
   1  13   7 218.457 63.2199   3
  -1  13  -7 206.228 57.4631   4
   1  13   8 74.8875 36.7305   3
   1  13   9 159.259 76.5726   3
  -1  14   8-75.3878 42.8282   3
  -1  14   7 19.5023 26.0099   4
  -1  14   7 20.1495 31.7771   3
   1  14  -7 50.8988 26.2848   4
  -1  14   6-15.4006 14.3088   4
  -1  14   6 35.9190 33.4496   3
   1  14  -6-34.0436 29.1578   4
   1  14  -5 409.533 66.8864   4
  -1  14   5 303.785 53.4161   4
  -1  14   5 328.133 62.0056   3
  -1  14   4-30.7559 25.1082   4
  -1  14   4 4.49433 24.1453   3
   1  14  -4 16.0509 25.1920   4
   1  14  -3 613.510 76.9823   4
  -1  14   3 501.689 64.1489   3
   1  14  -3 591.188 56.3998   2
  -1  14   3 592.329 74.7002   4
  -1  14   2 809.370 79.0069   3
  -1  14   2 803.547 83.8279   4
   1  14  -1 51.4358 11.6514   3
  -1  14   1 55.1997 35.1286   4
  -1  14   0 298.463 60.5696   4
   1  14   0 197.119 32.7357   3
   1  14   1 662.614 59.0702   3
  -1  14  -1 742.823 85.6033   4
  -1  14  -2 235.936 53.9832   4
   1  14   2 159.066 34.0403   3
  -1  14  -3-5.55275 18.1900   4
   1  14   3 25.3772 19.3126   3
   1  14   4 98.8605 35.1039   3
  -1  14  -4 85.3777 33.9791   4
  -1  14  -5 1782.46 141.354   4
   1  14   5 1660.52 140.994   3
   1  14   6 306.178 67.2614   3
  -1  14  -6 291.432 62.6306   4
  -1  14  -7 214.175 59.4251   4
   1  14   7 180.121 59.4409   3
   1  14   8 216.152 68.1841   3
  -1  15   8 316.050 86.0081   3
  -1  15   7 101.291 48.3809   3
  -1  15   6 919.319 114.518   3
  -1  15   6 994.581 93.8419   4
   1  15  -6 935.628 100.834   4
   1  15  -5 142.720 46.1883   4
  -1  15   5 129.945 36.3965   4
  -1  15   5 134.737 46.9505   3
  -1  15   4 816.568 86.2277   4
  -1  15   4 777.262 91.4191   3
   1  15  -4 969.508 99.8253   4
   1  15  -3 919.523 72.4906   2
  -1  15   3 875.580 87.4592   3
  -1  15   3 915.599 94.1688   4
   1  15  -3 902.097 96.3102   4
  -1  15   2 57.0129 27.5528   4
  -1  15   2 89.9217 27.8266   3
  -1  15   1 34.2437 21.8553   4
   1  15  -1 25.9632 8.18579   3
   1  15   0 1646.39 77.3695   3
  -1  15   0 1968.85 136.913   4
  -1  15  -1 601.807 75.9323   4
   1  15   1 591.645 57.1775   3
   1  15   2 4606.17 173.490   3
  -1  15  -2 5249.88 226.466   4
  -1  15  -3 26.0315 30.5208   4
   1  15   3-12.9996 16.6419   3
  -1  15  -4 237.174 52.6502   4
   1  15   4 214.126 47.7225   3
  -1  15  -5 292.143 59.4281   4
   1  15   5 358.162 68.9859   3
   1  15   6 38.9229 40.3582   3
  -1  15  -6 68.0187 41.1735   4
  -1  15  -7 181.086 53.3935   4
   1  15   7 99.7735 48.5911   3
   1  15   8 160.352 65.2485   3
  -1  16   8 12.1448 27.0935   3
  -1  16   7 190.849 63.7174   3
  -1  16   6 273.828 67.3584   3
  -1  16   6 355.754 58.9900   4
   1  16  -6 384.714 67.5573   4
   1  16  -5 202.731 50.5439   4
  -1  16   5 174.549 42.6273   4
  -1  16   5 172.912 50.8000   3
  -1  16   4 158.085 47.0549   3
   1  16  -4 145.942 53.0464   4
  -1  16   4 142.257 37.5002   4
  -1  16   3 722.131 82.9687   3
   1  16  -3 763.486 90.9558   4
  -1  16   3 853.945 92.6824   4
   1  16  -3 775.362 65.2737   2
  -1  16   2 485.650 70.5584   4
   1  16  -2 527.068 76.3168   4
  -1  16   2 602.289 71.7749   3
   1  16  -1 67.2956 13.9578   3
  -1  16   1 115.995 40.0933   4
  -1  16   0 945.895 103.946   4
   1  16   0 1001.75 62.3360   3
   1  16   1 95.7207 28.4045   3
  -1  16  -1 73.1135 27.8917   4
   1  16   2 50.8788 33.2773   3
  -1  16  -2 16.6837 22.1816   4
   1  16   3 643.023 73.2099   3
  -1  16  -3 671.628 88.8668   4
   1  16   4-6.05682 17.1706   3
  -1  16  -4 1.19961 22.6176   4
   1  16   5 1860.62 152.516   3
  -1  16  -5 1946.79 158.534   4
   1  16   6-33.2418 29.2167   3
  -1  16  -6 42.0677 33.3624   4
  -1  16  -7 154.314 54.2697   4
   1  16   7 211.775 73.6329   3
   1  16   8 49.4910 58.4257   3
  -1  17   8 217.537 71.9421   3
  -1  17   7 222.583 77.4821   3
  -1  17   6 137.381 42.5626   4
  -1  17   6 150.537 62.5968   3
   1  17  -6 178.056 52.6780   4
   1  17  -5 1.58248 18.9413   4
  -1  17   5-43.3861 27.0113   4
  -1  17   5 5.68598 23.9454   3
  -1  17   4 3.11373 20.5255   3
  -1  17   4 24.3392 22.4256   4
   1  17  -4 49.8464 28.6880   4
  -1  17   3 46.8933 27.1690   4
  -1  17   3 65.7796 33.1690   3
   1  17  -3 74.8602 34.9300   4
  -1  17   2 3906.08 178.257   3
  -1  17   2 4303.60 211.892   4
   1  17  -2 4336.71 220.194   4
   1  17  -1 3.12103 6.13244   3
  -1  17   1-11.6249 20.3566   4
  -1  17   0 391.149 65.4728   4
   1  17   0 359.748 41.1262   3
  -1  17  -1 29.3037 31.1354   4
   1  17   1 51.3117 21.2635   3
  -1  17  -2 794.814 99.2080   4
   1  17   2 703.392 69.1483   3
  -1  17  -3 1678.98 138.337   4
   1  17   3 1433.63 116.398   3
   1  17   4 31.1841 33.6072   3
  -1  17  -4 41.3626 31.6738   4
  -1  17  -5 265.826 67.0737   4
   1  17   5 284.278 65.1866   3
  -1  17  -6 591.022 92.3232   4
   1  17   6 369.875 77.7250   3
   1  17   7 85.7237 50.3083   3
  -1  17  -7 93.3887 50.0758   4
   1  17   8 259.332 71.1386   3
  -1  18   8 50.0621 28.9402   3
  -1  18   7 199.457 58.1581   3
  -1  18   6-1.82888 21.2253   4
  -1  18   6-1.07870 31.3427   3
   1  18  -6 2.66815 20.6226   4
   1  18  -5 148.113 48.7181   4
  -1  18   5 131.395 45.3368   4
  -1  18   5 184.795 64.4641   3
  -1  18   4 38.1530 24.2460   4
  -1  18   4 62.9246 29.1092   3
   1  18  -4 72.9357 43.8810   4
  -1  18   3 3508.89 187.812   3
   1  18  -3 3618.84 206.999   4
  -1  18   3 3786.15 203.370   4
  -1  18   2 618.162 85.7479   4
   1  18  -2 665.177 89.4008   4
  -1  18   1 64.1795 32.6065   4
  -1  18   0 77.7685 41.4711   4
   1  18   0 93.1542 25.3609   3
   1  18   1 1007.23 80.1834   3
  -1  18  -1 1018.19 112.011   4
  -1  18  -2 195.840 55.7223   4
   1  18   2 169.878 42.8429   3
   1  18   3 247.828 55.7623   3
  -1  18  -3 182.035 50.8378   4
   1  18   4 80.7654 32.7483   3
  -1  18  -4 142.546 50.7097   4
   1  18   5 551.995 90.7573   3
  -1  18  -5 461.544 79.9712   4
   1  18   6-3.77193 30.9913   3
  -1  18  -6 81.5043 47.1717   4
   1  18   7 16.2027 43.5987   3
  -1  18  -7 38.1629 44.7903   4
   1  18   8 65.5500 51.9555   3
  -1  19   7 91.8890 48.3067   3
  -1  19   6 49.3315 36.1072   3
  -1  19   6 125.149 46.5723   4
   1  19  -6 104.547 48.2586   4
   1  19  -5 200.066 54.4820   4
  -1  19   5 169.330 48.6135   4
  -1  19   5 152.637 47.5947   3
  -1  19   4-50.8134 32.0774   4
   1  19  -4 10.1444 35.0997   4
  -1  19   4 25.0695 22.3423   3
  -1  19   3 795.327 92.7134   3
   1  19  -3 695.543 93.4949   4
  -1  19   3 736.383 95.0552   4
   1  19  -2 241.455 59.3485   4
  -1  19   2 252.549 62.7035   4
  -1  19   1-23.9678 36.0988   4
   1  19   0 722.758 56.9107   3
  -1  19   0 802.512 100.306   4
  -1  19  -1-3.74780 28.7476   4
   1  19   1 5.04934 17.4968   3
   1  19   2 436.023 61.0033   3
  -1  19  -2 555.498 86.3570   4
  -1  19  -3 16.4183 30.8261   4
   1  19   3 1.77655 25.5499   3
   1  19   4 337.368 69.2846   3
  -1  19  -4 465.186 82.1171   4
   1  19   5 392.314 75.0616   3
  -1  19  -5 332.440 72.5516   4
   1  19   6 422.067 84.8332   3
  -1  19  -6 465.661 87.5495   4
  -1  19  -7 89.6326 50.6949   4
   1  19   7 36.2389 25.9899   3
  -1  20   7 8.02752 31.9890   3
  -1  20   6 10.8435 34.7841   3
   1  20  -6 32.1501 44.5065   4
  -1  20   6-34.8859 33.9001   4
  -1  20   5 1034.13 125.295   3
   1  20  -5 1128.60 127.916   4
  -1  20   5 1009.93 116.208   4
   1  20  -4 43.8093 33.4631   4
  -1  20   4 21.5622 21.3034   4
  -1  20   4 65.2103 33.1161   3
  -1  20   3 82.9544 44.5912   4
   1  20  -3 66.7057 35.4605   4
  -1  20   3 74.4421 35.8164   3
   1  20  -2 535.919 85.7332   4
  -1  20   2 542.973 83.5968   4
  -1  20   1 251.648 63.5201   4
   1  20  -1 170.882 51.8518   4
  -1  20   0 201.914 57.1669   4
   1  20   0 201.617 29.0339   3
   1  20   1 394.849 51.9423   3
  -1  20  -1 301.408 68.2446   4
  -1  20  -2 45.4790 38.1468   4
   1  20   2 16.7991 24.8226   3
   1  20   3 1220.83 112.473   3
  -1  20  -3 1332.04 136.766   4
   1  20   4 210.015 51.3757   3
  -1  20  -4 129.595 38.7094   4
  -1  20  -5 164.498 63.0774   4
   1  20   5 196.414 56.9113   3
  -1  20  -6 883.225 118.203   4
   1  20   6 838.892 121.140   3
  -1  20  -7 278.332 66.6566   4
   1  20   7 238.827 74.1615   3
  -1  21   7 154.911 62.4662   3
  -1  21   6 116.101 57.4917   3
   1  21  -6 176.079 60.1899   4
  -1  21   6 197.338 51.3257   4
   1  21  -5 182.062 63.4097   4
  -1  21   5 70.9175 40.5328   3
  -1  21   5 64.0308 41.1749   4
  -1  21   4 19.4409 27.5769   4
   1  21  -4 29.1579 28.0657   4
  -1  21   4 31.9124 30.9492   3
   1  21  -3-1.91086 26.0429   4
  -1  21   3-12.5605 30.5378   4
  -1  21   2 72.3037 32.7947   4
   1  21  -2 141.613 53.2964   4
  -1  21   1 74.6586 36.0425   4
   1  21  -1 69.0889 30.6627   4
  -1  21   0 1087.94 121.148   4
   1  21   1 984.998 80.3070   3
  -1  21  -1 1127.44 126.209   4
   1  21   2 50.9188 28.2192   3
  -1  21  -2 4.70673 25.8422   4
  -1  21  -3 391.785 76.0355   4
   1  21   3 377.498 63.8541   3
   1  21   4 124.221 45.2369   3
  -1  21  -4 109.224 52.4404   4
   1  21   5 12.9199 22.9910   3
  -1  21  -5 36.5592 41.8998   4
  -1  21  -6 71.0917 47.5282   4
   1  21   6 182.094 62.4739   3
   1  21   7 15.6889 50.6609   3
  -1  21  -7 30.5958 35.0482   4
  -1  22   7 268.659 82.5081   3
  -1  22   6 181.371 57.1585   4
  -1  22   6 272.890 74.9549   3
   1  22  -6 235.129 65.8688   4
   1  22  -5 150.230 58.6622   4
  -1  22   5 89.5011 44.9324   4
  -1  22   5 97.4012 44.5150   3
   1  22  -4 62.6998 41.6984   4
  -1  22   4 32.2437 24.4290   4
  -1  22   3 358.494 75.2788   4
   1  22  -3 352.867 72.5769   4
  -1  22   2 32.6298 35.8740   4
   1  22  -2-49.5443 35.2891   4
  -1  22   1 7.37944 23.3450   4
   1  22  -1 88.4435 37.5297   4
  -1  22   0 33.7801 21.5462   4
  -1  22  -1 1373.52 144.566   4
  -1  22  -2-21.4289 28.3725   4
   1  22   2 18.7782 17.9974   3
  -1  22  -3 703.646 111.489   4
   1  22   3 606.358 80.8852   3
  -1  22  -4 146.951 56.7148   4
   1  22   4 54.2608 40.7926   3
   1  22   5 236.108 68.3166   3
  -1  22  -5 219.428 73.1791   4
  -1  22  -6 336.782 90.4773   4
   1  22   6 465.576 90.0972   3
   1  22   7 39.9549 39.4675   3
  -1  22  -7-33.1354 29.4511   4
   1  23  -6 866.766 123.978   4
  -1  23   6 769.872 111.024   4
   1  23  -5 37.1670 49.5120   4
  -1  23   5 83.2849 50.4463   4
   1  23  -4 17.8694 30.9833   4
  -1  23   4-8.30734 37.7016   4
   1  23  -3 7.36157 28.6316   4
  -1  23   3 69.8764 37.7393   4
  -1  23   2 617.722 97.1214   4
   1  23  -2 686.883 100.735   4
  -1  23   1-33.5517 33.4227   4
   1  23  -1-26.4290 40.5067   4
  -1  23   0 60.7507 37.1887   4
   1  23   0 93.9874 34.0050   4
  -1  23  -1 60.4523 45.4412   4
  -1  23  -2 82.1817 51.1141   4
  -1  23  -3 48.1275 42.7229   4
   1  23   3 125.710 42.4542   3
   1  23   4 22.0471 32.9687   3
  -1  23  -4 120.146 55.9877   4
   1  23   5-13.8880 24.3112   3
  -1  23  -5 52.9916 51.6770   4
   1  23   6 288.495 75.9928   3
  -1  23  -6 320.091 82.9780   4
  -1  24   6 74.1703 39.4936   4
   1  24  -6 38.0433 37.5443   4
  -1  24   5 114.975 44.5038   4
   1  24  -5 107.920 47.3728   4
   1  24  -4 8.14186 32.5263   4
  -1  24   4-0.02271 27.1655   4
   1  24  -3 224.438 65.9861   4
  -1  24   3 158.805 55.5881   4
  -1  24   2 84.3035 37.5633   4
   1  24  -2 152.940 61.7766   4
  -1  24   1 45.3175 37.4609   4
   1  24  -1 14.3874 25.4213   4
   1  24   0 65.6346 38.8261   4
  -1  24   0 73.1567 48.0726   4
   1  24   1 505.296 98.4087   4
  -1  24  -1 440.974 91.5159   4
  -1  24  -2 6.43090 33.9385   4
  -1  24  -3 1059.10 136.150   4
  -1  24  -4 40.5784 43.7893   4
   1  24   4 10.6544 34.2999   3
   1  24   5 376.954 77.9558   3
  -1  24  -5 490.833 97.2224   4
   1  24   6 195.002 65.0696   3
  -1  24  -6 154.028 68.7918   4
  -1  25   6 19.2837 22.6871   4
   1  25  -6 116.088 51.4420   4
  -1  25   5 6.73931 43.6141   4
   1  25  -5 16.0202 46.1580   4
   1  25  -4 97.1463 48.0929   4
  -1  25   4 51.1781 47.1181   4
   1  25  -3 21.6631 29.7128   4
  -1  25   3-1.90705 32.4367   4
  -1  25   2 76.8269 47.0172   4
   1  25  -2 48.4292 43.1528   4
  -1  25   1 108.288 55.3108   4
   1  25  -1 12.0882 23.1604   4
  -1  25   0-13.4252 23.6614   4
   1  25   0 63.4903 40.7973   4
  -1  25  -1 333.716 77.9585   4
   1  25   1 183.182 63.6102   4
  -1  25  -2 210.334 67.8021   4
   1  25   2 143.192 59.1132   4
  -1  25  -3 128.617 60.0467   4
  -1  25  -4 37.8634 35.2491   4
  -1  25  -5-45.8951 38.5933   4
   1  25   6 595.538 107.766   4
   1  25   6 638.687 107.253   3
  -1  25  -6 531.100 110.915   4
  -1  26   5 44.8280 45.2363   4
   1  26  -5 146.226 59.3937   4
   1  26  -4 171.592 75.3916   4
  -1  26   4 62.6475 47.7725   4
   1  26  -3 234.915 71.5967   4
  -1  26   3 196.742 61.2138   4
   1  26  -2 44.4406 48.3892   4
  -1  26   2 53.7725 45.9254   4
  -1  26   1 144.690 59.1524   4
   1  26  -1 11.7986 28.8432   4
  -1  26   0 78.2947 53.6246   4
   1  26   0 93.2040 54.2081   4
  -1  26  -1 105.635 56.4505   4
   1  26   1 31.3345 29.2545   4
   1  26   2 211.710 67.9642   4
  -1  26  -2 168.864 66.7888   4
  -1  26  -3 140.474 60.7364   4
   1  26   3 114.042 43.2724   4
   1  26   4 144.387 59.7450   4
  -1  26  -4 110.817 54.4906   4
   1  26   5 20.7406 25.1978   4
  -1  27   4 26.8484 42.4756   4
  -1  27   3 1.66642 39.7896   4
   1  27  -3 62.8442 49.2597   4
  -1  27   2 229.252 74.1931   4
   1  27  -2 17.5808 46.2465   4
   1  27  -1 25.6073 39.9194   4
  -1  27   1 54.4239 42.1568   4
  -1  27   0 350.013 85.4323   4
   1  27   0 514.236 101.599   4
  -1  27  -1 80.1648 51.5662   4
   1  27   1 71.8199 57.5177   4
  -1  27  -2 28.6461 44.9166   4
   1  27   2 105.602 43.6693   4
   1  27   3 208.973 68.0451   4
  -1  27  -3 200.281 80.2120   4
  -2   0  10 464.202 106.731   2
  -2   0   6 1601.61 130.892   3
   2   0  -4 3121.75 156.783   3
  -2   0   3 12.4657 17.9671   2
  -2   0   2 24576.6 351.153   2
   2   0  -2 24466.4 212.215   4
  -2   0   1 32.8110 18.1144   2
   2   0  -1-9.78443 10.2207   4
   2   0  -1 8.46432 7.20043   1
  -2   0   0 492.536 38.1571   4
  -2   0  -1 3.50301 13.0604   4
  -2   0  -2 10.6185 14.7589   4
   2   0   3 9.32885 11.9880   4
   2   0   4 38.5687 29.0424   1
   2   0   4 29.8041 14.7314   4
   2   0   5-22.0892 22.1094   4
   2   0   5-6.07704 19.6122   1
   2   0   6 99.3972 33.2361   1
   2   0   6 144.008 34.5499   4
   2   0   6 116.456 35.2398   3
   2   0   7 60.1204 44.7423   3
   2   0   7 83.6218 70.3451   1
   2   0   7 11.5950 37.9772   4
   2   0   8 1470.07 146.950   1
   2   0   8 1098.84 123.210   3
   2   0   9 39.7952 36.4979   1
   2   0   9 38.4473 54.3273   3
   2   0  10 483.770 99.3674   3
   2   0  10 459.322 88.7277   1
  -2  -1  10 123.588 66.8791   2
  -2   1  10 141.974 65.3239   2
  -2  -1   9 139.301 66.7178   2
  -2   1   7 140.637 56.2345   3
  -2   1   6 158.833 41.9341   3
  -2   1   6 209.231 27.6823   1
  -2   1   5 7460.88 263.984   3
  -2   1   5 7059.04 137.190   1
  -2   1   4 204.950 18.6349   1
   2   1  -4 294.840 50.7253   3
  -2  -1   4 257.265 47.3909   2
  -2  -1   3 5705.88 190.388   2
   2   1  -3 5961.54 180.339   3
  -2   1   2 131.218 17.4072   4
  -2  -1   2 109.347 27.3005   2
  -2   1   2 125.555 30.2769   2
   2  -1  -2 143.318 18.1120   4
  -2   1   1 17255.5 255.855   2
  -2   1   1 17952.8 216.376   4
  -2   1   1 17089.3 155.512   1
   2  -1  -1 17457.1 211.172   4
  -2   1   0 1495.21 69.8548   4
  -2   1   0 1443.97 61.6182   1
  -2   1  -1 11722.1 215.659   4
  -2   1  -2 1391.07 80.2471   4
   2   1   3 3938.05 145.574   4
   2  -1   3 3680.15 138.313   4
  -2   1  -3 3707.00 141.574   4
   2  -1   4 174.263 36.9262   1
   2  -1   4 203.379 35.8468   4
   2   1   4 218.471 40.7798   4
   2  -1   5 386.496 59.1926   1
   2  -1   5 405.333 55.1074   4
   2   1   5 405.368 63.1356   1
   2   1   5 402.441 50.5788   4
   2   1   6-11.2308 19.6644   4
   2  -1   6 46.6809 24.4808   4
   2  -1   6-4.04806 21.3079   1
   2   1   6 4.16560 24.5461   1
   2  -1   6 41.7740 37.3358   3
   2   1   6 63.8992 36.5913   3
   2  -1   7 2804.48 143.654   4
   2  -1   7 2841.94 181.722   1
   2   1   7 2931.17 177.555   1
   2  -1   7 2165.69 156.229   3
   2   1   7 2128.28 157.905   3
   2   1   7 2932.99 147.541   4
   2   1   8 1634.10 146.569   1
   2  -1   8 1553.21 144.430   1
   2  -1   8 1190.41 127.443   3
   2   1   8 1197.24 130.486   3
   2   1   9 125.501 45.9436   1
   2   1   9 153.679 65.3847   3
   2  -1   9 204.548 64.0427   3
   2  -1   9 161.726 53.0791   1
   2   1  10 162.250 71.6777   3
   2   1  10 173.936 69.1484   1
   2  -1  10 60.0394 35.3248   3
  -2  -2  10 200.773 84.4941   2
  -2  -2   9 222.621 76.3290   2
  -2   2   8 897.799 119.213   3
  -2  -2   8 721.068 106.806   2
  -2   2   7 18.6399 15.6776   1
  -2   2   7-56.1218 34.6816   3
  -2  -2   7 61.9036 32.2216   2
  -2   2   6 22.0658 12.9111   1
  -2   2   6 4.70405 38.8375   3
  -2  -2   6 133.750 48.2465   2
  -2  -2   5 2079.71 143.336   2
  -2   2   5 2254.43 147.505   3
  -2   2   5 2012.89 75.9788   1
   2   2  -4 532.067 64.1882   3
  -2   2   4 437.181 59.2146   3
  -2  -2   4 392.464 60.9213   2
   2   2  -3 2123.85 108.764   3
  -2  -2   3 2123.55 117.603   2
   2   2  -3 1657.53 46.6261   1
  -2   2   3 1743.93 51.0089   4
  -2  -2   2 50.0559 21.9424   2
  -2   2   2 37.9449 11.7693   4
   2  -2  -2 37.7222 11.7210   4
  -2   2   1 17124.0 217.426   4
   2  -2  -1 16304.1 214.287   4
  -2   2   1 17274.4 252.450   2
  -2   2   0 29101.1 283.705   1
  -2   2   0 29533.0 310.917   4
  -2   2  -1-14.9345 16.9693   4
  -2   2  -1 26.9824 17.1163   1
  -2   2  -2 12019.9 244.885   4
  -2   2  -2 12270.5 242.708   1
   2  -2   3 2351.08 116.238   4
  -2   2  -3 2227.65 114.063   4
   2   2   3 2472.39 113.659   4
   2  -2   4 668.944 74.7054   1
   2  -2   4 854.130 73.0897   4
   2   2   4 749.905 70.2130   4
  -2   2  -4 790.090 71.6729   4
   2  -2   5 3357.05 172.587   1
   2  -2   5 3707.93 155.225   4
   2   2   5 3680.64 159.475   4
   2   2   6 3698.67 193.236   1
   2  -2   6 3450.73 187.608   1
   2  -2   6 2987.57 167.199   3
   2  -2   6 3788.71 161.689   4
   2   2   6 3780.82 159.448   4
   2   2   6 2931.93 174.481   3
   2   2   7 633.990 76.4420   4
   2  -2   7 425.999 55.2912   4
   2  -2   7 420.271 64.0537   1
   2   2   7 413.105 76.0155   1
   2  -2   7 390.898 70.3103   3
   2   2   7 444.576 78.2059   3
   2   2   8 248.983 61.7906   3
   2   2   8 388.009 79.0031   1
   2  -2   8 307.666 64.3861   3
   2  -2   8 317.496 61.7018   1
   2   2   9 63.1641 41.0491   3
   2  -2   9 87.7045 47.3038   3
   2   2   9 28.4730 37.1468   1
   2   2  10 210.663 68.9282   3
   2   2  10 244.535 61.1081   1
   2  -2  10 253.300 76.1913   3
   2  -2  11 198.919 74.4742   3
  -2  -3  10 66.0501 38.3028   2
  -2  -3   9 124.883 61.3075   2
  -2  -3   8 24.6607 31.0690   2
  -2   3   8 50.3913 38.9566   3
  -2   3   7 621.446 54.2502   1
  -2   3   7 501.672 85.3403   3
  -2  -3   7 551.799 86.9377   2
  -2   3   6 62.9756 22.7016   1
  -2   3   6 64.4833 32.4384   3
  -2  -3   6 99.3335 47.0146   2
  -2  -3   5 675.880 83.5809   2
  -2   3   5 535.432 77.8315   3
   2   3  -4 191.592 39.5756   3
  -2   3   4 195.854 44.0537   3
  -2  -3   4 147.418 37.6995   2
   2   3  -4 155.845 16.9007   4
  -2  -3   3 4461.66 172.370   2
   2   3  -3 4620.88 158.712   3
  -2   3   3 4301.91 92.7522   4
  -2  -3   2 12872.3 267.062   2
  -2   3   2 13671.3 190.518   4
   2  -3  -2 13086.4 179.451   4
   2  -3  -1 3631.60 107.326   4
  -2   3   1 3606.82 114.130   2
  -2   3   1 3486.73 105.556   4
  -2   3   0 106.433 21.7449   4
  -2   3   0 106.081 19.3945   1
  -2   3  -1 459.863 45.2007   1
  -2   3  -1 452.676 45.4307   4
  -2   3  -2 1638.79 90.1350   4
  -2   3  -2 1730.29 94.1935   1
  -2   3  -3 3241.67 134.410   4
   2  -3   3 3605.83 143.512   4
  -2   3  -3 3500.24 150.362   1
   2  -3   4 835.343 85.6018   1
   2  -3   4 874.416 73.5463   4
  -2   3  -4 868.132 79.0994   4
   2   3   4 926.893 76.4589   4
   2  -3   5 1784.98 132.133   1
   2  -3   5 1946.07 114.281   4
  -2   3  -5 1693.58 114.309   4
   2   3   5 1870.15 113.665   4
   2   3   6 2593.54 140.320   4
   2  -3   6 2748.61 141.047   4
   2  -3   6 2456.85 166.116   1
   2  -3   6 2051.80 138.642   3
   2   3   6 2107.69 151.232   3
   2  -3   7 503.144 63.9025   4
   2   3   7 535.803 82.0805   3
   2  -3   7 355.426 66.2464   1
   2   3   7 574.575 70.4275   4
   2   3   7 508.863 78.4600   1
   2  -3   7 533.091 77.5694   3
   2  -3   8 44.9609 32.0490   3
   2   3   8 10.2387 24.1113   3
   2   3   8-35.1027 30.8368   1
   2   3   9 597.316 89.5047   1
   2  -3   9 518.722 98.8908   3
   2   3   9 534.943 99.7773   3
   2   3  10 50.4530 39.0742   1
   2  -3  10 71.6001 49.1724   3
   2   3  10 52.0097 41.7747   3
   2  -3  11 292.693 76.5768   3
  -2  -4  10 210.977 66.4746   2
  -2  -4   9 266.146 78.4520   2
  -2   4   8 371.104 78.9940   3
  -2  -4   8 371.160 85.5478   2
  -2   4   7 129.472 48.1143   3
  -2  -4   7 130.634 49.0338   2
  -2   4   7 178.796 33.8301   1
  -2   4   6 156.846 55.4336   3
  -2  -4   6 110.891 49.8013   2
  -2  -4   5 1126.52 103.283   2
  -2   4   5 1157.45 107.800   3
   2   4  -4 450.718 35.3986   1
  -2   4   4 416.070 61.0130   3
   2   4  -4 417.626 32.9182   4
   2   4  -4 488.581 56.5788   3
  -2  -4   4 404.949 60.6075   2
  -2   4   4 410.460 29.1247   4
   2   4  -3 128.646 31.4943   3
  -2  -4   3 89.8830 32.5352   2
  -2   4   3 117.791 18.0032   4
   2  -4  -2 29884.2 304.559   4
  -2   4   2 31818.4 307.278   4
   2   4  -2 32461.5 419.493   2
  -2   4   1 22945.3 289.439   2
  -2   4   1 22029.2 274.758   4
   2  -4  -1 21734.1 278.488   4
   2  -4   0 952.955 51.2134   2
  -2   4   0 996.372 62.0586   4
  -2   4   0 938.012 50.3430   2
  -2   4  -1 448.936 49.8314   1
  -2   4  -1 466.914 49.2104   4
  -2   4  -2 176.863 31.9097   1
  -2   4  -2 205.517 35.3255   4
   2  -4   3 2368.37 119.263   4
  -2   4  -3 2337.86 117.275   4
  -2   4  -3 2501.34 132.323   1
  -2   4  -4 139.062 39.3572   1
   2  -4   4 148.128 38.6559   1
  -2   4  -4 202.258 40.4904   4
   2  -4   4 221.489 43.4722   4
   2  -4   5-12.3522 35.1744   1
   2  -4   5 76.0699 27.6080   4
   2   4   5 1.86729 17.0511   4
  -2   4  -5-13.9038 16.2531   4
  -2   4  -6 2235.20 134.556   4
   2   4   6 2553.27 137.184   4
   2  -4   6 2427.99 135.694   4
   2   4   6 2097.78 153.002   3
   2  -4   6 1923.68 131.901   3
   2  -4   6 2294.71 162.400   1
   2   4   7 302.931 67.0950   1
   2  -4   7 294.986 60.9385   3
   2   4   7 352.835 69.7907   3
   2  -4   8 413.001 75.0199   3
   2   4   8 576.608 85.6979   1
   2   4   8 466.063 86.8007   3
   2   4   9 135.178 55.9244   1
   2  -4   9 50.3638 41.4807   3
   2   4   9 14.1830 30.2008   3
   2  -4  10 185.106 65.3790   3
   2   4  10 145.149 67.3050   3
   2   4  10 158.839 54.3019   1
   2  -4  11 269.537 82.9106   3
  -2  -5  10 46.4655 41.1582   2
  -2  -5   9 188.860 64.9809   2
  -2   5   8 769.767 117.509   3
  -2  -5   8 623.963 95.2713   2
  -2  -5   7 698.474 100.059   2
  -2   5   7 711.375 101.208   3
  -2   5   7 690.151 60.5770   1
  -2   5   6 623.967 89.3842   3
   2   5  -6 310.438 25.2438   4
  -2  -5   6 595.024 85.9780   2
  -2  -5   5 758.135 90.6510   2
   2   5  -5 688.875 56.0806   1
  -2   5   5 622.427 83.2615   3
  -2   5   5 532.487 33.2150   4
   2   5  -5 694.692 47.9355   4
  -2   5   4 736.399 81.5426   3
   2   5  -4 684.104 51.8060   1
  -2   5   4 692.109 43.1068   4
   2   5  -4 752.807 70.9231   3
   2   5  -4 632.742 47.1097   4
  -2  -5   4 691.815 77.8455   2
  -2  -5   3 2126.94 123.818   2
   2   5  -3 2087.59 102.806   3
  -2   5   3 1893.25 77.0632   4
  -2   5   2 4885.62 131.366   4
   2  -5  -2 4800.00 134.160   4
   2   5  -2 4860.56 163.132   2
   2  -5  -1 2764.74 106.959   4
  -2   5   1 2869.63 104.839   4
  -2   5   0 219.952 25.0813   2
  -2   5   0 222.740 34.7156   4
  -2   5  -1 617.188 60.7878   4
  -2   5  -2 1872.14 106.910   1
  -2   5  -2 1852.33 103.934   4
  -2   5  -3 1914.36 114.118   1
   2  -5   3 1817.26 106.591   4
  -2   5  -3 1689.11 107.589   4
  -2   5  -4 18.7879 19.0162   4
   2  -5   4 8.00757 17.8632   4
  -2   5  -5 576.057 70.0888   4
   2  -5   5 546.119 64.5643   4
   2   5   6 220.387 42.1960   4
  -2   5  -6 152.312 41.7835   4
   2  -5   6 125.075 37.4431   3
   2   5   6 201.031 53.5523   3
  -2   5  -7 329.056 57.4339   4
   2  -5   7 270.617 55.0600   3
   2   5   7 235.256 55.5779   3
   2  -5   8 781.987 105.181   3
   2   5   8 964.225 114.342   1
   2   5   8 568.534 90.6602   3
   2  -5   9 288.320 71.0942   3
   2   5   9 231.137 68.1089   3
   2   5   9 368.785 74.3769   1
   2  -5  10 52.3702 63.7210   3
   2   5  10 1.80740 39.1298   3
  -2  -6  10 122.616 67.7252   2
  -2   6   9 97.6318 50.8761   3
  -2  -6   9 55.1406 47.5927   2
  -2   6   8 1214.22 147.360   3
  -2  -6   8 1120.50 136.154   2
  -2  -6   7 359.868 76.1494   2
  -2   6   7 247.720 65.0987   3
  -2  -6   6 675.027 92.6360   2
   2   6  -6 458.361 36.7964   4
  -2   6   6 673.458 95.8521   3
   2   6  -5 38.5453 25.2689   3
   2   6  -5 2.73227 10.2463   1
  -2   6   5-23.9260 23.8641   3
  -2  -6   5-20.8734 31.2258   2
   2   6  -5-17.2372 9.93069   4
  -2   6   5-6.16522 9.60655   4
  -2  -6   4 1385.99 108.327   2
  -2   6   4 1488.29 117.170   3
  -2   6   4 1411.18 67.9788   4
   2   6  -4 1392.04 74.8385   4
   2   6  -4 1510.18 95.0579   3
   2   6  -3 157.863 39.9237   2
   2   6  -3 124.188 23.7202   3
  -2   6   3 136.313 35.5333   3
  -2   6   3 166.084 27.9849   4
  -2   6   2 3713.34 118.631   4
   2   6  -2 3656.67 143.728   2
   2  -6  -1 352.090 45.3401   4
  -2   6   1 328.937 37.2678   4
  -2   6   0 11523.7 232.827   4
  -2   6   0 10508.0 163.771   2
   2  -6   1 2188.61 53.9386   2
  -2   6  -1 2765.57 121.238   4
  -2   6  -2 2747.49 135.517   1
  -2   6  -2 2491.18 129.286   4
  -2   6  -3 546.260 66.1025   1
  -2   6  -3 519.693 61.0462   4
   2  -6   3 499.277 60.7070   4
  -2   6  -4 715.679 73.5878   4
   2  -6   4 737.143 72.3200   4
  -2   6  -5 648.557 73.6324   4
   2  -6   5 680.655 74.3248   4
  -2   6  -6 332.302 59.7716   4
   2  -6   6 308.657 55.6056   3
   2   6   6 241.883 60.1725   3
  -2   6  -7 211.247 48.1177   4
   2  -6   7 169.146 42.1429   3
   2   6   7 226.579 56.3129   3
   2  -6   8 1318.55 131.187   3
   2   6   8 1178.22 135.383   3
   2   6   8 1922.33 160.298   1
   2  -6   9 91.2733 53.6920   3
   2   6   9 21.7531 33.6618   3
   2   6   9 154.073 55.2516   1
   2   6  10 167.084 72.9195   3
   2  -6  10 91.0728 51.2064   3
  -2  -7  10 332.880 78.3954   2
  -2  -7   9 43.9709 31.2598   2
  -2   7   9 132.321 59.3952   3
  -2  -7   8 180.700 65.5122   2
  -2   7   8 165.572 50.6703   3
  -2  -7   7-22.2403 31.0207   2
  -2   7   7-0.41472 28.8035   3
  -2  -7   6 188.770 54.6490   2
  -2   7   6 198.299 58.1282   3
   2   7  -6 291.507 48.5812   1
  -2   7   6 160.133 22.2679   4
   2   7  -6 165.067 24.8248   4
   2   7  -5 2537.06 118.186   1
   2   7  -5 2525.01 129.700   3
  -2   7   5 2390.60 90.3809   4
  -2  -7   5 2674.54 164.895   2
   2   7  -5 2239.95 97.1535   4
  -2   7   5 2621.08 168.535   3
   2   7  -4-14.2462 14.5309   3
   2   7  -4 3.75905 14.5262   4
  -2  -7   4 23.2146 23.5099   2
  -2   7   4 14.3909 16.6767   4
  -2   7   4-45.7027 27.1979   3
   2   7  -3 7157.28 215.732   2
  -2   7   3 6914.77 226.216   3
   2   7  -3 7066.13 182.093   3
  -2   7   3 6685.01 166.117   4
   2   7  -2 975.094 78.1230   2
  -2   7   2 1075.43 69.8221   4
   2  -7  -1 5595.46 175.375   3
   2  -7  -1 5420.37 169.323   4
  -2   7   1 5245.14 160.019   4
  -2   7   0 1172.89 54.2352   2
  -2   7   0 1214.13 83.6821   4
  -2   7  -1 991.683 78.5826   4
  -2   7  -2 2294.61 132.165   1
  -2   7  -2 2392.76 122.566   4
   2  -7   3 5623.54 198.896   4
  -2   7  -3 6209.85 220.898   1
  -2   7  -3 5620.06 198.563   4
   2  -7   4 283.683 49.8915   4
  -2   7  -4 293.922 51.5727   4
  -2   7  -5 1273.00 104.998   4
  -2   7  -6 450.137 66.5541   4
   2  -7   6 368.061 56.6984   3
   2   7   6 411.168 71.3917   3
   2   7   7 35.4124 24.6044   3
  -2   7  -7 58.1358 31.4950   4
   2  -7   7 16.9831 22.7053   3
   2  -7   8 400.266 79.3628   3
   2   7   8 447.666 86.8985   3
   2   7   9 137.829 54.1784   1
   2  -7   9 35.3450 42.8992   3
   2   7   9 131.789 64.4253   3
  -2  -8  10 73.0309 55.2019   2
  -2  -8   9 61.8889 51.9010   2
  -2   8   9-59.6167 53.9767   3
  -2  -8   8 1071.42 135.181   2
  -2   8   8 1251.87 148.456   3
  -2   8   7-43.3002 46.5145   3
  -2  -8   7-5.45670 27.5609   2
   2   8  -6 2281.87 123.756   1
  -2   8   6 1981.25 83.9794   4
  -2   8   6 2235.64 170.457   3
   2   8  -6 2081.05 100.911   4
  -2  -8   6 2229.98 161.341   2
   2   8  -5 42.2059 17.5532   4
  -2  -8   5 30.4914 27.8557   2
  -2   8   5 37.9834 32.2801   3
   2   8  -5 3.84674 21.5029   1
   2   8  -5 50.5624 24.5495   3
  -2   8   5 38.8155 16.1661   4
  -2   8   4 95.7479 24.0701   4
   2   8  -4 31.4339 18.0834   4
  -2   8   4 4.32966 19.7565   3
   2   8  -4 101.318 25.5814   3
   2   8  -3 1059.09 83.5208   2
  -2   8   3 967.111 88.7631   3
   2   8  -3 1073.06 68.2271   3
  -2   8   3 976.955 69.0091   4
   2  -8  -2 625.018 65.8371   3
  -2   8   2 536.764 57.5769   4
   2   8  -2 601.568 59.5660   2
   2  -8  -1 2948.70 122.633   3
  -2   8   1 2970.34 126.137   4
  -2   8   0 12635.7 266.250   4
  -2   8  -1 208.699 41.6030   4
  -2   8  -2 31.3723 23.7125   4
   2  -8   3 194.970 38.8775   4
  -2   8  -3 205.184 44.0472   4
  -2   8  -4 734.628 77.8851   4
  -2   8  -5 28.0171 19.7388   4
  -2   8  -6 161.641 43.3040   4
   2  -8   6 112.316 34.3575   3
   2   8   6 141.654 52.8774   3
  -2   8  -7-6.07936 24.3029   4
   2   8   7 38.1336 36.1338   3
   2  -8   7 42.9705 32.0829   3
   2  -8   8 901.845 105.603   3
   2   8   8 872.883 117.253   3
   2   8   9 180.456 59.1674   1
   2  -8   9 141.665 50.0100   3
   2   8   9 222.365 78.6928   3
  -2  -9  10 26.1674 44.5826   2
  -2   9   9 843.056 131.959   3
  -2  -9   9 732.825 119.254   2
  -2  -9   8 301.203 75.0624   2
  -2   9   8 403.908 84.7611   3
  -2   9   7 220.949 61.0121   3
  -2  -9   7 267.909 62.1471   2
  -2  -9   6 816.094 101.489   2
   2   9  -6 856.468 79.7920   1
  -2   9   6 938.962 117.290   3
  -2   9   6 888.607 62.2548   4
   2   9  -6 879.229 69.8397   4
  -2  -9   5 529.834 78.5739   2
   2   9  -5 567.653 58.2837   4
  -2   9   5 523.416 52.6693   4
   2   9  -5 574.380 60.0079   3
  -2   9   5 449.933 70.4816   3
   2   9  -4-18.8805 26.2162   4
  -2   9   4-5.16806 18.5326   3
  -2   9   4 18.1541 17.6269   4
   2   9  -4 24.9257 18.4260   3
   2   9  -3 4209.50 166.359   2
  -2   9   3 4038.76 179.268   3
   2   9  -3 4113.09 128.262   3
  -2   9   3 3764.01 142.023   4
  -2   9   2 1224.48 83.6720   4
   2  -9  -2 1331.68 99.1027   3
   2   9  -2 1209.12 86.6730   2
   2  -9  -1 4992.45 164.873   3
  -2   9   1 4961.09 170.715   4
   2  -9   0 9310.67 199.871   3
  -2   9   0 9685.64 241.835   4
  -2   9  -1 213.899 42.0889   4
  -2   9  -2 273.655 46.0600   4
   2  -9   3 50.4277 9.32776   2
  -2   9  -3 115.775 37.3753   4
  -2   9  -4 2111.46 139.093   4
   2  -9   5 1536.90 98.8382   3
  -2   9  -5 1907.26 132.438   4
  -2   9  -6 62.7579 32.3211   4
   2  -9   6 94.8975 29.0561   3
   2   9   6 43.5761 39.5139   3
   2  -9   7 30.4618 21.2211   3
  -2   9  -7 33.0329 30.8920   4
   2   9   7 20.8588 34.4517   3
   2  -9   8 34.3020 33.5138   3
   2   9   8 80.0869 47.8727   3
   2   9   9 5.89756 39.6861   3
  -2 -10   9-0.39848 26.8656   2
  -2  10   9 5.16737 32.0884   3
  -2 -10   8-37.0875 41.1482   2
  -2  10   8-41.7033 28.0257   3
  -2 -10   7 401.298 79.6726   2
  -2  10   7 377.391 77.3800   3
  -2 -10   6 2213.22 162.642   2
  -2  10   6 1889.99 162.404   3
   2  10  -6 1906.37 110.309   4
  -2  10   6 1857.09 96.2411   4
  -2  10   5 395.208 72.9071   3
  -2  10   5 467.640 52.3544   4
   2  10  -5 444.044 55.9635   4
   2  10  -5 442.701 50.8677   3
   2  10  -4 908.250 64.6118   3
  -2  10   4 944.127 99.8204   3
   2  10  -4 925.694 76.3504   4
  -2  10   4 964.235 74.7415   4
   2  10  -3 314.253 35.4253   3
  -2  10   3 274.455 40.4713   4
   2  10  -3 278.524 48.7965   2
  -2  10   3 281.593 49.1341   3
  -2  10   2 3237.15 142.987   4
   2 -10  -2 3350.98 157.674   3
  -2  10   1 103.550 26.9223   4
   2 -10  -1 130.567 30.5757   3
   2 -10   0 900.085 65.2572   3
  -2  10   0 903.577 80.4296   4
  -2  10  -1 330.545 52.6422   4
  -2  10  -2 96.2370 32.8674   4
  -2  10  -3 297.364 55.2599   4
   2 -10   4 164.412 22.6703   2
  -2  10  -4 281.547 57.4206   4
   2 -10   5 87.0515 24.8500   3
  -2  10  -5 103.812 41.3309   4
   2  10   5 51.8132 31.9101   3
   2 -10   6 11.4115 19.6347   3
  -2  10  -6-5.80724 22.4905   4
   2  10   6-32.0339 25.9311   3
   2 -10   7-20.8455 16.0743   3
  -2  10  -7-4.19084 29.3577   4
   2 -10   8 265.414 60.1282   3
   2  10   8 296.815 76.1342   3
   2  10   9 130.109 58.3185   3
  -2 -11   9 66.4520 33.5688   2
  -2  11   9 202.542 74.2626   3
  -2 -11   8-4.13780 27.7050   2
  -2  11   8 116.193 45.7838   3
  -2  11   7 9.82244 35.0521   3
  -2  11   6 267.886 41.1724   4
  -2  11   6 338.444 74.3815   3
   2  11  -6 338.173 49.8499   4
   2  11  -5 63.7996 24.7962   4
  -2  11   5 165.653 55.0335   3
  -2  11   5 77.9204 25.1372   4
   2  11  -5 70.7384 21.6653   3
  -2  11   4 316.428 43.9330   4
   2  11  -4 325.968 47.4047   4
   2  11  -4 378.886 40.1517   3
  -2  11   4 323.320 61.4248   3
   2  11  -3 458.318 56.4789   2
   2  11  -3 359.484 36.0103   3
  -2  11   3 432.050 54.0950   4
  -2  11   2 17.9351 14.9436   4
   2 -11  -2-5.17699 16.2748   3
  -2  11   1 506.461 62.6240   4
   2 -11  -1 598.205 62.0475   3
   2 -11   0 711.958 58.5667   3
  -2  11   0 735.304 75.3474   4
   2 -11   1 3496.03 110.511   3
  -2  11  -1 3641.65 168.011   4
  -2  11  -2-3.04862 20.6483   4
  -2  11  -3 2324.17 144.440   4
  -2  11  -4 2259.93 153.876   4
   2 -11   5 334.066 42.4654   3
   2 -11   5 336.995 37.5299   2
   2  11   5 524.517 79.9530   3
  -2  11  -5 464.816 69.4542   4
  -2  11  -6 51.1863 32.1971   4
   2  11   6 42.8410 35.2569   3
   2 -11   6 41.2076 20.1533   2
   2 -11   6 43.8678 22.3908   3
   2 -11   7 74.5916 33.7482   3
  -2  11  -7 44.1632 27.6875   4
   2 -11   7 37.1180 27.4691   2
   2  11   7 53.7127 50.4436   3
   2  11   8 33.0633 39.7179   3
   2  11   9-1.45527 28.7623   3
  -2  12   8 1189.59 149.287   3
  -2  12   7 180.837 62.7225   3
  -2  12   6 28.6163 18.7648   4
   2  12  -6 76.9126 30.0207   4
  -2  12   6 35.8059 26.6560   3
  -2  12   5 103.164 24.9621   4
   2  12  -5 91.5170 31.7813   4
  -2  12   5 101.554 35.0516   3
   2  12  -4 446.813 60.2538   4
  -2  12   4 557.082 78.6934   3
  -2  12   4 460.474 58.0401   4
   2  12  -4 515.151 42.1847   3
   2  12  -3 447.835 58.7008   2
   2  12  -3 412.374 35.0129   3
  -2  12   3 390.752 55.6674   4
  -2  12   2 15.6974 20.6419   4
   2 -12  -2 10.2153 14.9724   3
   2 -12  -1 455.763 55.2331   3
  -2  12   1 466.222 62.5532   4
  -2  12   0-18.0212 15.7231   4
   2 -12   0 14.5881 20.0073   3
   2 -12   1 1410.62 65.5044   3
  -2  12  -1 1488.79 112.901   4
  -2  12  -2 3688.91 183.793   4
  -2  12  -3 156.197 44.8418   4
  -2  12  -4 0.93192 26.8841   4
   2 -12   4-1.02963 9.21016   3
   2 -12   5 4.90902 11.1942   2
  -2  12  -5-36.1378 30.1380   4
   2 -12   5 29.4429 19.2009   3
   2  12   5 59.2752 34.9891   3
   2  12   6 881.314 109.596   3
  -2  12  -6 910.273 101.305   4
   2 -12   6 546.448 55.7324   2
   2 -12   6 851.173 76.8316   3
   2  12   7 572.855 98.9666   3
  -2  12  -7 640.217 93.2511   4
   2  12   8 67.5899 42.7273   3
   2  12   9 237.810 76.7789   3
  -2  13   8 138.528 65.1018   3
  -2  13   7 14.2529 31.3555   3
  -2  13   6 218.145 46.0887   4
  -2  13   6 187.945 67.8931   3
   2  13  -6 272.029 55.5042   4
  -2  13   5 1217.25 125.721   3
  -2  13   5 1244.85 97.5840   4
   2  13  -5 1132.16 100.832   4
  -2  13   4 2276.16 156.598   3
   2  13  -4 2216.44 82.4098   3
   2  13  -4 2134.20 134.598   4
  -2  13   4 2174.15 129.786   4
   2  13  -3 672.209 72.1705   2
   2  13  -3 597.943 39.8611   3
  -2  13   3 547.484 66.0864   4
  -2  13   2-11.9055 25.3134   4
  -2  13   1 1.86646 21.4455   4
   2 -13  -1 4.36792 14.7190   3
  -2  13   0 8.76142 20.9554   4
   2 -13   0 16.3805 10.4164   3
  -2  13  -1 2293.45 142.768   4
   2 -13   1 2402.92 90.2746   3
   2 -13   2 5.33148 7.76764   3
  -2  13  -2 23.3383 24.3774   4
  -2  13  -3 872.033 94.6543   4
   2 -13   4 166.512 21.5929   3
   2  13   4 165.492 42.6271   3
  -2  13  -4 242.623 59.1390   4
   2 -13   5 239.246 32.3436   3
  -2  13  -5 278.193 58.8632   4
   2  13   5 279.348 62.9295   3
   2 -13   6 528.668 56.9765   3
  -2  13  -6 731.149 97.9948   4
   2  13   6 584.621 87.4016   3
   2  13   7 49.3000 31.0868   3
  -2  13  -7 162.358 47.5066   4
   2  13   8-24.9738 28.4725   3
   2  13   9 97.6607 53.1870   3
  -2  14   8 247.942 76.9768   3
  -2  14   7 1059.73 136.017   3
  -2  14   6 120.687 33.8484   4
   2  14  -6 122.427 41.6807   4
  -2  14   6 78.3725 40.7983   3
  -2  14   5 22.0904 24.3153   4
   2  14  -5 20.1227 15.9573   4
  -2  14   5 20.0317 32.5511   3
  -2  14   4 759.057 92.4106   3
  -2  14   4 902.681 87.3824   4
   2  14  -4 799.158 88.3350   4
   2  14  -3 328.673 51.8113   2
   2  14  -3 242.074 23.3316   3
  -2  14   3 283.602 52.1019   4
  -2  14   2 2029.60 133.409   4
  -2  14   1 826.605 86.8355   4
   2 -14  -1 729.405 70.9501   3
   2 -14   0 923.578 67.1907   3
  -2  14   0 988.817 94.7811   4
  -2  14  -1 73.6109 38.3372   4
   2 -14   1 73.2116 17.7682   3
  -2  14  -1 30.1932 7.39645   2
   2 -14   2 248.744 21.3874   3
  -2  14  -2 307.067 64.8078   4
  -2  14  -3 908.353 100.643   4
   2  14   4 1018.04 102.763   3
  -2  14  -4 1242.16 118.150   4
  -2  14  -5 59.2751 28.3529   4
   2 -14   5 53.0687 15.2540   3
   2  14   5 111.872 44.3723   3
   2  14   6 577.566 93.1135   3
  -2  14  -6 600.093 91.5096   4
  -2  14  -7 161.156 60.9002   4
   2  14   7 163.144 56.5274   3
   2  14   8 523.706 99.1693   3
  -2  15   8 21.1781 37.1024   3
  -2  15   7 202.263 67.1006   3
  -2  15   6 469.161 86.5581   3
  -2  15   6 458.770 64.7791   4
   2  15  -6 446.064 68.7676   4
  -2  15   5 197.077 48.1982   4
   2  15  -5 120.626 40.4572   4
  -2  15   5 183.644 51.3204   3
  -2  15   4 68.9329 24.4235   4
   2  15  -4 31.7763 19.0072   4
  -2  15   4 42.6338 32.5453   3
  -2  15   3 1553.51 118.750   4
   2  15  -3 1776.43 115.313   2
  -2  15   2 271.044 54.6606   4
  -2  15   1 805.786 93.6006   4
   2 -15  -1 803.761 77.8530   3
  -2  15   0 36.8289 33.3344   4
   2 -15   0 54.8176 21.4593   3
   2 -15   1 601.357 45.5271   3
  -2  15  -1 691.739 84.9722   4
  -2  15  -2 2372.33 156.993   4
  -2  15  -3 4109.42 215.347   4
  -2  15  -4 85.8863 34.6033   4
   2  15   4 46.1329 29.6645   3
  -2  15  -5-29.5306 27.1454   4
   2  15   5-2.64358 24.1038   3
  -2  15  -6 118.210 48.2889   4
   2  15   6 130.301 49.1224   3
  -2  15  -7 69.0618 41.9768   4
   2  15   7 72.3850 37.8568   3
   2  15   8-4.20953 35.1454   3
  -2  16   7 49.4199 36.1045   3
   2  16  -6 76.8814 37.5571   4
  -2  16   6 46.9992 45.2238   3
  -2  16   6 87.2246 33.0482   4
  -2  16   5 99.3195 33.9298   4
   2  16  -5 118.570 39.5786   4
  -2  16   5 163.223 51.8986   3
  -2  16   4 1019.50 100.732   4
   2  16  -4 1023.69 106.514   4
   2  16  -3 110.660 35.4767   2
  -2  16   3 88.0589 35.3147   4
  -2  16   2 35.4195 22.1607   4
  -2  16   1 239.121 57.0366   4
  -2  16   0 604.331 85.8609   4
  -2  16  -1 500.724 77.7869   4
  -2  16  -1 174.299 16.7922   2
  -2  16  -2 117.821 47.8720   4
   2  16   3 537.889 73.4419   3
  -2  16  -3 458.696 81.6168   4
   2  16   4 802.741 95.6973   3
  -2  16  -4 924.750 106.915   4
   2  16   5 145.296 47.7077   3
  -2  16  -5 63.0924 35.2548   4
   2  16   6-7.51165 22.0746   3
  -2  16  -6 15.8116 34.2475   4
   2  16   7 96.6950 46.8867   3
  -2  16  -7 41.3232 37.7074   4
   2  16   8 152.249 62.8538   3
   2  17  -6 203.163 58.7746   4
  -2  17   6 34.0174 24.1666   4
  -2  17   6 152.710 52.2006   3
  -2  17   5 166.263 43.8969   4
   2  17  -5 222.150 53.7806   4
  -2  17   4 146.788 42.4927   4
   2  17  -4 88.7394 40.8123   4
  -2  17   3 30.8365 25.2181   4
  -2  17   2 30.0576 23.6998   4
   2  17  -2 20.7067 6.63081   3
  -2  17   1 1462.12 127.285   4
  -2  17   0 75.8146 37.5633   4
  -2  17  -1 934.032 38.7167   2
  -2  17  -1 2650.28 173.737   4
  -2  17  -2 91.2579 46.4323   4
   2  17   2 23.1213 26.8339   3
   2  17   3 134.835 38.6883   3
  -2  17  -3 129.866 43.1974   4
  -2  17  -4 12.3509 38.2954   4
   2  17   4 29.0959 25.9496   3
  -2  17  -5 27.1756 30.3849   4
   2  17   5-3.53704 28.7804   3
  -2  17  -6 92.5967 43.6959   4
   2  17   6 69.8987 37.0043   3
   2  17   7 105.457 47.3397   3
  -2  17  -7 184.973 59.1453   4
   2  17   8 94.3526 64.7297   3
   2  18  -6 91.6637 48.4117   4
  -2  18   6 32.8024 28.1177   4
  -2  18   5 200.691 55.2308   4
   2  18  -5 168.433 49.0175   4
  -2  18   4 64.2876 39.1817   4
   2  18  -4 34.5268 28.2026   4
  -2  18   3 135.904 43.5280   4
   2  18  -3 168.946 53.0492   4
  -2  18   2 500.216 76.7112   4
  -2  18   1 542.233 84.8980   4
   2  18  -1 448.350 39.2836   3
  -2  18   0 13.1138 30.0941   4
   2  18   0 15.4678 13.8867   3
  -2  18  -1 137.933 54.4240   4
  -2  18  -1 40.4897 10.3306   2
   2  18   1 66.7424 26.4238   3
   2  18   2 75.9243 28.9289   3
  -2  18  -2 86.3920 42.1584   4
   2  18   3 66.1677 25.4340   3
  -2  18  -3 78.6057 34.9814   4
  -2  18  -4 977.112 117.174   4
   2  18   4 707.815 90.8164   3
   2  18   5 79.2410 34.7742   3
  -2  18  -5 119.419 47.3662   4
   2  18   6 597.659 101.815   3
  -2  18  -6 583.637 98.2425   4
  -2  18  -7 72.3804 40.3438   4
   2  18   7 106.105 48.9765   3
   2  18   8 48.2265 43.8021   3
   2  19  -6 258.441 66.6252   4
  -2  19   6 156.288 45.9404   4
  -2  19   5 317.926 64.4502   4
   2  19  -5 394.733 77.0682   4
  -2  19   4 216.312 54.1936   4
   2  19  -4 183.226 53.0846   4
  -2  19   3 1787.05 144.875   4
   2  19  -3 1766.74 150.536   4
  -2  19   2-29.8233 23.4217   4
   2  19  -1 340.663 33.0857   3
  -2  19   1 451.056 77.2586   4
   2  19   0 583.080 54.4786   3
  -2  19   0 639.363 91.7363   4
  -2  19  -1 164.920 58.1545   4
   2  19   1 127.792 30.1695   3
  -2  19  -2 32.1805 22.7636   4
   2  19   2 11.0233 20.6923   3
   2  19   3 124.898 40.7860   3
  -2  19  -3 140.389 55.6343   4
   2  19   4 120.210 52.2832   3
  -2  19  -4 106.474 34.7962   4
  -2  19  -5 903.733 122.812   4
   2  19   5 962.095 113.714   3
   2  19   6 49.8391 40.6924   3
  -2  19  -6 80.5601 50.3219   4
  -2  19  -7 79.2096 53.1605   4
   2  19   7 45.4729 55.0205   3
   2  20  -6 121.672 59.5896   4
  -2  20   6 53.7786 35.0422   4
  -2  20   5 44.9344 27.9877   4
   2  20  -5 61.9891 40.4543   4
  -2  20   4 146.732 50.0628   4
   2  20  -4 86.5844 37.1484   4
  -2  20   3 37.0331 44.7022   4
   2  20  -3 28.6174 39.3110   4
  -2  20   2 30.9829 27.2472   4
  -2  20   1 13.1173 26.5966   4
  -2  20   0-6.58167 20.3991   4
   2  20   0 57.4981 22.9965   3
  -2  20  -1 927.273 112.031   4
   2  20   1 804.022 73.9585   3
   2  20   2 63.1341 30.1623   3
  -2  20  -2 58.3233 33.2020   4
   2  20   3 488.498 67.8774   3
  -2  20  -3 545.575 96.0866   4
   2  20   4 164.953 48.1907   3
  -2  20  -4 92.4247 42.4538   4
   2  20   5 361.728 75.5004   3
  -2  20  -5 403.682 85.2884   4
   2  20   6 55.9302 40.8028   3
  -2  20  -6 55.6862 51.7782   4
   2  20   7 195.793 66.5835   3
  -2  20  -7 149.252 67.9507   4
  -2  21   6 64.4636 44.4269   4
   2  21  -6 105.379 56.5800   4
  -2  21   5 119.445 46.1194   4
   2  21  -5 198.958 59.4741   4
  -2  21   4 294.956 69.9705   4
   2  21  -4 356.471 71.9648   4
  -2  21   3 42.9987 32.1063   4
   2  21  -3 69.4855 26.2317   4
  -2  21   2 1048.75 119.461   4
  -2  21   1 50.0457 48.6624   4
  -2  21   0 62.5547 46.3589   4
   2  21   1 64.5702 22.3216   3
  -2  21  -1 53.8371 32.5653   4
   2  21   2-21.7836 17.5257   3
  -2  21  -2-29.7742 32.7086   4
   2  21   3 309.431 61.3521   3
  -2  21  -3 229.297 73.1599   4
   2  21   4 72.5047 39.9513   3
  -2  21  -4 44.4756 34.1092   4
   2  21   5 113.388 47.0395   3
  -2  21  -5 145.332 62.3984   4
   2  21   6 881.048 135.878   3
  -2  21  -6 822.920 129.416   4
   2  21   7 169.136 64.7795   3
  -2  21  -7 143.220 70.8508   4
  -2  22   6 55.0469 36.6386   4
   2  22  -6 139.890 66.6371   4
  -2  22   5 106.902 45.8130   4
   2  22  -5 191.092 59.4206   4
  -2  22   4 50.0723 40.4242   4
   2  22  -4 74.7077 45.2863   4
  -2  22   3 297.123 72.0616   4
   2  22  -3 255.276 67.1318   4
  -2  22   2 209.620 66.4706   4
   2  22  -2 92.5261 35.8859   4
  -2  22   1 11.9770 21.9375   4
  -2  22   0 468.471 88.2021   4
  -2  22  -1 14.4838 24.8849   4
   2  22   2 194.376 48.3401   3
  -2  22  -2 246.932 65.7469   4
   2  22   3-14.3701 26.3938   3
  -2  22  -3 10.6950 48.8990   4
   2  22   4 14.6874 29.8274   3
  -2  22  -4 67.6519 51.1175   4
  -2  22  -5 236.252 68.0810   4
   2  22   5 231.988 67.4648   3
   2  22   6 190.163 61.4000   3
  -2  22  -6 283.922 81.4216   4
   2  22   7 2.84063 37.8649   3
  -2  22  -7-18.6115 31.5572   4
  -2  23   6 35.0839 45.1803   4
   2  23  -6 54.9779 45.8235   4
  -2  23   5 14.0660 24.8198   4
   2  23  -5 58.8816 38.2046   4
  -2  23   4 538.460 92.7467   4
   2  23  -4 528.754 93.5999   4
  -2  23   3-72.7321 35.4337   4
   2  23  -3 20.1980 30.3914   4
  -2  23   2 144.820 65.0880   4
   2  23  -2 24.8098 24.8806   4
  -2  23   1 59.2840 51.6231   4
  -2  23   0 24.1888 43.1188   4
  -2  23  -1 70.9456 50.0015   4
  -2  23  -2 6.36060 24.4670   4
   2  23   3-14.9381 26.4910   3
  -2  23  -3 27.4602 31.0912   4
   2  23   4 59.0251 41.8258   3
  -2  23  -4 118.432 50.9767   4
  -2  23  -5 35.6804 33.2766   4
   2  23   5 68.1675 44.4921   3
   2  23   6-2.29191 28.9697   3
  -2  23  -6 70.5036 54.6226   4
  -2  23  -7-3.08989 41.3471   4
   2  24  -6 138.378 59.4756   4
  -2  24   5 62.2031 40.4782   4
   2  24  -5 131.004 52.7562   4
  -2  24   4 35.3302 37.4354   4
   2  24  -4 47.5035 44.5551   4
   2  24  -3 45.2044 43.5380   4
  -2  24   3 12.1573 34.6269   4
  -2  24   2 16.4884 37.3070   4
   2  24  -2 59.8510 39.8760   4
  -2  24   1 350.515 82.8917   4
  -2  24   0 161.899 60.0436   4
  -2  24  -1 998.547 129.574   4
  -2  24  -2 26.4082 43.7171   4
  -2  24  -3 6.70144 27.5392   4
   2  24   4 5.80544 32.9385   3
  -2  24  -4-7.30326 30.0035   4
  -2  24  -5 73.8835 49.5671   4
   2  24   5 56.3295 50.1702   3
  -2  24  -6 32.0161 28.9425   4
   2  24   6-47.2827 41.2460   3
  -2  25   5 31.7789 34.9799   4
   2  25  -5 72.2982 52.2602   4
  -2  25   4 87.2966 39.3281   4
   2  25  -4 223.895 59.6821   4
  -2  25   3 10.8541 24.4155   4
   2  25  -3 53.8689 41.5745   4
  -2  25   2 207.327 66.3124   4
   2  25  -2 85.2632 44.7157   4
  -2  25   1 73.9783 42.2261   4
   2  25  -1 15.7552 32.7774   4
  -2  25   0 106.745 53.5515   4
  -2  25  -1 82.9182 35.9805   4
  -2  25  -2 205.649 67.1895   4
  -2  25  -3 215.388 70.4856   4
  -2  25  -4 165.918 73.0817   4
  -2  25  -5 78.2837 63.4845   4
   2  25   6 18.1728 35.2768   3
  -2  26   5 24.3428 41.2308   4
   2  26  -5 41.3956 36.5097   4
  -2  26   4 68.9298 47.9733   4
   2  26  -4 71.5627 54.7470   4
  -2  26   3 84.3959 55.8895   4
   2  26  -3 40.9397 54.8897   4
  -2  26   2 93.6815 55.0140   4
   2  26  -2 137.617 72.0536   4
  -2  26   1 432.892 94.7316   4
   2  26  -1 402.023 88.5293   4
  -2  26   0 545.088 100.869   4
   2  26   0 492.459 100.342   4
  -2  26  -1 275.633 80.7578   4
  -2  26  -2 105.451 61.1623   4
  -2  26  -3 482.060 110.733   4
  -2  26  -4 102.783 56.3193   4
  -2  27   4 170.659 64.1476   4
  -2  27   3 142.432 62.9119   4
   2  27  -3 121.372 44.6309   4
  -2  27   2 57.0377 55.5008   4
   2  27  -2 56.4384 47.6678   4
  -2  27   1 59.3237 49.0268   4
   2  27  -1 44.2913 41.8095   4
   2  27   0 227.889 77.8275   4
  -2  27   0 273.116 75.3066   4
  -2  27  -1 132.297 65.3049   4
  -2  27  -2 45.2079 48.3984   4
  -3   0  10 93.8811 74.0805   2
  -3   0   9 108.561 53.8582   2
  -3   0   8 79.6762 45.4216   2
  -3   0   7 60.5713 39.7348   2
  -3   0   6 166.023 47.7060   2
  -3   0   5 19.7015 30.1492   2
  -3   0   4 2488.38 152.282   2
   3   0  -4 2162.93 51.1123   4
  -3   0   3-8.62222 20.6105   2
   3   0  -3 11.7658 12.3846   4
  -3   0   2 92.4763 27.0189   2
   3   0  -2 114.479 20.7876   4
   3   0  -1 22.7328 13.2598   4
   3   0  -1-14.1379 10.4461   1
   3   0   0 31.8372 17.0990   1
  -3   0  -1-12.4443 18.4851   4
   3   0   3 27.5858 24.4215   4
   3   0   4 294.261 41.1632   4
   3   0   5-41.6376 28.1385   1
   3   0   6 117.631 45.8596   1
   3   0   7 139.784 70.9407   1
   3   0   8 47.6420 46.6280   3
   3   0   8-25.7419 25.9474   1
   3   0   9-1.39985 28.2197   1
   3   0   9 23.7581 34.7343   3
   3   0  10-18.5347 32.3419   3
   3   0  10-36.2451 27.9433   1
  -3  -1  10 109.610 49.5880   2
  -3   1  10 152.819 70.9151   2
  -3  -1   9 290.057 73.3008   2
  -3   1   9 345.199 98.5034   2
  -3  -1   8 885.342 123.258   2
  -3   1   8 784.592 116.820   2
  -3  -1   7 433.890 84.8334   2
  -3   1   7 372.511 80.2708   2
  -3  -1   6 1335.00 132.591   2
  -3   1   6 1204.21 126.188   2
  -3  -1   5 151.948 46.5135   2
  -3   1   5 174.353 48.7334   2
  -3   1   4 517.437 73.9770   2
   3   1  -4 360.101 25.5768   4
  -3  -1   4 434.963 66.3453   2
   3  -1  -4 462.504 23.9025   4
  -3  -1   3 46.0159 26.2924   2
   3   1  -3 52.3844 13.0279   4
  -3   1   3 14.3881 17.3944   2
   3  -1  -3 43.2295 14.2831   4
  -3   1   2 3201.30 146.142   2
  -3   1   2 3179.95 104.412   4
   3  -1  -2 3322.69 109.626   4
   3   1  -2 3482.32 110.450   4
  -3  -1   2 3234.52 147.397   2
   3   1  -2 2901.53 65.1580   1
   3  -1  -1 4996.92 116.772   1
  -3   1   1 4585.64 138.459   4
   3  -1  -1 5155.02 142.292   4
   3   1  -1 5081.82 143.629   4
   3  -1   0 401.876 41.6433   1
  -3   1   0 486.864 48.7016   4
  -3   1  -1 7187.02 198.459   4
  -3   1  -2 55.1955 22.8583   4
   3  -1   3 18.9528 16.3787   4
  -3   1  -3 31.9562 24.5768   4
   3   1   3 26.2937 25.4312   4
   3   1   4 846.732 84.9792   4
   3  -1   4 831.463 82.8323   4
   3  -1   5 228.466 53.9128   1
   3   1   5 219.117 52.6751   1
   3  -1   6 519.507 77.0591   1
   3   1   6 630.326 85.0056   1
   3   1   7 2968.78 197.171   1
   3  -1   7 2837.07 190.021   1
   3   1   8 5.94096 28.8418   1
   3  -1   8-0.84368 29.1391   1
   3  -1   8 17.3695 22.5216   3
   3   1   8-50.4749 34.0625   3
   3  -1   9 11.4539 33.5712   1
   3  -1   9 78.9977 48.0975   3
   3   1   9 157.179 54.3646   3
   3   1   9 85.5510 43.4360   1
   3   1  10 58.0509 45.9244   3
   3  -1  10 24.8085 61.1236   3
   3   1  10 111.956 58.6114   1
  -3  -2  10 114.772 74.4300   2
  -3   2  10 37.4928 35.3815   2
  -3   2   9 75.3516 56.2499   2
  -3  -2   9 152.921 66.5729   2
  -3  -2   8 40.4064 36.8805   2
  -3   2   8 96.7532 50.2004   2
  -3  -2   7 115.761 40.9191   2
  -3  -2   6 441.890 76.8581   2
  -3  -2   5 849.954 98.2265   2
  -3   2   5 725.728 92.2246   2
  -3  -2   4 3650.75 185.256   2
  -3   2   4 3563.21 184.187   2
   3   2  -4 3253.13 83.9997   4
  -3  -2   3 6335.00 226.296   2
  -3   2   3 6605.50 224.963   2
   3  -2  -3 6714.83 136.295   4
   3   2  -3 6757.51 140.687   4
  -3   2   3 6514.55 133.774   4
  -3   2   2 1181.51 47.7635   1
  -3   2   2 1310.68 92.5316   2
  -3   2   2 1349.58 71.9173   4
   3  -2  -2 1314.40 69.8084   4
   3  -2  -1 4746.16 146.821   4
  -3   2   1 4873.22 114.816   1
  -3   2   1 4880.48 144.679   4
  -3   2   1 4870.28 157.272   2
   3  -2   0 3009.18 111.774   1
  -3   2   0 3020.46 120.536   4
  -3   2   0 2803.61 104.220   1
  -3   2  -1 846.496 72.1947   4
  -3   2  -1 813.052 66.8846   1
  -3   2  -2 2045.01 121.199   4
   3  -2   3 5023.44 185.065   4
  -3   2  -3 5054.22 185.887   4
   3   2   3 5210.06 187.080   4
  -3   2  -4 4303.02 183.646   4
   3   2   4 4641.83 188.793   4
   3  -2   4 4482.69 192.378   4
   3   2   5 26.0538 31.4269   1
   3  -2   5 29.8409 29.0862   1
   3   2   6-36.9206 30.5030   1
   3  -2   6-31.9278 33.7933   1
   3  -2   7 80.9388 39.0088   1
   3   2   7 215.315 64.0175   1
   3   2   8 1.00292 26.9349   1
   3  -2   8 12.7357 33.1627   1
   3  -2   8 5.49009 25.1051   3
   3   2   8 35.9994 28.3370   3
   3  -2   9 340.284 83.5355   1
   3   2   9 241.621 69.2330   1
   3  -2   9 256.469 70.6662   3
   3   2   9 218.738 64.8117   3
   3   2  10 234.057 70.7145   1
   3  -2  10-13.1244 40.8702   3
   3   2  10 184.295 73.4934   3
  -3  -3  10 116.812 64.7425   2
  -3   3  10 115.201 75.0124   2
  -3  -3   9 614.715 114.215   2
  -3   3   9 619.221 115.106   2
  -3  -3   8 13.6894 30.8168   2
  -3  -3   7 338.821 71.3770   2
  -3   3   6 4.51366 5.01216   1
  -3  -3   6-35.7404 22.3966   2
  -3  -3   5 441.900 72.9177   2
  -3   3   5 366.215 24.9062   1
  -3  -3   4 730.880 84.2584   2
  -3   3   4 697.894 84.9419   2
  -3   3   4 588.271 35.9049   4
  -3  -3   3 1181.90 98.5784   2
  -3   3   3 1092.59 94.0041   2
  -3   3   3 1219.72 62.7779   4
   3  -3  -3 1114.74 58.6335   4
  -3   3   2 383.257 38.5097   4
  -3   3   2 390.923 51.5257   2
   3  -3  -2 343.553 38.9609   4
  -3   3   1 15077.7 277.657   2
  -3   3   1 15544.6 223.249   1
   3  -3  -1 15994.2 266.200   4
  -3   3   1 15977.4 258.796   4
   3  -3   0 266.518 34.4227   2
  -3   3   0 245.194 33.9896   1
  -3   3   0 247.203 34.8118   4
  -3   3  -1 9930.04 225.274   1
  -3   3  -1 9124.79 235.030   4
  -3   3  -2 4377.76 173.754   4
  -3   3  -2 4677.73 173.073   1
   3   3   3 13.3050 18.9700   4
  -3   3  -3 27.8026 20.1358   4
   3  -3   3 32.3041 23.6988   4
   3   3   4 97.0294 29.7098   4
  -3   3  -4 69.0490 26.5017   4
   3  -3   4 64.0737 29.4047   4
  -3   3  -5 6.62502 25.0241   4
   3  -3   5-0.56411 21.2373   1
   3   3   6 14.4435 29.3402   1
   3  -3   6 92.7406 48.4488   1
   3  -3   7 1311.04 140.416   1
   3   3   7 1338.29 135.686   1
   3  -3   8 234.102 64.5327   1
   3  -3   8 236.350 50.4615   3
   3   3   8 169.276 54.1471   3
   3   3   8 342.544 70.8352   1
   3   3   9 674.191 102.388   1
   3  -3   9 539.369 95.3896   3
   3   3   9 527.984 96.3786   3
   3  -3  10 24.3867 62.0317   3
   3   3  10 75.3780 49.5516   3
   3   3  10 24.5075 26.6609   1
  -3  -4  10 456.921 113.829   2
  -3  -4   9 44.2125 56.3603   2
  -3  -4   8-5.84788 32.8342   2
  -3  -4   7 63.3843 37.6870   2
  -3   4   7 47.2114 14.0249   1
  -3  -4   6 1813.87 152.246   2
  -3   4   6 1367.27 60.4048   1
  -3  -4   5 1218.60 118.457   2
   3   4  -5 920.764 43.9678   4
  -3  -4   4 111.994 37.2614   2
   3   4  -4 132.030 35.5691   3
   3   4  -4 100.822 15.7620   1
  -3   4   4 120.092 19.5620   4
   3   4  -3 678.585 79.4124   2
  -3   4   3 726.820 76.6893   2
  -3   4   3 813.710 53.1017   4
   3  -4  -3 721.733 51.6261   4
  -3  -4   3 626.793 77.0852   2
  -3   4   2 1376.18 92.3177   2
   3  -4  -2 1338.97 75.0340   4
  -3   4   2 1290.09 74.1526   4
  -3   4   1 6486.16 183.053   2
  -3   4   1 6974.97 158.320   1
   3  -4  -1 6380.27 183.946   4
  -3   4   1 6935.79 176.867   4
   3  -4   0 2671.87 105.354   2
  -3   4   0 2443.11 107.025   1
  -3   4   0 2515.62 117.766   4
  -3   4  -1 9947.73 229.070   1
  -3   4  -1 9634.65 241.200   4
  -3   4  -2 3224.50 152.526   1
  -3   4  -2 3063.96 141.068   4
   3  -4   3 1493.19 106.515   4
  -3   4  -3 1272.07 103.955   4
   3  -4   4 2782.17 150.534   4
   3   4   4 2591.02 146.009   4
  -3   4  -4 2940.14 160.364   4
  -3   4  -5 5.15948 20.7357   4
   3  -4   5-47.0327 37.2906   1
  -3   4  -6 2100.35 144.043   4
   3  -4   6 2485.55 177.945   1
   3  -4   7 1940.38 149.782   3
   3  -4   7 2382.63 178.646   1
   3   4   7 2698.78 192.249   1
   3   4   8 121.530 59.7076   1
   3  -4   8 51.1349 33.1959   3
   3   4   8 100.416 39.8535   3
   3   4   9 195.589 65.0309   1
   3  -4   9 89.9596 44.6529   3
   3   4   9 110.569 51.4070   3
   3   4  10 42.3605 32.6309   1
   3   4  10 63.3685 36.1531   3
   3  -4  10 42.1703 40.5935   3
  -3  -5  10 160.578 78.7741   2
  -3  -5   9 8.49882 31.8002   2
  -3  -5   8 71.1584 41.6467   2
  -3  -5   7 198.408 61.8388   2
  -3   5   7 166.899 24.9760   1
  -3  -5   6 17.5114 27.1379   2
   3   5  -6-0.91634 4.79015   4
  -3   5   5 345.281 29.5438   4
   3   5  -5 335.154 23.4514   1
   3   5  -5 395.796 34.9058   4
  -3  -5   5 425.575 73.3594   2
   3   5  -4 477.856 62.5614   3
  -3  -5   4 386.266 67.3625   2
  -3   5   4 453.178 38.6946   4
   3   5  -3 4977.25 199.807   2
  -3   5   3 4986.77 142.588   4
   3  -5  -3 4671.09 139.542   4
  -3   5   2 364.413 43.6120   4
   3  -5  -2 331.658 45.3406   4
  -3   5   2 411.013 53.2178   2
   3   5  -2 376.613 53.0232   2
  -3   5   1 145.603 30.1010   2
  -3   5   1 179.744 32.2756   4
   3  -5  -1 154.068 27.3874   4
   3  -5   0 1773.78 85.7637   2
  -3   5   0 1838.96 100.671   4
  -3   5   0 1744.15 94.4049   1
  -3   5  -1 3625.08 148.885   1
  -3   5  -1 3573.51 151.338   4
  -3   5  -2 7771.40 225.623   1
  -3   5  -2 6851.95 221.951   4
  -3   5  -3 9500.34 262.576   4
   3  -5   3 8946.29 267.163   4
   3  -5   4 601.316 81.8404   1
  -3   5  -4 736.152 79.0768   4
  -3   5  -5 31.1037 25.4231   4
  -3   5  -6 1035.43 102.327   4
   3   5   7 75.1629 48.6406   3
   3  -5   7 91.4822 41.8646   3
   3   5   8 35.7036 40.5256   1
   3  -5   8 81.9505 39.1747   3
   3   5   8 2.52902 25.3225   3
   3  -5   9 211.456 63.0194   3
   3   5   9 106.847 44.2122   3
   3   5   9 231.014 68.5984   1
   3   5  10 96.3615 42.8912   1
   3  -5  10 9.20294 33.3540   3
   3   5  10 3.14527 34.3641   3
  -3  -6  10-4.82967 48.5230   2
  -3  -6   9 160.338 73.2546   2
  -3  -6   8-6.04604 29.3298   2
  -3  -6   7 800.309 111.724   2
  -3  -6   6 70.3853 38.9742   2
   3   6  -6 60.3704 18.8309   4
  -3  -6   5 2007.28 150.679   2
  -3   6   5 1700.77 71.8630   4
   3   6  -5 1798.21 80.0612   1
   3   6  -5 1656.09 81.1932   4
  -3  -6   4-3.91739 23.1975   2
   3   6  -4 10.2780 17.8620   3
  -3   6   4 30.3394 13.7620   4
   3   6  -3 3536.40 169.633   2
  -3   6   3 3309.43 121.035   4
   3   6  -2 7844.83 238.612   2
  -3   6   2 7961.55 221.413   2
  -3   6   2 7845.38 194.584   4
   3  -6  -2 7767.61 199.270   4
  -3   6   1 9918.42 221.469   2
  -3   6   1 10102.5 232.463   4
   3  -6  -1 9878.10 233.618   4
  -3   6   0 1.76049 16.8966   4
  -3   6  -1 99.9741 28.7647   4
  -3   6  -1 108.464 34.1922   1
   3  -6   1 126.609 22.1509   2
  -3   6  -2 7938.71 240.406   4
  -3   6  -2 8750.83 250.767   1
  -3   6  -3 1470.41 110.467   4
  -3   6  -4 1014.11 93.6414   4
  -3   6  -5 279.924 56.3852   4
  -3   6  -6 843.928 94.4692   4
  -3   6  -7 108.595 36.7857   4
   3  -6   7 141.302 43.9451   3
   3   6   7 195.252 60.0013   3
   3   6   8 236.242 57.3599   1
   3  -6   8 163.650 47.7157   3
   3   6   8 327.865 76.4300   3
   3   6   9 1144.45 140.863   1
   3  -6   9 746.414 108.931   3
   3   6   9 752.006 121.341   3
   3   6  10 78.2039 55.2673   1
   3  -6  10 17.3357 32.0587   3
  -3  -7  10 158.716 69.4074   2
  -3  -7   9 115.728 62.4982   2
  -3  -7   8-71.6124 39.6714   2
  -3  -7   7 232.937 68.9841   2
  -3  -7   6 175.921 54.4221   2
  -3   7   6 160.047 22.4801   4
   3   7  -6 239.293 36.6470   4
  -3  -7   5 392.052 69.3769   2
   3   7  -5 407.023 44.0788   1
   3   7  -5 406.208 46.7526   4
  -3   7   5 384.808 40.6669   4
  -3   7   4 327.583 39.2221   4
   3   7  -4 268.137 43.3789   3
   3   7  -3 121.846 37.2076   2
  -3   7   3 96.5238 25.3329   4
  -3   7   2 1019.53 72.5582   4
   3  -7  -2 826.184 75.0261   4
   3   7  -2 1014.42 88.9743   2
  -3   7   1 791.642 63.6816   2
  -3   7   1 882.717 72.6009   4
   3  -7  -1 781.787 69.4451   4
  -3   7   0 1243.83 92.4162   4
  -3   7   0 1202.09 71.0798   2
   3  -7   1 1725.83 68.7962   2
  -3   7  -1 1643.91 109.921   1
  -3   7  -1 1685.10 114.040   4
  -3   7  -2 2612.44 148.961   4
  -3   7  -3 41.3497 29.3534   4
  -3   7  -4 707.392 82.0064   4
  -3   7  -5 1500.78 118.781   4
  -3   7  -6 613.317 83.7556   4
  -3   7  -7 394.417 73.9550   4
   3  -7   7 398.108 68.5195   3
   3   7   7 345.271 75.8817   3
   3  -7   8 39.9529 31.6652   3
   3   7   8 161.268 56.1576   3
   3   7   9 233.208 77.9983   1
   3   7   9 135.064 67.5395   3
   3  -7   9 3.05755 34.1738   3
   3   7  10 46.4849 41.5360   1
  -3  -8  10 17.4622 44.2891   2
  -3  -8   9 60.0973 52.4360   2
  -3  -8   8-14.2573 29.9449   2
  -3  -8   7 153.602 56.7989   2
  -3  -8   6 183.896 54.4500   2
  -3   8   6 100.732 20.7475   4
   3   8  -6 140.066 23.7146   4
  -3   8   5 651.806 54.1887   4
   3   8  -5 745.411 65.6193   4
   3   8  -4 236.752 41.7037   3
  -3   8   4 223.988 37.3211   4
  -3   8   3 15106.0 289.564   4
   3  -8  -2 2662.41 145.627   3
  -3   8   2 2365.82 121.780   4
   3  -8  -2 2345.22 127.926   4
   3   8  -2 2502.87 143.176   2
  -3   8   1 5160.67 163.044   2
  -3   8   1 5647.11 187.094   4
   3  -8  -1 5316.48 189.986   4
  -3   8   0 526.142 61.6970   4
  -3   8   0 484.555 44.2007   2
  -3   8  -1 379.929 58.0192   4
   3  -8   2 183.620 22.8056   2
  -3   8  -2 268.679 47.7292   4
  -3   8  -3-35.4298 18.5145   4
  -3   8  -4 30.5116 26.4398   4
  -3   8  -5 1390.45 119.125   4
  -3   8  -6 188.773 53.2435   4
   3   8   7 53.4784 35.9520   3
  -3   8  -7 99.6283 40.0635   4
   3  -8   7 39.6438 24.5846   3
  -3   8  -8 23.0054 29.7303   4
   3  -8   8 31.5980 30.0411   3
   3   8   8 16.1706 31.4083   3
   3   8   9 108.022 60.8077   1
   3   8   9 72.2287 44.8816   3
   3  -8   9 82.0891 52.1747   3
   3   8  10 98.1408 56.9785   1
  -3  -9  10 166.829 59.9979   2
  -3  -9   9-21.0177 36.4601   2
  -3  -9   8 894.840 120.174   2
  -3  -9   7 210.722 60.3763   2
   3   9  -6 390.100 44.1598   4
  -3   9   6 346.743 39.4328   4
  -3   9   5 114.844 29.5559   4
   3   9  -5 121.953 27.1047   4
   3   9  -4 38.3280 17.1879   3
  -3   9   4 31.6693 20.2941   4
  -3   9   3 4907.88 172.143   4
   3  -9  -2 4656.51 194.265   3
  -3   9   2 4847.79 174.054   4
   3   9  -2 4570.53 195.671   2
   3  -9  -1 10.7560 30.2541   4
   3  -9  -1 51.8067 29.2271   3
  -3   9   1-11.9465 16.6965   4
  -3   9   1 11.8286 15.5068   2
  -3   9   0 416.466 39.2010   2
  -3   9   0 414.234 59.9566   4
  -3   9  -1 220.085 54.1914   4
  -3   9  -2 964.631 97.2986   4
  -3   9  -3-26.2769 28.7191   4
  -3   9  -4 114.370 43.4242   4
  -3   9  -5 197.059 49.5419   4
  -3   9  -6 947.743 104.799   4
  -3   9  -7 597.322 89.3482   4
   3  -9   7 453.219 68.9054   3
   3   9   7 365.951 75.7668   3
  -3   9  -8 130.907 49.0155   4
   3  -9   8 136.064 51.4264   3
   3   9   8 97.7180 54.3127   3
   3   9   9 247.159 78.8452   3
   3   9  10 532.921 107.343   1
  -3 -10  10 69.5895 64.8053   2
  -3 -10   9 57.0676 39.6782   2
   3  10  -6 31.3776 14.2034   4
  -3  10   6 87.9194 23.6257   4
  -3  10   5 1025.15 79.8732   4
   3  10  -5 1131.54 86.1551   4
   3  10  -5 1250.17 96.3724   3
   3  10  -4 271.347 41.8225   3
  -3  10   4 308.260 46.4477   4
  -3  10   3 1670.59 105.866   4
  -3  10   2 142.436 35.8971   4
  -3  10   1 247.349 37.3827   2
   3 -10  -1 239.584 43.3195   3
  -3  10   1 225.500 44.0062   4
  -3  10   0 33.0278 12.6313   2
  -3  10   0 34.1554 23.0729   4
  -3  10  -1 106.985 33.7943   4
  -3  10  -2 732.572 87.0152   4
  -3  10  -3 10.0726 27.0837   4
  -3  10  -4 1687.34 133.063   4
  -3  10  -5 313.235 65.8077   4
  -3  10  -6 89.7330 37.6039   4
  -3  10  -7 133.727 50.2007   4
   3 -10   7 58.6505 27.8080   3
   3  10   7 158.849 56.8537   3
   3 -10   8 85.9283 35.4186   3
  -3  10  -8 87.3866 39.2447   4
   3  10   8 183.884 64.8740   3
   3  10   9 141.634 70.7407   3
   3  10  10 179.035 66.1769   1
  -3  11   6 400.273 51.2591   4
   3  11  -6 451.078 55.7144   4
   3  11  -5 435.428 54.1628   4
  -3  11   5 463.470 56.9787   4
   3  11  -5 507.848 60.7874   3
   3  11  -4 232.370 39.9719   3
  -3  11   4 234.090 41.8580   4
  -3  11   3 1082.18 92.1010   4
  -3  11   2 1497.79 105.550   4
   3 -11  -1 2508.63 136.116   3
  -3  11   1 2574.27 144.476   4
  -3  11   0 2971.45 103.847   2
  -3  11   0 3134.47 162.942   4
  -3  11  -1 1940.66 133.878   4
  -3  11  -2 505.993 75.7688   4
  -3  11  -3 57.0652 37.6648   4
  -3  11  -4 350.316 67.1881   4
  -3  11  -5 453.456 75.2365   4
  -3  11  -6 240.500 56.1357   4
   3 -11   6 145.044 39.0993   3
  -3  11  -7 456.947 78.9056   4
   3 -11   7 315.733 54.2068   3
   3  11   7 344.116 77.8836   3
  -3  11  -8 93.7625 39.2771   4
   3  11   8 101.114 50.5088   3
   3  11   9 341.878 91.7220   3
   3  11  10 282.341 84.4843   1
   3  12  -6 383.433 55.4557   4
  -3  12   6 388.752 53.1241   4
   3  12  -5-3.10514 15.5787   4
  -3  12   5-7.30524 16.0862   4
  -3  12   4 475.105 70.6905   4
   3  12  -4 235.205 36.6484   3
  -3  12   3 70.9962 33.5105   4
  -3  12   2 845.596 86.0748   4
   3 -12  -1 225.181 42.2572   3
  -3  12   1 257.870 45.6399   4
  -3  12   0 705.061 51.5462   2
   3 -12   0 764.000 69.8867   3
  -3  12   0 847.285 87.5908   4
  -3  12  -1 1624.68 123.896   4
  -3  12  -2 87.8737 34.0999   4
  -3  12  -3 543.440 75.9185   4
  -3  12  -4 198.983 59.5899   4
   3 -12   5 82.7157 15.1706   2
  -3  12  -5 261.721 58.1564   4
  -3  12  -6 59.8298 41.2318   4
   3 -12   6 0.61185 15.3680   3
   3  12   6 43.4343 40.4571   3
  -3  12  -7-34.6462 26.2864   4
   3  12   7-8.18595 23.4310   3
  -3  12  -8 105.271 43.6468   4
   3  12   8 205.133 64.2458   3
   3  13  -6 203.237 41.7267   4
  -3  13   6 194.486 46.1144   4
   3  13  -5-29.7659 23.5034   4
  -3  13   5 66.3079 26.9061   4
  -3  13   4 767.402 79.6017   4
   3  13  -4 805.516 63.5672   3
  -3  13   3 1498.68 112.952   4
  -3  13   2 613.828 77.5099   4
   3 -13  -1 59.7613 29.6442   3
  -3  13   1 73.3922 28.3615   4
   3 -13   0 361.583 49.3599   3
  -3  13   0 297.323 33.1508   2
  -3  13   0 348.918 60.1813   4
  -3  13  -1 1289.27 115.332   4
  -3  13  -2 18.0672 27.5979   4
  -3  13  -3 35.1971 34.1694   4
  -3  13  -4-88.7616 44.4955   4
  -3  13  -5 83.4214 33.7951   4
  -3  13  -6 473.125 81.0829   4
   3 -13   6 376.251 49.9280   3
   3  13   6 480.064 84.3410   3
  -3  13  -7 355.212 74.6211   4
   3  13   7 308.300 71.8136   3
  -3  13  -8 951.587 120.241   4
   3  13   8 706.326 111.834   3
   3  14  -6 28.0423 26.0313   4
  -3  14   6 17.7421 26.1200   4
  -3  14   5 823.023 85.1913   4
   3  14  -5 761.511 83.8008   4
  -3  14   4 2723.77 150.738   4
  -3  14   3 33.3701 28.2418   4
  -3  14   2 86.2337 35.5437   4
   3 -14  -1 159.462 41.4115   3
  -3  14   1 165.674 48.9639   4
   3 -14   0 9.41130 14.2427   3
  -3  14   0 10.3148 14.0652   2
  -3  14   0 9.83522 29.1793   4
   3 -14   1 1461.19 90.9324   3
  -3  14  -1 1388.02 122.795   4
  -3  14  -2 6.33221 28.8022   4
  -3  14  -3 1145.60 117.322   4
  -3  14  -4 105.946 44.9937   4
  -3  14  -5 82.6832 44.8748   4
   3 -14   5 63.6523 21.0435   3
  -3  14  -6-1.37220 30.6343   4
   3  14   6 1.27561 28.8120   3
  -3  14  -7 543.156 93.2879   4
   3  14   7 471.552 90.5394   3
   3  14   8 78.9798 54.1934   3
   3  15  -6 34.7123 23.1350   4
  -3  15   6 50.8786 28.6130   4
   3  15  -5 116.005 36.3667   4
  -3  15   5 164.926 41.8968   4
  -3  15   4 1040.29 101.210   4
  -3  15   3 148.136 45.5643   4
  -3  15   2 101.797 37.1888   4
   3 -15  -1 139.737 38.6493   3
  -3  15   1 91.8512 45.4451   4
  -3  15   0 606.325 49.5640   2
   3 -15   0 722.367 71.4411   3
  -3  15   0 627.603 89.1049   4
   3 -15   1 135.956 27.6495   3
  -3  15  -1 88.0916 35.4861   4
   3 -15   2 1848.95 89.2121   3
  -3  15  -2 1717.74 150.047   4
  -3  15  -3 64.8442 38.9187   4
  -3  15  -4 526.067 91.6737   4
  -3  15  -5 212.799 59.5745   4
   3  15   5 143.762 47.0683   3
  -3  15  -6 697.400 105.152   4
   3  15   6 500.521 91.8411   3
  -3  15  -7 230.937 65.7521   4
   3  15   7 275.674 74.1413   3
   3  15   8 138.039 58.4207   3
   3  16  -6 208.822 56.3674   4
  -3  16   6 222.854 49.0963   4
   3  16  -5 75.6085 22.8294   4
  -3  16   5 108.735 39.9401   4
  -3  16   4 39.1027 30.7332   4
  -3  16   3 4105.99 206.002   4
  -3  16   2 15.6837 28.0209   4
  -3  16   1 40.3230 36.3428   4
  -3  16   0 2602.54 170.771   4
  -3  16   0 1992.58 88.2180   2
   3 -16   0 2580.74 132.855   3
  -3  16  -1 662.952 96.5511   4
   3 -16   1 929.167 70.5238   3
   3 -16   2 15.6788 13.5416   3
  -3  16  -2 4.25780 25.9189   4
  -3  16  -3 1380.24 135.946   4
  -3  16  -4 427.057 81.7277   4
  -3  16  -5 2107.10 177.181   4
   3  16   5 1603.73 144.252   3
  -3  16  -6 283.285 71.1028   4
   3  16   6 103.074 41.6826   3
  -3  16  -7 100.246 53.5931   4
   3  16   7 45.7407 39.0675   3
   3  16   8 85.3690 56.9336   3
   3  17  -6 97.1891 35.2628   4
  -3  17   6 16.7590 25.1887   4
   3  17  -5-20.9659 30.5762   4
  -3  17   5-1.50598 20.2084   4
  -3  17   4 285.235 60.0247   4
  -3  17   3 471.684 71.1603   4
  -3  17   2 920.414 103.893   4
  -3  17   1 131.846 47.8366   4
  -3  17   0 1263.56 70.5172   2
   3 -17   0 1358.47 95.8119   3
  -3  17   0 1523.79 139.512   4
  -3  17  -1 1527.02 139.215   4
   3 -17   1 1582.56 88.3629   3
  -3  17  -2 443.792 77.1123   4
  -3  17  -3 135.398 54.6228   4
  -3  17  -4 527.910 91.2413   4
  -3  17  -5 517.253 91.8772   4
   3  17   5 398.512 75.3649   3
  -3  17  -6 585.407 95.9875   4
   3  17   6 541.314 93.2329   3
  -3  17  -7 74.7068 53.1553   4
   3  17   7 35.7575 35.4673   3
   3  18  -6 231.107 57.7867   4
  -3  18   6 187.638 55.3417   4
  -3  18   5 903.969 101.885   4
   3  18  -5 845.806 104.676   4
   3  18  -4 295.993 63.2619   4
  -3  18   4 343.224 72.1247   4
  -3  18   3 525.553 78.1125   4
  -3  18   2 176.874 52.6735   4
  -3  18   1 320.695 63.7085   4
  -3  18   0-34.6647 22.9338   4
  -3  18   0 29.0312 23.6563   2
   3 -18   0 2.43959 12.6637   3
  -3  18  -1 40.4220 40.5272   4
  -3  18  -2 623.597 97.9983   4
  -3  18  -3 1567.32 149.172   4
  -3  18  -4 93.8988 45.4627   4
   3  18   4 41.3935 29.7992   3
   3  18   5 1087.66 116.946   3
  -3  18  -5 1291.03 147.362   4
  -3  18  -6 13.1509 30.7503   4
   3  18   6 16.7816 31.3775   3
  -3  18  -7-57.2296 40.8335   4
   3  18   7 52.5496 48.3826   3
   3  19  -6 213.093 62.7246   4
  -3  19   6 127.343 41.3514   4
   3  19  -5 177.642 50.3151   4
  -3  19   5 245.100 61.9561   4
   3  19  -4-9.01670 27.7726   4
  -3  19   4 61.7287 44.5704   4
  -3  19   3 171.945 52.8653   4
  -3  19   2 693.025 95.5034   4
  -3  19   1 366.109 77.9387   4
  -3  19   0 1594.09 80.4234   2
  -3  19   0 2234.88 172.015   4
  -3  19  -1 14.0218 22.7774   4
  -3  19  -2 108.395 52.7962   4
  -3  19  -3 379.977 90.1323   4
   3  19   3 265.451 56.7423   3
  -3  19  -4 118.114 50.0369   4
   3  19   4-28.0723 25.4779   3
  -3  19  -5 506.978 97.6627   4
   3  19   5 491.133 86.4232   3
  -3  19  -6 44.5273 42.7443   4
   3  19   6 14.8283 47.9360   3
  -3  19  -7 32.0076 48.0847   4
   3  19   7 46.8406 43.4688   3
   3  20  -6 114.172 46.7865   4
  -3  20   6 104.345 37.0909   4
   3  20  -5 199.865 54.8055   4
  -3  20   5 243.366 63.0345   4
   3  20  -4-47.0816 40.8838   4
  -3  20   4 45.4445 35.5452   4
  -3  20   3 212.977 57.3299   4
  -3  20   2 496.253 84.8477   4
  -3  20   1 81.1181 50.0902   4
  -3  20   0 171.525 56.1550   4
  -3  20  -1 732.230 109.413   4
  -3  20  -2 166.084 55.6168   4
   3  20   3 918.813 101.242   3
  -3  20  -3 919.452 131.741   4
  -3  20  -4 41.5889 37.9747   4
   3  20   4 78.0005 42.0635   3
  -3  20  -5 1.91379 34.1182   4
   3  20   5 49.8491 48.5442   3
   3  20   6 32.8040 28.8194   3
  -3  20  -6 64.7915 45.1214   4
  -3  20  -7 32.4536 48.5737   4
   3  20   7 58.2240 40.2682   3
   3  21  -6 352.063 77.7040   4
   3  21  -5 128.904 52.5894   4
  -3  21   5 172.492 63.7610   4
   3  21  -4 224.775 62.3127   4
  -3  21   4 221.387 57.2987   4
  -3  21   3 76.7409 39.6673   4
  -3  21   2 269.560 76.1522   4
  -3  21   1-40.2138 40.6346   4
  -3  21   0 588.100 96.0038   4
   3  21   1 40.0272 31.1681   3
  -3  21  -1 60.2725 36.4029   4
   3  21   2 582.789 75.8327   3
  -3  21  -2 839.828 114.478   4
   3  21   3 102.900 47.6365   3
  -3  21  -3 23.2814 44.7010   4
   3  21   4 414.188 78.9631   3
  -3  21  -4 470.704 95.0843   4
   3  21   5 29.9499 34.3904   3
  -3  21  -5 54.7921 61.8370   4
   3  21   6 251.106 72.0379   3
  -3  21  -6 271.484 78.9876   4
   3  21   7 69.3438 44.1843   3
  -3  21  -7 112.683 60.1682   4
   3  22  -5 161.023 48.0138   4
  -3  22   5 203.903 61.4691   4
   3  22  -4 16.1754 39.2787   4
  -3  22   4 35.0216 45.8643   4
  -3  22   3 153.236 56.3822   4
  -3  22   2 98.8190 52.9824   4
  -3  22   1-16.0185 33.7312   4
  -3  22   0 123.529 51.3240   4
  -3  22  -1 15.1798 31.9309   4
   3  22   2 60.2024 37.4405   3
  -3  22  -2 79.5797 49.2093   4
   3  22   3 87.8853 44.8910   3
  -3  22  -3-5.02329 27.0671   4
   3  22   4 57.7604 25.5589   3
  -3  22  -4 70.2104 41.2983   4
   3  22   5 253.922 65.3996   3
  -3  22  -5 217.085 68.4195   4
   3  22   6 107.990 52.7236   3
  -3  22  -6 224.945 81.7033   4
  -3  22  -7 105.762 54.5201   4
   3  23  -5 172.953 56.9620   4
  -3  23   5 190.113 56.5304   4
   3  23  -4 44.0527 48.9506   4
  -3  23   4 45.2060 36.9894   4
   3  23  -3-48.8684 39.9570   4
  -3  23   3 57.9619 24.0937   4
  -3  23   2 261.410 69.0751   4
  -3  23   1 128.751 52.3478   4
  -3  23   0 124.268 51.9717   4
  -3  23  -1 41.5905 47.0620   4
  -3  23  -2 63.1018 39.1530   4
   3  23   3 94.6371 42.3573   3
  -3  23  -3 39.6262 45.0134   4
   3  23   4 21.0738 26.1871   3
  -3  23  -4 0.56573 37.2663   4
   3  23   5-18.1302 29.5648   3
  -3  23  -5 4.89742 35.5115   4
   3  23   6 63.6276 50.3503   3
  -3  23  -6 6.73372 29.5790   4
   3  24  -5 34.7784 48.1673   4
  -3  24   5 106.034 56.7422   4
   3  24  -4 134.954 60.5687   4
  -3  24   4 74.8795 37.7411   4
   3  24  -3-85.5662 58.2940   4
  -3  24   3 141.475 61.9048   4
  -3  24   2 77.2969 31.0145   4
  -3  24   1 223.027 77.4144   4
  -3  24   0 219.326 65.4962   4
  -3  24  -1 278.643 74.4696   4
  -3  24  -2 230.855 70.7390   4
  -3  24  -3 282.199 81.9406   4
   3  24   4-0.90135 27.5606   3
  -3  24  -4 111.996 66.9507   4
   3  24   5 242.633 64.2895   3
  -3  24  -5 353.181 95.4465   4
   3  24   6 116.420 50.9819   3
   3  25  -5 70.2996 47.6375   4
  -3  25   5 118.685 57.5619   4
   3  25  -4 153.995 57.1813   4
  -3  25   4 74.2664 27.7092   4
   3  25  -3-7.10967 28.7035   4
  -3  25   3 24.1570 35.8365   4
  -3  25   2 479.979 91.1843   4
  -3  25   1 229.772 71.8275   4
  -3  25   0 73.1530 49.6975   4
  -3  25  -1 245.193 69.5111   4
  -3  25  -2 132.187 61.9497   4
  -3  25  -3 100.061 62.1782   4
  -3  25  -4 140.229 68.1977   4
   3  25   6 63.6298 41.2411   3
   3  26  -5 257.482 86.6081   4
  -3  26   5 215.979 66.0267   4
   3  26  -4 85.0802 49.8751   4
  -3  26   4 48.3579 34.4838   4
   3  26  -3 72.6963 56.9862   4
  -3  26   3 178.154 69.0393   4
   3  26  -2 56.2890 42.1503   4
  -3  26   2 2.54670 25.2417   4
  -3  26   1 3.52907 34.8716   4
  -3  26   0 4.23798 32.5673   4
  -3  26  -1-2.18368 47.5002   4
  -3  26  -2 105.410 67.8775   4
  -3  27   2 134.410 51.8334   4
  -3  27   1-21.1558 28.1202   4
  -4   0   9 88.2695 61.3086   2
  -4   0   8 498.887 98.3473   2
  -4   0   7 22.2150 26.3188   2
  -4   0   6 4810.77 260.369   2
  -4   0   5-35.2652 25.7021   2
  -4   0   4 4213.94 212.527   2
   4   0  -4 4836.10 126.147   4
  -4   0   3-25.5015 26.6623   2
   4   0  -3-2.70924 16.5563   4
   4   0  -2 622.467 39.5121   1
   4   0  -2 636.507 58.4172   4
   4   0  -1-1.61881 15.4988   4
   4   0  -1 9.59970 14.1341   1
   4   0   0 4568.78 150.977   1
   4   0   1-14.6785 19.6971   1
   4   0   5-10.0020 29.7872   1
   4   0   6 1656.90 147.856   1
   4   0   7 12.0402 25.3316   1
   4   0   8 1041.75 128.484   1
   4   0   9-2.97360 27.0610   1
   4   0   9 54.1520 45.0277   3
   4   0  10 110.530 56.3118   3
   4   0  10 49.4538 39.6700   1
  -4  -1  10 100.180 71.0842   2
  -4  -1   9 116.610 68.5001   2
  -4   1   9 143.739 59.7680   2
  -4  -1   8 65.7420 36.4649   2
  -4   1   8 134.640 68.7387   2
  -4   1   7 442.828 86.8411   2
  -4  -1   7 390.031 80.6264   2
  -4  -1   6-20.0453 31.4477   2
  -4   1   6 57.4862 43.1970   2
  -4  -1   5 1090.89 119.388   2
  -4   1   5 952.313 108.976   2
   4   1  -5 717.371 31.8167   4
  -4  -1   4 1343.93 121.678   2
  -4   1   4 1365.56 118.940   2
   4   1  -4 1460.23 70.3569   4
   4  -1  -4 1408.92 65.9810   4
  -4   1   3 1129.34 104.172   2
   4   1  -3 1227.53 76.7781   4
   4  -1  -3 1212.66 74.2678   4
  -4  -1   3 1168.08 106.320   2
   4   1  -2 2595.31 80.9509   1
   4  -1  -2 2668.04 117.743   4
   4   1  -2 2742.49 122.337   4
  -4   1   2 2598.69 142.705   2
  -4   1   1 1060.55 75.3031   4
   4  -1  -1 1122.58 66.6452   1
   4  -1  -1 1114.44 87.3026   4
   4   1  -1 1196.23 84.5838   4
   4   1  -1 1081.61 64.5318   1
   4  -1   0 1138.02 74.1876   1
   4  -1   0 1168.56 85.5722   4
  -4   1   0 1093.34 85.1061   4
   4  -1   1 4646.70 170.028   1
  -4   1  -1 4741.13 183.728   4
  -4   1  -2 211.264 47.1348   4
  -4   1  -3 3026.65 159.025   4
   4  -1   5 56.9674 30.0840   1
   4   1   5 44.9202 31.7199   1
   4  -1   6 78.3632 28.6468   1
   4   1   6 140.719 56.9382   1
   4   1   7 382.944 76.2890   1
   4  -1   7 228.013 61.2043   1
   4  -1   8 96.9465 56.0644   1
   4   1   8 226.320 73.3228   1
   4  -1   9 121.082 55.1070   1
   4  -1   9 204.230 66.1016   3
   4   1   9 180.007 80.3665   3
   4   1   9 178.294 64.9395   1
   4   1  10 68.7881 58.0683   1
   4  -1  10 106.677 53.1585   3
   4   1  10 27.0256 53.6130   3
   4  -1  10 58.1579 57.9620   1
  -4  -2  10 147.282 65.7004   2
  -4  -2   9 60.1946 48.9247   2
  -4   2   9 76.8567 50.8322   2
  -4  -2   8 384.846 93.1182   2
  -4   2   8 378.669 83.4955   2
  -4  -2   7 92.5009 33.3092   2
  -4   2   7 82.0034 50.9079   2
  -4  -2   6 299.515 70.4185   2
  -4   2   6 293.120 68.1240   2
  -4  -2   5-32.6608 39.3523   2
  -4   2   5 47.4835 37.1127   2
   4   2  -5 9.14601 5.43119   4
   4   2  -4 448.602 40.7650   4
  -4  -2   4 386.025 62.9237   2
   4  -2  -4 468.739 39.4557   4
  -4   2   4 447.753 74.7671   2
  -4  -2   3 285.089 52.3425   2
  -4   2   3 316.327 57.9577   2
   4   2  -3 327.014 41.0608   4
   4  -2  -3 294.401 37.8607   4
  -4   2   2 2090.75 103.162   4
   4   2  -2 2234.89 108.982   4
   4  -2  -2 2260.08 112.362   4
  -4   2   2 2163.25 129.848   2
   4   2  -1 200.940 34.5706   4
  -4   2   1 200.528 35.0551   4
   4  -2  -1 150.063 30.8514   4
   4  -2   0 4418.39 155.470   1
   4  -2   0 4930.67 179.314   4
  -4   2   0 4657.57 176.313   4
   4  -2   1 2896.12 138.307   1
  -4   2  -1 2990.10 149.201   4
  -4   2  -2 767.825 81.5307   4
  -4   2  -3 2615.36 158.950   4
  -4   2  -4 2501.99 159.876   4
   4   2   5 612.987 83.3810   1
   4  -2   5 578.282 88.0810   1
   4   2   6 54.8988 26.6291   1
   4  -2   6 3.91509 26.9486   1
   4  -2   7 46.2098 38.0120   1
   4   2   7 32.0048 37.4126   1
   4   2   8 711.141 107.932   1
   4  -2   8 629.465 104.162   1
   4  -2   9 33.1817 48.2797   1
   4   2   9 28.1989 33.1306   1
   4  -2   9 35.8489 29.2911   3
   4   2   9 65.2329 58.4114   3
   4   2  10 346.306 90.6729   1
   4  -2  10 157.053 65.0996   3
   4   2  10 256.576 84.5751   3
  -4  -3  10 72.6124 58.3251   2
  -4  -3   9-22.2780 37.9175   2
  -4   3   9 24.3722 53.2356   2
  -4  -3   8 65.9466 47.9127   2
  -4   3   8 80.1139 49.2943   2
  -4  -3   7 796.036 121.789   2
  -4   3   7 770.994 108.287   2
  -4  -3   6 6.18867 33.2764   2
  -4   3   6 15.3642 32.6858   2
   4   3  -5 227.107 27.8030   4
  -4  -3   5 193.255 53.4666   2
  -4   3   5 184.784 47.6919   2
   4  -3  -4 98.4592 21.1687   4
  -4  -3   4 116.155 40.5278   2
   4   3  -4 132.582 26.7570   4
  -4   3   4 92.3538 44.5249   2
  -4   3   3 1676.97 122.685   2
   4  -3  -3 1778.22 90.5792   4
  -4   3   3 1738.27 89.9391   4
  -4   3   3 1505.18 57.7781   1
  -4   3   2 1895.42 77.2472   1
  -4   3   2 1764.44 115.295   2
  -4   3   2 1939.08 100.400   4
   4  -3  -2 1858.66 99.9408   4
  -4   3   1 272.102 44.3435   4
   4  -3  -1 286.781 49.3706   2
  -4   3   1 274.250 35.5339   1
   4  -3  -1 324.529 48.4182   4
  -4   3   0 1488.33 102.416   4
   4  -3   0 1469.51 94.7259   1
   4  -3   0 1725.15 108.870   4
  -4   3   0 1530.77 91.3743   1
   4  -3   0 1662.34 98.4022   2
  -4   3  -1 4391.42 181.614   4
   4  -3   1 4178.00 171.997   1
  -4   3  -1 4229.76 166.334   1
  -4   3  -2 1045.64 94.9812   4
  -4   3  -3 1035.86 95.7189   4
  -4   3  -4 1179.85 113.444   4
   4  -3   5 4440.33 231.082   1
  -4   3  -5 4199.32 216.133   4
   4   3   6-12.3124 31.5278   1
   4  -3   6 14.9808 36.4379   1
   4  -3   7 167.566 45.9023   1
   4   3   7 190.946 60.5720   1
   4  -3   8-39.4031 37.8016   1
   4   3   8 145.396 70.5893   1
   4   3   9 109.625 40.5314   1
   4  -3   9 211.129 78.2981   3
   4   3   9 196.147 78.2730   3
   4  -3  10 75.6124 43.8863   3
   4   3  10 126.919 60.3067   1
  -4  -4  10 49.4934 46.0375   2
  -4  -4   9 165.131 59.4419   2
  -4   4   9 149.464 63.8607   2
  -4  -4   8 1139.95 147.023   2
  -4   4   8 881.333 131.410   2
  -4  -4   7 192.884 57.3192   2
  -4   4   7 213.230 68.2737   2
  -4  -4   6-38.4139 32.1479   2
  -4   4   6 0.02066 25.2161   2
  -4  -4   5 13.9881 31.3761   2
   4   4  -5 55.5856 14.0216   4
  -4   4   5 42.3610 42.7484   2
  -4   4   4 854.400 94.2041   2
  -4   4   4 639.672 33.2643   1
  -4   4   4 858.987 58.2156   4
   4  -4  -4 738.175 56.9636   4
  -4  -4   4 817.725 98.6463   2
  -4   4   3 1479.11 116.854   2
  -4   4   3 1410.78 62.6193   1
  -4   4   3 1509.25 86.9560   4
   4  -4  -3 1552.12 87.0610   4
  -4   4   2 332.890 35.4377   1
  -4   4   2 337.061 50.1159   2
  -4   4   2 300.777 41.6339   4
   4  -4  -2 244.862 40.6506   4
  -4   4   1 289.882 35.5830   1
  -4   4   1 362.683 51.0093   4
   4  -4  -1 319.560 51.9219   2
   4  -4  -1 221.854 45.5648   4
   4  -4   0 2568.99 122.903   2
  -4   4   0 2399.99 114.736   1
  -4   4   0 2338.22 124.607   4
   4  -4   0 2457.88 133.433   4
  -4   4  -1 1266.15 92.9890   1
  -4   4  -1 1124.70 95.8883   4
   4  -4   1 1157.44 92.0980   1
  -4   4  -2 165.117 41.2966   4
  -4   4  -3 674.645 82.0109   4
  -4   4  -4 337.596 65.8992   4
   4  -4   5 242.959 63.6874   1
  -4   4  -5 248.948 57.1265   4
   4  -4   6 3339.36 217.201   1
  -4   4  -6 3075.42 190.856   4
   4   4   7 46.5205 35.4392   1
   4  -4   7 26.5949 27.2983   1
   4   4   8 994.102 129.519   1
   4  -4   8 829.844 113.872   3
   4   4   9 153.862 61.6458   1
   4   4   9 109.550 53.5297   3
   4  -4   9 194.240 65.9637   3
   4   4  10 112.223 54.4967   1
   4  -4  10 117.975 64.5122   3
  -4  -5  10 83.2168 73.9103   2
  -4  -5   9 39.0549 37.8273   2
  -4   5   9 175.771 70.1045   2
  -4  -5   8 122.574 47.8932   2
  -4   5   8 143.366 55.5918   2
  -4  -5   7 28.0099 27.6052   2
  -4   5   7 58.3036 49.7320   2
  -4  -5   6 137.313 47.3891   2
  -4   5   6 151.016 50.8948   2
  -4  -5   5 151.154 52.0128   2
  -4   5   5 91.1633 20.0007   4
  -4   5   5 114.511 43.5493   2
   4  -5  -4 350.023 40.7494   4
  -4   5   4 342.747 38.9614   4
  -4   5   4 325.355 60.3689   2
  -4   5   3 6682.04 244.122   2
  -4   5   3 6607.76 183.520   4
   4  -5  -3 6310.88 184.202   4
  -4   5   2 22.4995 21.6963   2
  -4   5   2 36.1759 21.4287   4
   4  -5  -2 31.0413 24.0899   4
  -4   5   2 40.6389 14.9193   1
  -4   5   1 40.6392 21.5431   1
  -4   5   1 2.24676 17.2284   2
  -4   5   1 27.1299 19.2823   4
   4  -5  -1 25.9031 21.6644   4
   4  -5   0 102.360 25.4410   2
  -4   5   0 108.712 28.0980   1
  -4   5   0 84.1022 27.3542   4
   4  -5   0 144.932 30.9649   4
  -4   5  -1 254.309 45.0513   1
  -4   5  -1 207.107 43.8251   4
  -4   5  -2 322.154 58.8839   4
  -4   5  -3 5360.25 222.790   4
   4  -5   4 134.918 40.9134   1
  -4   5  -4 148.905 44.5224   4
  -4   5  -5 2111.97 153.830   4
   4  -5   5 2123.49 172.083   1
   4  -5   6 3004.48 213.196   1
  -4   5  -6 2963.22 189.173   4
   4   5   7 354.951 78.9152   1
   4   5   8 112.979 66.8142   1
   4  -5   8 22.7440 42.1013   3
   4   5   8 70.5863 47.0645   3
   4  -5   9 81.6479 41.3611   3
   4   5   9 114.196 48.5557   3
   4   5   9 42.4310 46.5965   1
   4   5  10 36.4977 41.8680   1
   4  -5  10 106.426 55.9136   3
  -4  -6  10 403.340 107.779   2
  -4  -6   9 53.9685 58.3065   2
  -4   6   9 54.5057 51.4625   2
  -4  -6   8 776.178 119.964   2
  -4   6   8 633.557 109.931   2
  -4  -6   7 37.7415 35.0856   2
  -4   6   7 66.8437 47.8178   2
  -4  -6   6 364.681 72.0371   2
   4   6  -6 282.599 30.6502   4
  -4   6   6 401.478 78.0329   2
   4   6  -5 14.8356 9.72124   1
  -4   6   5 6.46217 10.0538   4
  -4   6   5 12.3155 27.7177   2
  -4   6   4 154.070 31.0788   4
  -4   6   4 226.973 56.7859   2
  -4   6   3 3578.90 181.846   2
   4  -6  -3 3414.76 141.327   4
  -4   6   3 3715.18 142.537   4
  -4   6   2 9945.78 274.511   2
  -4   6   2 10241.2 250.878   4
   4  -6  -2 9624.09 249.924   4
  -4   6   1 192.659 37.2618   2
  -4   6   1 236.733 41.5411   4
  -4   6   1 191.935 36.2339   1
   4  -6  -1 216.991 45.6877   4
   4  -6   0 9470.25 229.951   2
  -4   6   0 9583.67 247.466   1
  -4   6   0 9240.68 260.435   4
   4  -6   0 8940.50 270.334   4
  -4   6  -1 1990.13 122.036   1
  -4   6  -1 1999.72 128.072   4
   4  -6   1 2073.29 104.223   2
  -4   6  -2 1943.31 133.136   4
  -4   6  -3 48.3838 25.6063   4
  -4   6  -4 69.4828 32.8148   4
  -4   6  -5 49.9905 37.9644   4
  -4   6  -6 2813.57 183.775   4
  -4   6  -7 156.357 58.7668   4
   4  -6   8 695.514 101.745   3
   4   6   8 811.070 120.035   1
   4   6   8 596.405 101.023   3
   4   6   9 452.938 97.8497   1
   4  -6   9 346.665 82.3888   3
   4   6   9 377.248 87.9269   3
   4   6  10 118.714 50.8117   1
   4  -6  10 134.251 57.5970   3
  -4  -7  10 57.3319 56.2146   2
  -4  -7   9 420.363 100.760   2
  -4   7   9 362.604 100.110   2
  -4  -7   8 90.4183 59.8670   2
  -4   7   8 171.370 66.0352   2
  -4  -7   7 244.082 71.6090   2
  -4   7   7 274.543 70.8326   2
  -4   7   6 349.816 34.0619   4
  -4  -7   6 673.473 103.552   2
   4   7  -6 380.978 40.6025   4
  -4   7   6 430.315 82.3875   2
  -4   7   5 5451.31 258.024   2
   4   7  -5 4992.67 135.002   1
  -4   7   5 5305.57 153.168   4
  -4   7   4 444.790 50.1166   4
  -4   7   4 477.816 74.1809   2
   4  -7  -3 108.568 33.6355   4
  -4   7   3 138.984 44.6517   2
  -4   7   3 162.205 33.7073   4
   4  -7  -2 99.4205 33.2090   4
  -4   7   2 147.563 37.8917   2
  -4   7   2 175.853 32.6230   4
  -4   7   1 4553.65 168.443   2
   4  -7  -1 4481.10 185.249   4
  -4   7   1 4715.20 185.474   4
  -4   7   0 3056.96 155.743   4
  -4   7   0 3280.69 150.967   1
   4  -7   1 1601.99 85.1978   2
  -4   7  -1 1393.13 108.388   4
  -4   7  -2 126.588 39.3065   4
  -4   7  -3 5573.86 229.262   4
  -4   7  -4 243.681 57.0613   4
  -4   7  -5 643.790 89.5282   4
  -4   7  -6 58.2283 43.9545   4
  -4   7  -7 1344.82 136.135   4
   4   7   8 163.767 70.1144   1
   4  -7   8 126.541 54.0355   3
   4   7   8 75.7870 49.0199   3
   4   7   9 362.366 95.9874   1
   4  -7   9 170.095 60.3244   3
   4   7   9 236.895 81.2522   3
   4   7  10 56.6804 61.9740   1
  -4  -8  10 507.483 116.156   2
  -4  -8   9 144.382 65.2190   2
  -4   8   9 120.085 61.7910   2
  -4  -8   8 639.792 114.300   2
  -4   8   8 602.628 113.458   2
   4   8  -6 72.6167 22.3513   4
  -4   8   6 62.1738 18.9417   4
  -4   8   5 857.957 67.5366   4
  -4   8   4-7.90831 16.9812   4
  -4   8   4-5.65927 19.6324   2
  -4   8   3 4168.77 196.265   2
  -4   8   3 4789.17 179.012   4
   4  -8  -3 4263.90 175.433   4
   4  -8  -2 266.870 45.3894   4
  -4   8   2 296.835 47.3095   2
  -4   8   2 373.245 57.4284   4
  -4   8   1 1515.72 97.7296   2
  -4   8   1 1515.42 106.296   4
  -4   8   0 7644.96 237.251   1
  -4   8   0 7567.75 249.917   4
   4  -8   1 100.025 22.2992   2
  -4   8  -1 95.8848 34.3417   4
  -4   8  -2 500.159 70.8624   4
   4  -8   2 582.182 49.0513   2
  -4   8  -3 172.769 48.7198   4
  -4   8  -4 78.4106 29.9298   4
  -4   8  -5 280.256 63.8691   4
  -4   8  -6 6.68053 25.6905   4
  -4   8  -7 773.000 105.502   4
  -4   8  -8 477.309 84.0641   4
   4  -8   8 330.379 71.3232   3
   4   8   8 458.575 85.9215   3
   4   8   9 79.1467 61.5128   1
   4  -8   9 141.386 60.3573   3
   4   8   9 5.46608 40.6105   3
   4   8  10 151.931 70.6717   1
  -4   9   9 63.0064 61.4665   2
   4   9  -6 356.058 49.0692   4
  -4   9   6 279.205 35.9675   4
  -4   9   5 6716.73 199.297   4
  -4   9   4 1188.34 91.5606   4
  -4   9   3 364.890 51.4796   4
  -4   9   3 381.144 61.4926   2
  -4   9   2 1394.62 104.193   2
  -4   9   2 1350.86 101.339   4
  -4   9   1 1138.74 84.0563   2
  -4   9   1 1323.09 101.983   4
  -4   9   0 27.8802 24.6026   4
  -4   9  -1 202.239 51.1639   4
   4  -9   2 132.831 23.1242   2
  -4   9  -2 165.133 49.5729   4
  -4   9  -3 1691.84 132.827   4
  -4   9  -4-20.6659 30.5645   4
  -4   9  -5 1235.54 122.022   4
  -4   9  -6 133.013 48.8117   4
  -4   9  -7 176.192 57.0466   4
  -4   9  -8 94.7134 51.4156   4
   4  -9   8 58.5573 35.8683   3
   4   9   8 91.7005 43.2654   3
   4   9   9 575.647 114.749   1
   4   9   9 404.620 90.7131   3
   4   9  10 129.746 67.9609   1
  -4  10   9 273.713 93.5985   2
   4  10  -6 151.039 39.7485   4
  -4  10   6 165.301 30.6000   4
  -4  10   5 1066.08 84.2935   4
  -4  10   4 20.4995 13.9200   4
  -4  10   3 2631.19 154.745   2
  -4  10   3 2646.99 140.065   4
  -4  10   2 2245.24 131.414   2
  -4  10   2 2179.41 130.093   4
  -4  10   1 1176.45 85.4405   2
  -4  10   1 1189.57 103.412   4
  -4  10   0 1260.93 106.597   4
  -4  10  -1 24.0976 21.7328   4
  -4  10  -2 193.495 47.7310   4
   4 -10   3 22.5675 10.6712   2
  -4  10  -3 30.2069 31.8675   4
  -4  10  -4-8.27447 25.0806   4
  -4  10  -5 22.1978 29.0107   4
  -4  10  -6 42.2698 38.0210   4
  -4  10  -7 15.6877 35.1283   4
  -4  10  -8 26.6842 26.7116   4
   4  10   8 21.4944 33.2071   3
   4  10  10 174.805 76.0601   1
   4  11  -6 243.293 49.1720   4
  -4  11   6 206.156 40.2293   4
  -4  11   5 216.267 44.4086   4
  -4  11   4 863.424 83.4598   4
  -4  11   3 4992.80 214.368   2
  -4  11   3 5341.10 204.280   4
  -4  11   2 110.942 38.1131   2
  -4  11   2 98.8405 34.3423   4
  -4  11   1 2.10448 18.8374   2
  -4  11   1-17.3288 24.7256   4
  -4  11   0 147.754 36.8039   4
  -4  11  -1 3145.87 177.533   4
  -4  11  -2 432.986 73.7635   4
  -4  11  -3 392.943 72.6772   4
  -4  11  -4 498.509 83.3745   4
  -4  11  -5 1283.28 133.024   4
  -4  11  -6 102.069 40.9942   4
  -4  11  -7 746.634 110.291   4
   4 -11   7 417.326 70.5661   3
  -4  11  -8 14.3938 34.3985   4
   4  11   8 104.352 58.1242   3
   4  12  -6 1.45472 21.5257   4
  -4  12   6-2.39780 24.3025   4
  -4  12   5 2321.84 135.013   4
   4  12  -4-5.98525 12.8239   3
  -4  12   4 56.1060 29.5880   4
  -4  12   3 188.231 41.0524   4
  -4  12   2 1241.65 102.418   2
  -4  12   2 1315.02 109.278   4
  -4  12   1 1118.17 84.4186   2
  -4  12   1 1112.87 104.253   4
  -4  12   0 3155.86 175.878   4
  -4  12  -1 153.151 44.6584   4
  -4  12  -2 315.423 65.9945   4
  -4  12  -3 549.848 84.9476   4
  -4  12  -4 40.7728 29.5430   4
  -4  12  -5 194.530 61.0884   4
  -4  12  -6 62.7556 34.0914   4
  -4  12  -7 40.0951 49.9513   4
  -4  12  -8 134.529 54.1804   4
   4  12   8 38.6277 36.5807   3
   4  13  -6 16.3139 18.2027   4
  -4  13   6 58.2756 28.6250   4
  -4  13   5 6.81940 23.4998   4
  -4  13   4 1532.80 117.008   4
  -4  13   3 163.639 43.1165   4
  -4  13   2 174.105 44.5343   2
  -4  13   2 130.604 40.3276   4
  -4  13   1 3.40929 16.3682   2
  -4  13   1 57.5183 35.5326   4
  -4  13   0 3235.60 181.502   4
  -4  13  -1 143.722 37.9899   4
  -4  13  -2-2.07325 26.2895   4
  -4  13  -3 69.2520 43.3065   4
  -4  13  -4 624.733 95.4510   4
  -4  13  -5 319.728 69.8478   4
  -4  13  -6 25.3386 44.8784   4
  -4  13  -7 5.24498 36.4377   4
   4  13   7 11.9513 41.9706   3
  -4  13  -8-19.6582 30.1119   4
   4  13   8 62.5050 51.4030   3
   4  14  -6 360.122 57.7831   4
  -4  14   6 354.659 57.4020   4
  -4  14   5 62.8990 35.4626   4
  -4  14   4 1682.84 124.596   4
  -4  14   3 183.216 44.1997   4
  -4  14   2 129.414 36.7682   2
  -4  14   2 69.6605 29.2039   4
  -4  14   1 281.523 45.4954   2
  -4  14   1 355.409 66.3984   4
   4 -14   0 1015.85 95.1655   3
  -4  14   0 905.349 108.880   4
  -4  14  -1 298.826 62.0983   4
  -4  14  -2 2318.85 172.304   4
  -4  14  -3 839.432 106.212   4
  -4  14  -4 503.472 85.5666   4
  -4  14  -5 819.220 108.434   4
  -4  14  -6 87.9410 42.3969   4
  -4  14  -7 118.336 57.0781   4
   4  14   7 28.0855 33.6347   3
  -4  14  -8 99.1823 63.1099   4
   4  14   8 32.3101 44.3708   3
   4  15  -6 92.7946 36.0982   4
  -4  15   6 63.5190 28.5498   4
  -4  15   5 232.279 46.8366   4
  -4  15   4 79.0417 34.7245   4
  -4  15   3 176.891 42.0643   4
  -4  15   2 163.436 42.4179   2
  -4  15   2 233.418 50.9538   4
  -4  15   1 316.098 48.8566   2
  -4  15   1 384.712 68.9927   4
   4 -15   0 112.999 36.5657   3
  -4  15   0 102.813 45.9370   4
   4 -15   1 1435.99 105.146   3
  -4  15  -1 1264.83 124.811   4
  -4  15  -2 543.207 90.2387   4
  -4  15  -3 182.740 53.4776   4
  -4  15  -4 595.062 98.1428   4
  -4  15  -5 82.1008 47.7004   4
  -4  15  -6 391.650 90.0900   4
  -4  15  -7 103.125 50.3668   4
   4  15   7 143.550 63.0745   3
  -4  15  -8 45.2172 47.9393   4
   4  15   8 90.7621 48.8573   3
  -4  16   5 256.137 54.2275   4
  -4  16   4 4.39198 25.0408   4
  -4  16   3 46.5256 32.1365   4
  -4  16   2 119.869 35.8981   2
  -4  16   2 61.7803 35.2391   4
  -4  16   1 188.668 36.5683   2
  -4  16   1 281.194 60.4531   4
  -4  16   0 682.840 94.4992   4
  -4  16   0 524.062 48.2513   2
   4 -16   1 2547.67 141.466   3
  -4  16  -1 2300.00 169.770   4
  -4  16  -2 78.1569 42.8943   4
  -4  16  -3 1261.43 139.647   4
  -4  16  -4 351.649 74.6086   4
  -4  16  -5 490.516 94.9379   4
  -4  16  -6-24.6188 29.4233   4
   4  16   6 84.8783 47.7439   3
  -4  16  -7 160.044 58.7921   4
   4  16   7 101.291 61.1581   3
  -4  16  -8 198.030 65.0228   4
   4  17  -5-62.7280 42.9069   4
  -4  17   5 36.6937 32.2874   4
  -4  17   4 303.197 68.4859   4
  -4  17   3 16.4208 31.8873   4
  -4  17   2 104.225 37.7994   2
  -4  17   2 59.4377 20.0910   4
  -4  17   1 274.049 45.9731   2
  -4  17   1 176.496 58.8343   4
  -4  17   0 310.463 38.0714   2
  -4  17   0 386.971 73.2757   4
  -4  17  -1-8.71013 35.9103   4
  -4  17  -2 435.045 82.0869   4
  -4  17  -3 925.042 118.347   4
  -4  17  -4 679.043 109.186   4
  -4  17  -5 328.423 77.7311   4
  -4  17  -6 194.049 63.9057   4
   4  17   6 118.662 61.0650   3
  -4  17  -7 18.3844 44.2394   4
   4  17   7 4.08226 32.6097   3
   4  18  -5 5.63236 36.1457   4
  -4  18   5 24.4895 28.9646   4
  -4  18   4 98.3917 40.8722   4
  -4  18   3 74.6754 40.6756   4
  -4  18   2 412.327 62.2779   2
  -4  18   2 386.587 68.9737   4
  -4  18   1 6.93666 13.5568   2
  -4  18   1-2.30443 22.6451   4
  -4  18   0 572.529 95.2683   4
  -4  18  -1 172.345 54.8742   4
  -4  18  -2 166.426 55.0436   4
  -4  18  -3 250.783 70.0173   4
  -4  18  -4 739.971 116.845   4
  -4  18  -5 383.533 90.7265   4
  -4  18  -6 140.096 53.0067   4
   4  18   6 84.6653 56.4344   3
  -4  18  -7 40.7638 37.2908   4
   4  18   7 125.451 60.4677   3
   4  19  -5-2.97012 21.0962   4
  -4  19   5 8.92698 24.6408   4
  -4  19   4 36.7777 31.0227   4
  -4  19   3 20.9167 31.2965   4
  -4  19   2 319.202 52.9985   2
  -4  19   2 412.645 77.6936   4
  -4  19   1 51.9061 26.7882   2
  -4  19   1-28.0262 21.3200   4
  -4  19   0 64.8583 40.8133   4
  -4  19  -1 766.615 103.638   4
  -4  19  -2 780.756 121.931   4
  -4  19  -3 53.6950 53.0713   4
  -4  19  -4 128.962 56.6636   4
  -4  19  -5 75.5526 51.5284   4
   4  19   5 70.7498 48.2073   3
  -4  19  -6 51.8969 45.0873   4
   4  19   6 117.075 51.2028   3
  -4  19  -7 93.3134 63.8130   4
   4  19   7 13.1321 27.1803   3
   4  20  -5 34.2560 26.7457   4
  -4  20   5 27.2755 40.0821   4
  -4  20   4 6.93968 23.4780   4
  -4  20   3 63.9846 42.0490   4
  -4  20   2-7.47662 26.2406   2
  -4  20   2 64.6181 34.3609   4
  -4  20   1 117.136 42.6349   4
  -4  20   0 118.325 50.0579   4
  -4  20  -1 62.7722 43.2044   4
  -4  20  -2 51.4424 34.7912   4
  -4  20  -3 50.2601 45.6450   4
  -4  20  -4 180.818 62.4201   4
  -4  20  -5 76.0750 56.7305   4
   4  20   5 41.5589 36.4896   3
  -4  20  -6 392.766 96.8851   4
   4  20   6 207.734 65.6356   3
  -4  20  -7 211.092 73.5060   4
   4  21  -5 89.9129 39.2620   4
  -4  21   5 101.752 40.5870   4
  -4  21   4 459.590 86.1480   4
  -4  21   3 3.73802 27.9142   4
  -4  21   2 43.2912 44.2763   4
  -4  21   1 43.3711 44.5433   4
  -4  21   0 8.29443 36.5156   4
  -4  21  -1 11.4507 25.1302   4
  -4  21  -2 422.550 85.4719   4
  -4  21  -3 214.309 69.1940   4
  -4  21  -4 22.6193 28.8758   4
   4  21   4 69.2693 43.2169   3
  -4  21  -5 62.7534 41.2542   4
   4  21   5 29.8631 28.2513   3
  -4  21  -6 90.4421 36.4247   4
   4  21   6 239.985 71.6217   3
  -4  21  -7 13.8812 39.8553   4
   4  22  -5 13.2222 24.5739   4
  -4  22   5 67.2403 38.2890   4
  -4  22   4 5.45318 30.5635   4
  -4  22   3 128.180 60.2107   4
  -4  22   2 43.0302 42.8372   4
  -4  22   1 16.0008 22.9092   4
  -4  22   0 168.493 70.1522   4
  -4  22  -1 190.417 69.3076   4
  -4  22  -2 44.8049 58.8704   4
  -4  22  -3 186.058 69.0981   4
   4  22   3 138.665 45.3628   3
  -4  22  -4 234.135 81.7555   4
   4  22   4 25.7479 35.3686   3
  -4  22  -5 254.921 81.5653   4
   4  22   5 245.614 67.8172   3
  -4  22  -6 92.3627 55.5882   4
   4  22   6-22.9525 31.5878   3
   4  23  -5 96.2752 50.1183   4
  -4  23   5 12.8555 34.1721   4
   4  23  -4 120.481 51.0109   4
  -4  23   4 269.046 68.6131   4
  -4  23   3 70.4234 36.2198   4
  -4  23   2 22.8046 32.7255   4
  -4  23   1-63.3950 25.2842   4
  -4  23   0 101.701 56.2218   4
  -4  23  -1 124.165 52.9729   4
  -4  23  -2 59.4141 57.5483   4
  -4  23  -3 182.299 67.0225   4
   4  23   3 138.133 55.1101   3
  -4  23  -4 339.032 90.1308   4
   4  23   4 377.982 80.0029   3
  -4  23  -5-4.49089 30.5483   4
   4  23   5-3.91181 33.8978   3
   4  23   6 77.4389 50.1766   3
   4  24  -5 1.41420 31.6498   4
  -4  24   5 61.3605 45.7761   4
   4  24  -4 167.412 64.2583   4
  -4  24   4 187.330 61.2661   4
  -4  24   3 16.1119 28.8504   4
  -4  24   2 86.0570 48.3824   4
  -4  24   1 221.998 62.7051   4
  -4  24   0-17.8752 29.6447   4
  -4  24  -1 30.5332 49.0316   4
  -4  24  -2 89.9195 60.7799   4
  -4  24  -3 50.4571 43.1577   4
  -4  24  -4 225.893 78.9821   4
   4  24   4 93.4774 44.3155   3
   4  24   5 53.4200 42.2231   3
   4  25  -5 3.28099 39.6210   4
  -4  25   5 8.60039 31.7653   4
   4  25  -4 21.5024 35.6241   4
  -4  25   4 29.9408 43.9603   4
  -4  25   3 91.4300 58.8905   4
  -4  25   2 165.627 65.9183   4
  -4  25   1 52.6225 47.1954   4
  -4  25   0 107.351 55.0171   4
  -4  25  -1 108.166 45.7531   4
  -4  25  -2 168.481 61.6583   4
  -4  25  -3 82.3724 49.0707   4
   4  26  -4 43.0120 42.1423   4
  -4  26   4 30.9030 33.3369   4
   4  26  -3 170.213 69.6098   4
  -4  26   3 87.1943 49.5935   4
  -4  26   2 30.3227 53.3109   4
  -4  26   1 69.6229 61.1254   4
  -4  26   0 24.0091 36.1791   4
  -4  26  -1 1.24650 39.5883   4
  -5   0   9-39.2835 42.2695   2
  -5   0   8 82.2248 44.1389   2
  -5   0   7 26.4142 35.4601   2
  -5   0   6 687.083 103.611   2
  -5   0   5-81.6807 50.3456   2
   5   0  -5 19.1840 11.4105   4
  -5   0   4 550.539 83.3504   2
   5   0  -4 525.377 53.0630   4
   5   0  -3 25.1671 21.8925   4
   5   0  -2 711.300 52.6287   1
   5   0  -2 749.129 71.1930   4
   5   0  -1-0.18937 14.6604   1
   5   0  -1-31.7794 22.0542   4
   5   0   0 3727.96 150.740   1
   5   0   0 4099.00 183.361   4
   5   0   1 38.6331 25.5791   1
   5   0   2 8182.46 269.725   1
   5   0   4 175.769 54.1206   1
   5   0   5 6.10586 28.0359   1
   5   0   6 214.258 63.8629   1
   5   0   7-37.0844 45.3136   1
   5   0   8 25.4083 37.0828   1
   5   0   9 22.7418 40.6091   1
   5   0   9 5.11031 53.6449   3
   5   0  10 883.862 146.688   1
  -5  -1   9 162.784 68.1189   2
  -5   1   9 189.280 85.6425   2
  -5  -1   8 41.1896 51.0380   2
  -5   1   8-6.06465 31.8932   2
  -5  -1   7 126.181 61.7716   2
  -5   1   7 108.228 41.4922   2
  -5  -1   6-33.5580 41.8599   2
  -5   1   6-58.0767 46.9463   2
  -5  -1   5 82.6269 25.2988   2
  -5   1   5 178.207 53.4111   2
   5   1  -5 107.860 23.7180   4
   5  -1  -5 95.8960 20.5311   4
  -5  -1   4 377.103 71.2120   2
  -5   1   4 488.414 76.3226   2
   5   1  -4 446.923 48.8776   4
   5  -1  -4 447.603 48.1219   4
   5  -1  -3 4395.84 169.090   4
   5   1  -3 4767.48 171.582   4
  -5   1   3 4213.65 210.697   2
   5   1  -2 611.341 46.6419   1
   5   1  -2 632.352 67.7961   4
   5  -1  -2 594.962 62.8177   4
   5  -1  -1 1338.14 83.5611   1
   5   1  -1 1523.70 107.088   4
   5  -1  -1 1441.79 102.287   4
   5   1  -1 1386.70 85.6958   1
   5  -1   0 1005.96 81.2646   1
   5   1   0 1060.73 80.7486   1
   5  -1   1 1355.13 103.327   1
  -5   1  -1 1328.49 110.386   4
   5   1   1 1387.97 102.603   1
   5  -1   2 940.175 94.7089   1
   5   1   2 907.756 91.9687   1
   5  -1   4 120.357 43.5532   1
   5   1   4 113.729 42.5336   1
   5  -1   5 458.655 82.9279   1
   5   1   5 531.994 86.3043   1
   5  -1   6 108.158 45.2135   1
   5   1   6 61.0834 32.8442   1
   5   1   7 57.2653 34.1006   1
   5  -1   7 9.72886 28.0775   1
   5  -1   8 110.997 60.1209   1
   5   1   8 45.4907 32.7912   1
   5  -1   9 116.605 70.2492   1
   5  -1   9 42.1259 50.6816   3
   5   1   9 38.3000 47.5050   3
   5   1   9-33.8150 32.8279   1
   5  -1  10 45.3429 71.5417   1
   5  -1  10 35.4839 42.5500   3
  -5  -2   9 96.1974 47.6995   2
  -5   2   9 0.66121 32.8469   2
  -5  -2   8 63.4302 30.9148   2
  -5   2   8 88.2218 61.0181   2
  -5  -2   7 368.238 85.5511   2
  -5   2   7 442.123 92.2984   2
  -5  -2   6 741.647 113.224   2
  -5   2   6 680.048 105.438   2
   5  -2  -5 27.4052 12.6535   4
  -5  -2   5 26.0900 26.4812   2
  -5   2   5-10.6751 32.9944   2
   5   2  -5 28.0824 17.6036   4
  -5   2   4 787.459 99.7148   2
   5   2  -4 950.619 73.8695   4
   5  -2  -4 870.545 67.2175   4
  -5  -2   4 861.570 103.372   2
  -5   2   3 9.45177 24.3725   2
   5   2  -3 16.2206 9.16787   1
   5   2  -3 9.62966 19.6987   4
   5  -2  -3 10.1877 13.7390   4
   5   2  -2 3467.94 154.499   4
   5  -2  -2 3350.96 152.904   4
   5   2  -2 3180.25 110.061   1
  -5   2   1 34.9778 20.6641   4
   5   2  -1 47.6242 30.1904   4
   5  -2  -1 41.2398 15.0861   1
   5  -2  -1 30.4809 20.1129   4
   5  -2   0 894.722 78.7771   1
  -5   2   0 940.037 85.8767   4
  -5   2  -1 295.827 56.3387   4
   5  -2   1 356.740 59.0566   1
  -5   2  -2 35.8725 22.9529   4
   5  -2   2 2.11437 23.1879   1
  -5   2  -3 348.170 69.2667   4
   5   2   4 0.09850 26.8710   1
   5  -2   4-80.4693 38.4401   1
   5  -2   5 1138.05 122.492   1
   5   2   5 1215.75 129.084   1
   5   2   6 873.214 113.160   1
   5  -2   6 851.946 119.707   1
   5   2   7 26.1790 37.4155   1
   5  -2   7-65.2189 40.5937   1
   5   2   8 12.7663 32.8068   1
   5  -2   8 99.3735 57.0836   1
   5  -2   9 192.286 77.2416   1
   5   2   9 291.677 80.0736   1
   5  -2   9 156.512 62.5247   3
   5   2   9 177.828 67.2031   3
   5   2  10 187.529 66.2778   1
   5  -2  10 201.521 75.0530   3
  -5  -3   9 461.371 105.319   2
  -5   3   9 432.238 92.8394   2
  -5  -3   8 377.510 77.5663   2
  -5   3   8 262.809 71.9725   2
  -5  -3   7 26.9204 42.5572   2
  -5   3   7-5.06980 26.8125   2
  -5  -3   6 48.7669 42.2597   2
  -5   3   6 0.66255 35.0549   2
  -5  -3   5 391.755 78.5225   2
   5   3  -5 429.618 45.4037   4
   5  -3  -5 435.308 40.5243   4
  -5   3   5 454.182 81.2271   2
  -5   3   4 88.7376 38.2967   2
   5   3  -4 74.6147 26.2394   4
   5  -3  -4 77.7797 21.7254   4
  -5   3   3 553.125 56.0033   4
   5   3  -3 644.123 66.1904   4
   5  -3  -3 541.596 61.1647   4
  -5   3   3 574.927 78.6253   2
   5   3  -3 469.323 38.1416   1
   5   3  -2 2950.42 142.792   4
  -5   3   2 2639.17 133.028   4
   5  -3  -2 2630.04 140.885   4
   5  -3  -1 3625.52 178.819   2
  -5   3   1 3734.81 163.993   4
   5  -3  -1 3671.62 173.741   4
   5   3  -1 3863.87 167.362   4
  -5   3   0 954.340 89.8634   4
   5  -3   0 839.749 78.2579   1
   5  -3   0 1044.80 91.3875   2
   5  -3   1 1254.85 103.206   1
  -5   3  -1 1160.29 104.103   4
   5  -3   2 139.839 42.5249   1
  -5   3  -2 116.834 41.9389   4
   5  -3   3 1372.59 123.150   1
  -5   3  -3 1320.47 120.559   4
   5  -3   4 140.583 55.2105   1
  -5   3  -4 123.077 42.3306   4
   5  -3   5 11.9817 29.9225   1
   5   3   5 8.67260 45.8167   1
   5  -3   6 1003.02 129.396   1
   5   3   6 1038.96 132.024   1
   5  -3   7 202.497 66.9061   1
   5   3   7 302.924 80.4816   1
   5  -3   8 222.186 62.9994   1
   5   3   8 335.536 81.8077   1
   5   3   9 185.230 69.6908   1
   5  -3   9 161.430 53.0482   3
   5   3   9 245.123 82.8051   3
   5  -3  10 45.0894 34.3583   3
   5   3  10 40.5581 45.9946   1
  -5  -4   9 89.4530 41.9669   2
  -5   4   9-3.25618 40.6549   2
  -5  -4   8 11.1041 47.9002   2
  -5   4   8 45.4801 55.3968   2
  -5  -4   7 31.2880 47.0418   2
  -5   4   7 39.5181 59.2679   2
  -5  -4   6 504.095 95.6871   2
  -5   4   6 406.545 81.0907   2
  -5   4   5 775.746 102.561   2
   5   4  -5 728.449 60.3170   4
  -5   4   4 2771.44 178.944   2
   5   4  -4 2907.50 135.815   4
   5  -4  -4 2782.34 126.105   4
  -5   4   3 673.167 86.3276   2
   5   4  -3 912.629 78.0743   4
  -5   4   3 881.458 72.6446   4
   5  -4  -3 706.913 69.4602   4
  -5   4   2 145.766 34.2424   2
  -5   4   2 171.681 29.3709   1
  -5   4   2 192.395 40.2368   4
   5  -4  -2 108.666 33.1209   4
  -5   4   1 434.509 56.8423   4
   5  -4  -1 406.141 60.8055   2
   5  -4  -1 385.479 61.8252   4
  -5   4   1 443.168 50.7316   1
   5  -4   0 995.121 86.0223   2
  -5   4   0 929.210 86.4574   4
  -5   4   0 872.133 76.8727   1
   5  -4   1 620.040 73.0955   1
  -5   4  -1 735.375 84.4265   4
   5  -4   2 713.593 85.8258   1
  -5   4  -2 788.115 91.8242   4
  -5   4  -3 0.88884 24.0107   4
   5  -4   3-12.9938 19.4143   1
   5  -4   4 1326.77 131.656   1
  -5   4  -4 1424.23 129.270   4
  -5   4  -5 123.264 45.2355   4
   5  -4   5 168.747 53.0594   1
   5   4   6 9.12997 36.2777   1
   5  -4   6-6.48715 41.6924   1
   5  -4   7 483.811 94.4767   1
   5   4   7 500.273 91.1632   1
   5   4   8 93.8056 58.0898   1
   5   4   9 101.676 57.6208   1
   5  -4   9 77.3197 53.0406   3
   5   4   9 100.712 67.2782   3
   5   4  10 67.8759 55.4434   1
   5  -4  10 23.0773 33.8775   3
  -5  -5   9 335.833 95.6937   2
  -5   5   9 434.342 94.9474   2
  -5  -5   8-29.1224 34.3675   2
  -5   5   8 9.18469 44.6574   2
  -5   5   7 1608.50 171.217   2
  -5  -5   7 1682.98 176.185   2
  -5  -5   6 77.8522 53.3713   2
  -5   5   6 56.6074 34.0276   2
  -5   5   5 906.744 113.126   2
   5   5  -5 853.781 71.0810   4
   5  -5  -4 62.1799 22.5409   4
  -5   5   4 59.8184 40.5633   2
  -5   5   4 58.2765 20.9491   4
  -5   5   4 38.0463 10.9165   1
  -5   5   3 69.3744 37.3009   2
  -5   5   3 36.0102 23.0623   4
  -5   5   3 46.9672 19.7069   1
   5  -5  -3 7.22484 20.1109   4
  -5   5   2 588.192 53.5097   1
  -5   5   2 549.011 72.2878   2
  -5   5   2 584.010 63.9287   4
   5  -5  -2 486.081 63.0882   4
  -5   5   1 46.7409 25.8216   4
   5  -5  -1 56.8097 31.9373   2
  -5   5   1 27.8519 17.1114   1
   5  -5   0-5.04115 15.0519   2
  -5   5   0 18.8083 24.7261   4
  -5   5   0 38.6716 26.0376   1
  -5   5  -1 1929.61 135.434   4
  -5   5  -2 2035.36 144.883   4
   5  -5   2 1928.85 143.756   1
   5  -5   3 489.339 76.4760   1
  -5   5  -3 493.456 78.1112   4
  -5   5  -4 1041.88 113.835   4
   5  -5   4 926.044 116.230   1
  -5   5  -5 14.4897 28.7934   4
   5  -5   5 45.6679 33.8984   1
  -5   5  -6 348.205 74.0115   4
   5  -5   6 210.133 61.0436   1
   5   5   7 325.349 84.5888   1
   5   5   8 53.9465 49.9971   1
   5   5   9 181.233 64.9999   1
   5  -5   9 203.875 59.9326   3
   5   5   9 74.9139 45.3278   3
   5  -5  10 3.32651 31.6979   3
  -5  -6   9 51.0277 54.3573   2
  -5   6   9 125.855 72.8385   2
  -5  -6   8 142.399 59.2993   2
  -5   6   8 254.704 79.2400   2
  -5   6   7 89.8118 57.9131   2
  -5   6   6 467.759 88.1503   2
  -5   6   5 528.675 32.8329   1
  -5   6   5 854.240 114.079   2
  -5   6   5 840.283 66.5359   4
   5  -6  -4 185.777 38.7216   4
  -5   6   4 137.941 22.9412   1
  -5   6   4 123.775 44.8736   2
  -5   6   4 113.806 29.3827   4
   5  -6  -3 169.358 36.2714   4
  -5   6   3 105.065 33.0532   2
  -5   6   3 173.440 37.3893   4
  -5   6   3 165.354 27.8467   1
  -5   6   2 28.5257 21.4424   2
  -5   6   2 27.9343 22.1572   1
  -5   6   2-13.7434 28.2829   4
   5  -6  -2-4.39844 15.2104   4
  -5   6   1 356.780 49.9390   1
  -5   6   1 443.645 63.3607   4
   5  -6   0 1133.91 91.6378   2
  -5   6   0 888.786 79.0852   1
  -5   6   0 969.863 90.9389   4
   5  -6   1 20.5469 19.7406   2
  -5   6  -1 43.7510 35.1456   4
  -5   6  -2 410.520 67.8554   4
  -5   6  -3 607.701 91.0765   4
  -5   6  -4 274.285 70.5159   4
  -5   6  -5 188.671 53.9196   4
  -5   6  -6 52.7760 44.6292   4
   5   6   7 312.806 80.3614   1
   5   6   8 60.1810 52.4223   1
   5   6   9 173.160 72.5766   1
   5  -6   9 29.8555 28.9013   3
   5   6   9 96.5668 65.1086   3
  -5   7   8 631.240 116.722   2
  -5   7   7 53.9481 30.3925   2
  -5   7   6 1224.19 136.029   2
  -5   7   5 2817.68 197.397   2
  -5   7   5 2448.98 87.9852   1
  -5   7   5 2920.59 130.475   4
   5  -7  -4 275.472 45.1583   4
  -5   7   4 333.247 39.2756   1
  -5   7   4 294.529 67.9970   2
  -5   7   4 312.125 47.8336   4
  -5   7   3 1653.26 132.236   2
  -5   7   3 1665.38 107.778   4
   5  -7  -3 1388.87 109.754   4
  -5   7   3 1647.90 93.3773   1
  -5   7   2 41.3933 24.3761   2
  -5   7   2 52.4266 27.8830   1
  -5   7   2 67.1153 34.6413   4
  -5   7   1 1860.52 111.084   1
  -5   7   1 1846.91 122.087   4
   5  -7   0 1842.28 115.069   2
  -5   7   0 1640.94 121.463   4
   5  -7   1 15.7202 14.9091   2
  -5   7  -1-14.6913 27.4690   4
  -5   7  -2 39.6272 24.9289   4
  -5   7  -3 397.605 75.2228   4
  -5   7  -4 63.2338 38.4574   4
  -5   7  -5 364.416 80.2012   4
  -5   7  -6 384.611 77.4645   4
  -5   7  -7 212.599 66.0544   4
   5   7   8 22.1058 43.2728   1
   5   7   9 274.470 87.1590   1
   5  -7   9 149.661 55.7840   3
   5   7   9 229.498 80.3401   3
  -5   8   8 329.653 90.5352   2
  -5   8   7 8.77067 33.5291   2
  -5   8   6 335.126 74.7121   2
  -5   8   5 436.922 53.3862   4
  -5   8   5 554.697 91.4239   2
   5  -8  -4 11.7665 14.8074   4
  -5   8   4 32.5444 33.0846   2
  -5   8   4 10.3578 22.7367   4
  -5   8   3 195.267 49.7128   2
  -5   8   3 255.133 45.9662   4
  -5   8   2 274.595 50.9809   2
  -5   8   2 399.663 60.2288   4
  -5   8   2 365.127 51.2086   1
  -5   8   1 45.4556 23.5990   4
  -5   8   0 577.106 74.3530   4
   5  -8   1 186.723 38.1205   2
  -5   8  -1 166.169 42.8542   4
   5  -8   2 230.825 37.6703   2
  -5   8  -2 207.811 52.0609   4
  -5   8  -3 1362.39 128.616   4
  -5   8  -4 1413.90 137.696   4
  -5   8  -5 82.8352 49.4348   4
  -5   8  -6 341.360 75.7960   4
  -5   8  -7 21.7040 32.0004   4
   5   8   8 51.0382 60.8876   1
   5   8   9 120.604 55.8652   1
  -5   9   8 514.222 104.404   2
  -5   9   7 103.266 62.4207   2
  -5   9   6 355.220 79.2586   2
  -5   9   5 199.802 40.7358   4
  -5   9   5 274.973 65.8488   2
  -5   9   4 710.871 93.9203   2
  -5   9   4 706.964 73.7957   4
  -5   9   3 53.7600 34.8721   2
  -5   9   3 41.0678 25.0302   4
  -5   9   2 122.767 32.3756   2
  -5   9   2 119.261 40.7563   4
  -5   9   1 1314.60 107.156   4
  -5   9   0 1284.78 109.828   4
   5  -9   1 1765.21 102.228   2
  -5   9  -1 1528.41 128.441   4
   5  -9   2 732.335 62.3857   2
  -5   9  -2 689.434 89.2230   4
  -5   9  -3 15.2861 34.3864   4
  -5   9  -4 1172.81 128.656   4
  -5   9  -5 963.285 130.649   4
  -5   9  -6 174.530 57.1461   4
  -5   9  -7 187.629 60.7185   4
  -5   9  -8 237.169 68.2772   4
   5   9   9 322.227 92.7305   1
  -5  10   8 423.322 103.216   2
  -5  10   7 467.900 92.1727   2
  -5  10   6 3.80714 25.4461   2
  -5  10   5 305.881 51.0711   4
  -5  10   5 321.462 66.5155   2
  -5  10   4 741.788 92.9288   2
  -5  10   4 796.064 78.3330   4
  -5  10   3 2879.35 172.772   2
  -5  10   3 2900.69 160.559   4
  -5  10   2 722.194 83.1474   2
  -5  10   2 649.389 77.7067   4
  -5  10   1 60.4667 27.6305   4
  -5  10   0 192.705 50.4591   4
  -5  10  -1 308.283 64.5071   4
   5 -10   2 40.3524 19.9203   2
  -5  10  -2-11.5731 24.7233   4
  -5  10  -3 481.274 80.3149   4
   5 -10   3 386.160 44.3303   2
  -5  10  -4 445.337 82.0211   4
  -5  10  -5 4348.93 261.228   4
  -5  10  -6 197.691 60.3504   4
  -5  10  -7 44.8671 32.2758   4
  -5  10  -8 108.881 56.7301   4
   5  10   9 115.889 71.8158   1
  -5  11   8 259.533 80.1456   2
  -5  11   7 280.467 78.0791   2
  -5  11   6 91.3773 54.5763   2
  -5  11   5 16.1009 22.7373   4
  -5  11   5-19.6622 24.9890   2
  -5  11   4 1061.25 116.263   2
  -5  11   4 1169.08 99.1970   4
  -5  11   3 63.2062 34.3191   2
  -5  11   3-6.32999 23.8809   4
  -5  11   2 527.225 70.1008   2
  -5  11   2 557.614 74.7877   4
  -5  11   1 358.273 55.3845   2
  -5  11   1 444.723 70.7637   4
  -5  11   0 486.647 75.6171   4
  -5  11  -1 265.951 57.5808   4
  -5  11  -2 554.312 82.9067   4
   5 -11   3 256.175 30.2228   2
  -5  11  -3 360.801 75.7153   4
  -5  11  -4 1070.01 129.166   4
  -5  11  -5 89.3986 47.1510   4
  -5  11  -6 347.264 84.1592   4
  -5  11  -7 208.015 62.5309   4
  -5  11  -8 506.682 96.9233   4
  -5  12   8 33.9845 59.0973   2
  -5  12   7 202.419 68.5977   2
  -5  12   6 184.520 67.1237   2
  -5  12   5 1692.01 156.713   2
  -5  12   5 1922.55 126.762   4
  -5  12   4 687.727 83.3982   4
  -5  12   4 631.986 89.0919   2
  -5  12   3 125.265 36.3655   2
  -5  12   3 23.4831 22.6080   4
  -5  12   2 60.8148 30.4594   2
  -5  12   2 90.2770 45.5944   4
  -5  12   1 876.895 98.5240   4
  -5  12   1 760.886 79.1850   2
  -5  12   0 346.518 67.0494   4
  -5  12  -1 1695.91 144.298   4
  -5  12  -2 1456.51 137.420   4
  -5  12  -3 2489.21 183.089   4
  -5  12  -4 664.432 102.647   4
  -5  12  -5 21.3801 30.9264   4
  -5  12  -6 42.5993 54.7710   4
  -5  12  -7 104.673 60.3668   4
  -5  12  -8 78.2073 49.1906   4
   5  12   8 104.392 59.4744   3
  -5  13   8 54.1985 55.8508   2
  -5  13   7 114.461 54.3704   2
  -5  13   6 203.791 63.9731   2
  -5  13   5 520.754 73.8877   4
  -5  13   5 589.625 96.6534   2
  -5  13   4 2879.96 191.599   2
  -5  13   4 2928.56 173.917   4
  -5  13   3 138.013 43.0705   2
  -5  13   3 98.7153 35.0545   4
  -5  13   2 1024.86 95.8736   2
  -5  13   2 972.892 102.466   4
  -5  13   1 326.427 52.5171   2
  -5  13   1 377.098 74.6066   4
  -5  13   0 2.50040 26.6877   4
  -5  13  -1 837.671 102.365   4
  -5  13  -2 192.953 60.0510   4
  -5  13  -3 1744.29 160.253   4
  -5  13  -4 2471.49 194.337   4
  -5  13  -5 37.8124 31.7872   4
  -5  13  -6 1046.85 135.522   4
  -5  13  -7 729.205 120.586   4
  -5  13  -8 1102.21 149.480   4
   5  13   8 717.163 122.492   3
  -5  14   8 112.353 67.2670   2
  -5  14   7 239.848 72.7013   2
  -5  14   6 178.852 61.0616   2
  -5  14   5-1.42456 23.0120   4
  -5  14   5 34.9485 36.3425   2
  -5  14   4 37.2492 32.7858   2
  -5  14   4-18.7903 22.6286   4
  -5  14   3 143.249 44.2470   2
  -5  14   3 130.152 43.5523   4
  -5  14   2 842.161 88.1770   2
  -5  14   2 895.021 102.392   4
  -5  14   1 177.720 40.4285   2
  -5  14   1 210.523 52.9309   4
  -5  14   0 71.1781 34.6585   4
  -5  14  -1 1424.64 136.511   4
  -5  14  -2 281.847 67.7224   4
  -5  14  -3 5659.48 284.910   4
  -5  14  -4 80.5407 43.1705   4
  -5  14  -5 98.1038 53.7609   4
  -5  14  -6 76.9370 52.1348   4
  -5  14  -7 73.7800 50.5785   4
  -5  14  -8-4.40007 39.4347   4
  -5  15   7-38.9758 39.5036   2
  -5  15   6-35.5832 28.9348   2
  -5  15   5 184.297 46.8397   4
  -5  15   5 235.105 66.6968   2
  -5  15   4 644.925 94.9921   2
  -5  15   4 581.094 80.5868   4
  -5  15   3 391.379 69.3037   2
  -5  15   3 409.726 69.9432   4
  -5  15   2 1654.80 122.842   2
  -5  15   2 1927.07 151.082   4
  -5  15   1 11.3030 19.5710   2
  -5  15   1 38.7555 23.2335   4
  -5  15   0 1844.57 155.342   4
  -5  15  -1 51.6405 36.6321   4
  -5  15  -2 62.2073 39.1162   4
  -5  15  -3 82.7006 49.9515   4
  -5  15  -4 79.8969 35.2090   4
  -5  15  -5 374.727 84.2663   4
  -5  15  -6 471.578 99.0812   4
  -5  15  -7 89.9740 66.4696   4
  -5  15  -8 418.946 99.0310   4
  -5  16   7 124.321 61.1179   2
  -5  16   6 80.6891 41.3989   2
  -5  16   5 659.966 85.2592   4
  -5  16   5 591.764 92.2302   2
  -5  16   4 768.577 105.793   2
  -5  16   4 670.692 88.0034   4
  -5  16   3 147.365 46.4330   2
  -5  16   3 179.208 48.8274   4
  -5  16   2 136.872 38.9239   2
  -5  16   2 220.197 57.2796   4
  -5  16   1 261.736 48.5532   2
  -5  16   1 272.478 60.2513   4
  -5  16   0 361.420 74.0569   4
  -5  16  -1 353.328 69.5314   4
  -5  16  -2 643.990 101.175   4
  -5  16  -3 400.539 86.5147   4
  -5  16  -4 66.5489 38.8522   4
  -5  16  -5 226.269 65.2145   4
  -5  16  -6 124.050 66.6059   4
  -5  16  -7 62.8839 51.0723   4
   5  16   7 82.2911 52.1329   3
  -5  16  -8 20.2438 46.7987   4
  -5  17   7 113.726 69.4073   2
  -5  17   6 132.500 50.5167   2
  -5  17   5 49.1589 36.3900   4
  -5  17   5-30.0581 38.2662   2
  -5  17   4 55.8922 41.8614   2
  -5  17   4 62.3168 40.9682   4
  -5  17   3 33.8586 28.1673   2
  -5  17   3 10.4691 29.3485   4
  -5  17   2 685.983 82.9749   2
  -5  17   2 639.090 94.4777   4
  -5  17   1 19.5815 19.7833   2
  -5  17   1 36.3011 29.5097   4
  -5  17   0 628.244 99.3094   4
  -5  17  -1 499.011 94.2167   4
  -5  17  -2 143.895 52.5256   4
  -5  17  -3 100.304 49.4941   4
  -5  17  -4 59.8008 48.0346   4
  -5  17  -5 235.031 68.6221   4
  -5  17  -6 621.481 112.680   4
  -5  17  -7 0.19923 44.8179   4
   5  17   7 205.531 73.9697   3
  -5  17  -8 46.9918 43.5697   4
  -5  18   7 226.253 74.8773   2
  -5  18   6 92.8551 57.3318   2
  -5  18   5 155.315 54.6821   4
  -5  18   5 145.131 51.2435   2
  -5  18   4 121.780 50.6899   2
  -5  18   4 88.9047 43.0890   4
  -5  18   3 191.814 55.1520   2
  -5  18   3 186.359 57.5439   4
  -5  18   2 201.438 45.0542   2
  -5  18   2 250.674 58.0353   4
  -5  18   1 852.545 112.698   4
  -5  18   1 729.666 74.1132   2
  -5  18   0 103.037 47.5589   4
  -5  18  -1 354.521 73.3922   4
  -5  18  -2 48.2767 42.2600   4
  -5  18  -3 57.5156 45.2472   4
  -5  18  -4 660.683 108.793   4
  -5  18  -5 136.063 66.1141   4
  -5  18  -6 100.088 55.7672   4
  -5  18  -7 21.1599 40.5338   4
  -5  18  -8-13.3158 49.3402   4
  -5  19   7 132.632 57.6039   2
  -5  19   6 67.5448 47.6324   2
  -5  19   5 138.675 57.8700   2
  -5  19   5 138.255 45.1252   4
  -5  19   4 186.821 57.5425   2
  -5  19   4 111.810 44.0655   4
  -5  19   3 96.5445 43.8253   2
  -5  19   3 25.1563 44.6295   4
  -5  19   2 252.427 50.8712   2
  -5  19   2 321.958 69.0885   4
  -5  19   1 6.87570 34.7979   4
  -5  19   0-26.3646 25.1382   4
  -5  19  -1 154.213 58.9060   4
  -5  19  -2 337.147 81.9173   4
  -5  19  -3 79.0107 52.0066   4
  -5  19  -4 166.532 68.6912   4
  -5  19  -5 49.6805 40.4972   4
  -5  19  -6 254.290 81.9882   4
   5  19   6 109.502 53.8250   3
  -5  19  -7 91.7212 60.2719   4
  -5  20   6 103.586 61.8597   2
  -5  20   5 211.081 61.6465   2
  -5  20   5 200.439 60.1938   4
  -5  20   4 131.594 59.2397   2
  -5  20   4 27.9026 25.6712   4
  -5  20   3 260.204 58.8948   2
  -5  20   3 240.654 65.5723   4
  -5  20   2-6.63124 30.5472   4
  -5  20   1 20.2341 35.4843   4
  -5  20   0 876.776 120.180   4
  -5  20  -1 46.5502 35.3406   4
  -5  20  -2 123.225 54.0364   4
  -5  20  -3 243.390 76.9766   4
  -5  20  -4-23.8780 36.4204   4
  -5  20  -5 110.718 60.2873   4
  -5  20  -6 137.866 66.9362   4
   5  20   6 26.3126 52.8911   3
  -5  21   6 46.3785 51.9376   2
   5  21  -5 99.7560 45.5317   4
  -5  21   5 99.7057 60.6478   2
  -5  21   5 62.3345 44.2593   4
  -5  21   4 96.1857 42.3682   2
  -5  21   4 95.4624 47.4036   4
  -5  21   3 79.8462 47.6428   4
  -5  21   2 491.203 95.1580   4
  -5  21   1 187.153 69.7811   4
  -5  21   0 731.750 112.601   4
  -5  21  -1 66.4468 40.9371   4
  -5  21  -2 178.238 66.3367   4
  -5  21  -3-0.81929 31.4860   4
  -5  21  -4 242.452 76.2454   4
  -5  21  -5 42.7981 37.7463   4
  -5  21  -6 76.7936 48.2557   4
   5  21   6 48.1888 45.6301   3
  -5  22   6 2.09559 43.9701   2
   5  22  -5 520.846 93.9884   4
  -5  22   5 407.472 83.0739   4
  -5  22   4 142.891 59.7042   4
  -5  22   3 157.666 57.2099   4
  -5  22   2 307.807 75.0921   4
  -5  22   1 10.6221 41.1167   4
  -5  22   0 71.3583 47.9260   4
  -5  22  -1 87.1353 53.9159   4
  -5  22  -2 133.110 58.6723   4
  -5  22  -3 261.999 77.7265   4
  -5  22  -4 91.8555 60.6160   4
  -5  22  -5 213.809 67.1702   4
   5  22   5 131.762 56.5004   3
   5  23  -5 28.4602 36.5375   4
  -5  23   5 60.8408 42.3442   4
  -5  23   4 130.408 51.3573   4
  -5  23   3 69.8955 48.0270   4
  -5  23   2 111.940 50.7268   4
  -5  23   1 126.576 64.5767   4
  -5  23   0 1071.10 143.338   4
  -5  23  -1 152.603 72.4905   4
  -5  23  -2 201.930 72.8758   4
  -5  23  -3-19.5557 37.0850   4
  -5  23  -4 116.825 57.4275   4
   5  23   4 165.385 62.0890   3
   5  23   5 80.6646 50.7008   3
   5  24  -5 296.158 73.4803   4
  -5  24   4 110.716 48.4469   4
  -5  24   3 967.925 132.554   4
  -5  24   2 91.3121 44.0218   4
  -5  24   1 16.8293 26.6495   4
  -5  24   0 66.5081 51.0222   4
  -5  24  -1 82.0577 51.8503   4
  -5  24  -2 70.5744 58.9044   4
   5  24   5 69.6940 47.9722   3
   5  25  -4 64.0852 35.5779   4
  -5  25   4 29.2399 45.7466   4
  -5  25   3 200.490 65.9498   4
  -5  25   2 220.870 77.0682   4
  -5  25   1 109.570 57.3607   4
  -5  25   0 863.285 135.089   4
  -5  25  -1 63.9220 52.5476   4
  -6   0   8 2041.95 207.191   2
  -6   0   7 5.99369 39.0676   2
  -6   0   6 840.312 117.632   2
  -6   0   5-11.8085 41.8037   2
   6   0  -4 551.788 62.5869   4
   6   0  -3-17.7563 21.7988   4
   6   0  -2 124.235 23.7022   1
   6   0  -1 9.62488 17.0961   1
   6   0   0 3966.23 173.514   1
   6   0   1 3.26450 17.5281   1
   6   0   2 508.993 76.5337   1
   6   0   3 118.319 57.3955   1
   6   0   4 424.485 81.9025   1
   6   0   5-22.5940 32.9285   1
   6   0   6-25.9731 27.9439   1
   6   0   7-14.8759 42.9922   1
   6   0   8 1288.22 166.021   1
   6   0   9 37.0096 61.5122   1
  -6  -1   9 127.291 71.0043   2
  -6  -1   8 107.724 57.1154   2
  -6   1   8 103.358 61.4020   2
  -6  -1   7 91.8089 48.5524   2
  -6   1   7 62.1799 44.3061   2
  -6  -1   6 51.5713 31.5338   2
  -6   1   6 92.0249 42.6928   2
  -6  -1   5 1214.51 140.513   2
  -6   1   5 1318.51 141.982   2
   6   1  -4 438.352 56.3091   4
   6  -1  -4 342.420 47.3408   4
   6   1  -3 35.6617 20.2598   4
   6  -1  -3 40.2713 25.3155   4
   6   1  -2 147.895 30.3256   1
   6  -1  -1 2.44956 22.9066   1
   6   1  -1 15.3965 21.4464   1
   6  -1   0 152.486 33.8098   1
   6   1   0 164.700 31.0735   1
   6  -1   1 351.975 57.4776   1
   6   1   1 336.078 57.5266   1
   6  -1   2 365.406 65.5026   1
   6   1   2 342.306 64.1661   1
   6   1   3 7544.73 303.474   1
   6  -1   3 7185.67 289.488   1
   6   1   4 2053.02 169.036   1
   6  -1   4 1881.66 158.876   1
   6   1   5 919.838 114.914   1
   6  -1   5 777.086 114.000   1
   6   1   6 632.396 101.153   1
   6  -1   6 598.452 105.112   1
   6   1   7-15.7975 43.2779   1
   6  -1   7 28.5423 34.1403   1
   6  -1   8 349.698 102.591   1
   6   1   8 436.948 110.597   1
   6   1   9 35.0549 58.5135   1
   6  -1   9-5.80821 39.2233   1
  -6  -2   9 92.2547 69.7566   2
  -6  -2   8 748.348 130.229   2
  -6   2   8 749.227 128.343   2
  -6  -2   7 183.598 75.3514   2
  -6   2   7 89.5930 34.8281   2
  -6   2   6 1042.27 133.734   2
  -6  -2   6 1152.05 141.248   2
  -6   2   5 86.6482 40.8423   2
  -6   2   4 190.149 52.4475   2
   6   2  -4 205.012 43.1891   4
   6  -2  -4 158.217 37.7612   4
   6   2  -3 2492.41 94.9860   1
   6   2  -3 2589.09 147.006   4
   6  -2  -3 2683.01 149.923   4
   6   2  -2 2754.78 118.049   1
   6  -2  -1 3222.54 150.537   1
   6   2  -1 3264.09 147.304   1
   6  -2   0 2577.15 142.993   1
  -6   2   0 2690.57 158.179   4
   6   2   0 2488.35 134.119   1
   6  -2   1 1964.24 139.467   1
  -6   2  -1 2043.69 145.262   4
   6   2   1 1977.46 135.588   1
   6   2   2 41.0122 25.4267   1
  -6   2  -2 10.2060 25.4896   4
   6  -2   2 93.0231 41.1328   1
   6  -2   3 2606.23 176.558   1
   6   2   3 2556.44 172.960   1
   6   2   4 13.7882 28.4037   1
   6  -2   4-25.1091 25.7802   1
   6   2   5 2242.55 184.046   1
   6  -2   5 1973.70 173.021   1
   6  -2   6 610.996 110.941   1
   6   2   6 792.230 117.318   1
   6   2   7 8.00178 35.7232   1
   6  -2   7 95.5441 61.6799   1
   6   2   8 1029.13 145.141   1
   6  -2   8 1240.45 162.828   1
   6  -2   9-15.7954 58.9772   1
   6   2   9 239.878 80.6468   1
  -6  -3   9 107.182 81.6822   2
  -6  -3   8 132.034 62.4984   2
  -6   3   8 68.2987 55.0939   2
  -6  -3   7-7.67464 41.5909   2
  -6   3   7-31.4758 56.2341   2
  -6   3   6 20.3332 51.5994   2
  -6   3   5 757.838 103.872   2
  -6   3   4 158.557 53.0704   2
   6   3  -4 98.5021 32.1999   4
   6  -3  -4 94.6771 27.0849   4
   6   3  -3 2617.26 98.4871   1
   6  -3  -3 2693.50 146.791   4
  -6   3   2 1374.86 106.866   4
   6   3  -2 1448.60 88.8447   1
  -6   3   1 569.833 70.4925   4
   6  -3   0 208.238 42.8800   1
  -6   3   0 207.778 53.5399   4
   6  -3   1 6136.60 251.531   1
  -6   3  -1 6321.36 256.721   4
   6  -3   2 153.886 45.7747   1
  -6   3  -2 108.874 39.7210   4
   6  -3   3 512.144 80.8470   1
  -6   3  -3 408.059 73.3290   4
   6  -3   4-5.23700 27.5747   1
   6   3   4-11.2369 24.7788   1
   6  -3   5 719.949 106.544   1
   6   3   5 779.265 113.159   1
   6   3   6 700.822 119.823   1
   6  -3   6 614.960 116.155   1
   6  -3   7 67.4380 46.2248   1
   6   3   7 28.7230 42.6575   1
   6  -3   8 20.1942 44.6348   1
   6   3   8 49.8902 67.8117   1
   6   3   9 299.135 88.6426   1
  -6  -4   9 28.5270 31.6388   2
  -6  -4   8 179.430 73.4045   2
  -6   4   8 128.628 66.9668   2
  -6   4   7 10.2735 45.1526   2
  -6   4   6 416.125 91.5448   2
  -6   4   5 28.0696 24.9784   2
   6   4  -4 7.15842 6.03980   1
  -6   4   4 24.7574 28.8130   2
   6   4  -4 0.19328 16.3532   4
   6  -4  -4 19.0534 21.1148   4
  -6   4   3 44.0337 30.0958   4
  -6   4   2 1102.24 94.8370   4
  -6   4   1 394.886 61.7602   4
  -6   4   0 3268.06 179.661   4
  -6   4  -1 699.797 88.9206   4
   6  -4   1 750.060 90.0154   1
   6  -4   2 198.126 54.4990   1
  -6   4  -2 126.025 38.6433   4
  -6   4  -3-8.99756 23.5858   4
   6  -4   3-121.396 59.5616   1
  -6   4  -4 576.560 98.0813   4
   6  -4   4 711.334 103.463   1
   6  -4   5 223.979 60.0572   1
   6   4   5 297.269 68.0351   1
   6  -4   6 2073.48 189.574   1
   6   4   6 2265.58 198.485   1
   6  -4   7 55.8550 32.5029   1
   6   4   7 133.054 59.8373   1
   6   4   8 69.1348 43.5334   1
   6  -4   8 41.5622 32.7113   1
   6   4   9 55.8946 63.0639   1
  -6   5   8 62.5116 52.1538   2
  -6   5   7 753.866 121.127   2
  -6   5   6 603.847 102.392   2
  -6   5   5 924.166 125.928   2
  -6   5   4 428.135 61.4479   4
  -6   5   4 530.573 85.5032   2
   6  -5  -4 540.301 66.8585   4
   6   5  -4 395.542 35.5798   1
  -6   5   3-8.79463 38.5354   2
  -6   5   3 72.2804 29.2651   4
  -6   5   2 23.9795 18.5220   4
  -6   5   1 327.216 50.7744   4
  -6   5   1 357.882 54.6247   1
  -6   5   0-18.3422 26.9061   4
  -6   5  -1 5917.09 256.443   4
  -6   5  -2 76.8791 40.2707   4
   6  -5   2 63.4576 33.7791   1
   6  -5   3 636.227 92.8216   1
  -6   5  -3 688.843 94.1280   4
   6  -5   4-4.91636 35.8036   1
  -6   5  -4 43.8298 33.9997   4
  -6   5  -5 1074.32 133.122   4
   6  -5   5 949.125 127.712   1
   6   5   6 130.852 73.5730   1
   6  -5   6-77.4123 55.4972   1
   6   5   7 4.70530 34.8931   1
   6   5   8 55.2205 43.7123   1
   6   5   9 218.114 79.9857   1
  -6   6   8 166.701 72.6193   2
  -6   6   7 795.216 122.542   2
  -6   6   6 185.473 59.2130   2
  -6   6   5 210.428 61.0678   2
  -6   6   4 583.277 69.7173   4
  -6   6   4 528.445 80.4710   2
  -6   6   3 173.065 51.8733   2
  -6   6   3 197.208 35.4235   1
  -6   6   3 138.437 32.8273   4
  -6   6   2 2692.53 153.858   4
  -6   6   2 2337.96 123.161   1
  -6   6   1 142.318 43.5005   4
  -6   6   0 22.0415 31.9444   4
   6  -6   1 309.148 55.3783   2
  -6   6  -1 320.490 64.8730   4
  -6   6  -2 54.7767 34.7240   4
  -6   6  -3 85.0154 54.3775   4
  -6   6  -4 20.8989 29.9368   4
  -6   6  -5 1.59756 29.5045   4
  -6   6  -6 53.4142 37.2517   4
   6   6   7 290.232 79.7754   1
   6   6   8 140.745 70.5895   1
   6   6   9 292.901 97.8544   1
  -6   7   8 127.000 57.5353   2
  -6   7   7 1015.59 142.530   2
  -6   7   6 1688.63 171.381   2
  -6   7   5 312.539 72.1247   2
  -6   7   5 245.760 43.5497   4
  -6   7   4 68.8569 34.7203   2
  -6   7   4 16.2425 20.1147   4
  -6   7   4 70.5717 22.4727   1
  -6   7   3 832.454 68.3329   1
  -6   7   3 1024.48 97.0728   4
  -6   7   3 968.952 107.949   2
  -6   7   2 405.771 53.6037   1
  -6   7   2 406.945 67.1931   4
  -6   7   1 44.6995 22.4146   4
  -6   7   0 275.872 62.0669   4
   6  -7   1 907.659 88.0267   2
  -6   7  -1 832.742 101.949   4
  -6   7  -2 101.726 42.4280   4
  -6   7  -3 1333.96 139.910   4
  -6   7  -4 536.591 89.4839   4
  -6   7  -5 245.041 64.8640   4
  -6   7  -6 179.514 61.6425   4
   6   7   7 133.477 67.9941   1
   6   7   8 351.712 96.7629   1
  -6   8   8 232.570 84.1416   2
  -6   8   7 22.0777 30.4315   2
  -6   8   6 1183.98 140.633   2
  -6   8   5 196.507 56.6940   2
  -6   8   5 163.624 39.7121   4
  -6   8   4 874.615 107.028   2
  -6   8   4 748.642 62.3402   1
  -6   8   4 901.985 88.3004   4
  -6   8   3 570.601 62.8493   1
  -6   8   3 588.538 84.5286   2
  -6   8   3 700.493 80.3692   4
  -6   8   2 1766.51 128.089   4
  -6   8   1 83.5251 46.1491   4
  -6   8   0 136.350 43.1705   4
   6  -8   1 267.458 50.8517   2
  -6   8  -1 183.815 48.5232   4
  -6   8  -2 5423.14 263.021   4
   6  -8   2 5595.85 207.826   2
  -6   8  -3 243.887 58.8399   4
  -6   8  -4 1243.41 137.598   4
  -6   8  -5 218.484 58.2575   4
  -6   8  -6 226.155 68.7534   4
  -6   8  -7 40.5598 27.8277   4
   6   8   8 98.5566 68.8564   1
  -6   9   8 6.77167 31.1922   2
  -6   9   7 55.4000 45.9993   2
  -6   9   6 329.662 81.9930   2
  -6   9   5 1128.02 130.920   2
  -6   9   5 1169.12 101.029   4
  -6   9   4 74.4408 39.8335   2
  -6   9   4 134.642 40.4423   4
  -6   9   3 363.458 53.9295   1
  -6   9   3 485.030 77.9443   2
  -6   9   3 520.072 71.8819   4
  -6   9   2 1115.84 105.108   4
  -6   9   1 40.8971 28.8832   4
  -6   9   0 15.8291 27.4322   4
  -6   9  -1 280.045 59.3263   4
   6  -9   1 167.601 40.6565   2
   6  -9   2 1862.36 115.014   2
  -6   9  -2 1681.67 150.510   4
  -6   9  -3 723.028 106.895   4
  -6   9  -4 708.511 107.939   4
  -6   9  -5 74.8235 46.8505   4
  -6   9  -6-50.5857 44.5793   4
  -6   9  -7-18.6244 29.5649   4
   6   9   8 229.603 81.9498   1
  -6  10   8 888.028 143.917   2
  -6  10   7 46.6871 52.2962   2
  -6  10   6 462.278 92.7345   2
  -6  10   5 22.2761 22.8569   2
  -6  10   5 26.3810 27.1718   4
  -6  10   4 810.314 102.457   2
  -6  10   4 875.068 89.0865   4
  -6  10   3 9.61017 19.7156   2
  -6  10   3 17.9649 25.9582   4
  -6  10   2-14.6694 20.7098   2
  -6  10   2-20.7430 26.2535   4
  -6  10   1 785.074 91.6693   4
  -6  10   0 3286.40 195.348   4
  -6  10  -1 1417.70 131.869   4
   6 -10   2 803.317 73.2657   2
  -6  10  -2 739.110 100.315   4
   6 -10   3 196.988 38.3478   2
  -6  10  -3 205.214 60.7506   4
  -6  10  -4 25.4715 26.1456   4
  -6  10  -5 158.785 55.5717   4
  -6  10  -6 883.334 132.178   4
  -6  10  -7 212.379 66.9387   4
  -6  10  -8 265.863 73.7424   4
  -6  11   8 51.7536 57.7426   2
  -6  11   7 325.142 82.1210   2
  -6  11   6 38.1170 36.0788   2
  -6  11   5 418.487 75.2071   2
  -6  11   5 416.513 62.4918   4
  -6  11   4 131.063 45.5378   2
  -6  11   4 199.190 48.2091   4
  -6  11   3 1824.37 150.709   2
  -6  11   3 1804.29 136.312   4
  -6  11   2 909.376 99.6433   4
  -6  11   2 689.333 85.9569   2
  -6  11   1 859.882 99.4861   4
  -6  11   0 112.402 39.2272   4
  -6  11  -1 766.418 102.142   4
  -6  11  -2 484.251 83.8326   4
  -6  11  -3 658.702 97.5804   4
  -6  11  -4 630.083 105.702   4
  -6  11  -5 388.615 86.6908   4
  -6  11  -6 227.986 70.0337   4
  -6  11  -7 76.7675 45.5183   4
  -6  11  -8 63.6945 40.8074   4
  -6  12   7 112.895 57.9506   2
  -6  12   6 61.0174 56.5918   2
  -6  12   5 53.1607 49.1692   2
  -6  12   5 34.0734 18.5962   4
  -6  12   4 152.683 52.3213   2
  -6  12   4 142.430 44.2357   4
  -6  12   3 124.278 40.9107   2
  -6  12   3 120.456 39.1206   4
  -6  12   2 2216.25 153.896   4
  -6  12   2 2038.68 144.496   2
  -6  12   1 40.5398 43.1230   4
  -6  12   0 2045.23 159.471   4
  -6  12  -1 796.035 102.617   4
  -6  12  -2 579.229 92.2793   4
  -6  12  -3 1112.76 130.678   4
  -6  12  -4 106.207 51.8104   4
  -6  12  -5 58.9925 46.4808   4
  -6  12  -6 347.021 87.9826   4
  -6  12  -7 65.4798 49.0345   4
  -6  12  -8 26.7937 51.5603   4
  -6  13   7 154.338 55.1378   2
  -6  13   6 65.8018 48.5674   2
  -6  13   5 724.544 92.1226   4
  -6  13   5 640.352 102.507   2
  -6  13   4 249.057 55.8460   2
  -6  13   4 377.708 64.2895   4
  -6  13   3 653.314 86.9705   4
  -6  13   3 591.657 88.3988   2
  -6  13   2 1013.73 112.066   4
  -6  13   2 863.943 93.8912   2
  -6  13   1 2645.00 181.041   4
  -6  13   0 157.752 54.1206   4
  -6  13  -1 275.582 65.1624   4
  -6  13  -2 143.632 51.3324   4
  -6  13  -3 2390.05 189.981   4
  -6  13  -4 300.768 69.1342   4
  -6  13  -5 139.037 53.1021   4
  -6  13  -6 209.608 72.3363   4
  -6  13  -7 130.721 65.8036   4
  -6  13  -8 265.961 79.5671   4
  -6  14   7 125.865 60.0235   2
  -6  14   6 81.1933 47.5143   2
  -6  14   5 289.398 75.1299   2
  -6  14   5 379.195 70.7065   4
  -6  14   4 175.277 57.8866   2
  -6  14   4 183.526 51.5432   4
  -6  14   3-5.16388 24.8507   2
  -6  14   3-14.6569 21.9592   4
  -6  14   2 111.509 40.5969   2
  -6  14   2 33.2343 23.6421   4
  -6  14   1 110.794 47.1378   4
  -6  14   0 198.465 59.2130   4
  -6  14  -1 604.273 94.2700   4
  -6  14  -2 330.120 74.5436   4
  -6  14  -3 411.506 86.6168   4
  -6  14  -4 127.181 61.7945   4
  -6  14  -5 30.7513 51.0758   4
  -6  14  -6-40.4584 35.5478   4
  -6  14  -7 120.990 71.7626   4
  -6  14  -8 7.19384 39.8425   4
  -6  15   7 51.4036 44.4079   2
  -6  15   6 137.367 55.3913   2
  -6  15   5 624.523 85.5520   4
  -6  15   5 567.117 99.1025   2
  -6  15   4 670.649 95.1490   4
  -6  15   4 572.794 93.4984   2
  -6  15   3 339.029 70.9256   2
  -6  15   3 355.190 71.0246   4
  -6  15   2 37.7025 30.5287   2
  -6  15   2 14.3969 30.2886   4
  -6  15   1 238.613 57.1820   4
  -6  15   0 504.822 90.1703   4
  -6  15  -1 350.573 72.7363   4
  -6  15  -2 65.7266 44.7392   4
  -6  15  -3 213.980 64.8917   4
  -6  15  -4 1028.84 134.914   4
  -6  15  -5 45.3443 27.7159   4
  -6  15  -6 157.517 65.7731   4
  -6  15  -7 39.2989 45.2853   4
  -6  15  -8 87.2663 62.1812   4
  -6  16   7 99.4770 52.8633   2
  -6  16   6 75.1760 35.1056   2
  -6  16   5 238.062 68.5787   2
  -6  16   5 200.405 54.8770   4
  -6  16   4 134.227 51.7921   2
  -6  16   4 152.156 48.0475   4
  -6  16   3 305.349 60.3131   2
  -6  16   3 308.591 72.0772   4
  -6  16   2 147.601 36.0989   2
  -6  16   2 257.204 63.1077   4
  -6  16   1 144.390 58.7786   4
  -6  16   0 206.696 69.2425   4
  -6  16  -1 70.5200 49.0410   4
  -6  16  -2 40.3406 47.7398   4
  -6  16  -3 94.5568 56.7299   4
  -6  16  -4 45.5949 48.8693   4
  -6  16  -5 122.248 54.9008   4
  -6  16  -6-8.82519 37.9248   4
  -6  16  -7 82.6296 53.8252   4
  -6  16  -8 189.709 85.1104   4
  -6  17   7 75.7394 62.9612   2
  -6  17   6 387.937 88.8317   2
  -6  17   5-0.62099 37.3514   2
  -6  17   5 48.0432 38.9776   4
  -6  17   4 167.093 63.1468   2
  -6  17   4 116.032 51.0996   4
  -6  17   3-14.2164 21.7581   2
  -6  17   3 46.2880 37.8047   4
  -6  17   2 17.6995 31.8330   2
  -6  17   2 45.9045 30.7947   4
  -6  17   1 22.2385 46.2607   4
  -6  17   0 139.730 61.6073   4
  -6  17  -1 44.8899 47.5172   4
  -6  17  -2 378.249 87.4848   4
  -6  17  -3-48.5899 33.6454   4
  -6  17  -4 288.616 80.2961   4
  -6  17  -5 54.0220 55.1350   4
  -6  17  -6 177.018 69.2663   4
  -6  17  -7 113.497 64.0967   4
  -6  18   6 172.326 74.4329   2
  -6  18   5 578.495 104.182   2
  -6  18   5 661.592 94.8372   4
  -6  18   4 49.5530 46.3942   2
  -6  18   4 98.5547 46.2251   4
  -6  18   3 31.5642 31.6626   2
  -6  18   3 69.8581 38.1652   4
  -6  18   2 29.2204 23.4837   2
  -6  18   2 50.3841 23.8123   4
  -6  18   1 499.951 90.1933   4
  -6  18   0 460.741 97.4048   4
  -6  18  -1 969.990 128.174   4
  -6  18  -2 76.4596 42.5048   4
  -6  18  -3 41.5685 39.6935   4
  -6  18  -4 40.9557 40.4433   4
  -6  18  -5 275.621 81.2548   4
  -6  18  -6 157.322 69.7177   4
  -6  19   6 65.1603 53.5923   2
  -6  19   5 123.231 67.3790   2
  -6  19   5 31.4916 39.1139   4
  -6  19   4 440.777 85.7600   2
  -6  19   4 519.217 87.2675   4
  -6  19   3 14.5273 30.5764   2
  -6  19   3 60.6844 42.3636   4
  -6  19   2 240.930 73.4198   4
  -6  19   1 69.8826 45.1098   4
  -6  19   0 500.329 95.9723   4
  -6  19  -1 84.6973 49.3812   4
  -6  19  -2 69.0726 44.2481   4
  -6  19  -3-82.7382 51.6697   4
  -6  19  -4 263.657 76.8883   4
  -6  19  -5 169.963 57.6899   4
  -6  19  -6 121.986 63.6716   4
  -6  20   6 320.279 88.7688   2
  -6  20   5 405.776 86.6755   2
  -6  20   4 277.936 75.9890   4
  -6  20   3 85.9890 56.3561   4
  -6  20   2 185.441 68.4115   4
  -6  20   1 446.127 89.7885   4
  -6  20   0 6.08649 40.3669   4
  -6  20  -1 55.5609 66.9162   4
  -6  20  -2 123.323 58.5569   4
  -6  20  -3 29.9065 45.3978   4
  -6  20  -4 48.0417 57.3764   4
  -6  20  -5 57.8923 64.3375   4
  -6  21   6 50.2241 43.1653   2
  -6  21   4 50.7715 24.0246   4
  -6  21   3 62.8535 40.3689   4
  -6  21   2 314.958 78.7671   4
  -6  21   1 565.208 104.726   4
  -6  21   0 14.3641 32.0773   4
  -6  21  -1 436.630 96.7458   4
  -6  21  -2 213.598 60.9246   4
  -6  21  -3 59.3150 48.2270   4
  -6  21  -4 544.784 111.441   4
  -6  22   4 65.7381 44.1699   4
  -6  22   3 10.2102 24.6039   4
  -6  22   2 138.962 60.9467   4
  -6  22   1 108.233 71.0832   4
  -6  22   0 56.1799 51.0722   4
  -6  22  -1 50.5206 46.4878   4
  -6  22  -2 229.462 77.7840   4
  -6  22  -3 122.565 62.4568   4
  -6  23   4 267.128 70.9851   4
  -6  23   3 8.94263 37.5450   4
  -6  23   2 65.0441 40.6964   4
  -6  23   1 51.0663 50.8543   4
  -6  23   0 36.0985 37.4660   4
  -6  23  -1 46.0216 42.7908   4
  -6  23  -2 21.0021 32.9850   4
  -6  24   4 0.11010 41.5563   4
  -6  24   3 5.07249 42.7112   4
  -6  24   2 75.3437 46.3857   4
  -6  24   1 34.1349 44.0629   4
  -6  24   0 91.2634 58.5575   4
  -7   0   8 909.140 144.784   2
  -7   0   7-76.5945 50.4100   2
   7   0  -2 1638.33 106.642   1
   7   0  -1 0.40743 18.5814   1
   7   0   0 848.977 88.4554   1
   7   0   1-17.5887 25.3151   1
   7   0   2 760.524 96.1631   1
   7   0   3 5.64508 26.3824   1
   7   0   4 277.138 66.0485   1
   7   0   5-38.2523 30.1398   1
   7   0   6-39.6890 43.5870   1
   7   0   7-13.3346 28.1119   1
   7   0   8-30.2832 48.2781   1
  -7  -1   8 79.2239 66.2225   2
  -7   1   8 35.7280 54.8071   2
  -7   1   7 104.448 59.1048   2
  -7   1   6-92.7857 48.4336   2
   7   1  -2 680.031 68.3621   1
   7   1  -1 42.3201 19.5740   1
   7  -1  -1 22.1059 17.0315   1
   7  -1   0 14.3086 21.8568   1
   7   1   0 101.649 39.2327   1
   7  -1   1 140.686 38.4568   1
   7   1   1 216.680 53.9335   1
   7  -1   2 136.936 41.5903   1
   7   1   2 146.998 51.7037   1
   7  -1   3-21.7917 25.0289   1
   7   1   3 5.91612 31.3205   1
   7   1   4 1344.34 142.856   1
   7  -1   4 1273.86 139.110   1
   7   1   5 269.464 66.0359   1
   7  -1   5 391.145 91.6299   1
   7   1   6 114.884 48.4215   1
   7  -1   6 130.773 51.7808   1
   7  -1   7 93.2229 44.9132   1
   7   1   7 34.9016 44.0030   1
   7  -1   8 109.091 53.8732   1
   7   1   8 161.486 61.4333   1
  -7   2   8 636.499 126.489   2
  -7   2   7 102.243 65.9461   2
  -7   2   6 168.097 57.1863   2
   7   2  -3 348.219 42.4611   1
   7   2  -2 104.358 25.5683   1
   7   2  -1 937.358 86.4356   1
   7   2   0 192.759 46.5091   1
   7  -2   0 249.804 52.0670   1
   7  -2   1 14.5929 29.2119   1
   7   2   1 1.28256 22.7882   1
   7   2   2-22.7083 32.4374   1
   7  -2   2-11.1915 37.2389   1
   7   2   3 335.400 74.1188   1
   7  -2   3 351.575 76.1177   1
   7   2   4 80.9915 36.2690   1
   7  -2   4 40.1675 31.7524   1
   7   2   5 1350.59 154.398   1
   7  -2   5 1329.85 150.045   1
   7   2   6 169.458 61.3144   1
   7  -2   6 46.3619 37.0446   1
   7   2   7 53.7129 54.6375   1
   7  -2   7-62.5415 43.4767   1
   7  -2   8 42.0765 49.1399   1
   7   2   8 78.9065 54.5451   1
  -7   3   8 225.237 85.9506   2
  -7   3   7 1512.46 179.427   2
  -7   3   6 110.507 54.2103   2
  -7   3   5 196.373 69.4835   2
   7   3  -3 226.856 35.5128   1
   7   3  -2 193.962 38.4441   1
   7   3  -1 96.9374 35.8855   1
  -7   3   0 872.050 101.195   4
   7  -3   0 841.891 93.4574   1
   7   3   0 837.186 88.0676   1
   7  -3   1 553.347 84.4373   1
  -7   3  -1 526.906 81.3970   4
   7   3   1 650.809 87.3836   1
   7  -3   2 1012.94 113.429   1
   7   3   2 1202.04 119.881   1
   7  -3   3 420.108 82.8547   1
   7   3   3 361.163 68.1036   1
   7  -3   4 76.1557 41.2281   1
   7   3   4 84.6433 38.3424   1
   7  -3   5-24.3735 33.2937   1
   7   3   5 12.0997 53.8735   1
   7  -3   6 25.8472 43.8892   1
   7   3   6 11.8214 27.6927   1
   7   3   7 436.918 98.6384   1
   7  -3   7 418.574 100.522   1
   7   3   8 92.7284 52.6451   1
   7  -3   8 87.8714 56.5842   1
  -7   4   8 116.723 58.6761   2
  -7   4   7 714.641 127.195   2
  -7   4   6 508.591 100.292   2
  -7   4   5 1.35161 37.6763   2
   7   4  -3 500.258 52.5698   1
  -7   4   2 1306.70 110.859   4
   7   4  -2 1344.04 94.5743   1
  -7   4   1 82.2789 29.3394   4
  -7   4   0 338.527 61.1144   4
  -7   4  -1 3750.27 212.364   4
   7  -4   1 3565.65 206.547   1
  -7   4  -2 55.2115 38.2015   4
   7  -4   2 31.7131 28.0874   1
   7  -4   3 24.7275 37.4842   1
  -7   4  -3 17.0515 32.1146   4
   7  -4   4 92.6777 43.6835   1
   7   4   4 137.738 46.1281   1
   7  -4   5 480.928 96.4867   1
   7   4   5 448.886 90.3080   1
   7   4   6 120.780 59.2252   1
   7  -4   6 132.490 57.9372   1
   7  -4   7 424.639 106.196   1
   7   4   7 451.787 106.397   1
   7   4   8 20.4202 30.7183   1
  -7   5   8 99.1027 46.9868   2
  -7   5   7-44.8077 35.6609   2
  -7   5   6 821.219 127.612   2
  -7   5   5 87.2906 40.9418   2
  -7   5   3 488.189 67.1149   4
   7   5  -3 443.336 50.7286   1
  -7   5   2 1406.83 115.717   4
  -7   5   1 683.180 86.7611   4
  -7   5   0 539.478 79.6736   4
  -7   5  -1 2393.92 171.821   4
  -7   5  -2 2991.82 203.140   4
   7  -5   3 28.5665 31.6550   1
  -7   5  -3 42.3433 41.2341   4
   7  -5   4 130.296 52.1974   1
  -7   5  -4 148.930 52.3875   4
   7  -5   5 133.691 48.7869   1
   7   5   5 175.598 69.3654   1
   7  -5   6 42.2706 30.5491   1
   7   5   6 151.827 66.3453   1
   7   5   7 401.852 97.4028   1
   7   5   8 83.0266 73.3302   1
  -7   6   8 37.4593 44.9636   2
  -7   6   7 48.6383 57.6649   2
  -7   6   6 71.1576 45.4270   2
  -7   6   5-9.47188 35.7795   2
  -7   6   4 992.135 124.773   2
  -7   6   3 796.537 90.9475   4
  -7   6   2-0.10713 19.3581   4
  -7   6   1 463.931 72.1531   4
  -7   6   0 1601.51 139.498   4
  -7   6  -1 4.58042 23.9017   4
  -7   6  -2 45.2530 26.6676   4
  -7   6  -3 901.278 122.495   4
  -7   6  -4 1170.93 144.089   4
  -7   6  -5 30.7391 35.7036   4
   7   6   6 279.817 80.8847   1
   7   6   7 150.756 74.7903   1
   7   6   8 128.859 67.6431   1
  -7   7   7 1.64563 38.4056   2
  -7   7   6 86.7331 42.1719   2
  -7   7   5 6.13218 36.4395   2
  -7   7   4 469.168 87.2194   2
  -7   7   4 507.886 71.5027   4
  -7   7   3 509.755 72.3233   4
  -7   7   2 606.621 85.1349   4
  -7   7   1 966.049 106.023   4
  -7   7   0 121.011 55.2557   4
  -7   7  -1 240.154 64.8707   4
  -7   7  -2 566.506 93.0728   4
  -7   7  -3 116.378 52.3744   4
  -7   7  -4 17.9598 34.1780   4
  -7   7  -5-0.33717 27.1540   4
  -7   7  -6 105.635 63.0075   4
   7   7   7 476.198 104.660   1
   7   7   8 133.130 71.5156   1
  -7   8   7 38.2813 46.8186   2
  -7   8   6 232.993 73.4186   2
  -7   8   5 72.8013 41.8612   2
  -7   8   5 99.6902 35.5197   4
  -7   8   4 747.086 108.635   2
  -7   8   4 892.136 93.5614   4
  -7   8   3 41.2940 23.0441   4
  -7   8   2 152.959 41.4632   4
  -7   8   1 18.2858 26.4784   4
  -7   8   0 279.221 61.5883   4
  -7   8  -1-6.51316 38.4447   4
  -7   8  -2 2314.86 184.554   4
  -7   8  -3 8.15695 26.4850   4
  -7   8  -4 174.710 61.1927   4
  -7   8  -5 93.8257 43.5122   4
  -7   8  -6 74.6404 57.1454   4
   7   8   7 75.0787 53.3952   1
  -7   9   7 78.8053 56.2457   2
  -7   9   6 340.189 82.7175   2
  -7   9   5 311.890 73.0688   2
  -7   9   5 390.940 64.5839   4
  -7   9   4 17.5619 23.4786   2
  -7   9   4 67.0373 34.4709   4
  -7   9   3 29.5460 23.2950   4
  -7   9   2 253.697 58.7841   4
  -7   9   1 1737.76 146.044   4
  -7   9   0 1929.66 156.892   4
  -7   9  -1 307.370 71.0207   4
  -7   9  -2 1442.46 146.226   4
  -7   9  -3-19.9853 25.7065   4
  -7   9  -4 332.419 79.2036   4
  -7   9  -5-2.50634 35.3972   4
  -7   9  -6 105.397 58.1573   4
  -7   9  -7 90.5883 59.9295   4
  -7  10   7 38.7808 34.9622   2
  -7  10   6 638.562 111.617   2
  -7  10   5 462.118 93.0598   2
  -7  10   5 454.572 66.1002   4
  -7  10   4-7.47047 23.9950   2
  -7  10   4 50.1121 26.9250   4
  -7  10   3 43.1072 37.0955   4
  -7  10   2 643.588 88.9583   4
  -7  10   1 67.7652 39.2180   4
  -7  10   0 56.4209 43.5842   4
  -7  10  -1 1402.98 142.673   4
  -7  10  -2 709.187 109.761   4
  -7  10  -3 727.672 116.197   4
  -7  10  -4 614.142 105.605   4
  -7  10  -5 48.4050 50.6126   4
  -7  10  -6 107.222 61.1392   4
  -7  10  -7 35.9557 46.7873   4
  -7  11   7 70.2898 45.4288   2
  -7  11   6 61.1460 29.7857   2
  -7  11   5 66.7648 38.2550   2
  -7  11   5 4.36838 25.5889   4
  -7  11   4 55.4796 40.0698   2
  -7  11   4 2.68151 29.8277   4
  -7  11   3 60.0757 37.1485   2
  -7  11   3 20.5784 31.4886   4
  -7  11   2 602.697 84.9757   4
  -7  11   1 169.321 55.0774   4
  -7  11   0 21.1313 21.8711   4
  -7  11  -1 106.191 46.9658   4
  -7  11  -2 171.159 47.6690   4
  -7  11  -3 160.592 63.5131   4
  -7  11  -4 573.917 98.8964   4
  -7  11  -5 42.2762 40.4492   4
  -7  11  -6 759.602 129.199   4
  -7  11  -7 69.2312 44.8016   4
  -7  11  -8 34.9275 35.7530   4
  -7  12   7 333.077 94.2290   2
  -7  12   6 158.591 54.3427   2
  -7  12   5 163.780 56.2852   2
  -7  12   5 271.140 56.0734   4
  -7  12   4 12.2902 26.9955   2
  -7  12   4 45.4358 34.4900   4
  -7  12   3 340.702 69.6802   2
  -7  12   3 378.828 66.8565   4
  -7  12   2-23.0715 37.1328   4
  -7  12   1 182.941 51.0083   4
  -7  12   0 566.939 92.8125   4
  -7  12  -1 165.664 53.8996   4
  -7  12  -2 6.44889 27.4311   4
  -7  12  -3 1826.48 176.882   4
  -7  12  -4 605.147 114.772   4
  -7  12  -5 193.087 67.4197   4
  -7  12  -6 154.960 59.9357   4
  -7  12  -7 87.8867 59.3432   4
  -7  12  -8 295.309 86.0351   4
  -7  13   7 210.705 75.6983   2
  -7  13   6-19.1483 33.7050   2
  -7  13   5 238.370 69.0756   2
  -7  13   5 263.012 57.8503   4
  -7  13   4-44.1721 26.0421   2
  -7  13   4 8.58151 31.4464   4
  -7  13   3 375.981 74.6107   2
  -7  13   3 333.779 66.6675   4
  -7  13   2 231.768 61.8956   4
  -7  13   1-42.5718 36.9821   4
  -7  13   0 636.503 98.6823   4
  -7  13  -1 707.508 105.039   4
  -7  13  -2 220.534 65.3692   4
  -7  13  -3 700.091 118.139   4
  -7  13  -4 1933.28 187.745   4
  -7  13  -5 224.726 75.2112   4
  -7  13  -6 105.281 66.8158   4
  -7  13  -7 130.744 66.2633   4
  -7  14   7-28.5463 37.6147   2
  -7  14   6 30.6857 27.8304   2
  -7  14   5 679.071 110.834   2
  -7  14   4 141.280 48.8785   2
  -7  14   4 152.873 51.9047   4
  -7  14   3 553.812 91.1470   2
  -7  14   3 679.866 98.3964   4
  -7  14   2 318.658 70.0223   4
  -7  14   1 544.346 88.2506   4
  -7  14   0 82.1769 43.9967   4
  -7  14  -1 108.363 52.7150   4
  -7  14  -2 139.952 56.4950   4
  -7  14  -3 653.364 113.952   4
  -7  14  -4 129.363 58.6216   4
  -7  14  -5 24.7856 46.1433   4
  -7  14  -6 236.976 85.9558   4
  -7  14  -7 49.9786 52.7831   4
  -7  15   6 249.583 73.2207   2
  -7  15   5 81.4577 51.1431   2
  -7  15   4 24.3065 32.6735   2
  -7  15   4 29.2009 24.1684   4
  -7  15   3 89.4470 47.6988   2
  -7  15   3 230.316 68.9291   4
  -7  15   2 505.218 90.8755   4
  -7  15   1 52.6774 35.7519   4
  -7  15   0 298.742 70.6371   4
  -7  15  -1 102.551 64.0710   4
  -7  15  -2 171.276 59.9961   4
  -7  15  -3 292.394 74.3627   4
  -7  15  -4 357.902 84.6459   4
  -7  15  -5 96.1590 52.6277   4
  -7  15  -6 140.716 77.3861   4
  -7  15  -7 172.650 80.6098   4
  -7  16   6 381.990 91.9594   2
  -7  16   5 47.6995 43.6055   2
  -7  16   4 73.9567 40.3172   2
  -7  16   4 112.613 43.9964   4
  -7  16   3 128.759 40.0736   2
  -7  16   3 110.621 48.0353   4
  -7  16   2 0.70211 34.2469   4
  -7  16   1 261.254 66.3799   4
  -7  16   0 112.941 47.0850   4
  -7  16  -1 175.011 63.6538   4
  -7  16  -2 38.2346 37.6598   4
  -7  16  -3 40.8435 48.0050   4
  -7  16  -4 88.7164 54.8641   4
  -7  16  -5 229.912 76.9495   4
  -7  16  -6 41.6913 49.2159   4
  -7  17   6 69.5196 46.6920   2
  -7  17   5 404.334 93.1172   2
  -7  17   4 44.5836 38.6477   2
  -7  17   4 30.2018 39.5687   4
  -7  17   3 91.9555 48.3554   2
  -7  17   3 82.2012 42.3747   4
  -7  17   2-19.1382 29.1819   4
  -7  17   1 73.1897 53.5163   4
  -7  17   0 239.278 63.1344   4
  -7  17  -1 72.7409 47.4259   4
  -7  17  -2 145.487 59.6249   4
  -7  17  -3 87.7099 48.2686   4
  -7  17  -4 37.2574 45.1292   4
  -7  17  -5 30.0502 36.7110   4
  -7  17  -6 78.6876 56.4527   4
  -7  18   6 173.814 71.1542   2
  -7  18   5 50.8861 40.3288   2
  -7  18   4 50.0745 35.7302   2
  -7  18   4-5.19466 31.2709   4
  -7  18   3 264.557 71.8932   4
  -7  18   2-33.8549 24.2093   4
  -7  18   1 19.3822 39.2566   4
  -7  18   0 98.1332 45.3395   4
  -7  18  -1 228.331 76.4864   4
  -7  18  -2 356.408 88.9348   4
  -7  18  -3 94.5681 49.7739   4
  -7  18  -4 52.3110 49.1075   4
  -7  18  -5 72.0658 56.5727   4
  -7  19   6 75.0100 48.2246   2
  -7  19   5 343.835 82.9798   2
  -7  19   4 21.2177 23.1308   4
  -7  19   3 83.2185 54.5786   4
  -7  19   2 192.454 59.9566   4
  -7  19   1 179.996 59.7980   4
  -7  19   0 250.442 79.6917   4
  -7  19  -1 35.4400 56.1334   4
  -7  19  -2 277.543 83.3731   4
  -7  19  -3 56.5447 54.1226   4
  -7  19  -4 482.714 107.228   4
  -7  20   4 18.4437 29.5343   4
  -7  20   3 71.7888 38.9810   4
  -7  20   2 40.8154 46.6763   4
  -7  20   1 13.3335 31.5419   4
  -7  20   0 86.9669 60.5093   4
  -7  20  -1 114.778 67.2827   4
  -7  20  -2 255.885 83.9533   4
  -7  20  -3 354.231 87.5337   4
  -7  21   4 234.973 64.6183   4
  -7  21   3 420.070 89.8692   4
  -7  21   2 466.139 97.9945   4
  -7  21   1 60.5596 41.1908   4
  -7  21   0 131.397 62.1512   4
  -7  21  -1 19.2144 36.2074   4
  -7  21  -2-0.09184 38.0675   4
  -7  22   4-2.90575 29.8680   4
  -7  22   3 762.872 120.209   4
  -7  22   2 35.7827 35.8476   4
  -7  22   1 274.694 76.8937   4
  -7  22   0 146.383 64.3017   4
  -7  22  -1 199.923 64.1638   4
  -7  23   4 27.7404 45.0424   4
  -7  23   3 100.827 56.6215   4
  -7  23   2 352.525 81.7630   4
  -7  23   1 151.198 66.9071   4
   8   0  -1-6.63267 24.3944   1
   8   0   0 1891.46 141.613   1
   8   0   1 2.79503 25.8458   1
   8   0   2 1969.79 163.338   1
   8   0   3-17.7547 36.5833   1
   8   0   4 2207.17 194.883   1
   8   0   5-29.2381 34.2895   1
   8   0   6 231.849 66.5892   1
   8   0   7-10.7019 40.7417   1
   8   1  -2 12.8870 20.3851   1
   8  -1  -1 22.6338 20.6269   1
   8   1  -1 18.2694 28.2600   1
   8   1   0-3.70612 33.8356   1
   8  -1   0 8.97382 21.4377   1
   8   1   1 129.862 39.7328   1
   8  -1   1 186.262 52.3325   1
   8   1   2 292.547 62.0021   1
   8  -1   2 193.525 50.6148   1
   8   1   3 401.935 77.9954   1
   8  -1   3 356.454 73.0028   1
   8   1   4 780.922 129.144   1
   8  -1   4 798.498 114.571   1
   8   1   5 174.201 55.6554   1
   8  -1   5 249.213 79.1761   1
   8  -1   6-12.4183 44.7633   1
   8   1   6 71.7060 64.6823   1
   8  -1   7 63.6653 57.7500   1
   8   1   7 64.0961 39.5507   1
   8   2  -2 1629.10 110.160   1
   8   2  -1 26.7855 28.5335   1
   8  -2   0-1.85534 30.6513   1
   8   2   0 42.7668 30.1621   1
   8  -2   1 31.8215 24.1399   1
   8   2   1 18.0902 27.2932   1
   8  -2   2 418.834 79.1175   1
   8   2   2 403.705 74.1331   1
   8  -2   3 298.301 75.4401   1
   8   2   3 177.163 59.6975   1
   8  -2   4-28.9886 33.7014   1
   8   2   4-18.6375 33.8608   1
   8   2   5 413.210 91.7633   1
   8  -2   5 316.987 81.9364   1
   8   2   6 796.508 127.557   1
   8  -2   6 819.634 131.023   1
   8   2   7 120.852 75.1493   1
   8  -2   7 10.4881 51.3136   1
   8   3  -3 18.6370 20.5530   1
   8   3  -2 12.9291 22.4129   1
   8   3  -1 30.2483 30.6390   1
   8   3   0 89.3184 39.0884   1
   8  -3   1 2160.15 170.741   1
   8   3   1 2300.91 169.643   1
   8   3   2 157.815 43.6524   1
   8  -3   2 167.388 53.0807   1
   8  -3   3 1713.41 173.095   1
   8   3   3 1889.70 172.025   1
   8   3   4 372.613 78.9925   1
   8  -3   4 260.275 82.0776   1
   8  -3   5 275.820 69.8327   1
   8   3   5 268.490 80.8092   1
   8   3   6 74.4623 57.4375   1
   8  -3   6-26.1032 55.2245   1
   8   3   7 119.798 69.7842   1
   8  -3   7-13.5074 35.1152   1
  -8   4   7 44.2798 34.0484   2
   8   4  -3 520.180 58.7945   1
   8   4  -2 2596.95 144.302   1
   8   4  -1 187.597 46.3506   1
   8   4   0 4167.64 211.193   1
   8   4   1 1184.57 121.736   1
   8  -4   2 1444.05 150.344   1
   8   4   2 1516.80 143.949   1
   8   4   3 227.944 66.0413   1
   8  -4   3 216.301 62.7130   1
   8   4   4 19.8053 31.9114   1
   8  -4   4 30.6468 51.8801   1
   8   4   5 56.3588 54.4689   1
   8  -4   5 5.93194 36.8878   1
   8  -4   6 144.333 54.5443   1
   8   4   6 354.102 92.1776   1
   8   4   7 132.355 62.6327   1
   8  -4   7 101.582 46.8887   1
  -8   5   7 556.890 105.647   2
   8   5  -3 440.357 55.8990   1
   8   5  -2 51.6191 31.5421   1
  -8   5   1 298.204 63.0342   4
  -8   5   0 161.063 60.3314   4
  -8   5  -1 3326.43 218.141   4
  -8   5  -2-25.4340 36.9049   4
   8  -5   3 712.036 112.667   1
  -8   5  -3 849.803 120.573   4
   8   5   3 878.975 118.077   1
   8  -5   4 11.6712 39.3741   1
   8   5   4 60.8538 38.9007   1
   8   5   5 89.8207 50.7547   1
   8  -5   5 52.1084 50.9058   1
   8   5   6 83.3486 69.2156   1
   8   5   7-56.1408 40.7765   1
  -8   6   7 253.388 79.6473   2
  -8   6   6-53.7565 38.3193   2
  -8   6   2 341.926 61.4264   4
  -8   6   1 132.273 39.6454   4
  -8   6   0 2477.43 184.548   4
  -8   6  -1 93.1856 32.1617   4
  -8   6  -2 890.253 123.455   4
  -8   6  -3 180.590 63.3993   4
  -8   6  -4 561.718 100.794   4
   8   6   5 221.543 70.1218   1
   8   6   6 406.452 103.775   1
   8   6   7 67.9135 52.5236   1
  -8   7   7 121.021 69.4526   2
  -8   7   6 41.8884 35.8059   2
  -8   7   3 645.145 90.1998   4
  -8   7   2 41.7610 33.1623   4
  -8   7   1 859.592 108.348   4
  -8   7   0 229.772 65.0942   4
  -8   7  -1 211.820 60.7469   4
  -8   7  -2-16.9781 31.0737   4
  -8   7  -3 343.288 74.0303   4
  -8   7  -4 118.189 48.1027   4
  -8   7  -5 352.324 87.3687   4
   8   7   6 56.0854 48.4161   1
   8   7   7 402.657 108.310   1
  -8   8   7 16.9564 44.5776   2
  -8   8   6 22.5555 48.2860   2
  -8   8   4 804.870 96.8634   4
  -8   8   3 1181.73 119.321   4
  -8   8   2 414.574 72.2562   4
  -8   8   1 139.213 51.4303   4
  -8   8   0 30.6534 38.1954   4
  -8   8  -1 1511.44 156.969   4
  -8   8  -2 378.457 87.8533   4
  -8   8  -3 150.240 62.1781   4
  -8   8  -4 264.696 74.5161   4
  -8   8  -5-16.0221 32.6188   4
   8   8   6 97.2952 56.7780   1
  -8   9   7 550.228 110.598   2
  -8   9   6 380.123 89.8958   2
  -8   9   5 158.967 61.5193   2
  -8   9   4 419.758 70.7063   4
  -8   9   3 982.532 111.738   4
  -8   9   2 260.036 62.4987   4
  -8   9   1 506.420 90.7948   4
  -8   9   0 76.3827 56.6229   4
  -8   9  -1 221.948 68.8433   4
  -8   9  -2 105.492 53.6770   4
  -8   9  -3 800.454 123.824   4
  -8   9  -4 57.1480 37.3977   4
  -8   9  -5 49.9356 40.1145   4
  -8   9  -6 116.536 52.8975   4
  -8  10   6 251.658 84.0772   2
  -8  10   5-15.3456 33.2272   2
  -8  10   4 59.3468 37.5917   4
  -8  10   3 791.720 106.273   4
  -8  10   2 427.523 81.0985   4
  -8  10   1 47.4891 40.7040   4
  -8  10   0 128.578 57.1411   4
  -8  10  -1 89.4626 53.8074   4
  -8  10  -2 16.8150 28.0768   4
  -8  10  -3-29.2077 33.1530   4
  -8  10  -4-34.8011 27.8113   4
  -8  10  -5 4.00068 46.6174   4
  -8  10  -6 161.725 70.2949   4
  -8  11   6 81.9874 56.4124   2
  -8  11   5 326.626 84.3596   2
  -8  11   4 12.3973 20.3709   4
  -8  11   3-16.1294 30.9185   4
  -8  11   2 1092.45 122.343   4
  -8  11   1 1172.00 130.939   4
  -8  11   0 73.7362 44.1163   4
  -8  11  -1 348.581 83.4603   4
  -8  11  -2 223.930 65.8271   4
  -8  11  -3 330.645 86.9007   4
  -8  11  -4 307.693 81.3149   4
  -8  11  -5 333.949 94.2599   4
  -8  11  -6 80.6443 45.3053   4
  -8  11  -7 63.1225 66.1493   4
  -8  12   6 76.7924 53.7428   2
  -8  12   5 1.26894 31.8755   2
  -8  12   4 122.741 46.1994   4
  -8  12   3 158.259 55.6490   4
  -8  12   2 214.689 60.7057   4
  -8  12   1-8.14224 34.5793   4
  -8  12   0 326.941 77.7634   4
  -8  12  -1 114.511 55.0689   4
  -8  12  -2 91.6218 52.5235   4
  -8  12  -3 49.9545 41.4418   4
  -8  12  -4 142.515 72.1695   4
  -8  12  -5 132.690 65.5964   4
  -8  12  -6 219.306 80.6461   4
  -8  13   6-7.63960 38.2946   2
  -8  13   5 269.499 76.0167   2
  -8  13   4 129.379 47.6914   4
  -8  13   3 432.709 79.0119   4
  -8  13   2 4.05159 27.1181   4
  -8  13   1 218.957 67.3626   4
  -8  13   0 49.3202 40.6494   4
  -8  13  -1 282.030 74.9520   4
  -8  13  -2 25.6343 37.0639   4
  -8  13  -3 11.6832 42.8190   4
  -8  13  -4 188.947 65.6007   4
  -8  13  -5 149.776 72.8672   4
  -8  13  -6 274.116 84.6362   4
  -8  14   6 25.3832 31.9914   2
  -8  14   5 69.1195 46.4965   2
  -8  14   4 16.8909 27.1322   4
  -8  14   3 149.200 61.2007   4
  -8  14   2 621.690 98.8832   4
  -8  14   1 812.565 115.306   4
  -8  14   0 64.1068 38.4778   4
  -8  14  -1 56.1909 32.6696   4
  -8  14  -2 111.316 54.7122   4
  -8  14  -3-31.0320 40.3256   4
  -8  14  -4 77.2536 57.1041   4
  -8  14  -5 258.316 79.9939   4
  -8  15   6 37.6687 32.4919   2
  -8  15   5 363.734 86.5605   2
  -8  15   4 146.125 54.6716   4
  -8  15   3-52.0122 34.2551   4
  -8  15   2 75.7492 44.6983   4
  -8  15   1 15.8388 42.0676   4
  -8  15   0 20.6665 44.4427   4
  -8  15  -1 206.854 73.3455   4
  -8  15  -2 335.528 88.3534   4
  -8  15  -3 896.681 134.622   4
  -8  15  -4 426.189 102.022   4
  -8  15  -5 10.9054 44.8794   4
  -8  16   6 90.9842 54.4019   2
  -8  16   5 30.2633 31.1499   2
  -8  16   4 101.462 37.5691   4
  -8  16   3 319.758 75.3718   4
  -8  16   2 436.570 92.6484   4
  -8  16   1 347.557 85.2529   4
  -8  16   0 15.3024 36.4917   4
  -8  16  -1 238.199 70.8523   4
  -8  16  -2 84.3987 57.6697   4
  -8  16  -3 847.551 137.273   4
  -8  16  -4 257.680 83.0947   4
  -8  17   6 315.429 90.4236   2
  -8  17   5 131.240 52.9631   2
  -8  17   4-3.57955 25.1824   4
  -8  17   3 186.674 61.4796   4
  -8  17   2 152.435 60.0932   4
  -8  17   1 84.9780 50.0278   4
  -8  17   0 28.8801 40.1157   4
  -8  17  -1 439.865 90.7513   4
  -8  17  -2 1640.00 187.264   4
  -8  17  -3 511.980 109.619   4
  -8  17  -4 200.444 69.8867   4
  -8  18   4 38.9983 38.5848   4
  -8  18   3 137.212 51.7136   4
  -8  18   2 14.5860 40.2551   4
  -8  18   1 380.824 84.5879   4
  -8  18   0 411.640 90.1873   4
  -8  18  -1 120.972 60.8382   4
  -8  18  -2 251.836 75.6656   4
  -8  18  -3 70.4560 60.0635   4
  -8  19   4-3.59856 35.5202   4
  -8  19   3 130.165 63.6186   4
  -8  19   2 175.030 63.6412   4
  -8  19   1 46.5302 38.5345   4
  -8  19   0 95.2717 62.0965   4
  -8  19  -1 49.1758 55.5747   4
  -8  19  -2 75.0467 66.0642   4
  -8  20   4-63.5734 38.8405   4
  -8  20   3 173.233 53.2569   4
  -8  20   2 153.703 60.0207   4
  -8  20   1 55.3125 53.6155   4
  -8  20   0 45.9788 58.1712   4
  -8  20  -1 25.9885 32.0110   4
  -8  21   3 100.949 61.1352   4
  -8  21   2 149.603 61.3423   4
  -8  21   1 149.030 64.4856   4
   9   0  -1 28.5754 33.9347   1
   9   0   0 2472.40 175.785   1
   9   0   1 10.1434 30.6078   1
   9   0   2-1.13388 29.9861   1
   9   0   3 33.5508 40.5857   1
   9   0   4 1031.84 139.211   1
   9   0   5 30.3703 47.8832   1
   9   0   6 415.042 114.205   1
   9   1  -2 43.6437 22.9767   1
   9   1  -1 2509.97 168.300   1
   9   1   0 357.158 66.4830   1
   9  -1   0 360.178 63.7219   1
   9  -1   1 682.351 101.068   1
   9   1   1 629.248 95.8675   1
   9  -1   2 11.5743 49.1667   1
   9   1   2 56.7460 38.5837   1
   9  -1   3-83.9408 44.8189   1
   9   1   3 40.7625 38.3508   1
   9  -1   4 57.0395 57.0866   1
   9   1   4-6.77984 32.1441   1
   9  -1   5 67.6633 57.5254   1
   9   1   5 82.2043 58.3402   1
   9  -1   6 145.063 81.4645   1
   9   1   6 112.142 84.5444   1
   9   2  -2 56.7390 23.5252   1
   9   2  -1 109.140 44.4425   1
   9  -2   0 691.332 96.3858   1
   9   2   0 485.036 78.6873   1
   9   2   1 274.302 61.9329   1
   9  -2   1 318.869 67.2153   1
   9   2   2 654.261 97.3784   1
   9  -2   2 750.693 107.506   1
   9   2   3 35.9191 33.3356   1
   9  -2   3 54.7075 29.6745   1
   9   2   4 1601.85 170.882   1
   9  -2   4 1742.91 184.733   1
   9   2   5 84.1744 52.8047   1
   9  -2   5 88.3569 65.8964   1
   9   2   6-36.9105 33.1754   1
   9  -2   6-25.9300 37.8919   1
   9   3  -2 107.375 29.7778   1
   9   3  -1 106.247 25.5730   1
   9   3   0 3107.16 193.089   1
   9  -3   1 49.9233 37.1572   1
   9   3   1 14.3985 28.0871   1
   9  -3   2 146.260 48.8947   1
   9   3   2 99.3821 45.1484   1
   9  -3   3 72.8982 57.9274   1
   9   3   3 87.0097 51.7560   1
   9  -3   4 308.738 71.0735   1
   9   3   4 317.969 101.526   1
   9   3   5-15.5562 29.2157   1
   9  -3   5-35.8444 31.7723   1
   9   3   6 50.5638 39.9433   1
   9  -3   6-59.7114 61.0076   1
   9   4  -2 296.832 55.6824   1
   9   4  -1 19.1917 28.0178   1
   9   4   0 604.668 87.0759   1
   9   4   1 295.837 65.7574   1
   9   4   2 935.648 121.098   1
   9  -4   2 876.126 125.225   1
   9   4   3 1696.91 175.226   1
   9  -4   3 1846.48 188.337   1
   9  -4   4-47.1392 41.6993   1
   9   4   4-48.0688 41.8516   1
   9  -4   5 102.297 64.7488   1
   9   4   5 59.9252 49.8697   1
   9  -4   6 89.9259 41.1030   1
   9   4   6 67.4127 51.4281   1
   9   5  -2 1622.58 127.847   1
   9   5  -1 42.8851 30.6606   1
   9   5   0 118.136 47.6900   1
   9   5   1 68.8640 39.8109   1
   9   5   2 3.67730 23.0059   1
   9   5   3 49.5612 62.4009   1
   9   5   4 26.8286 32.7236   1
   9   5   5 245.677 77.1844   1
   9   5   6 84.9343 66.8874   1
   9   6  -2 332.319 64.6720   1
   9   6  -1 323.421 69.6871   1
  -9   6   0 850.973 117.804   4
   9   6   0 981.264 112.293   1
   9   6   1 397.399 81.1038   1
  -9   6  -1 425.007 92.4158   4
   9   6   2 18.5363 23.2426   1
  -9   6  -2 4.63089 30.5004   4
   9   6   3 784.244 118.778   1
   9   6   4 58.4236 49.3542   1
   9   6   5 154.429 82.5406   1
   9   6   6 457.478 116.433   1
  -9   7   2 1124.68 121.298   4
   9   7  -2 1142.65 110.237   1
  -9   7   1 14.1125 29.9051   4
  -9   7   0 94.2924 45.0881   4
  -9   7  -1 1098.38 135.337   4
  -9   7  -2 123.734 52.7654   4
  -9   7  -3 61.4646 35.8702   4
   9   7   4 18.5191 47.0225   1
   9   7   5 666.852 120.628   1
   9   7   6 344.323 101.225   1
  -9   8   3 16.3618 35.2039   4
  -9   8   2 81.9344 43.2467   4
  -9   8   1 147.732 61.3609   4
  -9   8   0 361.274 73.3237   4
  -9   8  -1 364.317 81.4334   4
  -9   8  -2 96.5512 58.2320   4
  -9   8  -3 69.1646 47.2758   4
  -9   8  -4 46.1435 29.9304   4
   9   8   5 117.721 69.5529   1
  -9   9   3 497.009 92.8706   4
  -9   9   2 134.697 49.1575   4
  -9   9   1 774.488 108.417   4
  -9   9   0 923.314 125.398   4
  -9   9  -1 7.85355 30.8329   4
  -9   9  -2-30.1869 39.7288   4
  -9   9  -3-12.1488 42.2751   4
  -9   9  -4 44.0821 29.0188   4
  -9   9  -5 118.786 71.2527   4
  -9  10   4 234.480 60.6733   4
  -9  10   3 33.6447 31.1949   4
  -9  10   2 260.274 60.8094   4
  -9  10   1 276.624 73.1096   4
  -9  10   0-1.61964 31.7394   4
  -9  10  -1 247.873 75.5027   4
  -9  10  -2 281.949 79.8301   4
  -9  10  -3 27.8968 41.0331   4
  -9  10  -4 22.8493 33.9998   4
  -9  10  -5 92.7579 63.2249   4
  -9  11   4 453.458 78.7345   4
  -9  11   3 209.377 62.9760   4
  -9  11   2 37.8648 29.1750   4
  -9  11   1 101.826 32.4076   4
  -9  11   0 501.513 93.6854   4
  -9  11  -1 551.028 99.5867   4
  -9  11  -2 274.562 77.1767   4
  -9  11  -3 170.047 61.9800   4
  -9  11  -4 149.840 81.4276   4
  -9  11  -5 131.630 64.4274   4
  -9  12   4 192.659 58.1063   4
  -9  12   3 1126.67 133.387   4
  -9  12   2 31.9809 45.3970   4
  -9  12   1 38.1185 36.3559   4
  -9  12   0 118.500 58.4384   4
  -9  12  -1 194.302 66.0803   4
  -9  12  -2 278.313 97.2704   4
  -9  12  -3 159.029 53.0591   4
  -9  12  -4 183.686 80.0222   4
  -9  12  -5 115.108 69.4306   4
  -9  13   4 36.0719 38.7279   4
  -9  13   3 80.0097 46.7062   4
  -9  13   2 583.575 100.720   4
  -9  13   1 243.985 67.1532   4
  -9  13   0 39.7830 48.5955   4
  -9  13  -1 450.908 99.2714   4
  -9  13  -2 221.643 72.9807   4
  -9  13  -3 82.2844 72.1338   4
  -9  13  -4 39.7015 64.7755   4
  -9  14   4 110.466 54.8980   4
  -9  14   3 117.659 53.2871   4
  -9  14   2 49.7297 29.8061   4
  -9  14   1 279.913 80.5714   4
  -9  14   0 61.6870 45.0533   4
  -9  14  -1 128.112 61.9926   4
  -9  14  -2 55.7880 55.4092   4
  -9  14  -3 66.1622 38.2099   4
  -9  14  -4 126.429 72.1649   4
  -9  15   3 64.3298 42.3053   4
  -9  15   2 16.1637 28.6787   4
  -9  15   1 135.795 69.0329   4
  -9  15   0 133.248 64.8361   4
  -9  15  -1-11.1972 34.6203   4
  -9  15  -2 212.152 79.9057   4
  -9  15  -3 10.7178 48.4842   4
  -9  16   3 176.234 62.2213   4
  -9  16   2 62.5890 32.5011   4
  -9  16   1 16.4181 44.2100   4
  -9  16   0 171.061 70.2862   4
  -9  16  -1 239.806 78.0669   4
  -9  16  -2 99.4561 56.6777   4
  -9  17   3 58.3552 40.6116   4
  -9  17   2 62.4389 30.1534   4
  -9  17   1 79.5735 59.1130   4
  -9  17   0 108.199 75.7143   4
  -9  17  -1 295.642 83.3600   4
  -9  18   3 205.302 68.4034   4
  -9  18   2 34.7970 46.5030   4
  -9  18   1 19.9204 47.0981   4
  -9  18   0 86.8838 63.0578   4
  -9  19   3 157.580 59.8825   4
  -9  19   2-17.4018 37.6243   4
  -9  19   1 11.7553 33.1020   4
  10   0  -1-9.52817 25.0173   1
  10   0   0 630.627 105.376   1
  10   0   1 43.6633 37.0827   1
  10   0   2 32.0392 48.0147   1
  10   0   3 8.19131 36.7450   1
  10   0   4 435.904 98.4180   1
  10   0   5 120.556 73.6963   1
  10   1  -1 315.266 65.2853   1
  10   1   0-7.74959 34.9249   1
  10  -1   0 56.8157 50.1876   1
  10  -1   1 246.685 61.4882   1
  10   1   1 289.921 62.1888   1
  10  -1   2 21.5389 37.2530   1
  10   1   2-37.5609 30.1820   1
  10  -1   3 61.7483 40.7296   1
  10   1   3 5.76911 34.3472   1
  10  -1   4-39.2923 42.7195   1
  10   1   4-41.0648 35.8248   1
  10  -1   5 0.44997 52.9300   1
  10   1   5 30.1236 55.8171   1
  10   2  -1 1139.29 124.747   1
  10   2   0 705.706 101.376   1
  10   2   1 66.1564 49.0092   1
  10  -2   1 105.112 47.1505   1
  10   2   2-21.3047 32.8457   1
  10  -2   2 45.9472 58.7175   1
  10  -2   3 126.848 44.9709   1
  10   2   3 121.571 59.6428   1
  10  -2   4 546.781 114.111   1
  10   2   4 450.771 98.6323   1
  10  -2   5-29.3749 40.9583   1
  10   2   5 18.3015 48.2784   1
  10   3  -1 246.769 60.1144   1
  10   3   0 20.7588 32.7523   1
  10   3   1 746.256 108.782   1
  10   3   2 175.184 56.8531   1
  10  -3   2 107.697 57.2763   1
  10   3   3 145.406 59.0895   1
  10  -3   3-45.4075 60.6705   1
  10   3   4 30.9402 50.5939   1
  10  -3   4 0.52768 38.0962   1
  10   3   5 72.7482 50.8060   1
  10  -3   5-25.0963 57.0904   1
  10   4  -1 51.1371 35.8789   1
  10   4   0 1034.16 128.015   1
  10   4   1 79.6427 42.7349   1
  10   4   2 50.4496 48.2276   1
  10   4   3 47.1294 52.4510   1
  10   4   4 74.7077 63.0125   1
  10   4   5 45.9388 61.0529   1
  10   5  -1 8.67168 25.7184   1
  10   5   0 45.8806 31.7438   1
  10   5   1 103.767 57.6178   1
  10   5   2 524.272 97.0560   1
  10   5   3 296.951 85.5096   1
  10   5   4-2.84445 42.2421   1
  10   5   5 323.813 93.6604   1
  10   6  -1 140.620 48.8242   1
  10   6   0 754.897 110.533   1
  10   6   1 694.389 109.074   1
  10   6   2 274.093 75.6309   1
  10   6   3 37.1658 71.1292   1
  10   6   4 149.682 72.7029   1
  10   6   5 103.162 63.9536   1
  10   7  -1 8.60503 37.2674   1
  10   7   0 123.407 50.4936   1
  10   7   1 54.2435 53.7487   1
  10   7   2 76.0582 50.7256   1
  10   7   3 1738.63 184.112   1
  10   7   4 115.299 68.7806   1
  10   8  -1 181.072 55.4084   1
  10   8   0 304.385 78.3375   1
 -10   8   0 587.498 104.234   4
  10   8   1-18.8459 30.9704   1
 -10   8  -1 12.6630 30.9133   4
  10   8   2-9.40214 34.7378   1
 -10   8  -2 67.6498 61.7536   4
  10   8   3 104.873 59.9089   1
  10   8   4 50.2861 61.0406   1
 -10   9   2 106.145 48.4607   4
 -10   9   1-52.5495 44.7096   4
 -10   9   0 95.0453 51.6164   4
 -10   9  -1 463.956 99.6025   4
 -10   9  -2 635.220 114.572   4
 -10   9  -3 745.851 130.430   4
  10   9   4 295.936 98.6197   1
 -10  10   2 550.734 98.2092   4
 -10  10   1 23.0263 26.0751   4
 -10  10   0 290.649 87.8585   4
 -10  10  -1 53.0559 48.8931   4
 -10  10  -2 119.219 54.8349   4
 -10  10  -3 11.1614 33.0227   4
 -10  11   3 17.1390 36.8027   4
 -10  11   2 282.040 69.3581   4
 -10  11   1 38.6272 28.7003   4
 -10  11   0 52.4909 44.3911   4
 -10  11  -1 827.198 130.257   4
 -10  11  -2 138.297 60.9092   4
 -10  11  -3 473.980 105.353   4
 -10  12   3 101.541 46.4984   4
 -10  12   2 70.6715 47.8970   4
 -10  12   1 180.248 63.3873   4
 -10  12   0 175.233 73.0727   4
 -10  12  -1 233.935 79.3329   4
 -10  12  -2 88.0041 60.6353   4
 -10  13   3 73.8092 36.8536   4
 -10  13   2 7.32323 41.9545   4
 -10  13   1 311.691 84.4355   4
 -10  13   0 56.9872 52.2834   4
 -10  13  -1 298.338 84.9856   4
 -10  13  -2 125.136 66.2167   4
 -10  14   3 43.2438 28.5148   4
 -10  14   2 132.429 46.7229   4
 -10  14   1 96.2721 56.0961   4
 -10  14   0 346.105 91.8262   4
 -10  14  -1-9.91999 55.7267   4
 -10  15   3 129.929 58.4632   4
 -10  15   2 21.1029 31.7053   4
 -10  15   1 241.384 80.4839   4
 -10  15   0 250.689 84.8138   4
 -10  16   3 138.868 63.2511   4
 -10  16   2 195.548 77.4714   4
 -10  16   1 301.573 89.3832   4
 -10  17   3 101.945 59.1601   4
  11   0   0 68.1912 30.3821   1
  11   0   1-48.2261 61.9974   1
  11   0   2 251.751 68.9268   1
  11   0   3 144.052 60.5554   1
  11   0   4 1946.04 214.450   1
  11   1   0-9.94475 25.1756   1
  11   1   1 124.099 44.8714   1
  11  -1   1 127.982 35.9243   1
  11   1   2 30.9105 41.1003   1
  11  -1   2 57.1235 52.4015   1
  11   1   3 288.275 85.1930   1
  11  -1   3 244.929 67.1919   1
  11   1   4 94.8017 103.605   1
  11  -1   4 142.750 59.3112   1
  11   2   0 239.528 64.0068   1
  11   2   1 455.367 92.9953   1
  11  -2   2 348.199 86.8090   1
  11   2   2 495.228 98.3160   1
  11  -2   3 13.5751 34.8143   1
  11   2   3 154.803 66.6360   1
  11  -2   4 219.033 68.4246   1
  11   2   4 327.035 89.7518   1
  11   3   0 88.7258 47.6472   1
  11   3   1 413.805 96.9342   1
  11   3   2 4.75029 39.0591   1
  11   3   3 9.40932 34.1709   1
  11   3   4 363.916 93.0132   1
  11   4   0 63.8405 41.0393   1
  11   4   1 76.5579 44.6671   1
  11   4   2 127.545 55.5366   1
  11   4   3 62.9508 52.4369   1
  11   5   0 144.138 55.5209   1
  11   5   1 68.0975 42.2540   1
  11   5   2 98.0236 56.4035   1
  11   5   3 31.8518 41.6885   1
  11   6   0 13.8921 40.0536   1
  11   6   1 231.522 72.8272   1
  11   6   2 313.149 79.0406   1
  11   6   3 33.4638 31.8559   1
  11   7   0 45.3464 40.8258   1
  11   7   1 51.5384 42.0591   1
  11   7   2 92.5224 60.9937   1
  11   7   3 110.614 60.0370   1
  11   8   0 36.7249 37.8543   1
  11   8   1 122.737 57.7819   1
  11   8   2 146.467 76.5898   1
  11   8   3 33.8985 53.5974   1
  11   9   0 51.1942 42.8515   1
  11   9   1 78.7460 48.2436   1
  11   9   2 196.096 76.2419   1
  11   9   3 257.738 78.1022   1
  11  10   0 317.248 91.9839   1
  11  10   1 131.704 61.3561   1
  11  10   2 81.2689 62.5657   1
 -11  11   1-0.20530 37.5688   4
 -11  11   0 1078.87 145.978   4
 -11  12   2 364.275 92.1022   4
 -11  12   1 17.7681 42.3283   4
 -11  13   3 101.862 61.7214   4
 -11  13   2 510.900 97.8347   4
  12   0   1 80.4401 63.7026   1
  12   0   2 294.951 93.2668   1
  12   1   1 22.2453 30.0988   1
  12   1   2-27.2034 47.5873   1
  12   2   1-1.50406 49.5235   1
  12   2   2 59.4903 44.0906   1
  12   3   1 169.336 71.1634   1
  12   3   2 35.4967 39.6858   1
  12   4   1 2.50718 29.2457   1
  12   4   2 94.0589 46.8800   1
  12   5   1 176.008 71.0169   1
  12   5   2 178.332 70.0325   1
  12   6   1-21.3763 30.8969   1
  12   6   2 86.0804 46.3573   1
  12   7   1 306.765 81.7958   1
  12   7   2 109.191 55.1894   1
   0   0   0    0.00    0.00   0
TITL OS2 recollect3 in P2(1)/c
REM P2(1)/c (#14 in standard setting)
CELL 0.71073   9.315504  22.252866   8.269873  90.0000  90.1650  90.0000
ZERR    4.00   0.000473   0.001273   0.000349   0.0000   0.0048   0.0000
LATT  1
SYMM -x, y+1/2,-z+1/2
SFAC C H N F
UNIT 76.00 72.00 4.00 20.00
TREF
HKLF 4
END
;
_shelx_res_file
;
REM reset to P21/c #14
REM <olex2.extras>
REM <HklSrc "%.\\OS2%20recollect3.hkl">
REM </olex2.extras>
REM  OS2 recollect3 in P21/c #14
REM R1 =  0.0658 for    2424 Fo > 4sig(Fo)  and  0.1079 for all    3546 data
REM    235 parameters refined using      0 restraints
REM Highest difference peak  0.363,  deepest hole -0.251,  1-sigma level  0.068
REM  OS2 recollect3 in P21/c #14
REM wR2 = 0.1183, GooF = S = 1.063, Restrained GooF = 1.063 for all data
REM R1 = 0.0561 for 2117 Fo > 4sig(Fo) and 0.0867 for all 2896 data
REM 235 parameters refined using 0 restraints
REM Highest difference peak  0.289,  deepest hole -0.313,  1-sigma level  0.059
TITL OS2 recollect3 in P21/c #14
    C:\Users\stula\Desktop\OS2R-V~1\OS2r.res
    created by SHELXL-2018/3 at 10:30:23 on 29-Jan-2025
CELL 0.71073 9.3155 22.2529 8.2699 90.000 90.165 90.000
ZERR 4.0000 0.0005 0.0013 0.0003 0.000 0.005 0.000
LATT 1
SYMM -X, 0.5+Y, 0.5-Z
SFAC C H CL F N
UNIT 76 76 4 20 4
MERG 2
OMIT -2 50
SHEL 7.00 0.77
FMAP 2
GRID
PLAN 5
TEMP -100
BOND $H
HTAB N1 CL1
L.S. 20
ACTA
WGHT    0.045200    0.312100
FVAR       1.25937
CL1   3    0.242691    0.510189    0.689216    11.00000    0.02380    0.04209 =
         0.02857    0.00240    0.00071    0.00158
F1    4    0.073308    0.426672    0.055497    11.00000    0.02339    0.04572 =
         0.02894    0.00253   -0.00597   -0.00085
F5    4    0.312047    0.369120    0.535965    11.00000    0.02217    0.03869 =
         0.03128    0.00625   -0.00490   -0.00096
F4    4    0.119037    0.282121    0.580136    11.00000    0.04040    0.03617 =
         0.04463    0.01089    0.00806   -0.00405
F2    4   -0.116625    0.339638    0.100983    11.00000    0.02900    0.06679 =
         0.04643   -0.01259   -0.00837   -0.01718
F3    4   -0.097652    0.266132    0.362500    11.00000    0.04180    0.04615 =
         0.05956   -0.00717    0.00882   -0.02804
C14   1    0.198852    0.402786    0.296908    11.00000    0.01281    0.02565 =
         0.02706   -0.00455    0.00542    0.00309
C18   1    0.108124    0.318068    0.449667    11.00000    0.02953    0.02775 =
         0.02707    0.00214    0.00613    0.00128
C6    1    0.316688    0.449323    0.272314    11.00000    0.01230    0.02485 =
         0.02734   -0.00051    0.00132    0.00051
AFIX  13
H6    2    0.395538    0.438117    0.348882    11.00000   -1.20000
AFIX   0
C5    1    0.133397    0.534693    0.244512    11.00000    0.01428    0.03408 =
         0.02854   -0.00151   -0.00375    0.00288
AFIX  23
H5A   2    0.055024    0.505280    0.260780    11.00000   -1.20000
H5B   2    0.148162    0.539641    0.126760    11.00000   -1.20000
AFIX   0
C4    1    0.092152    0.594156    0.318230    11.00000    0.01732    0.03871 =
         0.03621   -0.00185   -0.00463    0.00731
AFIX  23
H4A   2    0.070518    0.588238    0.434277    11.00000   -1.20000
H4B   2    0.003969    0.609188    0.264765    11.00000   -1.20000
AFIX   0
C8    1    0.420488    0.383953    0.052866    11.00000    0.01877    0.02822 =
         0.02684    0.00335    0.00786   -0.00007
C1    1    0.388255    0.556974    0.300186    11.00000    0.01403    0.03323 =
         0.03291    0.00302    0.00199   -0.00443
AFIX  23
H1A   2    0.477032    0.541589    0.351631    11.00000   -1.20000
H1B   2    0.407412    0.562601    0.183476    11.00000   -1.20000
AFIX   0
C19   1    0.206615    0.363641    0.427295    11.00000    0.01708    0.02955 =
         0.02220   -0.00267    0.00033    0.00202
C10   1    0.565442    0.294931    0.084878    11.00000    0.02665    0.03690 =
         0.03246    0.00579    0.00725    0.00735
AFIX  43
H10   2    0.641115    0.274303    0.138504    11.00000   -1.20000
AFIX   0
C16   1   -0.011769    0.347431    0.209809    11.00000    0.01863    0.04415 =
         0.03016   -0.01217    0.00103   -0.00556
C2    1    0.348570    0.616393    0.374765    11.00000    0.01875    0.02991 =
         0.03729    0.00054    0.00224   -0.00365
AFIX  23
H2A   2    0.427250    0.645549    0.357103    11.00000   -1.20000
H2B   2    0.336184    0.611273    0.492819    11.00000   -1.20000
AFIX   0
N1    5    0.268868    0.511736    0.321617    11.00000    0.01275    0.02778 =
         0.02197    0.00229   -0.00016   -0.00139
C7    1    0.383279    0.447446    0.102414    11.00000    0.01956    0.02906 =
         0.02885    0.00308    0.00558    0.00098
AFIX  23
H7A   2    0.314639    0.464662    0.023408    11.00000   -1.20000
H7B   2    0.471239    0.472407    0.101079    11.00000   -1.20000
AFIX   0
C15   1    0.087321    0.392713    0.188641    11.00000    0.02127    0.03057 =
         0.02067   -0.00214    0.00254    0.00044
C17   1   -0.000714    0.309903    0.341167    11.00000    0.02546    0.02985 =
         0.04157   -0.01003    0.01057   -0.00845
C12   1    0.379119    0.297127   -0.114758    11.00000    0.02521    0.04308 =
         0.02985   -0.00750    0.00306   -0.00822
AFIX  43
H12   2    0.327115    0.277949   -0.199197    11.00000   -1.20000
AFIX   0
C3    1    0.210297    0.640907    0.301575    11.00000    0.03038    0.02916 =
         0.03546    0.00205    0.00130    0.00258
AFIX  23
H3A   2    0.182086    0.678299    0.358033    11.00000   -1.20000
H3B   2    0.225342    0.650474    0.185948    11.00000   -1.20000
AFIX   0
C11   1    0.488309    0.266760   -0.036390    11.00000    0.03451    0.02794 =
         0.03206   -0.00026    0.01104    0.00146
AFIX  43
H11   2    0.510387    0.226548   -0.065800    11.00000   -1.20000
AFIX   0
C9    1    0.531791    0.353309    0.127652    11.00000    0.01936    0.03539 =
         0.02893   -0.00074    0.00260   -0.00281
AFIX  43
H9    2    0.586002    0.372763    0.209846    11.00000   -1.20000
AFIX   0
C13   1    0.345188    0.355477   -0.070604    11.00000    0.01969    0.04287 =
         0.02838    0.00108    0.00478    0.00301
AFIX  43
H13   2    0.270025    0.376141   -0.125034    11.00000   -1.20000
AFIX   0
H1    2    0.261396    0.510512    0.424506    11.00000    0.03771
HKLF 4
REM  OS2 recollect3 in P21/c #14
REM wR2 = 0.1225, GooF = S = 1.013, Restrained GooF = 1.013 for all data
REM R1 = 0.0556 for 2117 Fo > 4sig(Fo) and 0.0862 for all 2896 data
REM 239 parameters refined using 0 restraints
END
WGHT      0.0405      0.0000
REM Highest difference peak  0.299,  deepest hole -0.249,  1-sigma level  0.059
Q1    1   0.2209  0.5282  0.5711  11.00000  0.05    0.30
Q2    1   0.2397  0.5006  0.5646  11.00000  0.05    0.28
Q3    1   0.2352  0.3727  0.3447  11.00000  0.05    0.27
Q4    1   0.3035  0.4694  0.7215  11.00000  0.05    0.25
Q5    1   0.3873  0.4505  0.3928  11.00000  0.05    0.25
;
_shelx_res_checksum     78547
data_I
_audit_creation_method     'SHELXL-2018/3'
_chemical_name_systematic
;
[1-(2,6-Difluorophenyl)-2-phenylethyl]dimethylazanium chloride
;
_chemical_name_common     ?
_chemical_formula_moiety     'C16 H18 F2 N +, Cl -'
_chemical_formula_sum     'C16 H18 Cl F2 N'
_chemical_formula_iupac     'C16 H18 F2 N +, Cl -'
_chemical_formula_weight     297.76
_chemical_melting_point     ?
_space_group_crystal_system     monoclinic
_space_group_name_H-M_alt     'P 21/c'
_space_group_name_Hall     '-P 2ybc'
loop_
    _space_group_symop_operation_xyz
    'x, y, z'
    '-x, y+1/2, -z+1/2'
    '-x, -y, -z'
    'x, -y-1/2, z-1/2'
_cell_length_a     7.9474(3)
_cell_length_b     12.7652(5)
_cell_length_c     15.3998(7)
_cell_angle_alpha     90
_cell_angle_beta     99.368(4)
_cell_angle_gamma     90
_cell_volume     1541.48(11)
_cell_formula_units_Z     4
_cell_measurement_reflns_used     8632
_cell_measurement_theta_min     2.99
_cell_measurement_theta_max     26.61
_cell_measurement_temperature     123(2)
_exptl_crystal_description     block
_exptl_crystal_colour     colourless
_exptl_crystal_size_max     0.5
_exptl_crystal_size_mid     0.4
_exptl_crystal_size_min     0.2
_exptl_crystal_density_diffrn     1.283
_exptl_crystal_density_meas     ?
_exptl_crystal_density_method     ?
_exptl_crystal_F_000     624
_exptl_absorpt_coefficient_mu     0.258
_exptl_absorpt_correction_type     analytical
_exptl_absorpt_process_details
;
(CrysAlisPro; Agilent 2014)
;
_exptl_absorpt_correction_T_min     0.884
_exptl_absorpt_correction_T_max     0.950
_exptl_special_details     ?
_diffrn_ambient_temperature     123(2)
_diffrn_source     'fine-focus sealed tube'
_diffrn_radiation_type     MoK\a
_diffrn_radiation_wavelength     0.71073
_diffrn_measurement_device_type     'Oxford Diffraction Xcalibur'
_diffrn_measurement_method     'scans in phi and omega'
_diffrn_detector_area_resol_mean     ?
_diffrn_reflns_number     6424
_diffrn_reflns_av_R_equivalents     0.0265
_diffrn_reflns_av_unetI/netI     0.0374
_diffrn_reflns_theta_min     3.049
_diffrn_reflns_theta_max     25.000
_diffrn_reflns_theta_full     25.000
_diffrn_measured_fraction_theta_max     0.997
_diffrn_measured_fraction_theta_full     0.997
_diffrn_reflns_limit_h_min     -9
_diffrn_reflns_limit_h_max     9
_diffrn_reflns_limit_k_min     -14
_diffrn_reflns_limit_k_max     15
_diffrn_reflns_limit_l_min     -18
_diffrn_reflns_limit_l_max     16
_diffrn_standards_number     0
_diffrn_standards_interval_count     .
_diffrn_standards_interval_time     .
_diffrn_standards_decay_%     ?
_refine_special_details     ?
_reflns_number_total     2715
_reflns_number_gt     2305
_reflns_threshold_expression     'I > 2\s(I)'
_refine_ls_structure_factor_coef     Fsqd
_refine_ls_matrix_type     full
_refine_ls_R_factor_all     0.0513
_refine_ls_R_factor_gt     0.0398
_refine_ls_wR_factor_gt     0.0823
_refine_ls_wR_factor_ref     0.0876
_refine_ls_goodness_of_fit_ref     1.061
_refine_ls_restrained_S_all     1.061
_refine_ls_number_reflns     2715
_refine_ls_number_parameters     186
_refine_ls_number_restraints     1
_refine_ls_hydrogen_treatment     mixed
_refine_ls_weighting_scheme     calc
_refine_ls_weighting_details
              'w=1/[\s^2^(Fo^2^)+(0.0281P)^2^+0.7459P] where P=(Fo^2^+2Fc^2^)/3'
_atom_sites_solution_hydrogens     mixed
_atom_sites_solution_primary     ?
_atom_sites_solution_secondary     ?
_refine_ls_shift/su_max     0.000
_refine_ls_shift/su_mean     0.000
_refine_diff_density_max     0.197
_refine_diff_density_min     -0.261
_refine_ls_extinction_method     none
_refine_ls_extinction_coef     .
loop_
    _atom_type_symbol
    _atom_type_description
    _atom_type_scat_dispersion_real
    _atom_type_scat_dispersion_imag
    _atom_type_scat_source
    'C' 'C' 0.0033 0.0016
                         'International Tables Vol C Tables 4.2.6.8 and 6.1.1.4'
    'H' 'H' 0.0000 0.0000
                         'International Tables Vol C Tables 4.2.6.8 and 6.1.1.4'
    'N' 'N' 0.0061 0.0033
                         'International Tables Vol C Tables 4.2.6.8 and 6.1.1.4'
    'F' 'F' 0.0171 0.0103
                         'International Tables Vol C Tables 4.2.6.8 and 6.1.1.4'
    'Cl' 'Cl' 0.1484 0.1585
                         'International Tables Vol C Tables 4.2.6.8 and 6.1.1.4'
_computing_data_collection
;
CrysAlisPro (Agilent, 2014)
;
_computing_cell_refinement
;
CrysAlisPro (Agilent, 2014)
;
_computing_data_reduction
;
CrysAlisPro (Agilent, 2014)
;
_computing_structure_solution
;
SHELXS97 (Sheldrick, 2008)
;
_computing_structure_refinement
;
<i>SHELXL2018/3</i>  (Sheldrick, 2015b)
;
_computing_molecular_graphics
;
X-SEED (Barbour, 2020)
;
_computing_publication_material     ?
loop_
    _atom_site_type_symbol
    _atom_site_label
    _atom_site_fract_x
    _atom_site_fract_y
    _atom_site_fract_z
    _atom_site_U_iso_or_equiv
    _atom_site_adp_type
    _atom_site_calc_flag
    _atom_site_occupancy
    _atom_site_disorder_assembly
    _atom_site_disorder_group
    C C8 0.8942(2) 0.41635(15) 0.29692(12) 0.0230(4) Uani d 1 . .
    H H8A 0.997147 0.441707 0.336303 0.028 Uiso calc 1 . .
    H H8B 0.918077 0.345200 0.276392 0.028 Uiso calc 1 . .
    C C3 0.4368(2) 0.45234(14) 0.28669(13) 0.0235(4) Uani d 1 . .
    C C7 0.5501(2) 0.30531(14) 0.22760(13) 0.0234(4) Uani d 1 . .
    C C2 0.5752(2) 0.38564(13) 0.28907(12) 0.0188(4) Uani d 1 . .
    C C14 0.8167(2) 0.45121(15) 0.13360(13) 0.0286(5) Uani d 1 . .
    H H14 0.825573 0.378177 0.123370 0.034 Uiso calc 1 . .
    C C6 0.4032(2) 0.29047(16) 0.16854(13) 0.0295(5) Uani d 1 . .
    H H6 0.392555 0.233545 0.128282 0.035 Uiso calc 1 . .
    C C10 0.8393(2) 0.59657(15) 0.23204(13) 0.0251(4) Uani d 1 . .
    H H10 0.863656 0.624451 0.289921 0.030 Uiso calc 1 . .
    C C5 0.2715(2) 0.36051(17) 0.16928(14) 0.0346(5) Uani d 1 . .
    H H5 0.168621 0.351866 0.128876 0.042 Uiso calc 1 . .
    C C12 0.7556(3) 0.62399(16) 0.07667(14) 0.0357(5) Uani d 1 . .
    H H12 0.722285 0.669788 0.028305 0.043 Uiso calc 1 . .
    C C11 0.7913(3) 0.66314(15) 0.16121(14) 0.0303(5) Uani d 1 . .
    H H11 0.782997 0.736312 0.170946 0.036 Uiso calc 1 . .
    C C4 0.2871(2) 0.44303(17) 0.22793(14) 0.0318(5) Uani d 1 . .
    H H4 0.197122 0.492047 0.227789 0.038 Uiso calc 1 . .
    C C13 0.7688(3) 0.51778(16) 0.06310(14) 0.0384(5) Uani d 1 . .
    H H13 0.744851 0.490217 0.005099 0.046 Uiso calc 1 . .
    F F1 0.45166(14) 0.53325(8) 0.34416(8) 0.0334(3) Uani d 1 . .
    F F2 0.68097(14) 0.23779(8) 0.22353(8) 0.0329(3) Uani d 1 . .
    C C1 0.7428(2) 0.41269(14) 0.34703(11) 0.0186(4) Uani d 1 . .
    H H1 0.729073 0.485786 0.368148 0.022 Uiso calc 1 . .
    C C9 0.8521(2) 0.48917(14) 0.21896(12) 0.0204(4) Uani d 1 . .
    Cl Cl1 1.14563(7) 0.36912(4) 0.51711(4) 0.03725(17) Uani d 1 . .
    N N1 0.7819(2) 0.34594(12) 0.42918(10) 0.0248(4) Uani d 1 . .
    C C15 0.6669(3) 0.37192(17) 0.49322(14) 0.0363(5) Uani d 1 . .
    H H15A 0.703925 0.333884 0.548299 0.055 Uiso calc 1 . .
    H H15B 0.549887 0.351557 0.468782 0.055 Uiso calc 1 . .
    H H15C 0.671182 0.447444 0.504801 0.055 Uiso calc 1 . .
    C C16 0.7872(3) 0.23087(15) 0.41449(14) 0.0336(5) Uani d 1 . .
    H H16A 0.672229 0.205541 0.391314 0.050 Uiso calc 1 . .
    H H16B 0.829292 0.195665 0.470357 0.050 Uiso calc 1 . .
    H H16C 0.863511 0.215610 0.372127 0.050 Uiso calc 1 . .
    H H1N1 0.893(3) 0.3638(16) 0.4538(15) 0.039(6) Uiso d 1 . .
loop_
    _atom_site_aniso_label
    _atom_site_aniso_U_11
    _atom_site_aniso_U_22
    _atom_site_aniso_U_33
    _atom_site_aniso_U_12
    _atom_site_aniso_U_13
    _atom_site_aniso_U_23
    C8 0.0196(9) 0.0288(10) 0.0196(10) -0.0001(8) -0.0003(8) -0.0001(8)
    C3 0.0274(10) 0.0239(10) 0.0210(10) -0.0010(8) 0.0090(8) 0.0012(8)
    C7 0.0241(10) 0.0230(9) 0.0234(10) -0.0028(8) 0.0048(8) -0.0003(8)
    C2 0.0198(9) 0.0210(9) 0.0156(9) -0.0032(7) 0.0033(7) 0.0019(8)
    C14 0.0388(12) 0.0233(10) 0.0241(11) -0.0015(9) 0.0064(9) -0.0025(9)
    C6 0.0299(11) 0.0352(11) 0.0219(11) -0.0117(9) -0.0004(9) -0.0028(9)
    C10 0.0257(10) 0.0296(10) 0.0205(11) -0.0053(8) 0.0049(8) -0.0032(9)
    C5 0.0228(10) 0.0516(14) 0.0274(12) -0.0124(10) -0.0020(9) 0.0082(11)
    C12 0.0502(13) 0.0307(11) 0.0262(12) -0.0007(10) 0.0061(10) 0.0109(10)
    C11 0.0386(12) 0.0222(10) 0.0317(12) -0.0025(9) 0.0105(9) -0.0004(9)
    C4 0.0192(10) 0.0413(12) 0.0353(13) 0.0027(9) 0.0052(9) 0.0120(10)
    C13 0.0638(15) 0.0343(12) 0.0167(11) -0.0026(11) 0.0051(10) 0.0008(9)
    F1 0.0348(6) 0.0300(6) 0.0367(7) 0.0077(5) 0.0094(5) -0.0057(5)
    F2 0.0351(6) 0.0283(6) 0.0339(7) 0.0039(5) 0.0018(5) -0.0116(5)
    C1 0.0219(9) 0.0192(9) 0.0141(9) 0.0008(7) 0.0010(7) 0.0006(8)
    C9 0.0145(9) 0.0260(10) 0.0210(10) -0.0017(7) 0.0042(7) 0.0026(8)
    Cl1 0.0431(3) 0.0269(3) 0.0332(3) 0.0104(2) -0.0191(2) -0.0082(2)
    N1 0.0298(9) 0.0277(9) 0.0159(8) -0.0003(7) 0.0008(7) 0.0024(7)
    C15 0.0497(13) 0.0419(12) 0.0202(11) 0.0030(10) 0.0141(10) 0.0049(10)
    C16 0.0461(13) 0.0251(10) 0.0282(12) 0.0029(9) 0.0019(10) 0.0076(9)
_geom_special_details
;
 All esds (except the esd in the dihedral angle between two l.s. planes)
 are estimated using the full covariance matrix.  The cell esds are taken
 into account individually in the estimation of esds in distances, angles
 and torsion angles; correlations between esds in cell parameters are only
 used when they are defined by crystal symmetry.  An approximate (isotropic)
 treatment of cell esds is used for estimating esds involving l.s. planes.
;
loop_
    _geom_bond_atom_site_label_1
    _geom_bond_atom_site_label_2
    _geom_bond_site_symmetry_2
    _geom_bond_distance
    _geom_bond_publ_flag
    C8 C9 . 1.512(3) ?
    C8 C1 . 1.532(3) ?
    C8 H8A . 0.9900 ?
    C8 H8B . 0.9900 ?
    C3 F1 . 1.353(2) ?
    C3 C4 . 1.378(3) ?
    C3 C2 . 1.386(3) ?
    C7 F2 . 1.360(2) ?
    C7 C6 . 1.371(3) ?
    C7 C2 . 1.388(3) ?
    C2 C1 . 1.518(2) ?
    C14 C13 . 1.382(3) ?
    C14 C9 . 1.386(3) ?
    C14 H14 . 0.9500 ?
    C6 C5 . 1.378(3) ?
    C6 H6 . 0.9500 ?
    C10 C11 . 1.386(3) ?
    C10 C9 . 1.392(3) ?
    C10 H10 . 0.9500 ?
    C5 C4 . 1.380(3) ?
    C5 H5 . 0.9500 ?
    C12 C13 . 1.378(3) ?
    C12 C11 . 1.380(3) ?
    C12 H12 . 0.9500 ?
    C11 H11 . 0.9500 ?
    C4 H4 . 0.9500 ?
    C13 H13 . 0.9500 ?
    C1 N1 . 1.515(2) ?
    C1 H1 . 1.0000 ?
    N1 C15 . 1.487(3) ?
    N1 C16 . 1.488(2) ?
    N1 H1N1 . 0.93(2) ?
    C15 H15A . 0.9800 ?
    C15 H15B . 0.9800 ?
    C15 H15C . 0.9800 ?
    C16 H16A . 0.9800 ?
    C16 H16B . 0.9800 ?
    C16 H16C . 0.9800 ?
loop_
    _geom_angle_atom_site_label_1
    _geom_angle_atom_site_label_2
    _geom_angle_atom_site_label_3
    _geom_angle_site_symmetry_1
    _geom_angle_site_symmetry_3
    _geom_angle
    _geom_angle_publ_flag
    C9 C8 C1 . . 109.13(14) ?
    C9 C8 H8A . . 109.9 ?
    C1 C8 H8A . . 109.9 ?
    C9 C8 H8B . . 109.9 ?
    C1 C8 H8B . . 109.9 ?
    H8A C8 H8B . . 108.3 ?
    F1 C3 C4 . . 118.01(17) ?
    F1 C3 C2 . . 117.86(16) ?
    C4 C3 C2 . . 124.11(18) ?
    F2 C7 C6 . . 117.17(17) ?
    F2 C7 C2 . . 118.28(16) ?
    C6 C7 C2 . . 124.53(18) ?
    C3 C2 C7 . . 114.24(16) ?
    C3 C2 C1 . . 119.49(16) ?
    C7 C2 C1 . . 125.73(16) ?
    C13 C14 C9 . . 121.15(18) ?
    C13 C14 H14 . . 119.4 ?
    C9 C14 H14 . . 119.4 ?
    C7 C6 C5 . . 118.07(19) ?
    C7 C6 H6 . . 121.0 ?
    C5 C6 H6 . . 121.0 ?
    C11 C10 C9 . . 120.47(18) ?
    C11 C10 H10 . . 119.8 ?
    C9 C10 H10 . . 119.8 ?
    C6 C5 C4 . . 120.89(18) ?
    C6 C5 H5 . . 119.6 ?
    C4 C5 H5 . . 119.6 ?
    C13 C12 C11 . . 119.35(19) ?
    C13 C12 H12 . . 120.3 ?
    C11 C12 H12 . . 120.3 ?
    C12 C11 C10 . . 120.54(18) ?
    C12 C11 H11 . . 119.7 ?
    C10 C11 H11 . . 119.7 ?
    C3 C4 C5 . . 118.14(19) ?
    C3 C4 H4 . . 120.9 ?
    C5 C4 H4 . . 120.9 ?
    C12 C13 C14 . . 120.2(2) ?
    C12 C13 H13 . . 119.9 ?
    C14 C13 H13 . . 119.9 ?
    N1 C1 C2 . . 113.84(14) ?
    N1 C1 C8 . . 111.51(14) ?
    C2 C1 C8 . . 113.39(15) ?
    N1 C1 H1 . . 105.8 ?
    C2 C1 H1 . . 105.8 ?
    C8 C1 H1 . . 105.8 ?
    C14 C9 C10 . . 118.25(17) ?
    C14 C9 C8 . . 121.50(17) ?
    C10 C9 C8 . . 120.17(17) ?
    C15 N1 C16 . . 110.90(16) ?
    C15 N1 C1 . . 111.34(14) ?
    C16 N1 C1 . . 115.81(15) ?
    C15 N1 H1N1 . . 108.8(14) ?
    C16 N1 H1N1 . . 104.7(13) ?
    C1 N1 H1N1 . . 104.7(14) ?
    N1 C15 H15A . . 109.5 ?
    N1 C15 H15B . . 109.5 ?
    H15A C15 H15B . . 109.5 ?
    N1 C15 H15C . . 109.5 ?
    H15A C15 H15C . . 109.5 ?
    H15B C15 H15C . . 109.5 ?
    N1 C16 H16A . . 109.5 ?
    N1 C16 H16B . . 109.5 ?
    H16A C16 H16B . . 109.5 ?
    N1 C16 H16C . . 109.5 ?
    H16A C16 H16C . . 109.5 ?
    H16B C16 H16C . . 109.5 ?
loop_
    _geom_hbond_atom_site_label_D
    _geom_hbond_atom_site_label_H
    _geom_hbond_atom_site_label_A
    _geom_hbond_site_symmetry_A
    _geom_hbond_distance_DH
    _geom_hbond_distance_HA
    _geom_hbond_distance_DA
    _geom_hbond_angle_DHA
    _geom_hbond_publ_flag
    N1 H1N1 Cl1 . 0.93(2) 2.08(2) 3.0006(17) 167.3(19) yes
_shelx_space_group_comment
;
The symmetry employed for this shelxl refinement is uniquely defined
by the following loop, which should always be used as a source of
symmetry information in preference to the above space-group names.
They are only intended as comments.
;
_shelx_estimated_absorpt_T_min     ?
_shelx_estimated_absorpt_T_max     ?
_shelx_hkl_file
;
   0   0  -3 12.2982 119.727   1
   0   0  -4 322663. 4993.05   1
   0   0  -5-171.814 162.206   1
   0   0  -6 61451.4 1717.31   1
   0   0  -7 206.486 227.315   1
   0   0  -8 2726.20 418.885   1
   0   0  -9 87.2143 261.348   1
   0   0 -10 29.4574 257.626   1
   0   0 -11 325.025 301.535   1
   0   0 -12 17356.5 1240.57   1
   0   0 -13 560.905 466.049   1
   0   0 -14 124536. 3846.15   1
   0   0 -15 3330.14 805.641   1
   0   0 -16 35140.0 2110.26   1
   0   0 -17 1047.29 514.975   1
   0   0 -18 13083.7 1395.94   1
   0   0 -19 1070.09 600.696   1
   0   1  -3 49781.3 1189.36   1
   0  -1  -3 53651.6 1197.86   1
   0  -1  -4 147945. 2672.16   1
   0   1  -4 143504. 2668.12   1
   0   1  -5 183243. 3473.71   1
   0  -1  -5 206928. 3562.61   1
   0   1  -6 8759.43 603.930   1
   0  -1  -6 8867.40 604.616   1
   0   1  -7 105142. 2590.57   1
   0  -1  -7 117927. 2687.04   1
   0   1  -8 30066.8 1327.20   1
   0  -1  -8 30360.3 1321.63   1
   0   1  -9 1670.49 390.162   1
   0  -1  -9 1408.62 419.684   1
   0   1 -10 90798.5 2730.61   1
   0  -1 -10 94075.2 2741.32   1
   0  -1 -11 21750.0 1311.22   1
   0   1 -11 22875.7 1359.57   1
   0   1 -12 5547.30 742.431   1
   0  -1 -12 5427.79 710.846   1
   0  -1 -13 83.5279 318.507   1
   0   1 -13 702.727 385.793   1
   0   1 -14 13536.6 1218.03   1
   0  -1 -14 14961.8 1273.09   1
   0   1 -15 8999.84 1034.52   1
   0  -1 -15 7102.75 946.560   1
   0  -1 -16 8969.80 1075.06   1
   0   1 -16 7394.82 1034.12   1
   0  -1 -17 22814.5 1744.03   1
   0   1 -17 27939.1 1930.27   1
   0   1 -18 6807.77 1024.12   1
   0  -1 -18 10505.5 1293.51   1
   0  -1 -19 11729.8 1373.08   1
   0   2  -1 249754. 3734.47   4
   0   2   2 46644.4 918.187   2
   0   2  -2 47144.4 1118.41   4
   0   2  -3 134305. 2445.07   4
   0   2  -3 130058. 2387.59   1
   0  -2  -3 130118. 2344.62   1
   0  -2  -4 1054.47 203.698   1
   0   2  -4 1394.53 260.221   1
   0   2  -5 50940.1 1451.73   1
   0  -2  -5 47396.3 1394.71   1
   0  -2  -6 16959.2 864.332   1
   0   2  -6 20209.8 941.782   1
   0   2  -7 3682.68 438.259   1
   0  -2  -7 2330.98 342.339   1
   0  -2  -8 1870.54 391.500   1
   0   2  -8 2221.79 403.295   1
   0   2  -9 48890.1 1827.53   1
   0  -2  -9 50610.3 1848.52   1
   0   2 -10 6954.62 734.135   1
   0  -2 -10 5783.91 666.735   1
   0  -2 -11 3407.77 593.677   1
   0   2 -11 1829.83 496.474   1
   0   2 -12 14853.5 1163.27   1
   0  -2 -12 12733.7 1088.16   1
   0  -2 -13 52612.2 2307.01   1
   0   2 -13 61695.8 2480.02   1
   0  -2 -14 14561.3 1243.21   1
   0   2 -14 15568.3 1291.71   1
   0  -2 -15 2528.12 625.668   1
   0   2 -15 2103.86 567.490   1
   0  -2 -16 1579.57 603.230   1
   0   2 -16 884.159 410.851   1
   0   2 -17 7663.07 1031.96   1
   0  -2 -17 10161.4 1218.33   1
   0  -2 -18-295.533 434.793   1
   0   2 -18 219.651 407.061   1
   0  -3   0 166.792 85.1414   2
   0   3   0 190.623 161.708   4
   0  -3  -1 114475. 1815.72   2
   0   3  -1 114314. 2140.68   4
   0   3   1 114093. 1823.25   2
   0   3  -2 16414.6 683.475   4
   0   3   2 16694.0 500.002   2
   0  -3  -2 16731.4 496.259   2
   0   3   3 614508. 8575.57   2
   0   3  -3 627561. 9037.47   4
   0   3   3 640898. 8879.65   1
   0   3   4 153114. 2825.17   1
   0  -3  -4 147162. 2796.71   1
   0   3  -4 145124. 2899.19   4
   0   3  -4 147458. 2837.88   1
   0   3  -5 45251.6 1406.46   1
   0  -3  -5 43379.3 1356.83   1
   0   3   5 46998.6 1389.68   1
   0   3   6 163409. 3296.96   1
   0  -3  -6 156303. 3252.24   1
   0   3  -6 162141. 3304.97   1
   0  -3  -7 28322.3 1233.15   1
   0   3  -7 29772.2 1264.54   1
   0   3   7 30159.0 1259.11   1
   0   3  -8 127180. 3106.33   1
   0  -3  -8 131249. 3116.13   1
   0  -3  -9 78758.4 2417.21   1
   0   3  -9 79314.4 2422.44   1
   0  -3 -10 1137.44 373.362   1
   0   3 -10 1276.22 392.178   1
   0   3 -11 2289.26 520.041   1
   0  -3 -11 3477.00 610.476   1
   0  -3 -12 45252.5 2036.13   1
   0   3 -12 41361.3 1967.47   1
   0  -3 -13 621.375 333.992   1
   0   3 -13 1570.98 495.076   1
   0  -3 -14 1708.66 496.630   1
   0   3 -14 1438.48 504.306   1
   0  -3 -15 30343.5 1882.78   1
   0   3 -15 32888.9 1950.91   1
   0   3 -16 2274.42 682.049   1
   0  -3 -16 2181.18 608.014   1
   0  -3 -17 53.3825 565.588   1
   0   3 -17 769.990 572.808   1
   0  -3 -18 6148.05 985.957   1
   0   3 -18 5930.05 963.525   1
   0  -4   0 134693. 2307.67   2
   0   4   0 146083. 2630.65   4
   0  -4  -1 67872.3 1298.49   2
   0   4   1 67841.9 1305.57   2
   0   4  -1 68650.9 1645.95   4
   0   4   2 312104. 4512.89   2
   0  -4  -2 307933. 4507.91   2
   0   4   3 11796.2 476.255   2
   0   4   3 12533.8 611.114   1
   0   4  -3 12319.3 685.739   4
   0   4   4 91239.6 1816.07   2
   0   4  -4 92348.3 2240.73   4
   0   4   4 90988.5 2071.45   1
   0   4  -4 93242.2 2122.46   1
   0   4   5 767.072 186.208   2
   0  -4  -5 1081.99 256.991   1
   0   4  -5 982.630 278.444   1
   0   4   5 1048.04 244.316   1
   0   4  -5 799.766 250.028   4
   0   4   6 112253. 2389.11   2
   0   4  -6 115805. 2692.32   1
   0  -4  -6 112675. 2631.80   1
   0   4   6 116691. 2676.82   1
   0   4  -7 1198.01 348.268   1
   0  -4  -7 1186.95 290.805   1
   0   4  -8 3272.92 500.574   1
   0  -4  -8 3167.87 472.299   1
   0   4  -9 2185.53 461.611   1
   0  -4  -9 1622.12 395.958   1
   0   4 -10 19575.9 1218.29   1
   0  -4 -10 20047.0 1220.43   1
   0  -4 -11 44551.8 1940.29   1
   0   4 -11 45529.5 1983.54   1
   0  -4 -12 13650.4 1118.04   1
   0   4 -12 11507.2 1054.19   1
   0  -4 -13 8350.12 925.496   1
   0   4 -13 6779.84 855.264   1
   0   4 -14 645.237 428.547   1
   0  -4 -14 572.641 433.603   1
   0   4 -15 7381.33 953.584   1
   0  -4 -15 6932.77 901.297   1
   0   4 -16 2160.07 568.725   1
   0  -4 -16 2391.00 647.040   1
   0  -4 -17 542.562 479.280   1
   0   4 -17 609.791 453.959   1
   0   4 -18 3473.83 773.970   1
   0  -4 -18 3509.60 754.355   1
   0  -5   0 32.5458 100.259   2
   0   5   0 23.3924 183.051   4
   0   5  -1 188596. 3536.92   4
   0  -5  -1 193406. 3049.14   2
   0  -5   1 187547. 3219.18   2
   0   5   1 191557. 3052.55   2
   0   5   2 49376.1 1116.03   2
   0  -5  -2 48197.7 1096.76   2
   0   5  -2 46916.1 1480.68   4
   0   5   3 569.880 193.515   1
   0   5  -3 30.9435 188.269   4
   0   5   3 411.012 119.294   2
   0  -5  -3 311.054 107.974   2
   0   5  -4 31089.9 1267.90   4
   0   5   4 31985.7 934.750   2
   0   5   4 30511.0 1124.08   1
   0   5  -5 145414. 3131.27   1
   0   5   5 146600. 2716.17   2
   0   5  -5 144338. 3274.01   4
   0   5   5 150349. 3125.05   1
   0   5   6 5696.48 445.208   2
   0   5  -6 4860.66 520.052   1
   0   5   6 5238.94 522.688   1
   0   5  -6 4723.13 561.491   4
   0   5  -7 1753.51 392.652   1
   0   5   7 1023.72 221.687   2
   0   5  -8 13671.0 932.805   1
   0   5   8 13727.0 795.935   2
   0  -5  -8 13035.7 904.042   1
   0  -5  -9 12174.4 916.053   1
   0   5  -9 11864.8 925.913   1
   0   5 -10 1691.24 472.031   1
   0  -5 -10 1550.06 405.524   1
   0   5 -11 4873.57 709.296   1
   0  -5 -11 3731.31 591.050   1
   0   5 -12 66234.8 2564.25   1
   0  -5 -12 63620.0 2510.58   1
   0   5 -13 2416.57 567.165   1
   0  -5 -13 2512.90 555.331   1
   0  -5 -14 35.3658 251.479   1
   0   5 -14 929.900 464.820   1
   0  -5 -15 1651.87 569.199   1
   0   5 -15 1654.12 555.307   1
   0   5 -16 3052.49 657.554   1
   0  -5 -16 3389.70 742.142   1
   0  -5 -17 1953.40 579.402   1
   0   5 -17 1527.76 627.734   1
   0  -5 -18 689.936 536.033   1
   0   5 -18 294.275 441.915   1
   0  -6   0 335.110 137.762   2
   0   6   0 626.446 234.628   4
   0  -6  -1 4376.36 323.849   2
   0  -6   1 3892.59 349.469   2
   0   6  -1 4028.54 449.310   4
   0  -6  -2 131849. 2354.47   2
   0   6   2 134008. 2370.88   2
   0   6  -2 128861. 2946.53   4
   0   6  -3 21383.3 1054.35   4
   0  -6  -3 20524.8 713.103   2
   0   6   3 20687.3 719.681   2
   0   6   4 5752.57 505.691   1
   0   6  -4 4958.67 552.284   4
   0   6   4 5011.84 364.536   2
   0   6   5 36616.5 1118.48   2
   0   6   5 37737.7 1403.27   1
   0   6  -5 38828.6 1570.48   4
   0   6   6 8258.38 529.906   2
   0   6  -6 8856.84 759.532   4
   0   6  -6 9755.00 753.162   1
   0   6  -7-179.207 234.242   1
   0   6   7 303.527 164.004   2
   0   6   8 4709.78 479.971   2
   0   6  -8 4088.27 556.543   1
   0   6  -9 18899.4 1190.92   1
   0   6 -10 9681.69 898.136   1
   0   6 -11 32459.4 1726.01   1
   0  -6 -11 29587.3 1615.68   1
   0  -6 -12 5646.26 761.528   1
   0   6 -12 5446.43 767.324   1
   0  -6 -13 7120.70 881.072   1
   0   6 -13 6465.61 854.631   1
   0  -6 -14 574.518 321.528   1
   0   6 -14 2386.47 632.805   1
   0   6 -15 6828.43 955.941   1
   0  -6 -15 8575.64 1009.78   1
   0  -6 -16 1566.03 574.076   1
   0   6 -16 1251.03 541.782   1
   0   6 -17 6102.93 1016.32   1
   0  -6 -17 4831.81 907.100   1
   0  -6 -18 1344.18 640.111   1
   0   6 -18 1453.22 622.179   1
   0  -7   0 324.200 137.808   2
   0   7   0 11.6597 186.390   4
   0  -7   1 70346.5 1735.22   2
   0  -7  -1 67164.9 1565.08   2
   0   7   1 63677.9 1935.46   4
   0   7  -1 68647.7 2032.87   4
   0   7   2 35307.5 1028.08   2
   0  -7   2 34711.8 1207.35   2
   0   7  -2 34190.4 1415.88   4
   0  -7  -2 34579.3 1011.88   2
   0   7   3 115527. 2229.97   2
   0   7  -3 114402. 2899.84   4
   0  -7  -3 114981. 2216.66   2
   0   7   4 29601.5 1228.57   1
   0   7   4 30314.7 969.338   2
   0   7  -4 32043.1 1453.77   4
   0   7   5 3308.55 326.792   2
   0   7  -5 3005.07 499.780   4
   0   7  -6 10749.6 878.415   4
   0   7  -6 9633.50 789.582   1
   0   7   6 8779.74 560.176   2
   0   7  -7 19821.4 1242.57   4
   0   7   7 18817.5 883.686   2
   0   7  -7 19174.8 1140.00   1
   0   7  -8 1063.03 403.975   1
   0   7   8 954.625 229.515   2
   0   7  -9 15058.7 1087.18   1
   0   7 -10 290.350 246.351   1
   0   7 -11 3431.14 612.600   1
   0   7 -12 13899.9 1211.39   1
   0   7 -13 497.300 325.815   1
   0   7 -14 250.069 460.875   1
   0   7 -15-171.855 435.197   1
   0   7 -16 139.725 433.911   1
   0   7 -17 1290.52 565.154   1
   0   8   0 127899. 3135.24   4
   0  -8   0 127800. 2601.96   2
   0  -8  -1 268.849 131.559   2
   0  -8   1 198.759 185.266   2
   0   8   1-185.263 240.210   4
   0   8  -1-34.3730 255.837   4
   0   8  -2 92008.8 2630.42   4
   0  -8   2 93341.2 2259.33   2
   0  -8  -2 90278.9 1955.40   2
   0   8  -3 2501.90 449.236   4
   0   8   3 2496.46 281.760   2
   0  -8  -3 2729.19 295.484   2
   0  -8   3 3261.95 437.270   2
   0   8   4 63523.8 1565.15   2
   0   8  -4 64908.5 2223.46   4
   0   8   5 62937.5 1594.02   2
   0   8  -5 60562.4 2224.09   4
   0   8   6 1435.70 248.779   2
   0   8  -6 1880.32 415.261   1
   0   8  -6 2597.31 534.000   4
   0   8  -7 77335.3 2469.44   1
   0   8   7 72363.0 1898.68   2
   0   8  -7 72423.2 2587.35   4
   0   8   8 957.781 213.918   2
   0   8  -8 1223.35 449.860   1
   0   8  -9 5255.19 714.532   1
   0   8 -10 25350.6 1533.93   1
   0   8 -11 673.644 410.321   1
   0   8 -12 4436.79 719.184   1
   0   8 -13 3021.36 609.180   1
   0   8 -14 6174.81 942.539   1
   0   8 -15 1050.46 480.581   1
   0   8 -16 666.564 554.377   1
   0   8 -17 2556.08 722.786   1
   0   9   0 911.823 319.648   4
   0  -9   0 546.475 211.951   2
   0   9  -1 428.423 382.698   4
   0   9   1 56.5501 247.360   4
   0  -9  -1 251.193 158.968   2
   0  -9   1 77.5402 156.054   2
   0  -9   2 17056.9 910.898   2
   0  -9  -2 14946.0 713.679   2
   0   9  -2 16352.0 1082.70   4
   0   9   2 16267.1 1029.48   4
   0  -9  -3 846.992 203.557   2
   0   9  -3 1326.76 462.112   4
   0  -9   3 999.438 293.287   2
   0  -9   4 44698.9 1667.95   2
   0  -9  -4 41589.0 1238.05   2
   0   9  -4 41620.2 1852.81   4
   0   9   4 41063.5 1238.38   2
   0   9  -5 25564.3 1470.67   4
   0   9   5 25911.0 973.970   2
   0   9   6 2800.92 329.473   2
   0   9  -6 2178.83 438.702   1
   0   9  -6 2480.58 534.158   4
   0   9   7 43090.0 1400.44   2
   0   9  -7 44030.1 2047.97   4
   0   9  -7 46838.0 1924.66   1
   0   9  -8 30741.7 1595.61   1
   0   9  -8 32085.2 1778.93   4
   0   9  -9 15657.5 1176.94   1
   0   9 -10 37720.5 1916.00   1
   0   9 -11 1712.56 491.121   1
   0   9 -12 5024.49 801.671   1
   0   9 -13 646.256 375.151   1
   0   9 -14 13676.9 1323.52   1
   0   9 -15 1211.01 596.042   1
   0   9 -16 1237.83 468.556   1
   0 -10   0 27598.6 1115.12   2
   0  10   0 27681.8 1476.49   4
   0  10   1 18136.1 1172.19   4
   0  10  -1 17382.0 1181.02   4
   0 -10  -1 17060.6 827.839   2
   0 -10   1 19185.7 959.582   2
   0  10  -2 9709.20 915.930   4
   0 -10  -2 11114.9 635.376   2
   0  10   2 10120.6 876.339   4
   0 -10   2 10329.1 737.485   2
   0  10  -3 17298.9 1232.91   4
   0 -10  -3 18252.1 810.678   2
   0  10   3 18046.8 1176.60   4
   0 -10   3 18191.2 1030.59   2
   0  10  -4 1308.02 467.228   4
   0 -10   4 1219.78 317.380   2
   0 -10  -4 1174.90 233.769   2
   0 -10   5 15014.7 1041.53   2
   0  10  -5 15847.5 1201.39   4
   0  10  -6 3304.18 629.818   4
   0  10  -7 2472.97 619.897   4
   0  10  -7 1508.84 445.122   1
   0  10  -8 400.142 369.256   1
   0  10  -8 753.646 422.649   4
   0  10  -9 3350.98 627.364   1
   0  10 -10 110.332 256.252   1
   0  10 -11 352.872 374.910   1
   0  10 -12 917.548 466.061   1
   0  10 -13 1674.71 542.256   1
   0  10 -14 342.361 305.642   1
   0  10 -15 15117.4 1472.53   1
   0  10 -16 382.000 567.291   1
   0 -11   0 641.459 227.199   2
   0  11   0 542.000 366.589   4
   0  11   1 16371.4 1192.45   4
   0  11  -1 15806.5 1193.94   4
   0 -11  -1 17093.4 868.954   2
   0 -11   1 17541.4 957.887   2
   0  11  -2 6401.93 807.786   4
   0  11   2 7195.53 817.193   4
   0 -11  -2 5649.46 474.796   2
   0 -11   2 6312.87 606.485   2
   0 -11  -3 33764.2 1167.09   2
   0  11  -3 28653.6 1669.49   4
   0  11   3 31499.4 1639.85   4
   0 -11   3 33086.1 1458.29   2
   0  11   4 3736.86 608.914   4
   0 -11   4 3396.75 511.133   2
   0  11  -4 3361.54 603.020   4
   0  11  -5 59279.7 2522.60   4
   0 -11   5 64707.7 2271.40   2
   0 -11   6 1431.88 428.086   2
   0  11  -6 1485.89 523.466   4
   0  11  -7 447.085 459.498   4
   0  11  -7-81.0772 238.521   1
   0  11  -8 14443.4 1176.51   1
   0  11  -8 14016.3 1297.31   4
   0  11  -9 25335.4 1579.09   1
   0  11 -10 3295.40 653.550   1
   0  11 -11 5054.43 771.630   1
   0  11 -12 319.377 408.227   1
   0  11 -13 4731.65 826.519   1
   0  11 -14 9076.25 1116.67   1
   0  11 -15 2287.90 681.203   1
   0  12   0 31678.7 1758.01   4
   0 -12   0 31152.6 1281.07   2
   0 -12  -1 434.039 177.365   2
   0  12   1 665.479 373.344   4
   0 -12   1 565.068 270.932   2
   0  12  -1 861.508 388.422   4
   0 -12  -2 20170.9 941.450   2
   0 -12   2 20296.4 1120.11   2
   0  12   2 21229.3 1414.83   4
   0  12  -2 21575.9 1476.94   4
   0 -12  -3 3269.77 375.856   2
   0  12  -3 2933.80 596.080   4
   0 -12   3 2893.81 478.801   2
   0  12   3 3527.21 642.515   4
   0 -12   4 7308.08 771.133   2
   0  12  -4 6692.62 856.345   4
   0  12   4 7253.67 853.071   4
   0  12   5 2654.27 540.581   4
   0 -12   5 3537.56 536.726   2
   0  12  -5 3969.79 715.251   4
   0  12  -6 15499.2 1359.83   4
   0 -12   6 15450.8 1172.85   2
   0  12  -7 189.354 395.704   1
   0 -12   7 277.563 367.261   2
   0  12  -7 101.094 409.642   4
   0  12  -8 11720.6 1105.21   1
   0 -12   8 12916.9 1154.58   2
   0  12  -8 14363.7 1351.27   4
   0  12  -9 738.541 368.317   1
   0  12 -10 5694.50 814.956   1
   0  12 -11 14353.1 1320.06   1
   0  12 -12 2669.67 641.666   1
   0  12 -13 1632.04 535.774   1
   0  12 -14-25.7297 419.413   1
   0  13   0 765.240 506.500   4
   0 -13   0 671.319 275.690   2
   0 -13   1 2463.01 435.789   2
   0  13   1 1892.21 525.254   4
   0  13  -1 2090.31 595.644   4
   0  13  -2 9648.75 1052.06   4
   0  13   2 9209.33 993.846   4
   0 -13   2 9013.06 767.095   2
   0  13  -3 326.756 477.887   4
   0  13   3-347.039 307.277   4
   0 -13   3 196.247 248.792   2
   0  13   4 12.3448 299.701   4
   0  13  -4 499.119 447.727   4
   0 -13   4 256.995 194.254   2
   0  13   5 4935.86 751.709   4
   0 -13   5 5471.01 711.600   2
   0  13  -5 4280.27 749.390   4
   0  13   6 2165.89 535.227   4
   0  13  -6 2906.74 568.090   1
   0 -13   6 2166.55 470.512   2
   0  13  -6 2751.23 672.784   4
   0  13  -7 6516.04 1002.23   4
   0 -13   7 7349.16 873.915   2
   0  13  -7 6737.10 838.739   1
   0  13  -8 21423.2 1722.22   4
   0 -13   8 24475.9 1611.84   2
   0  13  -8 21868.1 1533.93   1
   0  13  -9 800.771 451.648   1
   0 -13   9 716.738 440.812   2
   0 -13  10 2269.28 588.052   2
   0  13 -10 1563.93 515.148   1
   0  13 -11 6625.25 917.698   1
   0  13 -12 1782.25 608.505   1
   0  13 -13-468.737 392.629   1
   0  14   0 1059.78 535.279   4
   0  14   1 14229.9 1296.76   4
   0  14  -1 12944.2 1235.76   4
   0  14  -2 13991.2 1299.07   4
   0  14   2 12048.9 1203.89   4
   0  14  -3 10470.3 1188.90   4
   0  14   3 9607.91 1072.88   4
   0  14   4 1001.27 425.287   4
   0  14  -4 1195.29 507.808   4
   0 -14   5 190.293 321.531   2
   0  14   5 68.4897 330.199   4
   0  14  -5 651.865 556.778   4
   0  14   6 603.140 370.344   4
   0 -14   6 544.796 337.535   2
   0  14  -6 1369.21 484.272   1
   0  14  -6 1728.36 661.850   4
   0  14  -7 10350.2 1059.85   1
   0  14   7 9895.54 1078.56   4
   0 -14   7 11839.6 1111.13   2
   0  14  -7 10694.0 1278.49   4
   0  14  -8-125.954 253.178   1
   0 -14   8 280.286 344.466   2
   0  14  -8 272.641 412.476   4
   0  14  -9-58.7607 294.393   1
   0 -14   9 266.116 287.942   2
   0  14 -10 222.770 397.927   1
   0 -14  10 290.772 386.456   2
   0 -14  11 2559.66 643.191   2
   0 -14  12 1128.01 544.015   2
   0  15   0 111.183 306.124   4
   0  15   1 6478.50 933.928   4
   0  15  -1 6244.47 959.905   4
   0  15   2 3482.26 693.954   4
   0  15  -2 3916.98 783.448   4
   0  15  -3 23003.1 1766.92   4
   0  15   3 27085.6 1849.78   4
   0  15   4 1387.18 548.596   4
   0  15  -4 931.366 579.918   4
   0  15  -5 537.946 565.185   4
   0  15   5 1241.34 527.590   4
   0  15   6 717.055 423.039   4
   0  15  -6 896.535 506.573   4
   0  15  -7 8270.07 1165.59   4
   0  15   7 10356.8 1151.05   4
   0  15   8-218.411 363.394   4
   0  15   9 175.021 371.858   4
   0  16   0 661.037 477.822   4
   0  16   1 4845.02 874.890   4
   0  16  -1 4421.40 901.457   4
   0  16   2 5090.94 855.710   4
   0  16  -2 7087.05 1073.55   4
   0  16  -3 2979.15 787.022   4
   0  16   3 3410.37 738.610   4
   0  16  -4 20209.9 1745.55   4
   0  16   4 16796.0 1523.59   4
   0  16   5 2005.24 614.100   4
   0  16  -5 2314.06 748.676   4
   0  16   6 25.1677 534.842   4
   0  16   7 359.622 413.991   4
   0  17   0-727.630 505.586   4
   0  17   1 771.629 394.536   4
   0  17   2 1543.01 589.093   4
   0  17   3 492.726 462.524   4
   0  17   4 784.884 462.429   4
   0  17   5 5129.88 902.470   4
   1   0 -19 46.0231 432.634   1
   1   0 -18 9227.99 1181.50   1
   1   0 -17 757.229 573.681   1
   1   0 -16 45641.2 2376.03   1
   1   0 -15 115.024 438.014   1
   1   0 -14 4435.17 735.476   1
   1   0 -13-531.183 359.808   1
   1   0 -12 69943.7 2514.05   1
   1   0 -11 654.302 381.639   1
   1   0 -10 323.858 242.372   1
   1   0  -9 265.341 299.846   1
   1   0  -8 101522. 2587.81   1
   1   0  -7 227.023 230.454   1
   1   0  -6 2351.53 341.602   1
   1   0  -5 87.9179 169.522   1
   1   0  -4 50679.8 1300.64   1
   1   0  -3 100.416 131.679   1
   1   0  -2 445188. 6176.27   1
  -1   0  -2 172093. 2766.12   1
   1   0   2 172521. 2580.66   4
   1   0   3 248.626 123.319   4
  -1   0  -3 144.163 138.227   1
  -1   0  -4 4766.10 401.268   1
  -1   0  -5 368.852 177.352   1
  -1   0  -6 11443.7 715.662   1
  -1   0  -7-33.3594 177.854   1
  -1   0  -8 43712.6 1638.25   1
  -1   0  -9 673.929 341.105   1
  -1   0 -10 18076.7 1152.53   1
  -1   0 -11 318.794 328.570   1
  -1   0 -12 90919.6 3007.67   1
  -1   0 -13 1525.18 589.443   1
  -1   0 -14 29039.3 1748.38   1
  -1   0 -15 240.521 454.011   1
  -1   0 -16 4018.53 752.980   1
  -1   0 -17 807.369 596.807   1
  -1   0 -18 17679.2 1614.81   1
   1  -1 -19 573.653 488.064   1
   1   1 -19 142.835 416.223   1
   1  -1 -18 674.446 565.010   1
   1   1 -18 317.210 359.058   1
   1   1 -17 19342.7 1613.35   1
   1  -1 -17 19614.6 1598.57   1
   1  -1 -16 16315.9 1439.52   1
   1   1 -16 13968.9 1302.41   1
   1  -1 -15 15239.0 1334.09   1
   1   1 -15 19458.0 1490.00   1
   1  -1 -14 8908.59 988.849   1
   1   1 -14 8795.28 976.902   1
   1  -1 -13 22537.3 1464.02   1
   1   1 -13 23587.4 1493.25   1
   1   1 -12 4562.29 671.681   1
   1  -1 -12 2975.15 638.989   1
   1  -1 -11 25746.5 1433.12   1
   1   1 -11 23370.9 1345.42   1
   1   1 -10 23151.4 1270.89   1
   1  -1 -10 22844.8 1269.27   1
   1   1  -9 3840.57 530.453   1
   1  -1  -9 2787.45 468.409   1
   1  -1  -8 11587.7 805.538   1
   1   1  -8 12257.1 814.590   1
   1   1  -7 13932.3 814.603   1
   1  -1  -7 14056.0 825.225   1
   1  -1  -6 166677. 3338.29   1
   1   1  -6 174422. 3316.01   1
   1   1  -5 36336.7 1157.13   1
   1  -1  -5 38166.0 1209.16   1
   1   1  -4 71652.4 1581.71   1
   1  -1  -4 70234.4 1646.48   1
   1   1  -3 600251. 8401.05   1
   1  -1  -3 620532. 8564.10   1
   1   1  -2 112653. 1816.12   1
  -1   1   1 142410. 2060.43   2
  -1   1   0 5288.67 228.559   2
  -1  -1  -2 19730.2 586.452   1
  -1   1  -2 19683.7 614.184   4
  -1  -1  -3 2090.15 235.991   1
   1  -1   3 2280.25 247.197   4
  -1   1  -3 2790.56 274.625   4
  -1   1  -3 2185.56 279.193   1
   1   1   4 76086.3 1732.01   1
   1  -1   4 76108.8 1704.37   4
  -1   1  -4 78937.7 1837.61   1
  -1  -1  -4 81272.9 1774.77   1
  -1   1  -5 63245.6 1705.93   1
  -1  -1  -5 60049.6 1617.96   1
   1  -1   5 63750.3 1595.03   4
   1   1   5 59532.9 1608.45   1
   1   1   6 132987. 2858.71   1
   1  -1   6 134163. 2783.08   4
  -1   1  -6 131193. 2896.13   1
  -1  -1  -6 134050. 2862.40   1
  -1  -1  -7 8495.40 656.291   1
   1   1   7 7186.57 601.218   1
  -1   1  -7 7711.73 640.566   1
   1  -1   7 7242.05 575.385   4
  -1  -1  -8 16864.9 994.170   1
  -1   1  -8 18292.8 1046.27   1
  -1   1  -9 5071.68 616.070   1
  -1  -1  -9 6688.99 685.251   1
  -1   1 -10 2829.34 521.479   1
  -1  -1 -10 3219.69 541.125   1
  -1   1 -11 6500.03 793.505   1
  -1  -1 -11 6202.15 742.900   1
  -1   1 -12 62724.5 2464.84   1
  -1  -1 -12 58310.5 2356.11   1
  -1  -1 -13 1899.05 524.309   1
  -1   1 -13 763.770 458.233   1
  -1  -1 -14 25814.9 1666.09   1
  -1   1 -14 22190.0 1579.10   1
  -1  -1 -15 17468.8 1438.95   1
  -1   1 -15 21200.4 1599.86   1
  -1   1 -16 11775.8 1232.08   1
  -1  -1 -16 12251.8 1280.62   1
  -1  -1 -17 8495.88 1121.34   1
  -1   1 -17 10271.4 1232.38   1
  -1  -1 -18 775.474 552.136   1
  -1   1 -18 1312.76 590.396   1
   1  -2 -19 20330.0 1730.76   1
   1   2 -19 20294.6 1760.45   1
   1  -2 -18 224.816 482.489   1
   1   2 -18 169.983 432.694   1
   1   2 -17 2116.25 573.377   1
   1  -2 -17 2181.97 671.555   1
   1  -2 -16 2866.22 732.652   1
   1   2 -16 796.098 438.439   1
   1  -2 -15 9597.62 1037.85   1
   1   2 -15 10566.8 1129.26   1
   1   2 -14 1015.66 473.474   1
   1  -2 -14 2208.85 584.449   1
   1  -2 -13 81075.9 2906.08   1
   1   2 -13 82014.4 2881.90   1
   1   2 -12 2122.90 529.367   1
   1  -2 -12 3758.48 618.215   1
   1  -2 -11 16130.1 1135.42   1
   1   2 -11 18333.1 1184.42   1
   1   2 -10 33940.9 1530.56   1
   1  -2 -10 31362.0 1524.23   1
   1   2  -9 18340.0 1065.03   1
   1  -2  -9 18303.7 1093.74   1
   1   2  -8 1264.99 304.095   1
   1  -2  -8 1272.72 343.821   1
   1  -2  -7 34469.4 1349.28   1
   1   2  -7 35779.7 1323.52   1
   1  -2  -6 3060.61 375.358   1
   1   2  -6 2877.64 343.285   1
   1  -2  -5 108243. 2413.82   1
   1   2  -5 115856. 2349.58   1
   1  -2  -4 23735.2 902.738   1
   1   2  -4 24471.6 828.185   1
   1   2  -3 538049. 7509.01   1
   1   2  -2 289138. 4075.43   1
  -1  -2   2 282706. 4393.75   2
  -1   2   1 312974. 4505.10   3
  -1  -2   1 314835. 4505.63   3
  -1  -2   1 314555. 4702.14   2
   1   2  -1 324276. 4521.16   4
   1   2   0 14385.5 400.591   4
  -1  -2   0 14764.4 541.243   2
   1   2   0 14346.8 457.929   3
  -1   2  -1 6757.56 383.424   4
  -1  -2  -1 6740.24 374.044   2
   1   2   1 6441.79 243.935   1
  -1  -2  -1 6425.44 241.111   1
  -1   2  -2 10489.4 509.735   4
   1   2   2 11133.7 426.418   1
  -1  -2  -2 10765.9 504.515   2
  -1  -2  -2 11345.4 428.407   1
  -1  -2  -3 140456. 2478.30   1
   1   2   3 148610. 2512.07   1
  -1   2  -3 141361. 2634.62   4
  -1   2  -4 242934. 4200.12   4
   1   2   4 252086. 4122.98   1
  -1   2  -4 248571. 4315.73   1
   1   2   4 250395. 4220.02   2
   1  -2   5 48730.2 1440.26   4
   1   2   5 50386.6 1420.40   1
  -1   2  -5 45718.8 1479.81   1
  -1  -2  -5 49014.9 1413.45   1
   1   2   6 46714.4 1494.24   1
  -1   2  -6 47116.3 1565.90   1
   1  -2   6 49753.0 1540.50   4
  -1   2  -7 132887. 3131.31   1
  -1  -2  -7 142313. 3088.83   1
   1  -2   7 133334. 3017.99   4
   1   2   7 131955. 3017.78   1
  -1   2  -8 6493.86 646.723   1
  -1  -2  -8 5852.23 593.651   1
  -1  -2  -9 105310. 2841.18   1
  -1   2  -9 104846. 2924.59   1
  -1  -2 -10 8655.49 814.384   1
  -1   2 -10 9426.56 866.637   1
  -1   2 -11 21681.1 1369.68   1
  -1  -2 -11 28235.4 1506.35   1
  -1  -2 -12 968.228 398.009   1
  -1   2 -12 1706.60 458.326   1
  -1  -2 -13 9347.99 962.232   1
  -1   2 -13 10207.0 1050.21   1
  -1   2 -14 2056.92 554.710   1
  -1  -2 -14 1651.96 473.417   1
  -1   2 -15 18787.3 1480.61   1
  -1  -2 -15 17229.1 1416.36   1
  -1  -2 -16 3316.11 714.820   1
  -1   2 -16 4109.46 747.045   1
  -1   2 -17 1815.64 578.871   1
  -1  -2 -17 3358.76 772.952   1
  -1  -2 -18 9250.54 1203.06   1
  -1   2 -18 6834.60 1018.91   1
   1   3 -19 1370.64 503.996   1
   1   3 -18 669.971 520.664   1
   1  -3 -18 109.013 409.596   1
   1   3 -17 5035.84 884.794   1
   1  -3 -17 5963.62 961.407   1
   1   3 -16 8033.77 984.828   1
   1  -3 -16 9288.23 1108.16   1
   1   3 -15 10733.4 1115.92   1
   1  -3 -15 7249.40 920.326   1
   1   3 -14 1637.79 527.999   1
   1  -3 -14 2569.46 566.948   1
   1  -3 -13 32592.7 1807.37   1
   1   3 -13 33680.8 1793.38   1
   1  -3 -12 658.113 392.761   1
   1   3 -12 934.819 381.625   1
   1   3 -11 585.766 414.487   1
   1  -3 -11 417.710 355.696   1
   1   3 -10 8556.78 794.581   1
   1  -3 -10 9056.58 836.638   1
   1  -3  -9 6004.73 660.960   1
   1   3  -9 6511.97 651.174   1
   1  -3  -8 13334.6 890.089   1
   1   3  -8 12459.2 843.972   1
   1  -3  -7 23092.2 1121.50   1
   1   3  -7 23071.4 1059.30   1
  -1  -3   7 23732.4 1085.54   1
  -1  -3   6 321783. 5394.47   1
   1  -3  -6 326231. 5561.54   1
   1   3  -6 317506. 5353.56   1
   1   3  -5 178882. 3286.80   1
  -1  -3   5 181504. 3331.04   1
   1   3  -4 220672. 3673.21   1
  -1  -3   4 223671. 3701.98   1
   1   3  -3 8509.81 423.912   1
  -1  -3   2 20202.2 773.143   2
   1   3  -2 21093.1 599.540   1
   1   3  -2 20565.0 738.291   4
  -1   3   1 153922. 2414.16   3
   1   3  -1 154290. 2588.80   4
  -1  -3   1 156445. 2418.39   3
  -1  -3   1 153613. 2706.77   2
   1   3   0 141502. 2269.13   3
  -1  -3   0 151262. 2574.41   2
   1   3   0 149061. 2380.22   4
   1  -3   0 143843. 2262.28   3
  -1  -3  -1 52803.8 1252.62   2
   1   3   1 54119.1 1267.29   2
  -1   3  -1 52436.2 1346.60   4
   1   3   1 52840.6 1000.65   1
  -1  -3  -2 7187.22 432.841   2
  -1   3  -2 7992.12 494.091   4
   1   3   2 7324.05 360.258   1
  -1  -3  -2 7396.95 357.913   1
   1   3   2 7512.20 442.599   2
  -1   3  -3 37496.1 1203.39   4
   1   3   3 40512.8 1048.46   1
   1   3   3 40535.1 1142.62   2
  -1  -3  -3 39550.0 1135.92   2
  -1  -3  -3 39513.8 1048.77   1
  -1   3  -4 177182. 3398.29   4
  -1  -3  -4 176910. 3150.82   1
   1   3   4 178043. 3254.04   2
   1   3   4 180739. 3170.31   1
  -1  -3  -5 17.6620 153.030   1
  -1   3  -5 337.986 227.489   4
   1   3   5 269.509 183.964   2
   1   3   5 183.021 137.938   1
  -1   3  -5 390.156 264.655   1
  -1  -3  -6 40088.7 1356.70   1
  -1   3  -6 39442.2 1465.06   1
   1   3   6 39781.6 1364.19   1
   1  -3   6 38953.8 1421.22   4
   1   3   6 39147.3 1359.76   2
   1   3   7 2371.19 386.945   1
  -1  -3  -7 2557.12 400.602   1
  -1  -3  -8 595.398 298.315   1
  -1   3  -8 813.146 361.658   1
  -1   3  -9 6753.42 710.304   1
  -1  -3  -9 5380.03 622.319   1
  -1   3 -10 58053.0 2198.03   1
  -1  -3 -10 53969.7 2050.70   1
  -1   3 -11 10176.2 955.230   1
  -1  -3 -11 9606.98 911.396   1
  -1   3 -12 8653.63 934.182   1
  -1  -3 -12 8792.07 886.436   1
  -1   3 -13 1152.06 494.996   1
  -1  -3 -13 783.132 383.588   1
  -1  -3 -14 5060.73 787.126   1
  -1   3 -14 4055.28 679.471   1
  -1   3 -15 33477.4 2038.05   1
  -1  -3 -15 32008.7 1948.08   1
  -1  -3 -16 414.163 384.879   1
  -1   3 -16 900.977 589.109   1
  -1   3 -17 9724.75 1205.34   1
  -1  -3 -17 9946.71 1178.60   1
  -1   3 -18 3935.45 809.467   1
  -1  -3 -18 3821.60 790.226   1
   1  -4 -18 2276.34 743.660   1
   1   4 -18 431.917 566.673   1
   1  -4 -17 192.093 392.491   1
   1   4 -17 571.763 498.829   1
   1   4 -16 4041.04 805.982   1
   1  -4 -16 5334.36 876.628   1
   1  -4 -15 3802.90 729.577   1
   1   4 -15 2859.93 635.315   1
   1   4 -14 2473.51 544.134   1
   1  -4 -14 2831.82 594.178   1
   1   4 -13 1176.53 411.173   1
   1  -4 -13 1939.15 496.258   1
   1   4 -12 3483.15 590.522   1
   1  -4 -12 2987.55 589.062   1
   1  -4 -11 627.501 307.718   1
   1   4 -11 556.184 336.188   1
   1   4 -10 24073.1 1317.83   1
   1  -4 -10 23875.3 1361.83   1
   1   4  -9 264.462 272.946   1
   1  -4  -9 253.684 236.728   1
   1  -4  -8 34876.4 1490.76   1
   1   4  -8 31634.0 1374.71   1
  -1  -4   7 53123.4 1731.02   1
   1   4  -7 54311.5 1722.16   1
   1   4  -6 291769. 5022.73   1
   1   4  -5 86562.4 2018.06   1
  -1   4   4 7713.77 322.226   2
   1   4  -4 7957.53 486.813   1
   1   4  -3 356.309 145.802   1
   1   4  -3 415.881 210.110   4
   1   4  -2 66968.7 1636.45   4
  -1  -4   2 71058.2 1685.18   2
  -1  -4   1 53956.3 1349.15   4
  -1   4   1 55497.1 1083.02   3
   1   4  -1 54174.3 1352.33   4
   1   4  -1 56135.6 1416.58   2
  -1  -4   1 56626.4 1412.88   2
  -1  -4   1 55608.6 1078.66   3
   1   4   0 165560. 2815.71   4
  -1  -4   0 162924. 2884.80   2
   1   4   0 167071. 2928.43   2
   1   4   0 161315. 2500.29   3
   1  -4   0 162364. 2486.90   3
   1   4   1 43870.4 971.951   1
  -1  -4  -1 44288.2 1186.20   2
   1   4   1 44423.0 1190.92   2
   1   4   1 42779.4 1090.41   4
  -1   4  -1 45414.3 1347.76   4
  -1   4  -2 62315.9 1699.99   4
   1   4   2 63347.5 1514.83   2
   1   4   2 66390.7 1375.88   1
  -1  -4  -2 64421.5 1520.94   2
  -1  -4  -3 15659.0 703.438   2
  -1   4  -3 16299.9 830.097   4
   1   4   3 17470.1 670.652   1
   1   4   4 56061.8 1508.86   2
   1   4   4 54044.4 1435.17   1
  -1   4  -4 55242.9 1677.44   4
  -1  -4  -4 55449.4 1452.04   1
   1   4   5 21956.6 935.018   1
  -1   4  -5 22333.6 1066.97   4
  -1  -4  -5 22177.7 922.880   1
   1   4   5 22842.3 952.275   2
  -1   4  -6 51035.5 1732.48   4
  -1  -4  -6 50355.2 1586.24   1
   1   4   6 50202.3 1585.42   1
   1   4   6 49120.6 1564.57   2
  -1   4  -6 52763.5 1789.53   1
   1   4   7 4494.98 491.016   2
  -1  -4  -7 4701.73 505.639   1
  -1   4  -7 4328.87 539.895   1
  -1  -4  -8 1740.91 367.464   1
  -1   4  -8 1133.45 353.235   1
  -1  -4  -9 28095.9 1384.30   1
  -1   4  -9 26929.6 1436.74   1
  -1  -4 -10 63396.1 2259.83   1
  -1   4 -10 65792.6 2410.77   1
  -1  -4 -11 7911.91 828.053   1
  -1   4 -11 7561.38 832.890   1
  -1   4 -12 1763.00 486.621   1
  -1  -4 -12 2401.09 513.099   1
  -1   4 -13 7275.46 937.452   1
  -1  -4 -13 7124.22 870.323   1
  -1   4 -14 8403.99 1000.97   1
  -1  -4 -14 7687.45 927.105   1
  -1  -4 -15 219.657 414.078   1
  -1   4 -15 699.471 421.027   1
  -1  -4 -16 16072.8 1424.25   1
  -1   4 -16 14646.6 1423.34   1
  -1  -4 -17 1898.31 580.949   1
  -1   4 -17 2183.06 705.213   1
  -1   4 -18 6104.25 1095.46   1
  -1  -4 -18 3835.46 785.933   1
   1   5 -18 4069.85 811.130   1
   1  -5 -18 3996.46 790.507   1
   1  -5 -17-544.420 408.493   1
   1   5 -17 806.165 452.423   1
   1   5 -16 21949.5 1667.29   1
   1  -5 -16 21727.9 1693.53   1
   1  -5 -15 23962.4 1677.57   1
   1   5 -15 23882.4 1684.58   1
   1   5 -14 12003.1 1150.15   1
   1  -5 -14 12156.9 1144.37   1
   1   5 -13 6386.96 834.832   1
   1  -5 -13 6570.55 846.525   1
   1  -5 -12 452.626 334.115   1
   1   5 -12 1050.68 409.063   1
   1  -5 -11 5449.90 711.966   1
   1   5 -11 5954.95 718.074   1
   1   5 -10 2803.93 507.303   1
   1   5  -9 3194.41 500.411   1
   1   5  -8 939.694 329.471   1
   1   5  -7 15528.4 901.902   1
  -1   5   6 38241.5 1043.69   2
   1   5  -6 37731.1 1348.79   1
   1   5  -5 2171.16 329.613   1
  -1   5   5 2700.87 387.209   1
  -1   5   5 2266.68 209.084   2
  -1   5   4 2423.55 169.901   2
   1   5  -4 2647.83 315.078   1
   1   5  -4 2334.41 365.504   4
   1   5  -3 4897.78 468.183   4
  -1  -5   3 4732.28 463.451   2
   1   5  -2 41739.8 1308.05   4
  -1  -5   2 39224.7 1267.54   2
  -1  -5   2 42041.3 952.301   3
  -1  -5   2 41460.2 1304.83   4
  -1   5   1 133042. 2112.56   3
   1   5  -1 131405. 2646.37   4
  -1  -5   1 132293. 2652.57   2
   1  -5  -1 133914. 2034.08   2
  -1   5   0 225359. 4171.19   4
   1   5   0 226724. 3883.58   4
   1   5   0 232289. 3355.27   3
   1   5   0 235086. 3920.63   2
  -1  -5   0 226867. 3883.36   2
  -1   5  -1 18336.5 903.021   4
   1   5   1 19268.9 779.549   2
  -1  -5  -1 17383.2 735.469   2
   1   5   1 17703.2 730.278   4
  -1  -5  -2 20355.0 808.347   2
   1   5   2 19740.6 795.845   2
  -1   5  -2 18183.5 920.855   4
   1   5   2 19364.3 704.913   1
   1   5   3 1871.88 244.731   1
   1   5   3 2564.75 294.710   2
  -1   5  -3 1639.14 323.491   4
  -1  -5  -3 2044.48 281.274   2
  -1  -5  -4 15056.9 738.236   2
  -1   5  -4 14151.6 865.407   4
   1   5   4 15222.4 743.453   2
   1   5   4 15606.0 725.320   1
  -1   5  -5 482.209 320.055   4
  -1  -5  -5 304.637 167.371   1
   1   5   5 283.237 152.231   1
   1   5   5 271.035 168.991   2
   1   5   6 118713. 2733.78   1
  -1  -5  -6 119573. 2731.78   1
  -1   5  -6 118282. 2992.47   1
   1   5   6 123169. 2736.06   2
  -1   5  -6 116684. 3002.18   4
  -1   5  -7 3485.32 503.749   4
  -1  -5  -7 3237.22 437.183   1
  -1   5  -7 3009.61 476.101   1
   1   5   7 1936.55 340.012   2
  -1   5  -8 68167.4 2314.42   1
  -1  -5  -8 68049.8 2141.71   1
  -1   5  -9 7463.57 787.413   1
  -1  -5  -9 8545.86 768.246   1
  -1  -5 -10 7336.68 760.484   1
  -1   5 -10 7660.41 850.026   1
  -1  -5 -11 481.629 340.298   1
  -1   5 -11 1077.68 430.219   1
  -1  -5 -12 13697.4 1121.03   1
  -1   5 -12 13415.1 1177.46   1
  -1   5 -13 15408.1 1309.42   1
  -1  -5 -13 14583.6 1207.88   1
  -1   5 -14 10001.0 1110.94   1
  -1  -5 -14 10473.5 1069.43   1
  -1  -5 -15 5231.01 838.659   1
  -1   5 -15 4320.79 806.273   1
  -1  -5 -16 3999.05 757.839   1
  -1   5 -16 3433.39 757.879   1
  -1  -5 -17 11681.5 1260.89   1
  -1   5 -17 10230.1 1276.76   1
  -1  -5 -18 616.591 466.007   1
   1   6 -18 18156.3 1629.21   1
   1   6 -17 831.510 580.111   1
   1   6 -16 2742.44 704.443   1
   1   6 -15 25902.3 1756.12   1
   1   6 -14 990.934 440.928   1
   1   6 -13 6592.30 873.690   1
   1   6 -12-223.142 258.602   1
   1   6 -11 5103.91 663.857   1
   1   6 -10 11448.3 947.432   1
   1   6  -9 14751.8 1019.25   1
  -1   6   9 14990.8 805.569   2
  -1   6   8 3875.02 379.845   2
   1   6  -8 3735.32 519.385   1
   1   6  -7 196.260 237.219   1
  -1   6   7 1197.70 206.740   2
   1   6  -6 946.416 259.037   1
  -1   6   6 1416.67 201.981   2
   1   6  -5 67076.4 2065.34   4
   1   6  -5 64884.2 1788.75   1
  -1   6   5 62797.0 1270.10   2
   1   6  -4 26236.6 1014.19   1
  -1   6   4 25559.8 608.351   2
   1   6  -4 25562.9 1182.87   4
   1   6  -3 13252.8 799.178   4
  -1  -6   3 12749.3 781.043   4
  -1  -6   3 12216.3 750.007   2
  -1  -6   2 9146.30 617.686   2
  -1  -6   2 8668.85 361.908   3
   1  -6  -2 8263.94 286.724   2
  -1   6   2 8602.88 375.868   3
  -1  -6   2 9312.99 642.053   4
   1   6  -2 8875.68 636.616   4
   1   6  -1 15024.7 801.260   4
   1  -6  -1 16096.7 496.549   2
  -1  -6   1 16161.8 800.420   2
  -1  -6   0 2075.37 297.806   2
   1   6   0 1905.39 315.312   4
   1   6   0 1929.90 281.123   2
   1  -6   0 1753.76 208.535   2
  -1   6   0 2320.51 377.892   4
   1   6   1 3648.73 365.729   4
   1   6   1 3598.84 362.814   2
   1  -6   1 3124.75 200.707   3
  -1  -6  -1 3377.14 348.667   2
  -1   6  -1 2973.14 437.852   4
   1   6   2 17856.2 806.619   2
  -1  -6  -2 16845.4 773.063   2
  -1   6  -2 19200.6 1007.62   4
   1   6   2 17432.5 718.952   1
  -1  -6  -3 87417.7 2013.51   2
   1   6   3 82294.7 1983.39   2
  -1   6  -3 84208.3 2354.74   4
   1   6   3 84634.2 1940.21   1
   1   6   4 34.7648 134.698   2
  -1   6  -4 545.383 296.556   4
  -1  -6  -4 144.260 133.770   2
   1   6   4 625.783 201.966   1
   1   6   5 20693.5 948.940   2
  -1   6  -5 23266.8 1221.78   4
   1   6   5 20430.3 957.109   1
   1   6   6 6593.77 572.937   1
   1   6   6 7119.78 578.767   2
  -1   6  -6 6722.92 714.642   4
  -1   6  -7 61213.7 2205.66   4
  -1   6  -7 65591.0 2231.87   1
  -1  -6  -8 1890.39 357.493   1
  -1   6  -8 1662.89 411.073   1
  -1  -6  -9 29413.3 1445.41   1
  -1   6  -9 29057.4 1568.31   1
  -1  -6 -10 4977.24 621.213   1
  -1   6 -10 4071.29 642.381   1
  -1   6 -11 4661.64 700.802   1
  -1  -6 -11 5174.62 679.554   1
  -1  -6 -12 1536.48 432.298   1
  -1   6 -12 2481.13 625.192   1
  -1   6 -13 1084.89 487.692   1
  -1  -6 -13 1722.00 488.718   1
  -1   6 -14 593.085 516.150   1
  -1  -6 -14 919.312 434.816   1
  -1  -6 -15 544.791 461.635   1
  -1   6 -15 656.061 327.033   1
  -1   6 -16 626.822 341.974   1
  -1  -6 -16 500.877 430.775   1
  -1  -6 -17 6780.27 998.520   1
  -1   6 -17 5860.19 993.651   1
   1   7 -18 3771.37 827.488   1
   1   7 -17 2316.27 678.665   1
   1   7 -16 2974.20 695.383   1
   1   7 -15 16731.1 1430.33   1
   1   7 -14 10913.1 1113.50   1
   1   7 -13 1799.91 467.732   1
   1   7 -12 422.047 365.915   1
   1   7 -11 4036.38 648.167   1
  -1   7  10 608.492 216.025   2
   1   7 -10 862.625 365.101   1
  -1   7   9 109.667 126.080   2
   1   7  -9 57.9331 319.549   1
  -1   7   8 6680.98 474.965   2
   1   7  -8 6558.15 659.483   1
   1   7  -7 11935.5 843.333   1
  -1   7   7 11323.7 562.056   2
  -1   7   6 3404.80 268.729   2
   1   7  -6 2679.45 406.986   1
   1   7  -6 3016.84 508.926   4
   1   7  -5 101110. 2771.45   4
   1   7  -5 97878.3 2425.07   1
  -1   7   5 98364.0 1730.80   2
  -1   7   4 410.489 86.7793   2
   1   7  -4 576.338 305.411   4
  -1  -7   4 444.432 241.755   2
  -1  -7   3 118481. 2785.87   2
  -1  -7   3 121113. 2111.01   3
   1   7  -3 117361. 2880.08   4
   1   7  -2 7573.47 632.901   4
   1  -7  -2 6926.33 302.611   2
  -1  -7   2 7534.74 601.944   2
  -1   7   2 7525.73 331.953   3
   1  -7  -1 65590.9 1317.20   2
  -1  -7   1 64381.9 1805.66   2
   1   7  -1 63913.5 1892.00   4
  -1  -7   0 949.808 231.318   2
   1   7   0 792.871 234.612   4
  -1   7   0 829.429 305.391   4
   1  -7   0 633.499 146.093   2
   1   7   1 8179.70 335.713   3
  -1   7  -1 8796.14 733.685   4
   1   7   1 8355.90 567.163   2
   1   7   1 7970.92 597.092   4
  -1  -7  -1 8327.17 563.862   2
   1   7   2 80109.9 2075.74   4
   1   7   2 81356.5 2002.48   2
  -1  -7  -2 82806.5 1995.01   2
  -1   7  -2 79093.7 2367.92   4
   1   7   2 80524.5 1897.89   1
  -1   7  -3 2461.74 446.584   4
   1   7   3 2113.67 311.034   2
  -1  -7  -3 2790.38 339.703   2
   1   7   3 2805.68 340.738   1
   1   7   4 1781.36 283.512   2
  -1   7  -4 1832.64 435.687   4
  -1  -7  -4 1979.38 306.774   2
   1   7   4 1884.30 318.432   1
  -1   7  -5 115408. 3126.78   4
   1   7   5 114692. 2619.01   2
   1   7   5 111756. 2638.50   1
  -1   7  -6 1525.53 451.475   4
   1   7   6 491.585 206.355   2
  -1   7  -7 1509.06 419.950   4
  -1   7  -7 1413.92 409.686   1
  -1   7  -8 51979.4 2125.48   1
  -1   7  -8 53817.7 2187.70   4
  -1   7  -9 2319.45 541.224   1
  -1   7 -10 215.291 268.852   1
  -1  -7 -11 3367.35 567.200   1
  -1   7 -11 3791.14 681.057   1
  -1   7 -12 1143.60 461.601   1
  -1  -7 -12 1036.81 396.956   1
  -1   7 -13 4418.54 745.696   1
  -1  -7 -13 4792.39 754.283   1
  -1  -7 -14 2973.09 638.984   1
  -1   7 -14 3674.93 777.913   1
  -1   7 -15 16003.5 1474.91   1
  -1  -7 -15 14433.8 1330.27   1
  -1  -7 -16 6938.76 969.446   1
  -1   7 -16 6297.33 1020.79   1
  -1  -7 -17 5075.27 893.145   1
   1   8 -17 6115.03 986.438   1
   1   8 -16 747.010 493.704   1
   1   8 -15 81.8073 435.594   1
   1   8 -14 1615.99 494.116   1
   1   8 -13 1090.56 462.868   1
   1   8 -12 43180.8 2091.48   1
   1   8 -11 45131.0 2050.14   1
   1   8 -10 5100.06 673.415   1
   1   8  -9 33192.9 1600.89   1
   1   8  -8 65801.8 2212.64   1
  -1   8   8 63849.2 1592.16   2
  -1   8   7 23.5599 87.0879   2
   1   8  -7 140.312 250.455   1
  -1   8   6 240.337 92.4555   2
   1   8  -6 350.667 254.944   1
  -1   8   5 6858.34 324.440   2
   1   8  -5 8032.54 664.205   1
  -1  -8   5 7356.46 715.010   2
   1   8  -5 8074.63 790.575   4
  -1  -8   4 38969.3 1552.52   2
   1   8  -4 37074.0 1621.39   4
  -1  -8   3 2893.88 439.577   2
  -1  -8   3 2062.55 185.083   3
   1   8  -3 1789.32 410.076   4
  -1   8   3 2509.66 220.211   3
   1  -8  -2 4925.52 284.409   2
  -1  -8   2 4752.54 516.118   2
   1   8  -2 5211.12 604.248   4
  -1   8   1 883.114 337.321   4
   1   8  -1 1542.81 372.072   4
  -1  -8   1 786.052 240.950   2
   1  -8  -1 1004.83 154.793   2
   1   8   0 24493.7 1179.85   4
   1  -8   0 24168.5 840.317   2
  -1  -8   0 26865.9 1114.47   2
  -1   8   0 26161.2 1322.39   4
  -1  -8  -1 42183.6 1399.57   2
   1   8   1 42010.8 1546.52   4
   1   8   1 40805.4 1401.06   2
   1  -8   1 43044.1 1264.37   2
  -1   8  -1 41901.2 1727.53   4
  -1  -8  -2 2520.85 343.097   2
  -1   8  -2 2403.11 454.872   4
   1   8   2 1871.63 299.607   2
   1  -8   2 2399.22 169.836   3
   1   8   2 2272.59 384.588   4
   1   8   3 7151.91 558.143   1
  -1  -8  -3 6880.09 541.079   2
  -1   8  -3 7459.39 773.767   4
   1   8   3 6873.10 552.939   2
  -1  -8  -4 3731.35 432.713   2
  -1   8  -4 3124.33 559.634   4
   1   8   4 2198.84 350.518   1
   1   8   4 3410.47 396.939   2
  -1   8  -5 86491.5 2781.76   4
   1   8   5 90682.0 2293.37   2
  -1   8  -6 2729.54 546.323   4
   1   8   6 3923.49 455.906   2
  -1   8  -7 1773.79 510.533   1
  -1   8  -7 1094.58 419.094   4
  -1   8  -8 24113.0 1439.68   1
  -1   8  -8 24077.0 1498.74   4
  -1   8  -9 17927.7 1281.20   1
  -1   8 -10 4532.95 693.430   1
  -1   8 -11 532.563 395.207   1
  -1   8 -12 16172.8 1379.04   1
  -1   8 -13 1304.81 579.260   1
  -1   8 -14 3911.60 795.021   1
  -1   8 -15 2918.65 755.865   1
  -1   8 -16 17159.8 1659.12   1
   1   9 -17 73.9551 461.301   1
   1   9 -16 2115.10 641.690   1
   1   9 -15 2941.86 715.443   1
   1   9 -14 4729.26 795.258   1
   1   9 -13 1672.24 558.784   1
   1   9 -12 1928.37 499.025   1
   1   9 -11 17062.5 1278.82   1
   1   9 -10 21806.6 1396.88   1
   1   9  -9 2311.09 494.243   1
   1   9  -8 1001.96 356.513   1
   1   9  -7 22336.1 1234.91   1
   1   9  -7 24362.8 1476.78   4
  -1   9   6 399.118 94.6668   2
   1   9  -6 1158.19 337.481   1
  -1  -9   6 544.966 285.411   2
   1   9  -6 817.208 474.276   4
   1   9  -5 18937.3 1031.08   1
   1   9  -5 19870.8 1262.56   4
  -1  -9   5 17893.4 1123.74   2
  -1  -9   4 372.153 105.110   3
   1   9  -4-57.9267 294.541   4
  -1  -9   4 12.4357 266.876   2
  -1   9   3 8432.94 354.771   3
  -1  -9   3 9881.05 778.530   2
   1   9  -3 8262.79 804.031   4
   1   9  -2 19937.6 1175.43   4
   1  -9  -2 21385.9 669.807   2
  -1  -9   2 20842.8 1094.67   2
  -1   9   1 2988.02 519.202   4
   1  -9  -1 2867.75 275.118   2
  -1  -9   1 2420.10 392.623   2
   1   9  -1 3581.95 563.685   4
   1   9   0 6766.55 659.118   4
  -1   9   0 6797.03 743.606   4
  -1  -9   0 7043.71 602.612   2
   1  -9   0 5160.14 404.373   2
   1   9   1 1215.00 378.761   4
   1  -9   1 1347.51 279.729   2
  -1  -9  -1 1736.78 334.521   2
  -1   9  -1 718.824 334.543   4
   1   9   2 19213.1 524.662   3
   1   9   2 21639.9 1137.39   4
  -1   9  -2 22547.1 1327.82   4
   1   9   2 20812.2 1003.80   2
   1  -9   2 21733.1 977.145   2
  -1  -9  -2 21303.2 990.514   2
  -1   9  -3 9220.28 880.259   4
   1   9   3 7694.92 602.865   2
   1   9   3 9610.67 676.744   1
   1   9   3 10685.8 808.978   4
  -1  -9  -3 9476.25 656.167   2
   1  -9   3 8568.56 365.130   3
   1   9   4 139.906 160.877   2
  -1  -9  -4 223.233 197.972   2
  -1   9  -5 10614.4 988.131   4
   1   9   5 10977.8 747.538   2
  -1   9  -6 96687.1 3151.27   4
  -1   9  -7 9471.10 944.406   1
  -1   9  -7 9678.67 1004.56   4
  -1   9  -8 1804.01 480.931   4
  -1   9  -8 1578.47 438.282   1
  -1   9  -9 7182.44 907.560   4
  -1   9  -9 7411.20 855.691   1
  -1   9 -10 22054.4 1522.94   1
  -1   9 -11 1565.47 504.568   1
  -1   9 -12 10191.4 1131.53   1
  -1   9 -13 457.988 415.739   1
  -1   9 -14 727.427 383.579   1
  -1   9 -15 2049.27 646.517   1
   1  10 -16 342.737 369.510   1
   1  10 -15 4416.74 831.729   1
   1  10 -14 588.699 474.084   1
   1  10 -13 1960.35 556.457   1
   1  10 -12 387.985 313.184   1
   1  10 -11 7246.50 840.548   1
   1  10 -10 1035.77 362.917   1
   1  10  -9 6421.53 759.976   1
   1  10  -8 1135.12 379.394   1
  -1 -10   7 129.828 282.747   2
   1  10  -7 320.863 408.048   4
   1  10  -7 946.468 344.539   1
   1  10  -6 20779.2 1388.97   4
  -1 -10   6 18469.0 1221.29   2
   1  10  -6 20983.8 1183.32   1
  -1 -10   5 257.454 130.090   3
  -1 -10   5-34.0631 231.310   2
   1  10  -5 205.434 244.933   1
   1  10  -5-65.0572 331.765   4
   1  10  -4 20925.5 1323.24   4
  -1 -10   4 19531.0 1191.90   2
  -1 -10   3 776.968 321.943   2
   1  10  -3 820.469 309.050   4
  -1 -10   2 3052.57 474.480   2
  -1  10   2 2685.79 522.502   4
   1 -10  -2 2726.88 243.762   2
   1  10  -2 2806.75 505.313   4
   1 -10  -1 13875.7 624.182   2
  -1  10   1 13911.4 1064.10   4
  -1 -10   1 15189.6 924.783   2
   1  10  -1 12412.9 956.026   4
   1 -10   0 132.925 158.717   2
   1  10   0 529.047 348.065   4
  -1  10   0 197.276 285.051   4
  -1 -10   0 159.673 208.916   2
  -1 -10  -1 6486.28 594.879   2
  -1  10  -1 6670.12 795.988   4
   1  10   1 6576.90 710.399   4
   1 -10   1 6801.60 527.970   2
  -1 -10  -2 16599.1 912.565   2
   1 -10   2 16055.1 863.562   2
  -1  10  -2 14674.0 1141.19   4
   1  10   2 15278.9 1030.70   4
  -1 -10  -3 8104.37 642.568   2
   1  10   3 8524.81 365.890   3
   1  10   3 8969.99 676.433   2
  -1  10  -3 9187.50 928.133   4
   1  10   3 8568.76 791.035   4
   1 -10   3 9153.01 697.911   2
  -1 -10  -4 34161.6 1344.39   2
  -1  10  -4 33248.9 1771.80   4
   1  10   4 33828.7 1544.51   4
  -1  10  -5 22559.2 1476.79   4
  -1  10  -6 6357.52 835.296   4
  -1  10  -7 33929.3 1888.37   4
  -1  10  -8 3189.37 634.185   1
  -1  10  -8 3007.31 651.265   4
  -1  10  -9 2548.46 599.802   4
  -1  10  -9 1247.09 481.246   1
  -1  10 -10 1361.01 566.512   1
  -1  10 -11 19222.6 1497.78   1
  -1  10 -12 998.756 519.196   1
  -1  10 -13 2890.06 697.735   1
  -1  10 -14 9095.82 1194.19   1
  -1  10 -15 274.162 354.516   1
   1  11 -16 395.023 420.428   1
   1  11 -15 1472.30 574.754   1
   1  11 -14 5875.55 899.593   1
   1  11 -13 1160.38 433.325   1
   1  11 -12 170.423 276.343   1
   1  11 -11 21650.7 1507.10   1
   1  11 -10 1591.91 460.618   1
  -1 -11   9 3340.54 629.521   2
   1  11  -9 3844.29 610.627   1
   1  11  -8 356.915 295.591   1
  -1 -11   8 156.493 260.816   2
   1  11  -7 14792.0 1068.80   1
   1  11  -7 15434.6 1278.65   4
  -1 -11   7 13501.1 1114.93   2
   1  11  -6 17967.5 1366.99   4
  -1 -11   6 22294.1 1380.16   2
   1  11  -6 20632.4 1230.58   1
   1  11  -5 1867.44 520.157   4
   1  11  -5 1155.89 306.148   1
  -1 -11   5 1735.52 406.155   2
   1  11  -4 823.604 403.201   4
  -1 -11   4 1046.46 366.316   2
   1  11  -3 92263.6 2987.18   4
  -1  11   3 92257.9 3027.63   4
  -1  11   2 15941.4 1189.66   4
  -1 -11   2 15370.7 1027.06   2
   1  11  -2 14825.0 1130.59   4
   1 -11  -2 14280.2 591.701   2
  -1 -11   1 21729.5 1154.06   2
   1  11  -1 21419.0 1332.02   4
  -1  11   1 22077.0 1430.30   4
   1 -11  -1 21155.7 819.640   2
   1 -11   0 9719.00 594.180   2
   1  11   0 7985.44 819.689   4
  -1  11   0 7259.53 838.984   4
  -1 -11   0 9991.82 759.774   2
   1  11   1 44034.8 1891.81   4
  -1 -11  -1 47214.1 1657.64   2
  -1  11  -1 43091.4 2042.84   4
   1 -11   2 8476.68 660.096   2
  -1  11  -2 7172.94 876.131   4
  -1 -11  -2 8479.57 675.321   2
   1  11   2 7888.00 813.846   4
  -1 -11  -3 94.1330 155.279   2
   1  11   3 483.544 296.430   4
  -1  11  -3 153.368 308.598   4
   1 -11   3 178.426 186.380   2
   1  11   4 1781.96 465.284   4
  -1  11  -4 1026.80 429.668   4
   1 -11   4 1544.21 374.847   2
  -1 -11  -4 1103.52 312.073   2
  -1  11  -5 220.944 383.805   4
   1  11   5 180.628 251.348   4
  -1  11  -6 387.275 352.619   4
  -1  11  -7 515.764 453.139   4
  -1  11  -8 12120.5 1233.98   4
  -1  11  -8 10995.2 1074.34   1
  -1  11  -9 7214.20 914.845   1
  -1  11  -9 6831.99 970.459   4
  -1  11 -10 1903.67 603.308   1
  -1  11 -11 6458.25 930.889   1
  -1  11 -12 6717.28 988.173   1
  -1  11 -13 4394.45 823.676   1
  -1  11 -14 1642.31 567.942   1
   1  12 -15 562.001 500.020   1
   1  12 -14 2878.20 709.800   1
   1  12 -13 5382.57 850.172   1
  -1 -12  12 6572.69 984.906   2
   1  12 -12 9323.82 1065.53   1
   1  12 -11 517.777 386.326   1
  -1 -12  11 340.038 389.092   2
   1  12 -10 16537.8 1298.60   1
  -1 -12  10 15004.0 1338.22   2
   1  12  -9 2647.95 551.042   1
  -1 -12   9 2258.11 599.162   2
  -1 -12   8 14428.2 1225.29   2
   1  12  -8 12683.2 1064.04   1
   1  12  -7 352.388 325.456   1
   1  12  -7 190.752 322.971   4
  -1 -12   7 62.9691 268.710   2
  -1 -12   6 16976.0 1263.13   2
   1  12  -6 15201.4 1098.69   1
   1  12  -6 16699.9 1378.10   4
   1  12  -5 536.224 316.595   1
  -1 -12   5 190.900 216.188   2
   1  12  -5 766.633 397.126   4
   1  12  -4 279.100 332.066   4
  -1 -12   4 353.509 292.583   2
  -1  12   4 255.606 334.725   4
  -1 -12   3 409.977 285.474   2
   1  12  -3 369.639 396.942   4
  -1  12   3 465.591 387.611   4
   1  12  -2 24485.2 1531.73   4
  -1  12   2 22413.0 1512.40   4
  -1 -12   2 23724.1 1290.65   2
   1  12  -1 8098.33 890.401   4
  -1  12   1 7853.00 955.565   4
  -1 -12   1 6290.38 661.331   2
  -1  12   0 8962.46 998.822   4
  -1 -12   0 10070.5 788.242   2
   1 -12   0 8648.44 581.262   2
   1  12   0 9811.66 943.070   4
  -1  12  -1 1556.39 482.895   4
  -1 -12  -1 1976.30 393.790   2
   1 -12   1 1562.00 312.740   2
   1  12   1 2539.70 524.584   4
   1  12   2 36965.1 1807.54   4
  -1 -12  -2 37853.1 1513.00   2
  -1  12  -2 38573.6 2045.65   4
   1 -12   2 37687.3 1464.57   2
   1  12   3 12805.2 1046.10   4
  -1  12  -3 12516.6 1197.40   4
  -1 -12  -3 11927.1 824.994   2
   1 -12   3 11456.0 852.752   2
  -1 -12  -4 2617.63 405.186   2
  -1  12  -4 2009.92 548.366   4
   1 -12   4 2304.70 434.787   2
   1  12   4 2231.80 530.194   4
  -1  12  -5 6455.09 917.810   4
   1  12   5 4713.72 651.698   4
   1 -12   5 6276.30 689.214   2
   1  12   6 8946.74 887.769   4
  -1  12  -6 9797.01 1129.07   4
  -1  12  -7 12500.6 1267.64   4
  -1  12  -8 1406.63 470.619   1
  -1  12  -8 1576.37 613.329   4
  -1  12  -9 392.822 453.480   1
  -1  12  -9 293.864 519.205   4
  -1  12 -10 8886.35 1068.03   1
  -1  12 -11 980.600 493.901   1
  -1  12 -12 5939.52 952.718   1
  -1  12 -13 632.695 420.503   1
  -1 -13  12 99.1361 411.556   2
  -1 -13  11 2046.14 614.377   2
  -1 -13  10 422.330 417.279   2
  -1 -13   9 1866.95 549.126   2
   1  13  -9 783.820 341.327   1
  -1 -13   8 621.442 370.011   2
   1  13  -8 1534.57 401.201   1
  -1 -13   7 2710.23 578.249   2
   1  13  -7 2629.01 505.761   1
   1  13  -7 3310.40 705.803   4
   1  13  -6 25.0008 307.144   4
  -1 -13   6 460.429 358.306   2
   1  13  -6 561.561 305.848   1
  -1 -13   5 1779.02 469.959   2
   1  13  -5 1530.11 426.951   1
   1  13  -5 2212.61 620.980   4
  -1  13   5 2511.31 621.111   4
  -1  13   4 5016.80 762.865   4
  -1 -13   4 3780.60 593.447   2
   1  13  -4 4711.68 764.884   4
  -1 -13   3 4415.78 595.265   2
   1  13  -3 4641.70 757.130   4
  -1  13   3 4048.68 714.702   4
  -1 -13   2 1455.14 402.560   2
   1  13  -2 2098.92 605.191   4
  -1  13   2 1896.12 532.232   4
  -1  13   1 185.858 299.243   4
  -1 -13   1 37.8634 224.004   2
   1  13  -1 471.038 367.742   4
   1  13   0 16984.3 1305.24   4
  -1 -13   0 18394.9 1112.02   2
  -1  13   0 19935.0 1512.54   4
  -1 -13  -1 766.225 309.957   2
  -1  13  -1 369.601 362.358   4
   1  13   1 782.470 309.465   4
  -1  13  -2 2336.40 557.289   4
   1  13   2 3022.91 591.876   4
  -1 -13  -2 1993.98 384.527   2
   1  13   3 5175.92 764.617   4
   1 -13   3 5460.27 592.721   2
  -1  13  -3 6089.91 916.574   4
  -1  13  -4 10452.4 1138.99   4
   1 -13   4 11510.0 918.616   2
   1  13   4 9155.21 934.227   4
   1  13   5 4556.59 672.214   4
  -1  13  -5 4761.28 838.485   4
   1 -13   5 5346.88 673.471   2
  -1  13  -6 15109.7 1420.22   4
   1 -13   6 13971.0 1103.05   2
   1  13   6 13801.8 1177.58   4
   1  13   7 2939.02 572.916   4
  -1  13  -7 5115.72 947.923   4
  -1  13  -7 3722.64 664.925   1
   1 -13   7 3165.09 606.859   2
  -1  13  -8 2244.61 580.118   1
  -1  13  -8 2671.64 696.826   4
  -1  13  -9 897.853 390.881   1
  -1  13  -9 918.742 493.583   4
  -1  13 -10 16000.7 1455.66   1
  -1  13 -11 2764.80 681.108   1
  -1  13 -12 2433.20 708.630   1
  -1 -14  11 17710.8 1584.56   2
  -1 -14  10 2239.85 622.816   2
  -1 -14   9 356.910 361.274   2
  -1 -14   8 895.474 410.837   2
   1  14  -7 2881.52 804.109   4
  -1 -14   7 1591.15 505.205   2
  -1  14   6 4446.56 823.367   4
  -1 -14   6 4448.78 700.272   2
   1  14  -6 4299.35 775.404   4
  -1 -14   5 160.098 251.765   2
   1  14  -5 315.640 429.320   4
  -1  14   5 781.015 551.568   4
  -1 -14   4 1352.74 421.422   2
  -1  14   4 1108.22 563.331   4
   1  14  -4 1197.10 553.256   4
  -1 -14   3 3154.27 562.263   2
  -1  14   3 2733.86 623.887   4
   1  14  -3 2358.74 571.441   4
  -1 -14   2 4500.20 610.993   2
  -1  14   2 6713.58 972.958   4
   1  14  -2 5202.28 813.481   4
   1  14  -1 960.696 503.690   4
  -1  14   1 582.452 407.887   4
   1  14   0 11377.9 1138.34   4
  -1  14   0 10308.1 1185.45   4
  -1  14  -1 42232.1 2321.12   4
   1  14   1 43332.6 2190.44   4
   1  14   2 9271.75 1006.58   4
  -1  14  -2 10235.3 1165.14   4
  -1  14  -3 6865.29 1044.80   4
   1  14   3 5033.95 784.094   4
  -1  14  -4 2772.85 666.206   4
   1  14   4 3318.37 635.810   4
  -1  14  -5 24172.5 1842.84   4
   1  14   5 25195.0 1628.17   4
   1  14   6 631.719 396.197   4
  -1  14  -6 450.492 491.646   4
  -1  14  -7 9890.42 1105.71   1
   1  14   7 11141.6 1112.80   4
  -1  14  -7 10627.2 1301.35   4
  -1  14  -8 3020.71 658.603   1
  -1  14  -8 4193.14 847.020   4
   1 -14   9 298.549 356.181   2
  -1  14  -9-44.8502 347.143   1
  -1  14 -10 539.098 481.207   1
  -1  14 -11 948.417 495.097   1
  -1 -15  10 520.647 494.378   2
  -1 -15   9 800.566 426.993   2
  -1  15   8 176.127 362.735   4
  -1 -15   8-174.821 311.571   2
  -1 -15   7 645.678 416.022   2
   1  15  -7 1441.91 598.204   4
  -1  15   7 976.106 417.910   4
  -1  15   6 2549.36 680.746   4
   1  15  -6 1529.08 548.472   4
  -1  15   5 28984.5 1977.65   4
   1  15  -5 29246.0 2010.49   4
   1  15  -4 3003.03 725.912   4
  -1  15   4 3597.86 730.240   4
  -1  15   3 954.390 532.981   4
   1  15  -3 128.908 334.448   4
   1  15  -2 1615.99 486.759   4
  -1  15   2 246.768 372.612   4
   1  15  -1 7370.38 979.815   4
  -1  15   1 7966.87 1074.66   4
   1  15   0 1217.11 486.876   4
  -1  15   0 3303.57 749.634   4
   1  15   1 7198.81 975.646   4
  -1  15  -1 8338.20 1156.23   4
  -1  15  -2 2573.94 673.402   4
   1  15   2 3979.84 743.901   4
   1  15   3 3656.18 709.515   4
  -1  15  -3 2894.43 729.758   4
   1  15   4 511.138 446.344   4
  -1  15  -4 12.9194 325.786   4
   1  15   5 699.195 406.707   4
  -1  15  -5 736.825 484.255   4
  -1  15  -6 491.195 544.380   4
  -1  15  -7 116.191 370.024   1
  -1  15  -8 332.576 468.278   1
  -1  15  -9-364.395 444.759   1
  -1  15 -10 424.059 370.165   1
  -1  16   7 810.921 521.159   4
  -1  16   6 9933.75 1220.58   4
   1  16  -6 8999.38 1225.87   4
   1  16  -5 6682.78 1019.05   4
  -1  16   5 6735.65 1054.61   4
   1  16  -4 2659.52 717.441   4
  -1  16   4 180.567 462.434   4
  -1  16   3 200.742 382.662   4
   1  16  -3 669.323 394.650   4
   1  16  -2 658.357 413.513   4
  -1  16   2 533.254 436.613   4
   1  16  -1 274.184 427.939   4
  -1  16   1-231.542 348.105   4
  -1  16   0 618.531 481.818   4
   1  16   0-197.959 309.341   4
   1  16   1 1099.95 478.334   4
  -1  16  -1 2624.76 788.836   4
  -1  16  -2 8805.03 1152.29   4
   1  16   2 9779.39 1143.45   4
   1  16   3 4357.29 759.567   4
  -1  16  -3 6332.14 1022.02   4
   1  17  -2 13652.1 1425.33   4
   1  17  -1 2728.08 634.749   4
   1  17   0 1953.39 553.333   4
   1  17   1 148.779 390.731   4
   2   0 -19 705.606 496.985   1
   2   0 -18 749.965 439.171   1
   2   0 -17 216.305 495.163   1
   2   0 -16 5547.82 875.855   1
   2   0 -15 521.269 507.629   1
   2   0 -14 3186.38 662.619   1
   2   0 -13 80.3878 296.441   1
   2   0 -12 7254.48 828.149   1
   2   0 -11 304.259 352.184   1
   2   0 -10 40529.3 1716.68   1
   2   0  -9 103.458 198.320   1
   2   0  -8 1202.67 289.945   1
   2   0  -7 51.4009 177.835   1
   2   0  -6 220571. 4033.78   1
   2   0  -5-5.33455 172.193   1
   2   0  -4 67995.9 1587.81   1
  -2   0   4 62029.4 1536.43   2
  -2   0   3 191.869 152.613   2
  -2   0   2 127560. 2416.28   3
  -2   0   2 124328. 2277.90   2
  -2   0   1 161.116 149.412   2
  -2   0   1 255.115 149.944   3
  -2   0  -1 222.222 141.714   2
  -2   0  -1 149.332 97.1178   4
   2   0   2 133977. 2144.23   4
  -2   0  -2 134605. 2147.80   4
   2   0   3 36.6411 77.6384   4
  -2   0  -3 304.192 144.278   1
   2   0   4 36245.5 995.563   4
  -2   0  -4 36547.1 1203.68   1
   2   0   5 179.700 147.887   4
  -2   0  -5 164.706 160.256   1
  -2   0  -6 16115.8 891.127   1
   2   0   6 17844.6 792.695   4
   2   0   7 325.506 210.484   4
  -2   0  -7-65.9695 198.236   1
  -2   0  -8 1070.05 315.349   1
   2   0   8 1659.88 317.160   4
  -2   0  -9 131.800 274.954   1
  -2   0 -10 9851.17 906.155   1
  -2   0 -11-91.5068 250.508   1
  -2   0 -12 99164.8 3226.54   1
  -2   0 -13 635.641 478.686   1
  -2   0 -14 41331.7 2181.62   1
  -2   0 -15 226.450 363.889   1
  -2   0 -16 38163.5 2249.56   1
  -2   0 -17-360.507 404.176   1
  -2   0 -18 1748.74 608.448   1
   2  -1 -19 4862.73 934.795   1
   2   1 -19 6079.06 1037.63   1
   2   1 -18 135.311 380.365   1
   2  -1 -18 161.739 329.149   1
   2  -1 -17 623.659 463.337   1
   2   1 -17 135.932 397.335   1
   2   1 -16 4839.75 817.321   1
   2  -1 -16 5435.17 874.260   1
   2  -1 -15 12916.8 1194.17   1
   2   1 -15 13163.8 1210.15   1
   2  -1 -14 1097.40 458.505   1
   2   1 -14 875.261 344.410   1
   2  -1 -13 3371.07 606.451   1
   2   1 -13 3034.66 605.351   1
   2   1 -12 7210.20 813.376   1
   2  -1 -12 9133.42 897.402   1
   2   1 -11 5338.24 686.783   1
   2  -1 -11 4186.81 625.851   1
   2  -1 -10 85223.7 2619.34   1
   2   1 -10 85336.7 2576.83   1
   2   1  -9 5822.17 620.684   1
   2  -1  -9 6460.17 648.298   1
   2   1  -8 40768.1 1528.97   1
   2  -1  -8 43446.5 1609.10   1
   2   1  -7 5136.75 509.153   1
   2  -1  -7 4341.86 491.676   1
  -2  -1   7 4701.48 475.663   1
   2   1  -6 42429.2 1362.86   1
   2  -1  -6 43471.2 1444.66   1
  -2  -1   6 42902.0 1373.15   1
   2   1  -5 45162.7 1302.80   1
  -2  -1   5 45575.1 1316.55   1
   2   1  -4 82428.4 1728.09   1
  -2   1   4 78664.6 1664.43   2
  -2  -1   4 82646.6 1891.21   2
  -2  -1   3 309309. 4650.87   1
  -2  -1   3 310055. 4933.73   2
   2   1  -3 306520. 4630.91   1
  -2   1   3 317099. 4670.73   2
  -2  -1   2 48714.0 1285.26   2
  -2   1   2 50269.2 1294.42   3
  -2  -1   2 47596.4 1037.30   1
  -2  -1   2 49942.9 1292.22   3
  -2   1   2 47972.1 1104.44   2
  -2  -1   1 837293. 11146.2   3
  -2   1   1 832973. 11149.4   3
  -2  -1   0 169138. 2960.80   2
  -2   1   0 167455. 2802.39   2
  -2  -1  -1 144250. 2700.10   2
  -2   1  -1 145349. 2434.97   4
  -2  -1  -2 131470. 2297.42   1
   2  -1   2 128147. 2275.74   4
  -2  -1  -2 128226. 2568.18   2
  -2   1  -2 131460. 2296.24   4
  -2  -1  -3 122095. 2319.42   1
  -2   1  -3 119827. 2255.84   4
   2  -1   3 121637. 2264.19   4
   2   1   3 122559. 1952.55   4
  -2   1  -4 525031. 7772.22   4
  -2  -1  -4 526718. 7910.54   1
   2  -1   4 541276. 7799.30   4
  -2   1  -4 545706. 8152.82   1
   2   1   4 537418. 7464.11   4
   2   1   5 208.199 155.158   1
   2  -1   5 99.2933 125.784   4
   2   1   5 72.1198 113.078   4
  -2   1  -5-5.56620 157.070   1
  -2  -1  -5 273.646 177.073   1
   2  -1   6 248.362 164.097   4
   2   1   6 255.823 173.749   1
  -2  -1  -6 462.616 235.319   1
  -2  -1  -7 84272.5 2325.98   1
   2  -1   7 88302.0 2214.06   4
  -2   1  -7 86117.0 2420.10   1
  -2  -1  -8 69351.4 2177.02   1
  -2   1  -8 69179.4 2237.01   1
  -2  -1  -9 19565.5 1157.03   1
  -2   1  -9 21481.9 1258.25   1
  -2   1 -10 16039.0 1141.77   1
  -2  -1 -10 16292.6 1125.39   1
  -2   1 -11 29391.6 1623.38   1
  -2  -1 -11 28573.7 1576.11   1
  -2  -1 -12 7219.38 869.528   1
  -2   1 -12 7321.28 887.891   1
  -2  -1 -13 524.049 364.635   1
  -2   1 -13 1167.28 394.783   1
  -2  -1 -14 13399.7 1228.12   1
  -2   1 -14 12471.4 1204.58   1
  -2   1 -15 16965.1 1456.24   1
  -2  -1 -15 16730.0 1429.12   1
  -2  -1 -16 962.846 465.468   1
  -2   1 -16 2150.56 663.379   1
  -2   1 -17 577.946 510.159   1
  -2  -1 -17 792.991 503.898   1
  -2   1 -18 1388.65 624.009   1
  -2  -1 -18 2530.24 749.824   1
   2  -2 -19 959.130 621.060   1
   2   2 -19 309.060 437.558   1
   2   2 -18 6135.05 940.947   1
   2  -2 -18 6232.26 932.501   1
   2  -2 -17 504.086 334.968   1
   2   2 -17 708.042 449.618   1
   2  -2 -16 5928.91 911.632   1
   2   2 -16 6458.82 895.657   1
   2  -2 -15 2326.23 561.358   1
   2   2 -15 3119.75 676.438   1
   2  -2 -14 470.114 345.804   1
   2   2 -14 187.606 362.159   1
   2   2 -13 1152.16 396.295   1
   2  -2 -13 1399.49 469.500   1
   2  -2 -12 31124.5 1669.83   1
   2   2 -12 30823.7 1617.43   1
   2  -2 -11 54665.4 2154.50   1
   2   2 -11 53707.6 2054.44   1
   2   2 -10 29655.3 1420.85   1
   2  -2 -10 29058.8 1473.00   1
   2   2  -9 1181.21 307.025   1
   2  -2  -9 1670.11 422.508   1
   2   2  -8 34764.3 1370.04   1
   2  -2  -8 33331.0 1441.43   1
   2  -2  -7 130043. 3017.95   1
   2   2  -7 129890. 2844.14   1
  -2  -2   7 128369. 2866.87   1
  -2  -2   6 10743.4 652.789   1
   2   2  -6 10081.0 619.498   1
  -2  -2   5 373664. 5822.66   1
   2   2  -5 377619. 5803.80   1
  -2  -2   4 62772.1 1433.64   1
  -2   2   4 61310.8 1324.47   2
   2   2  -4 64001.3 1436.59   1
  -2  -2   4 60311.1 1665.86   2
   2   2  -3 43650.5 1007.26   1
  -2   2   3 43771.7 981.977   2
  -2  -2   3 42089.9 1295.57   2
  -2  -2   3 42848.3 1009.55   1
  -2   2   2 4808.60 370.585   3
  -2   2   2 4771.27 264.328   2
  -2  -2   2 4522.86 365.327   3
   2  -2  -2 4809.57 276.298   2
  -2  -2   2 4259.77 389.298   2
  -2  -2   2 4640.96 244.273   1
   2  -2  -1 291813. 4226.61   2
  -2  -2   1 299426. 4552.27   3
  -2   2   1 285860. 4222.15   2
  -2   2   1 293235. 4539.20   3
  -2  -2   1 293965. 4671.18   2
   2   2   0 13946.7 627.621   3
   2  -2   0 15827.6 566.133   2
  -2  -2   0 15473.2 380.576   4
  -2  -2   0 15427.3 693.444   2
  -2   2  -1 176895. 3073.89   4
  -2  -2  -1 182274. 2664.88   1
   2  -2   1 177021. 3011.10   2
  -2  -2  -1 175228. 3219.38   2
  -2   2  -2 1382.29 223.336   4
  -2  -2  -2 1355.29 165.144   1
  -2  -2  -2 1679.84 275.308   2
  -2   2  -3 205081. 3565.54   4
  -2  -2  -3 205531. 3386.43   1
   2  -2   3 203578. 3562.35   4
  -2  -2  -3 211208. 3785.34   2
   2   2   3 205839. 3403.63   1
   2  -2   4 387.907 183.829   4
  -2   2  -4 153.852 199.312   4
  -2  -2  -4 344.068 174.465   1
   2   2   4 187.239 139.673   1
   2  -2   5 963.045 232.064   4
  -2   2  -5 921.176 262.941   4
  -2  -2  -5 585.099 228.277   1
  -2   2  -5 956.357 315.307   1
   2   2   5 421.407 183.408   1
  -2   2  -6 49108.0 1730.45   1
   2  -2   6 51710.5 1604.10   4
   2   2   6 54113.9 1650.77   1
  -2  -2  -6 49017.1 1574.92   1
  -2  -2  -7 144711. 3268.24   1
  -2   2  -7 151554. 3492.09   1
   2  -2   7 149979. 3256.95   4
  -2  -2  -8 96823.6 2634.95   1
  -2   2  -8 99614.9 2826.92   1
  -2  -2  -9 25237.8 1309.70   1
  -2   2  -9 24883.5 1377.05   1
  -2   2 -10 61347.6 2325.06   1
  -2  -2 -10 61982.6 2239.45   1
  -2  -2 -11-55.4988 299.287   1
  -2   2 -11 415.052 315.665   1
  -2  -2 -12 3148.24 611.005   1
  -2   2 -12 3071.12 622.523   1
  -2  -2 -13 719.695 381.741   1
  -2   2 -13 452.891 303.769   1
  -2  -2 -14 2536.82 595.329   1
  -2   2 -14 2792.31 658.639   1
  -2  -2 -15 2692.83 642.895   1
  -2   2 -15 2397.52 643.487   1
  -2  -2 -16 4063.90 741.037   1
  -2   2 -16 5750.13 943.072   1
  -2  -2 -17 759.261 413.101   1
  -2   2 -17 2585.93 759.922   1
  -2  -2 -18 1207.48 551.155   1
   2   3 -19 608.438 560.678   1
   2   3 -18 781.874 483.967   1
   2  -3 -18 850.654 591.181   1
   2  -3 -17-350.476 311.385   1
   2   3 -17 626.437 430.084   1
   2   3 -16 1209.39 518.389   1
   2  -3 -16 886.555 458.484   1
   2  -3 -15 6829.46 908.830   1
   2   3 -15 6774.89 878.684   1
   2   3 -14 3985.09 665.424   1
   2  -3 -14 4756.80 723.262   1
   2   3 -13 5177.95 684.525   1
   2  -3 -13 6490.88 830.961   1
   2  -3 -12 90663.2 3006.76   1
   2   3 -12 86597.4 2836.08   1
   2  -3 -11 14876.6 1116.65   1
   2   3 -11 11810.5 963.304   1
   2   3 -10 8961.38 792.033   1
   2  -3 -10 9028.01 825.272   1
   2   3  -9 120.609 241.714   1
   2  -3  -9 384.940 314.362   1
   2   3  -8 384.928 258.831   1
   2   3  -7 71668.1 1955.19   1
  -2  -3   7 71788.2 1973.86   1
  -2  -3   6 119432. 2537.73   1
   2   3  -6 113961. 2478.71   1
  -2  -3   5 3701.12 350.683   1
   2   3  -5 3991.72 360.492   1
  -2  -3   4 623.694 162.351   1
  -2   3   4 753.329 120.897   2
  -2  -3   4 500.358 234.363   2
   2   3  -4 601.047 162.864   1
  -2  -3   3 14595.9 662.613   4
  -2  -3   3 14257.1 508.120   1
  -2   3   3 15006.2 434.747   2
   2   3  -3 14117.3 498.091   1
  -2  -3   3 13992.1 764.208   2
  -2   3   2 196091. 3319.15   3
  -2  -3   2 193175. 3296.62   3
  -2  -3   2 197139. 3553.83   2
  -2  -3   2 189946. 2772.03   1
  -2  -3   2 190329. 3182.30   4
  -2   3   2 194620. 2791.08   2
   2   3  -2 191547. 2762.00   1
   2  -3  -2 187202. 2787.27   2
  -2  -3   1 124108. 2115.22   4
  -2   3   1 121524. 2309.64   3
   2  -3  -1 124196. 1982.47   2
  -2  -3   1 125228. 2534.95   2
   2   3  -1 123073. 2334.25   3
   2  -3  -1 119208. 2326.41   3
  -2  -3   0 33462.5 743.328   4
   2   3   0 33012.6 994.573   3
  -2  -3   0 32220.5 1091.06   2
   2  -3   0 32331.3 836.060   2
   2  -3   0 30651.3 957.702   3
  -2   3  -1 6568.71 480.493   4
   2   3   1 6688.36 248.666   4
  -2  -3  -1 6999.78 504.483   2
  -2  -3  -1 6812.42 253.850   1
   2   3   2 169296. 2652.31   1
  -2   3  -2 165139. 3158.88   4
  -2  -3  -2 172544. 3240.98   2
  -2  -3  -2 165938. 2641.80   1
  -2  -3  -3 62247.5 1379.02   1
   2  -3   3 56826.1 1604.79   4
  -2  -3  -3 62062.5 1707.82   2
  -2   3  -3 59024.8 1635.98   4
   2   3   3 58457.6 1666.91   2
   2   3   3 62337.4 1375.76   1
  -2   3  -4 17552.2 865.036   4
   2   3   4 17544.7 882.506   2
   2   3   4 18373.0 746.829   1
  -2  -3  -4 17424.7 740.034   1
   2  -3   4 17144.0 848.772   4
   2  -3   5 24195.8 1067.26   4
  -2   3  -5 26932.1 1128.13   4
   2   3   5 26275.1 1005.84   1
   2   3   5 24490.9 1113.78   2
  -2  -3  -5 23962.3 973.075   1
  -2   3  -6 30014.1 1240.52   4
   2   3   6 28794.9 1148.08   1
   2  -3   6 29292.1 1241.87   4
  -2   3  -6 27091.1 1287.52   1
  -2  -3  -6 27299.2 1133.33   1
  -2   3  -7 9025.28 774.080   1
  -2  -3  -7 7625.62 628.203   1
  -2   3  -8 30742.1 1511.15   1
  -2  -3  -8 35789.4 1479.88   1
  -2   3  -9 21675.5 1329.10   1
  -2  -3  -9 23107.8 1248.97   1
  -2   3 -10 5060.55 686.301   1
  -2  -3 -10 4183.78 613.578   1
  -2  -3 -11 5423.39 689.184   1
  -2   3 -11 5233.32 728.153   1
  -2  -3 -12 4353.06 617.898   1
  -2   3 -12 4129.62 685.214   1
  -2  -3 -13 74480.4 2821.28   1
  -2   3 -13 78706.8 3018.82   1
  -2   3 -14 311.038 381.341   1
  -2  -3 -14 1041.54 447.664   1
  -2   3 -15 4498.11 751.681   1
  -2  -3 -15 5809.48 867.881   1
  -2   3 -16 52.9226 405.081   1
  -2  -3 -16 953.499 443.280   1
  -2  -3 -17 17002.7 1552.62   1
  -2   3 -17 15388.2 1538.20   1
  -2  -3 -18 97.0068 342.725   1
   2   4 -19 246.312 465.012   1
   2  -4 -18 2641.84 705.144   1
   2   4 -18 3233.95 738.687   1
   2  -4 -17 8010.20 1130.79   1
   2   4 -17 8039.95 1081.91   1
   2  -4 -16 6717.27 1003.47   1
   2   4 -16 7444.20 991.162   1
   2  -4 -15 1940.76 584.495   1
   2   4 -15 1983.66 538.733   1
   2  -4 -14-212.686 321.788   1
   2   4 -14-165.732 320.507   1
   2   4 -13 283.822 267.083   1
   2  -4 -13 33.7845 256.461   1
   2  -4 -12 785.133 414.984   1
   2   4 -12 1399.95 422.165   1
   2   4 -11 166.370 324.244   1
   2   4 -10 20016.2 1184.64   1
   2   4  -9 52739.1 1850.99   1
   2   4  -8 31961.5 1319.05   1
  -2  -4   7 15485.7 846.075   1
   2   4  -7 13051.2 790.409   1
  -2  -4   6 47155.3 1448.80   1
   2   4  -6 45666.9 1404.14   1
   2   4  -5 2349.16 293.308   1
  -2  -4   5 2803.83 302.065   1
  -2  -4   5 2436.93 365.857   4
  -2  -4   5 2818.13 402.170   2
  -2  -4   4 146925. 2955.83   4
  -2  -4   4 140140. 2551.94   1
  -2   4   4 140698. 2120.34   2
  -2  -4   4 145529. 3098.63   2
   2   4  -4 144041. 2547.45   1
  -2  -4   3 346.903 157.827   2
  -2  -4   3 873.037 206.269   4
   2   4  -3 671.346 135.972   1
  -2  -4   3 897.217 208.937   3
  -2  -4   2 21809.2 810.663   4
   2   4  -2 22268.4 542.733   1
  -2  -4   2 23941.5 834.347   3
  -2  -4   2 22898.0 990.090   2
  -2   4   2 21915.8 802.868   3
   2   4  -1 101732. 2087.47   3
   2  -4  -1 104080. 1702.27   2
  -2  -4   1 104528. 2366.68   2
   2   4  -1 105634. 2027.06   4
   2   4   0 53383.8 1353.02   3
   2  -4   0 56527.9 1363.94   3
   2   4   0 54830.2 1216.49   4
   2   4   0 58466.4 1608.71   2
  -2  -4   0 58053.4 1589.20   2
   2   4   1 87346.0 1589.27   4
   2   4   1 86384.6 1399.13   1
  -2   4  -1 83418.9 2100.67   4
  -2  -4  -1 90484.3 2107.77   2
   2   4   1 90092.3 2108.00   2
  -2   4  -2 17793.0 876.926   4
   2   4   2 16667.4 532.375   4
  -2  -4  -2 17824.0 853.039   2
   2   4   2 17443.5 550.874   1
  -2  -4  -2 16282.3 537.180   1
   2   4   2 17944.0 849.386   2
   2   4   3 14068.3 582.185   1
   2  -4   3 14683.2 815.745   4
  -2   4  -3 14605.7 817.406   4
  -2  -4  -3 14023.1 582.646   1
  -2  -4  -3 13730.7 767.699   2
   2   4   3 14047.8 781.815   2
  -2   4  -4 4570.97 496.134   4
   2  -4   4 6077.62 534.659   4
   2   4   4 5419.41 503.160   2
  -2  -4  -4 5524.01 521.727   2
  -2  -4  -4 4658.15 378.073   1
   2   4   4 4902.96 387.482   1
  -2   4  -5 106248. 2693.15   4
   2   4   5 112299. 2419.40   1
   2   4   5 110515. 2676.43   2
  -2  -4  -5 110807. 2406.30   1
  -2   4  -6 116069. 2903.28   4
   2   4   6 122924. 2693.97   1
  -2   4  -6 114862. 3009.02   1
  -2  -4  -6 114252. 2642.02   1
  -2   4  -7 6993.77 710.847   1
  -2   4  -7 8168.91 716.380   4
  -2  -4  -7 7239.73 615.093   1
  -2  -4  -8 34831.8 1468.82   1
  -2   4  -8 36868.9 1688.25   1
  -2   4  -9 20113.3 1298.04   1
  -2  -4  -9 19652.7 1152.03   1
  -2   4 -10 114.658 331.174   1
  -2  -4 -10-365.982 277.941   1
  -2   4 -11 13353.8 1144.53   1
  -2  -4 -11 13718.9 1071.11   1
  -2   4 -12 105611. 3538.99   1
  -2  -4 -12 111550. 3406.17   1
  -2  -4 -13 8820.26 955.950   1
  -2   4 -13 8338.74 976.825   1
  -2  -4 -14 2183.04 575.509   1
  -2   4 -14 789.453 480.357   1
  -2  -4 -15 7084.16 962.535   1
  -2   4 -15 7608.33 1039.42   1
  -2  -4 -16 9218.57 1124.13   1
  -2   4 -16 8507.89 1151.16   1
  -2  -4 -17 2129.55 612.220   1
  -2   4 -17 1922.18 657.036   1
  -2  -4 -18 7278.77 1096.49   1
   2   5 -19 5364.82 991.680   1
   2   5 -18 5182.80 931.477   1
   2   5 -17 14673.2 1405.15   1
   2   5 -16 1285.69 434.204   1
   2   5 -15 827.896 439.989   1
   2   5 -14 4935.25 736.575   1
   2   5 -13 773.908 404.066   1
   2   5 -12 2778.43 545.357   1
   2   5 -11 1821.22 406.838   1
   2   5 -10 1421.48 430.695   1
   2   5  -9 32721.0 1436.26   1
   2   5  -8 132814. 3089.46   1
   2   5  -7 71520.3 1981.68   1
   2   5  -6 1109.01 262.601   1
   2   5  -5 43741.9 1267.68   1
  -2  -5   5 43703.3 1524.14   4
  -2  -5   5 45527.5 1627.77   2
  -2  -5   4 37655.9 1351.24   4
   2   5  -4 36891.2 1062.32   1
  -2  -5   4 39959.5 1464.83   2
   2   5  -3 2355.00 226.692   1
  -2  -5   3 2013.22 298.877   4
  -2  -5   3 2856.18 423.614   2
  -2   5   3 2548.77 285.068   3
  -2  -5   3 2258.37 276.890   3
  -2  -5   2 32186.2 985.903   3
   2   5  -2 30854.9 1065.83   4
   2   5  -2 31462.0 746.029   1
  -2  -5   2 29419.3 1046.35   4
  -2   5   2 33182.1 1003.03   3
  -2  -5   2 32351.3 1236.78   2
   2   5  -2 32615.5 1252.43   2
   2  -5  -1 54461.2 991.197   2
  -2  -5   1 55017.2 1402.40   4
   2   5  -1 51759.2 951.638   1
   2   5  -1 54343.2 1397.11   4
  -2  -5   1 53690.5 1619.56   2
   2   5  -1 55653.3 1650.33   2
   2   5   0 130371. 2433.80   3
   2   5   0 129665. 2415.40   4
   2   5   0 125792. 1932.08   1
   2  -5   0 131827. 2417.07   3
  -2  -5   0 129860. 2782.69   2
  -2   5  -1 8478.36 641.681   4
   2   5   1 8671.29 456.599   4
   2  -5   1 7782.73 463.217   3
  -2  -5  -1 8614.88 600.964   2
   2   5   1 8213.68 603.286   2
   2   5   1 8971.77 337.332   1
  -2   5  -2 31612.7 1290.55   4
   2   5   2 29193.1 872.772   4
   2   5   2 29697.7 1172.22   2
  -2  -5  -2 29748.9 1159.87   2
   2   5   2 30598.8 809.075   1
   2   5   3 9822.75 489.312   1
   2   5   3 8882.55 625.793   2
  -2  -5  -3 8276.37 629.069   2
  -2   5  -3 9031.61 718.393   4
   2   5   4 42327.2 1221.12   1
   2   5   4 40681.7 1456.10   2
  -2   5  -4 39166.9 1532.49   4
  -2  -5  -4 40333.3 1451.49   2
  -2  -5  -4 40434.2 1198.80   1
   2   5   5 11842.5 672.579   1
  -2   5  -5 11537.3 839.329   4
  -2  -5  -5 10647.7 637.922   1
   2   5   6 96695.9 2348.63   1
  -2   5  -6 90882.7 2641.87   4
  -2  -5  -6 93749.6 2309.98   1
  -2   5  -7 39561.8 1679.36   4
  -2   5  -7 39264.7 1729.39   1
  -2  -5  -7 38975.4 1474.44   1
  -2   5  -8 7888.00 828.417   1
  -2  -5  -8 8564.31 722.908   1
  -2   5  -9 688.128 432.454   1
  -2  -5  -9 531.727 329.573   1
  -2   5 -10 53417.7 2295.17   1
  -2  -5 -10 55699.6 2122.89   1
  -2   5 -11 24609.3 1583.23   1
  -2  -5 -11 23864.0 1424.79   1
  -2  -5 -12 15257.4 1178.32   1
  -2   5 -12 13994.4 1250.76   1
  -2   5 -13 7205.42 930.791   1
  -2  -5 -13 7907.98 911.637   1
  -2  -5 -14 552.155 427.108   1
  -2   5 -14-164.088 393.452   1
  -2  -5 -15 2889.35 655.354   1
  -2   5 -15 2644.25 659.853   1
  -2  -5 -16 258.046 408.764   1
  -2   5 -16 264.832 370.247   1
  -2  -5 -17 4395.87 790.093   1
  -2   5 -17 4856.85 933.593   1
   2   6 -18-49.3171 473.863   1
   2   6 -17 1095.78 525.309   1
   2   6 -16 6632.38 949.476   1
   2   6 -15 8953.49 1027.49   1
   2   6 -14 2016.66 501.882   1
   2   6 -13 2157.41 532.655   1
   2   6 -12-204.473 270.151   1
   2   6 -11 13449.6 1033.76   1
   2   6 -10-459.632 247.181   1
   2   6  -9 81511.5 2426.80   1
   2   6  -8 64966.7 2011.99   1
   2   6  -7 4662.81 499.103   1
  -2   6   7 3541.72 266.919   2
   2   6  -6 11552.3 698.683   1
  -2   6   6 10856.4 367.065   2
  -2  -6   6 11885.4 885.599   2
   2   6  -5 25102.2 969.342   1
  -2  -6   5 24961.6 1250.16   2
   2   6  -4 31300.2 1014.90   1
  -2  -6   4 35576.3 1149.84   3
  -2  -6   4 33988.2 1333.45   4
  -2  -6   4 32172.6 1380.04   2
  -2  -6   3 153768. 2862.92   3
  -2  -6   3 157221. 3261.35   4
   2   6  -3 156128. 2683.66   1
  -2   6   3 157401. 2912.88   3
   2   6  -3 157090. 3237.82   4
  -2  -6   3 154281. 3406.01   2
   2   6  -2 40666.3 1346.16   4
  -2   6   2 40740.6 1128.82   3
   2   6  -2 39939.5 969.187   1
  -2  -6   2 41449.5 1356.64   4
  -2  -6   2 42145.5 1503.09   2
   2   6  -1 25174.7 975.699   4
  -2  -6   1 25502.7 990.455   4
   2  -6  -1 23999.5 579.565   2
  -2  -6   1 25790.1 1115.70   2
   2   6  -1 25257.8 1120.68   2
   2   6   0 302.640 142.757   3
  -2   6   0 526.996 272.765   4
   2   6   0 220.453 160.159   4
  -2  -6   0 437.017 245.736   2
   2   6   0 277.476 192.347   2
   2   6   0 274.669 83.2202   1
   2  -6   0 204.449 117.077   3
   2   6   1 25023.5 690.795   1
   2   6   1 23038.2 876.255   4
  -2   6  -1 23846.3 1177.50   4
   2   6   1 23638.4 851.056   3
   2  -6   1 24816.6 844.896   3
  -2  -6  -1 24940.6 1091.24   2
   2   6   1 26079.4 1125.57   2
  -2   6  -2 18319.6 1041.43   4
  -2  -6  -2 18996.2 949.290   2
   2   6   2 18040.4 935.721   2
   2   6   2 16979.6 727.813   4
   2   6   2 19767.7 665.052   1
  -2   6  -3 113017. 2904.94   4
  -2  -6  -3 112091. 2668.49   2
   2   6   3 112946. 2696.76   2
   2   6   3 111231. 2185.15   1
  -2   6  -4 8905.33 787.857   4
  -2  -6  -4 7745.05 635.810   2
   2   6   4 8673.65 536.420   1
   2   6   5 102995. 2346.47   1
  -2   6  -5 100275. 2825.39   4
  -2  -6  -6 919.543 242.832   1
   2   6   6 1589.82 289.577   1
  -2   6  -6 1245.50 400.033   4
  -2   6  -7 5648.42 695.922   4
  -2  -6  -7 6736.08 604.539   1
  -2   6  -7 6298.38 696.323   1
  -2   6  -8 512.885 384.674   4
  -2  -6  -8 296.449 201.064   1
  -2   6  -8 679.105 358.215   1
  -2   6  -9 7475.16 842.928   1
  -2  -6  -9 7757.91 743.206   1
  -2  -6 -10 1162.77 358.591   1
  -2   6 -10 1207.74 420.105   1
  -2  -6 -11 1891.63 479.590   1
  -2   6 -11 2561.07 596.661   1
  -2  -6 -12 119.104 215.051   1
  -2   6 -12 30.0473 311.784   1
  -2   6 -13 764.812 457.177   1
  -2  -6 -13-218.595 313.998   1
  -2   6 -14 543.334 370.179   1
  -2  -6 -14 734.541 413.796   1
  -2  -6 -15 948.605 479.611   1
  -2   6 -15 442.112 545.360   1
  -2  -6 -16 2973.37 687.271   1
  -2   6 -16 3995.39 913.405   1
  -2  -6 -17 6446.25 982.016   1
   2   7 -18 984.834 569.461   1
   2   7 -17 1864.71 640.849   1
   2   7 -16 864.778 446.802   1
   2   7 -15 286.178 399.373   1
   2   7 -14 12743.6 1197.49   1
   2   7 -13 13714.4 1162.05   1
   2   7 -12 4859.68 720.928   1
   2   7 -11 378.938 319.425   1
   2   7 -10 10051.8 853.993   1
   2   7  -9 460.861 271.915   1
  -2   7   9 586.380 158.842   2
   2   7  -8 29224.2 1328.26   1
  -2   7   8 30706.9 882.537   2
  -2   7   7 13064.4 429.825   2
   2   7  -7 12883.4 807.803   1
  -2  -7   7 13321.1 1019.32   2
   2   7  -6 4122.10 462.446   1
  -2  -7   6 4368.09 605.317   2
   2   7  -5 19628.1 887.822   1
  -2  -7   5 19025.9 1139.28   2
   2   7  -4 36910.0 1488.99   4
  -2  -7   4 39583.5 1594.74   2
   2   7  -4 38719.2 1194.08   1
  -2  -7   4 41071.6 1239.18   3
  -2   7   4 38701.0 1233.30   3
  -2  -7   3 828.141 332.821   2
   2   7  -3 431.121 256.499   4
   2   7  -3 545.764 167.736   1
  -2   7   3 909.012 186.098   3
  -2  -7   3 383.045 157.202   3
   2   7  -2 529.430 238.455   4
  -2  -7   2 274.839 242.030   2
  -2  -7   2 474.065 199.166   4
   2   7  -1 6249.21 528.734   4
  -2  -7   1 6057.07 578.694   2
   2  -7  -1 5769.34 263.535   2
  -2  -7   0 79287.4 2187.68   2
   2   7   0 78507.6 1685.46   3
   2   7   0 77943.2 1996.44   4
  -2   7   0 76861.2 2359.09   4
   2   7   1 3464.88 381.646   4
   2  -7   1 3721.94 309.284   3
  -2   7  -1 3384.86 502.345   4
   2   7   1 3541.93 324.859   3
  -2  -7  -1 3130.46 430.672   2
   2   7   1 3379.72 275.049   1
   2   7   1 3695.33 475.247   2
  -2   7  -2 15541.8 1035.31   4
   2   7   2 13848.0 723.314   4
  -2  -7  -2 14285.8 850.323   2
   2   7   2 14045.1 615.820   1
  -2  -7  -3 119301. 2831.80   2
  -2   7  -3 123322. 3191.50   4
   2   7   3 113308. 2315.74   1
   2   7   3 116977. 2498.51   4
  -2   7  -4 122168. 3241.55   4
  -2  -7  -4 121104. 2919.38   2
   2   7   4 123409. 2573.35   1
  -2  -7  -5 3883.75 517.689   2
   2   7   5 4320.64 434.315   1
  -2   7  -5 3907.99 611.977   4
   2   7   6 6177.23 559.246   1
  -2   7  -6 7430.72 792.822   4
  -2   7  -7 5696.76 756.737   4
  -2   7  -8 3395.99 633.284   4
  -2   7  -8 3628.92 640.357   1
  -2   7  -9 41846.9 2020.71   4
  -2   7  -9 42072.8 2041.79   1
  -2  -7  -9 39026.3 1686.18   1
  -2   7 -10 9693.00 998.667   1
  -2  -7 -10 8811.15 840.126   1
  -2   7 -11 9645.93 1054.70   1
  -2  -7 -11 8964.76 884.191   1
  -2  -7 -12 541.046 289.443   1
  -2   7 -12 408.888 445.311   1
  -2   7 -13 3937.16 775.605   1
  -2  -7 -13 5391.23 764.051   1
  -2  -7 -14 5633.21 831.798   1
  -2   7 -14 3177.62 687.180   1
  -2   7 -15 25030.6 1926.31   1
  -2  -7 -15 24018.3 1727.74   1
  -2  -7 -16-29.6379 328.309   1
  -2   7 -16 36.5822 308.391   1
  -2  -7 -17 621.686 485.373   1
   2   8 -18 1011.13 446.655   1
   2   8 -17 1234.98 524.037   1
   2   8 -16 627.726 368.483   1
   2   8 -15 2269.72 584.146   1
   2   8 -14 1112.60 472.010   1
   2   8 -13 337.049 288.833   1
   2   8 -12 322.899 301.937   1
   2   8 -11 278.428 271.866   1
   2   8 -10 349.181 306.468   1
   2   8  -9 6049.83 642.384   1
   2   8  -8 42476.3 1649.52   1
  -2  -8   8 40938.9 1927.01   2
   2   8  -7 18089.1 990.457   1
  -2  -8   7 16713.1 1190.68   2
   2   8  -6 1105.80 302.702   1
  -2  -8   6 1703.05 423.332   2
   2   8  -5 1173.06 241.054   1
  -2  -8   5 1287.75 267.889   3
  -2  -8   5 1391.40 413.297   2
  -2  -8   4 160.636 225.759   2
   2   8  -4-26.4413 155.827   1
   2   8  -4 558.932 291.230   4
  -2  -8   4 100.429 145.149   3
  -2   8   4 279.176 169.004   3
  -2   8   3 739.483 178.293   3
   2   8  -3 1449.72 356.006   4
   2   8  -3 1120.06 223.643   1
  -2  -8   3 777.636 332.932   2
  -2  -8   2 115.097 211.895   2
   2   8  -2 249.390 268.823   4
   2   8  -1 16089.5 906.837   4
  -2  -8   1 15085.7 929.356   2
   2  -8  -1 13502.1 440.749   2
  -2   8   0 70807.6 2349.68   4
   2   8   0 68152.6 1957.72   4
  -2  -8   0 68783.3 2076.46   2
   2   8   1 46969.5 1541.29   4
  -2   8  -1 45074.4 1873.20   4
   2   8   1 45855.2 1219.43   1
   2   8   1 46654.6 1221.81   3
  -2  -8  -1 46964.6 1668.88   2
   2   8   2 6265.10 547.060   4
   2  -8   2 6962.55 436.689   3
   2   8   2 5683.98 422.524   3
   2   8   2 6432.86 437.419   1
  -2   8  -2 6343.07 737.346   4
  -2  -8  -2 6302.65 608.431   2
  -2  -8  -3 639.353 252.108   2
   2   8   3 524.785 220.447   4
  -2   8  -3 618.369 398.233   4
   2   8   3 523.464 167.210   1
   2   8   4 45381.7 1415.23   1
  -2  -8  -4 47354.7 1708.10   2
  -2   8  -4 45676.9 1954.65   4
   2   8   5 11991.5 737.239   1
  -2   8  -5 11957.3 1027.86   4
  -2  -8  -5 12160.5 861.311   2
  -2   8  -6 1528.86 477.650   4
  -2   8  -7 486.665 363.820   4
  -2   8  -8 18670.7 1365.69   1
  -2   8  -8 15653.7 1259.22   4
  -2   8  -9 1187.99 487.350   1
  -2   8  -9 1449.90 440.253   4
  -2   8 -10 15224.1 1293.56   1
  -2   8 -11 6041.23 892.861   1
  -2   8 -12 23237.1 1705.57   1
  -2   8 -13 585.905 435.535   1
  -2   8 -14 21195.9 1743.82   1
  -2   8 -15 61.2982 309.352   1
   2   9 -17 538.762 440.565   1
   2   9 -16 4279.93 774.609   1
   2   9 -15 3257.71 671.152   1
   2   9 -14 6155.70 848.080   1
   2   9 -13 2019.88 488.023   1
   2   9 -12 2019.44 533.066   1
   2   9 -11 4628.68 652.608   1
   2   9 -10 45545.7 1943.83   1
  -2  -9   9 298.091 408.591   2
   2   9  -9-137.485 220.635   1
   2   9  -8 466.230 232.688   1
  -2  -9   8 540.279 273.048   2
   2   9  -7 25109.9 1221.62   1
  -2  -9   7 25860.4 1498.06   2
   2   9  -6 75531.7 2131.61   1
  -2  -9   6 73333.1 1946.08   3
  -2  -9   6 73735.0 2555.82   2
  -2  -9   5 5886.96 701.788   2
   2   9  -5 5087.18 661.457   4
   2   9  -5 6151.35 550.901   1
  -2  -9   5 5164.95 431.547   3
  -2   9   5 5565.93 477.262   3
   2   9  -4 1965.91 469.777   4
  -2  -9   4 2513.51 469.055   2
  -2   9   4 1387.36 227.074   3
  -2  -9   4 1725.86 240.495   3
   2   9  -4 1787.41 319.582   1
   2   9  -3 2666.69 503.736   4
   2   9  -3 2828.34 342.957   1
  -2  -9   3 3217.35 512.398   2
  -2  -9   2 13849.4 952.239   2
   2   9  -2 13763.6 938.598   4
   2   9  -1 699.525 264.900   4
  -2  -9   1 702.411 322.720   2
   2  -9  -1 487.391 104.257   2
  -2   9   1 704.915 404.642   4
   2   9   0 50834.1 1776.17   4
  -2   9   0 52197.4 2099.57   4
  -2  -9   0 52689.3 1849.09   2
   2  -9   0 51467.3 1263.37   2
  -2   9  -1 1098.42 394.281   4
  -2  -9  -1 327.363 284.314   2
   2   9   1 659.666 186.023   1
   2   9   1 623.304 278.381   4
  -2   9  -2 29852.5 1598.57   4
   2   9   2 28351.7 1250.64   4
   2   9   2 28864.8 946.116   3
   2  -9   2 29485.4 893.419   3
  -2  -9  -2 26756.9 1272.82   2
   2   9   2 29240.4 1041.37   1
   2  -9   3 22288.5 823.480   3
   2   9   3 21593.4 1059.34   4
  -2  -9  -3 22342.9 1157.11   2
  -2   9  -3 20239.5 1336.45   4
   2   9   3 21815.7 927.481   1
   2   9   4 73271.3 2119.77   4
  -2   9  -4 77400.7 2723.52   4
  -2  -9  -4 75220.5 2287.91   2
   2   9   4 74903.7 1975.41   1
  -2   9  -5 47517.2 2128.53   4
  -2  -9  -5 46482.4 1753.80   2
   2   9   5 43120.2 1520.07   1
  -2   9  -6 30466.9 1730.76   4
  -2   9  -7 34679.4 1893.51   4
  -2   9  -8 1831.83 486.146   4
  -2   9  -8 2136.20 612.244   1
  -2   9  -9 10738.6 1114.53   1
  -2   9  -9 7586.26 944.021   4
  -2   9 -10 3424.82 655.952   1
  -2   9 -11 617.237 361.887   1
  -2   9 -12 138.892 304.235   1
  -2   9 -13 8055.01 1089.07   1
  -2   9 -14 3680.00 822.574   1
  -2   9 -15 2179.79 649.566   1
   2  10 -17 471.631 447.129   1
   2  10 -16 349.828 377.578   1
   2  10 -15 3529.94 742.380   1
   2  10 -14 2268.12 574.030   1
   2  10 -13 3927.63 692.810   1
   2  10 -12 1445.50 491.310   1
   2  10 -11 585.787 367.855   1
  -2 -10  11-82.1947 329.890   2
   2  10 -10 1724.47 428.290   1
  -2 -10  10 1069.99 547.800   2
   2  10  -9 3801.96 555.458   1
  -2 -10   9 3983.14 704.813   2
  -2 -10   8 1241.03 393.279   2
   2  10  -8 1365.91 380.941   1
  -2 -10   7 296.540 339.865   2
   2  10  -7 261.901 213.599   1
   2  10  -6 39391.0 1523.72   1
  -2 -10   6 36271.8 1812.84   2
   2  10  -5 146116. 3851.25   4
   2  10  -5 139692. 3136.60   1
  -2 -10   5 141361. 3787.55   2
   2  10  -4 1877.87 471.113   4
  -2 -10   4 1577.07 417.733   2
   2  10  -4 1354.74 280.216   1
   2  10  -3 7133.05 751.275   4
  -2 -10   3 6763.05 719.774   2
   2  10  -3 5876.07 512.522   1
   2  10  -2 11174.5 897.593   4
  -2  10   2 9783.62 956.555   4
  -2 -10   2 10027.4 852.821   2
   2  10  -1 75685.6 2388.74   4
  -2  10   1 77366.3 2724.44   4
   2 -10  -1 72910.1 1377.44   2
  -2 -10   1 75121.9 2369.48   2
  -2  10   0 11991.5 1063.60   4
   2  10   0 12312.5 891.744   4
  -2 -10   0 13476.1 931.752   2
   2 -10   0 12747.4 584.308   2
  -2  10  -1 39702.5 1925.08   4
   2  10   1 39536.5 1611.45   4
   2  10   1 38336.5 1254.10   1
  -2 -10  -1 40027.8 1634.48   2
   2 -10   1 38210.6 1224.29   2
  -2 -10  -2 871.231 299.362   2
  -2  10  -2 772.896 409.537   4
   2  10   2 1149.12 335.123   4
   2  10   2 1374.28 197.050   3
   2  10   2 1213.93 253.977   1
  -2 -10  -3 2300.91 428.259   2
  -2  10  -3 2048.55 589.850   4
   2  10   3 2299.36 270.018   3
   2 -10   3 2208.02 243.928   3
   2  10   3 2503.64 422.234   4
   2 -10   4 291.323 151.370   3
  -2  10  -4 105.771 318.932   4
   2  10   4-187.278 184.692   4
  -2 -10  -4 426.728 330.182   2
  -2  10  -5 9845.63 1010.07   4
   2  10   5 10326.4 799.188   4
  -2 -10  -5 9067.00 771.592   2
  -2  10  -6 7699.87 919.903   4
  -2  10  -7 7107.87 919.974   4
  -2  10  -8 2922.52 629.671   4
  -2  10  -8 1672.90 482.089   1
  -2  10  -9 29323.0 1902.29   4
  -2  10  -9 28199.0 1812.98   1
  -2  10 -10 5756.08 894.992   1
  -2  10 -11 1915.71 569.025   1
  -2  10 -12 672.245 557.947   1
  -2  10 -13 8675.96 1196.78   1
  -2  10 -14 9674.50 1225.91   1
   2  11 -14 4763.30 803.329   1
  -2 -11  14 3242.43 780.612   2
  -2 -11  13 10140.2 1223.35   2
   2  11 -13 9338.26 1016.03   1
  -2 -11  12 5253.70 898.527   2
   2  11 -12 6756.54 835.255   1
  -2 -11  11 1519.07 519.422   2
   2  11 -11 1618.39 432.374   1
  -2 -11  10 81.9357 395.493   2
   2  11 -10-16.8371 237.873   1
   2  11  -9 5537.29 678.432   1
  -2 -11   9 6646.82 878.271   2
   2  11  -8 5489.78 625.843   1
  -2 -11   8 6899.81 866.850   2
   2  11  -7 9321.16 787.370   1
  -2 -11   7 7108.50 870.871   2
  -2 -11   6 119.125 269.394   2
   2  11  -6 244.617 257.097   1
   2  11  -5 1528.66 327.681   1
   2  11  -5 832.471 417.886   4
  -2 -11   5 1492.75 431.913   2
   2  11  -4 9765.96 946.445   4
   2  11  -4 9727.61 704.378   1
  -2 -11   4 9108.18 887.137   2
   2  11  -3 13024.7 782.287   1
   2  11  -3 13443.4 1066.33   4
  -2 -11   3 13591.1 1043.54   2
   2  11  -2 188.747 289.531   4
  -2 -11   2 245.593 313.638   2
  -2  11   2 974.526 485.482   4
  -2 -11   1 11294.3 921.009   2
   2  11  -1 10023.9 881.657   4
   2 -11  -1 9393.39 387.867   2
  -2  11   1 9082.66 991.954   4
  -2  11   0 13973.3 1196.11   4
  -2 -11   0 13680.2 988.176   2
   2  11   0 13838.4 1004.49   4
   2 -11   0 13444.3 613.275   2
  -2 -11  -1 832.518 316.751   2
  -2  11  -1-8.83890 339.738   4
   2  11   1 651.951 322.737   4
   2 -11   1 413.110 190.390   2
  -2  11  -2 6245.07 846.311   4
   2  11   2 6553.94 702.008   4
  -2 -11  -2 6705.63 684.994   2
   2 -11   2 7383.05 581.407   2
  -2  11  -3 34741.9 1933.99   4
   2  11   3 34188.7 1549.91   4
  -2 -11  -3 34321.5 1540.16   2
   2  11   4 1117.84 311.995   4
  -2  11  -4 1462.89 485.211   4
  -2 -11  -4 1280.40 314.548   2
   2  11   5 7506.14 751.476   4
  -2 -11  -5 6338.75 686.040   2
  -2  11  -5 8190.27 998.306   4
  -2  11  -6 1298.39 444.542   4
   2  11   6 1503.36 365.922   4
  -2  11  -7 5209.02 826.257   4
  -2  11  -8 415.506 450.003   1
  -2  11  -8-112.705 406.471   4
  -2  11  -9 31010.0 1951.89   1
  -2  11  -9 27910.7 1924.09   4
  -2  11 -10 4034.45 771.189   4
  -2  11 -10 3616.00 736.017   1
  -2  11 -11 5056.76 858.828   1
  -2  11 -12 1915.00 637.919   1
  -2  11 -13 1227.09 471.401   1
  -2 -12  13 5029.35 933.796   2
  -2 -12  12 1013.30 547.017   2
  -2 -12  11-261.432 359.378   2
  -2 -12  10 478.249 421.029   2
  -2 -12   9 3279.35 684.078   2
  -2 -12   8 302.149 356.338   2
  -2 -12   7-124.863 304.677   2
  -2 -12   6 3775.40 641.596   2
   2  12  -6 4768.88 726.312   4
   2  12  -5 2951.51 618.074   4
  -2 -12   5 951.851 361.894   2
  -2 -12   4-11.7754 288.888   2
   2  12  -4 301.817 339.026   4
  -2 -12   3 4799.82 670.175   2
  -2  12   3 5712.06 807.289   4
   2  12  -3 6097.57 754.401   4
   2  12  -2 17360.6 1245.95   4
  -2 -12   2 17812.5 1209.61   2
  -2  12   2 17609.4 1371.29   4
   2  12  -1 2511.96 550.270   4
  -2 -12   1 2393.86 465.714   2
  -2  12   1 2313.70 578.475   4
   2  12   0 8061.31 822.881   4
  -2 -12   0 7689.24 774.283   2
  -2  12   0 7570.12 927.775   4
  -2  12  -1 6911.32 895.256   4
   2  12   1 5744.32 711.481   4
  -2 -12  -1 6495.18 700.160   2
  -2  12  -2 14257.0 1283.14   4
  -2 -12  -2 17489.2 1123.26   2
   2 -12   2 16366.7 888.708   2
   2  12   2 15547.4 1116.51   4
  -2 -12  -3 3734.05 540.433   2
   2  12   3 3523.10 535.785   4
   2 -12   3 3488.13 462.728   2
  -2  12  -3 4706.56 779.482   4
  -2  12  -4 8088.63 1017.04   4
  -2 -12  -4 7150.34 715.789   2
   2  12   4 8849.59 843.303   4
  -2  12  -5 10644.9 1169.44   4
   2  12   5 11091.3 925.197   4
  -2 -12  -5 9881.05 861.525   2
  -2  12  -6 1739.52 563.103   4
   2  12   6 702.483 348.796   4
   2  12   7 257.689 219.084   4
  -2  12  -7 517.158 393.654   4
  -2  12  -8 16270.2 1492.81   4
  -2  12  -8 15627.2 1407.08   1
  -2  12  -9 462.299 405.792   4
  -2  12  -9 1550.68 584.394   1
  -2  12 -10 23079.0 1773.89   1
  -2  12 -10 22757.6 1837.84   4
  -2  12 -11 1967.21 680.289   1
  -2  12 -12 1937.43 617.976   1
  -2 -13  12 2548.92 705.636   2
  -2 -13  11 4834.65 864.318   2
  -2 -13  10 9860.06 1174.27   2
  -2 -13   9 546.874 380.594   2
  -2 -13   8 14795.5 1308.79   2
  -2 -13   7-37.4698 295.795   2
  -2 -13   6 3427.40 637.487   2
   2  13  -6 4556.91 792.165   4
   2  13  -5 5047.94 776.469   4
  -2 -13   5 6278.17 832.341   2
   2  13  -4 7444.03 933.239   4
  -2  13   4 8289.16 1024.11   4
  -2 -13   4 8800.03 920.093   2
  -2 -13   3 554.831 343.041   2
  -2  13   3 1038.94 506.398   4
   2  13  -3 545.686 396.293   4
  -2  13   2 57483.6 2661.39   4
   2  13  -2 55582.2 2388.01   4
  -2 -13   2 55713.5 2249.87   2
  -2 -13   1 2330.94 510.121   2
   2  13  -1 2171.62 512.409   4
  -2  13   1 1396.82 486.010   4
  -2 -13   0 274.754 245.176   2
  -2  13   0 1224.02 570.389   4
   2  13   0 1191.38 436.426   4
  -2  13  -1 7490.70 980.129   4
   2  13   1 7866.47 856.443   4
  -2 -13  -1 7498.10 773.593   2
   2  13   2 8797.36 893.588   4
  -2  13  -2 6954.55 954.425   4
  -2 -13  -2 7857.66 783.928   2
  -2  13  -3 21470.3 1653.34   4
   2  13   3 21348.4 1368.33   4
  -2 -13  -3 22690.8 1318.99   2
  -2  13  -4 25384.2 1816.39   4
   2  13   4 23428.2 1424.44   4
  -2 -13  -4 22822.3 1325.39   2
  -2  13  -5 2013.05 532.073   4
   2  13   5 2252.30 519.822   4
  -2  13  -6 5306.91 878.122   4
  -2  13  -7 2467.08 678.724   4
  -2  13  -8 777.704 609.706   4
  -2  13  -8 755.876 397.645   1
  -2  13  -9 6486.88 1037.35   4
  -2  13  -9 5801.28 949.527   1
  -2  13 -10 5124.04 842.548   1
  -2  13 -11 1566.47 608.896   1
  -2 -14  11 3422.67 770.391   2
  -2 -14  10 1150.02 466.577   2
  -2 -14   9-294.250 337.175   2
  -2 -14   8 1109.70 440.743   2
  -2 -14   7 14105.4 1307.83   2
   2  14  -6 810.876 448.997   4
  -2 -14   6 1421.84 472.364   2
  -2  14   6 43.3705 382.313   4
   2  14  -5 7142.93 955.556   4
  -2 -14   5 6148.43 825.436   2
  -2  14   5 8361.71 1055.74   4
   2  14  -4 5256.03 809.327   4
  -2 -14   4 5107.84 731.613   2
   2  14  -3 6939.05 890.541   4
  -2  14   3 8286.90 1056.61   4
  -2 -14   3 6103.42 786.711   2
  -2 -14   2 158.922 227.963   2
  -2  14   2-286.084 397.043   4
  -2  14   1 12126.1 1302.27   4
   2  14  -1 14063.5 1224.33   4
  -2 -14   1 14174.2 1113.07   2
   2  14   0 3791.37 666.923   4
  -2  14   0 4126.18 822.151   4
  -2 -14   0 3415.85 541.246   2
   2  14   1 13373.4 1173.33   4
  -2  14  -1 14518.1 1422.24   4
  -2  14  -2-106.167 396.715   4
   2  14   2 60.8450 341.611   4
   2  14   3 5807.68 762.659   4
  -2  14  -3 5876.73 940.738   4
  -2  14  -4 2573.30 673.422   4
  -2  14  -5 6177.34 988.401   4
  -2  14  -6 2233.54 592.193   4
  -2  14  -7 6937.67 1045.97   4
  -2  14  -8-151.999 439.313   1
  -2  14  -9 925.135 553.145   1
  -2  14 -10 2476.21 709.585   1
  -2 -15  10 8465.73 1070.93   2
  -2 -15   9 139.229 365.396   2
  -2 -15   8-84.6992 339.616   2
  -2  15   7 2756.02 748.995   4
  -2 -15   7 204.245 313.557   2
  -2 -15   6 1993.37 550.395   2
  -2  15   6 1737.94 625.250   4
  -2 -15   5 374.718 409.937   2
   2  15  -5 362.348 468.977   4
  -2  15   5 804.369 437.897   4
  -2 -15   4 1420.23 470.763   2
   2  15  -4 2694.83 650.108   4
  -2  15   4 1490.82 581.130   4
   2  15  -3 6038.04 907.051   4
  -2  15   3 6408.88 984.174   4
   2  15  -2 3807.70 739.776   4
  -2  15   2 4260.75 761.732   4
  -2  15   1 6432.14 1000.20   4
   2  15  -1 7097.46 940.197   4
   2  15   0 3988.95 698.457   4
  -2  15   0 4672.94 896.389   4
   2  15   1-101.586 305.921   4
  -2  15  -1 65.4862 349.913   4
  -2  15  -2 8394.71 1123.90   4
  -2  15  -3 6416.42 1015.95   4
  -2  15  -4 1698.97 488.093   4
  -2  15  -5 3674.10 801.002   4
  -2  15  -8 1019.12 527.612   1
   2  16  -5 2178.99 633.155   4
   2  16  -4 304.314 380.688   4
  -2  16   4 47.0803 453.902   4
  -2  16   3 5602.30 962.282   4
   2  16  -3 4304.48 849.445   4
  -2  16   2 1785.73 638.276   4
   2  16  -2 731.461 475.551   4
  -2  16   1 122.890 545.235   4
   2  16  -1 418.363 440.328   4
  -2  16   0 899.410 526.317   4
   2  17  -4 475.281 446.598   4
   3   0 -19-206.249 364.525   1
   3   0 -18 6602.62 1050.35   1
   3   0 -17 704.590 484.286   1
   3   0 -16 13530.3 1270.84   1
   3   0 -15 179.873 294.177   1
   3   0 -14 41525.4 2068.25   1
   3   0 -13 142.950 315.143   1
   3   0 -12 31741.2 1658.87   1
   3   0 -11 377.235 336.735   1
   3   0 -10 4079.64 566.324   1
   3   0  -9 23.5686 213.188   1
   3   0  -8-6.61158 210.518   1
  -3   0   7 24.9638 191.272   1
  -3   0   7 264.487 230.879   2
   3   0  -7 323.004 228.402   1
  -3   0   6 14440.1 809.912   1
  -3   0   6 14056.5 784.811   2
  -3   0   5 6.13090 162.002   2
  -3   0   5 50.9518 128.291   1
  -3   0   4 27156.3 997.074   1
  -3   0   4 25017.0 993.390   2
  -3   0   3-141.374 128.426   2
   3   0  -3 227.691 174.135   2
  -3   0   3 65.8106 207.309   3
  -3   0   2 24057.1 982.725   3
  -3   0   2 23590.9 918.173   2
  -3   0   1 713.384 234.373   2
  -3   0   0 484856. 7363.57   2
  -3   0  -1 29.9879 165.044   2
  -3   0  -2 8094.92 378.068   4
  -3   0  -2 7472.87 567.483   2
  -3   0  -3 187.023 120.808   4
   3   0   4 30426.5 911.593   4
  -3   0  -4 29509.5 1158.85   1
  -3   0  -5 39.3323 187.536   1
   3   0   5-36.7201 128.281   4
   3   0   6 53330.7 1463.86   4
  -3   0  -6 49693.4 1735.97   1
   3   0   7 80.3563 188.511   4
  -3   0  -7 494.306 300.463   1
   3   0   8 12225.3 749.347   4
  -3   0  -8 13967.6 992.612   1
  -3   0  -9-1.41444 284.886   1
  -3   0 -10 3541.35 595.717   1
  -3   0 -11 322.009 387.896   1
  -3   0 -12 25805.1 1619.97   1
  -3   0 -13 629.228 409.001   1
  -3   0 -14 650.089 469.749   1
  -3   0 -15 631.390 439.351   1
  -3   0 -16 2478.43 606.223   1
  -3   0 -17 11.3259 451.409   1
   3  -1 -19 60.6984 383.049   1
   3   1 -19 66.0060 386.837   1
   3  -1 -18-290.574 360.072   1
   3   1 -18-162.480 307.613   1
   3   1 -17 3010.55 699.017   1
   3  -1 -17 3631.87 830.777   1
   3  -1 -16 7209.12 938.434   1
   3   1 -16 9147.08 1070.65   1
   3  -1 -15 490.481 394.801   1
   3   1 -15 109.056 339.892   1
   3  -1 -14 366.364 365.974   1
   3   1 -14-89.7106 341.875   1
   3  -1 -13 5201.82 756.464   1
   3   1 -13 5915.96 758.241   1
   3   1 -12 45168.5 1978.11   1
   3  -1 -12 47888.8 2095.04   1
   3   1 -11 23512.1 1345.66   1
   3  -1 -11 23420.5 1382.29   1
   3  -1 -10 11029.6 917.506   1
   3   1 -10 12913.4 932.764   1
   3  -1  -9 4199.44 557.948   1
   3   1  -9 4751.97 555.250   1
   3   1  -8 71507.3 2108.39   1
   3   1  -7 12330.9 771.720   1
  -3  -1   7 12032.5 769.295   1
  -3  -1   7 12398.4 815.022   2
  -3   1   7 12568.5 747.197   2
   3   1  -6 13077.5 739.933   1
  -3  -1   6 13735.4 750.757   1
  -3   1   6 13028.5 729.199   2
  -3  -1   6 13785.5 822.975   2
  -3  -1   5 14145.5 714.885   1
  -3  -1   5 14326.7 812.643   2
  -3   1   5 14566.2 732.161   2
  -3  -1   4 8908.91 625.662   3
  -3   1   4 7039.30 565.987   3
  -3  -1   4 7706.57 485.909   1
  -3   1   4 6851.63 489.544   2
  -3  -1   4 7380.20 579.716   2
  -3   1   3 284517. 4761.76   3
  -3  -1   3 275631. 4733.28   3
  -3  -1   3 267444. 4262.61   1
  -3   1   3 257405. 4370.22   2
  -3  -1   3 272424. 4642.55   2
   3  -1  -3 266085. 4405.97   2
  -3  -1   2 8168.01 569.997   3
  -3   1   2 8888.22 589.442   3
  -3   1   2 8792.80 513.800   2
  -3  -1   2 8947.11 594.262   2
   3  -1  -2 8403.07 506.570   2
  -3  -1   1 17604.3 827.261   2
  -3   1   1 17118.9 732.266   2
  -3   1   0 300.426 152.211   2
  -3  -1   0 225.879 188.511   2
   3  -1   0 61.6565 113.063   2
  -3  -1  -1 2254.65 322.344   2
  -3  -1  -1 2171.12 146.421   4
  -3   1  -1 2440.89 341.049   2
  -3   1  -2 156634. 2755.26   4
  -3  -1  -2 152958. 2290.11   4
  -3   1  -3 55758.4 1391.81   4
  -3  -1  -3 55348.0 1502.16   1
  -3  -1  -3 57615.6 1762.09   2
  -3   1  -4 36014.6 1123.42   4
   3  -1   4 35421.8 1106.50   4
  -3  -1  -4 34531.0 1210.90   1
   3   1   4 37065.6 900.915   4
   3   1   5 100800. 1971.04   4
  -3  -1  -5 106032. 2481.87   1
  -3   1  -5 105438. 2633.42   1
   3  -1   5 101263. 2240.30   4
   3   1   6 6748.02 445.720   4
   3  -1   6 6706.37 520.834   4
  -3  -1  -6 7554.45 633.162   1
  -3   1  -6 6959.47 646.085   1
  -3  -1  -7 2256.56 381.923   1
   3  -1   7 2977.36 379.456   4
  -3   1  -7 2048.01 420.129   1
   3   1   7 2751.87 326.155   4
   3   1   8 37079.3 1298.51   4
  -3   1  -8 34202.2 1602.64   1
  -3  -1  -8 35287.0 1550.67   1
   3   1   9 1881.95 333.727   4
  -3   1  -9 3227.35 558.751   1
  -3  -1  -9 2382.03 473.024   1
  -3  -1 -10 17107.4 1182.00   1
  -3   1 -10 17361.9 1242.86   1
  -3   1 -11 106918. 3362.00   1
  -3  -1 -11 106201. 3288.05   1
  -3   1 -12 12069.9 1138.79   1
  -3  -1 -12 12112.8 1109.24   1
  -3  -1 -13 795.735 431.377   1
  -3   1 -13 1446.88 463.953   1
  -3  -1 -14 1529.18 522.319   1
  -3   1 -14 1182.66 548.102   1
  -3   1 -15 595.976 454.007   1
  -3  -1 -15-7.96075 405.537   1
  -3  -1 -16 8885.95 1123.14   1
  -3   1 -16 9707.35 1192.61   1
  -3  -1 -17 2700.54 673.154   1
  -3   1 -17 3236.10 809.349   1
   3  -2 -19 1072.73 472.527   1
   3   2 -19 615.392 534.941   1
   3  -2 -18 1075.22 504.305   1
   3   2 -18 497.301 470.318   1
   3   2 -17 3798.72 724.347   1
   3  -2 -17 2809.95 654.447   1
   3   2 -16 6672.19 921.641   1
   3  -2 -16 4808.42 822.494   1
   3  -2 -15 2882.90 661.646   1
   3   2 -15 3007.72 607.177   1
   3  -2 -14 34858.6 1945.48   1
   3   2 -14 32979.4 1836.79   1
   3  -2 -13 132291. 3895.52   1
   3   2 -13 138780. 3854.52   1
   3  -2 -12 18822.7 1309.17   1
   3   2 -12 22552.3 1358.94   1
   3  -2 -11 1049.41 404.026   1
   3   2 -11 991.965 380.798   1
   3   2 -10 2074.36 401.281   1
   3   2  -9 9418.83 759.457   1
   3   2  -8 36514.6 1414.12   1
   3   2  -7 37557.0 1342.15   1
  -3  -2   7 38535.0 1530.55   2
  -3   2   7 35337.2 1246.42   2
  -3  -2   7 37105.0 1350.97   1
  -3  -2   6 237.177 181.205   1
   3   2  -6 674.780 219.227   1
  -3   2   6 468.721 189.031   2
  -3  -2   6 239.012 243.410   2
  -3  -2   5 198.657 149.256   1
  -3  -2   5 265.994 236.566   2
   3   2  -5 186.554 129.608   1
  -3   2   5 172.243 123.610   2
  -3  -2   4 100874. 2428.00   3
  -3   2   4 99530.2 2039.49   2
  -3  -2   4 99658.2 2013.82   1
  -3  -2   4 100821. 2442.68   2
  -3   2   4 98615.0 2415.43   3
  -3  -2   3 4291.40 442.138   2
  -3   2   3 4677.86 447.790   3
  -3  -2   3 5098.00 456.553   3
  -3   2   3 5246.00 372.054   2
  -3  -2   3 5154.27 331.901   1
   3  -2  -3 4724.94 351.649   2
  -3   2   2 29062.5 1089.61   3
  -3  -2   2 25941.2 724.174   1
  -3  -2   2 26356.5 1049.89   3
   3   2  -2 26538.2 1073.13   3
  -3   2   2 28126.2 891.597   2
  -3  -2   2 26798.5 1093.78   2
   3  -2  -2 26937.5 884.391   2
   3   2  -1 172951. 3357.12   3
  -3  -2   1 174207. 3405.90   2
   3  -2  -1 174864. 3052.24   2
  -3   2   1 171266. 3052.47   2
  -3   2   0 99795.3 2100.70   2
  -3  -2   0 97633.3 2330.82   2
   3  -2   0 100375. 2108.25   2
  -3   2  -1 45858.0 1303.02   4
   3  -2   1 44229.3 1317.40   2
  -3  -2  -1 45088.6 1481.24   2
  -3   2  -2 192974. 3484.02   4
  -3  -2  -2 195427. 3251.37   1
   3  -2   2 196644. 3682.64   2
  -3  -2  -2 200833. 3880.63   2
  -3   2  -3 4871.20 409.608   4
  -3  -2  -3 4395.07 374.515   1
   3  -2   3 4554.98 458.672   2
  -3  -2  -3 4842.16 501.587   2
  -3   2  -4 146595. 2965.11   4
   3   2   4 146239. 2272.65   4
  -3  -2  -4 150741. 2920.91   1
   3  -2   4 149436. 2950.51   4
   3   2   5 3367.17 255.248   4
  -3  -2  -5 3964.91 419.759   1
   3  -2   5 3897.65 422.694   4
  -3   2  -5 4444.35 435.045   4
  -3   2  -6 755.231 256.672   4
   3   2   6 865.439 171.957   4
   3  -2   6 911.047 274.674   4
  -3   2  -6 656.197 261.731   1
  -3  -2  -6 1019.96 285.739   1
  -3  -2  -7 29691.9 1314.56   1
  -3   2  -7 29462.4 1448.56   1
   3   2   7 28995.0 1006.67   4
  -3  -2  -8 8227.30 748.829   1
  -3   2  -8 8926.08 834.083   1
   3   2   8 9061.12 604.803   4
  -3   2  -9 66479.6 2444.95   1
   3   2   9 69614.4 1932.51   4
  -3  -2  -9 70119.4 2338.43   1
  -3   2 -10 6821.49 809.102   1
  -3  -2 -10 8236.65 844.095   1
  -3  -2 -11 4611.24 675.142   1
  -3   2 -11 4735.35 718.122   1
  -3  -2 -12 2743.35 570.710   1
  -3   2 -12 3361.29 659.216   1
  -3  -2 -13 7200.64 886.725   1
  -3   2 -13 8334.45 990.710   1
  -3  -2 -14 701.560 455.808   1
  -3   2 -14 1191.81 590.002   1
  -3   2 -15 26485.7 1873.86   1
  -3  -2 -15 28648.4 1879.05   1
  -3  -2 -16 153.216 268.081   1
  -3   2 -16 40.1780 423.911   1
  -3  -2 -17 333.964 441.685   1
  -3   2 -17 777.293 558.772   1
   3   3 -19 2220.07 661.348   1
   3   3 -18-17.7194 374.157   1
   3   3 -17-43.1607 342.337   1
   3  -3 -16 9705.27 1131.91   1
   3   3 -16 9419.51 1084.27   1
   3   3 -15 1000.04 439.221   1
   3   3 -14 3105.52 618.594   1
   3   3 -13 895.837 357.610   1
   3   3 -12 405.661 324.436   1
   3   3 -11 5329.55 663.437   1
   3   3 -10 1774.76 444.044   1
   3   3  -9 7433.14 658.279   1
   3   3  -8 107143. 2644.43   1
  -3  -3   7 9265.58 764.692   2
   3   3  -7 7881.46 597.227   1
  -3  -3   7 8652.37 636.369   1
  -3   3   7 8150.12 543.872   2
   3   3  -6 1307.36 260.921   1
  -3   3   6 938.820 205.530   2
  -3  -3   6 1034.37 300.241   2
  -3  -3   6 783.697 213.927   1
  -3   3   5 737.116 169.110   2
  -3  -3   5 820.053 315.257   2
   3   3  -5 490.149 155.848   1
  -3  -3   5 405.415 151.169   1
  -3  -3   4 2239.30 248.613   1
  -3   3   4 2105.06 224.573   2
  -3   3   4 2406.49 353.815   3
  -3  -3   4 2362.73 410.999   2
  -3  -3   4 2599.93 360.955   3
   3   3  -4 2410.80 258.280   1
  -3   3   3 76865.3 1578.04   2
  -3  -3   3 80401.8 2016.61   3
  -3  -3   3 74049.6 2087.80   2
   3  -3  -3 76924.5 1577.19   2
  -3  -3   3 75309.5 1460.36   1
  -3   3   3 79023.0 1999.42   3
  -3  -3   2 134235. 2791.26   3
  -3   3   2 134522. 2780.23   3
  -3   3   2 136010. 2384.75   2
  -3  -3   2 129449. 2909.75   2
   3  -3  -2 136904. 2388.00   2
  -3  -3   2 130201. 2049.05   1
   3  -3  -1 221.578 137.190   2
  -3  -3   1 176.731 97.2666   4
  -3  -3   1-267.559 209.729   2
   3   3  -1-16.2928 167.895   3
   3  -3  -1-85.5432 157.031   3
  -3   3   1 75.6918 104.006   2
  -3  -3   0 71154.2 1232.92   4
   3  -3   0 74591.2 1902.99   3
   3   3   0 76284.1 1918.33   3
   3  -3   0 74103.8 1683.34   2
  -3  -3   0 74923.5 2017.45   2
  -3  -3   0 73046.2 1194.26   1
  -3  -3  -1 110786. 1819.19   1
  -3   3  -1 110080. 2451.92   4
   3  -3   1 107767. 2295.45   2
  -3  -3  -1 108450. 2598.64   2
  -3  -3  -2 928.298 291.011   2
  -3   3  -2 363.063 221.054   4
  -3  -3  -2 573.401 138.082   1
   3  -3   2 370.253 152.769   2
  -3  -3  -3 19428.5 738.320   1
  -3   3  -3 20121.5 932.557   4
   3  -3   3 19453.6 938.194   2
  -3  -3  -3 19992.4 1035.35   2
   3  -3   4 87.5131 163.292   4
   3   3   4 143.792 57.1950   4
  -3   3  -4 363.310 215.348   4
  -3  -3  -4 297.647 238.968   2
  -3  -3  -4 161.653 148.960   1
   3  -3   5 6311.43 560.919   4
  -3   3  -5 7407.85 613.146   4
   3   3   5 6620.38 334.317   4
  -3  -3  -5 6610.01 529.468   1
  -3   3  -6 7680.30 656.821   4
  -3   3  -6 8509.27 764.790   1
  -3  -3  -6 8225.49 632.152   1
  -3   3  -7 9227.16 864.538   1
  -3  -3  -7 10484.2 758.075   1
  -3  -3  -8 697.522 304.964   1
  -3   3  -8 434.971 396.989   1
  -3   3  -9 17742.7 1247.80   1
  -3  -3  -9 17347.2 1106.48   1
  -3  -3 -10 20875.9 1265.34   1
  -3   3 -10 21622.7 1422.11   1
  -3   3 -11 16771.2 1306.27   1
  -3  -3 -11 18207.0 1252.93   1
  -3   3 -12 9531.94 1056.67   1
  -3  -3 -12 8957.12 956.296   1
  -3  -3 -13 1493.01 452.668   1
  -3   3 -13 1111.34 435.621   1
  -3   3 -14 10060.5 1161.20   1
  -3  -3 -14 10862.0 1112.58   1
  -3  -3 -15 8098.10 1005.70   1
  -3   3 -15 7080.53 1026.91   1
  -3  -3 -16 7269.46 999.903   1
  -3   3 -16 9063.49 1174.68   1
  -3  -3 -17 719.468 434.974   1
   3   4 -19 2348.89 691.011   1
   3   4 -18 1168.96 512.305   1
   3   4 -17 637.714 460.319   1
   3   4 -16 14107.4 1300.24   1
   3   4 -15 584.924 400.484   1
   3   4 -14 4822.83 734.520   1
   3   4 -13 408.220 332.540   1
   3   4 -12 4802.35 655.569   1
   3   4 -11 9301.11 851.764   1
   3   4 -10 9717.18 809.019   1
   3   4  -9 1869.43 405.183   1
  -3  -4   8 29394.3 1256.75   1
   3   4  -8 30558.5 1258.95   1
  -3  -4   8 29382.6 1491.47   2
  -3  -4   7 17028.6 872.173   1
   3   4  -7 16111.6 840.524   1
  -3   4   7 16194.4 707.721   2
  -3  -4   7 18103.6 1108.80   2
  -3  -4   6 19678.9 856.307   1
   3   4  -6 19667.5 846.423   1
  -3   4   6 18009.4 690.795   2
  -3  -4   6 20547.1 1146.78   2
  -3  -4   5 16125.3 858.536   4
  -3  -4   5 14047.1 649.845   1
   3   4  -5 14963.5 661.354   1
  -3   4   5 14911.1 559.089   2
  -3  -4   5 14704.0 938.327   2
  -3  -4   4 86481.3 2110.74   4
  -3  -4   4 87408.8 1723.53   1
  -3   4   4 90077.5 2251.86   3
  -3  -4   4 87395.5 2222.65   3
   3   4  -4 87016.7 1704.33   1
  -3  -4   4 87364.8 2406.28   2
  -3   4   4 85795.4 1608.83   2
  -3  -4   3 6312.77 464.850   4
  -3  -4   3 5253.69 277.083   1
  -3  -4   3 5885.03 497.696   3
  -3   4   3 6259.34 511.038   3
  -3   4   3 5501.43 304.936   2
  -3  -4   3 4757.28 537.634   2
   3  -4  -3 5371.73 301.799   2
  -3  -4   2 858.886 170.482   4
  -3  -4   2 614.916 217.164   3
  -3  -4   2 789.769 256.166   2
  -3   4   2 1077.37 228.550   3
   3  -4  -2 888.642 141.873   2
   3  -4  -1 203.857 92.9415   2
  -3  -4   1 266.941 192.927   2
  -3  -4   1 183.622 105.891   4
   3  -4  -1 174.584 194.842   3
   3   4  -1 232.183 174.815   3
  -3  -4   0 56976.7 1133.32   4
   3  -4   0 55737.9 1599.63   3
   3  -4   0 56658.8 1389.16   2
   3   4   0 54583.2 1603.28   3
  -3  -4   0 57731.1 1801.91   2
   3  -4   1 21594.4 943.373   3
  -3   4  -1 23065.0 1051.96   4
   3  -4   1 23478.5 891.001   2
  -3  -4  -1 21671.3 490.827   1
  -3  -4  -1 23827.1 1110.16   2
  -3   4  -2 18133.2 941.823   4
   3  -4   2 17631.2 833.006   2
  -3  -4  -2 18467.6 993.749   2
  -3  -4  -2 18350.4 574.866   1
  -3   4  -3 17152.7 927.110   4
  -3  -4  -3 16130.2 957.946   2
  -3  -4  -3 17113.8 656.203   1
  -3   4  -4 65758.7 2000.60   4
  -3  -4  -4 66468.6 2095.96   2
  -3  -4  -4 69387.2 1652.47   1
   3   4   5 25416.5 1013.50   1
  -3   4  -5 25254.2 1213.05   4
  -3  -4  -5 24438.8 990.100   1
  -3   4  -6 24204.4 1205.44   4
   3   4   6 21981.5 1016.90   1
  -3  -4  -6 22138.7 1014.43   1
  -3   4  -7 3433.83 505.305   4
  -3  -4  -7 3851.64 469.837   1
  -3   4  -7 4064.30 589.892   1
  -3  -4  -8 862.696 326.589   1
  -3   4  -8 1158.90 415.852   1
  -3   4  -9 242.709 327.398   1
  -3  -4  -9-117.911 264.401   1
  -3   4 -10 33946.9 1829.36   1
  -3  -4 -10 38413.7 1722.32   1
  -3   4 -11 7705.94 920.652   1
  -3  -4 -11 9255.86 891.433   1
  -3   4 -12 5890.10 818.100   1
  -3  -4 -12 5051.34 733.937   1
  -3   4 -13 1060.53 554.149   1
  -3  -4 -13 777.471 392.342   1
  -3  -4 -14 3306.96 654.916   1
  -3   4 -14 1471.22 564.042   1
  -3   4 -15 463.692 358.874   1
  -3  -4 -15 1072.75 490.804   1
  -3   4 -16 9969.48 1258.02   1
  -3  -4 -16 9231.17 1134.55   1
  -3  -4 -17 717.170 372.836   1
   3   5 -19 797.307 407.545   1
   3   5 -18 1744.80 566.608   1
   3   5 -17 1212.57 530.891   1
   3   5 -16 10956.2 1160.43   1
   3   5 -15 375.602 387.068   1
   3   5 -14 7242.44 875.567   1
   3   5 -13 58.8876 230.878   1
   3   5 -12 9209.51 865.474   1
   3   5 -11 5775.28 676.679   1
   3   5 -10 29523.8 1419.48   1
   3   5  -9 19300.5 1059.41   1
  -3  -5   9 18945.1 1282.63   2
  -3  -5   8 15927.6 923.754   1
   3   5  -8 15192.4 872.622   1
  -3   5   8 15850.7 701.418   2
  -3  -5   8 16994.2 1156.49   2
  -3  -5   7 78749.8 2060.54   1
   3   5  -7 77466.0 2011.29   1
  -3   5   7 76990.5 1637.98   2
  -3  -5   7 84129.7 2578.68   2
  -3  -5   6 74225.9 1864.83   1
  -3   5   6 74932.9 1454.44   2
   3   5  -6 76925.9 1855.22   1
  -3  -5   6 77857.1 2419.69   2
  -3  -5   5 50055.1 1633.80   3
  -3   5   5 45025.0 929.578   2
   3   5  -5 46949.6 1251.36   1
  -3  -5   5 49942.7 1848.31   2
  -3  -5   5 48541.6 1626.50   4
  -3  -5   4 18394.3 912.213   4
  -3  -5   4 20063.9 953.898   3
  -3   5   4 20751.7 979.084   3
   3   5  -4 19209.8 645.015   1
  -3   5   4 17761.5 465.282   2
  -3  -5   4 19490.2 1093.26   2
  -3  -5   3 3960.43 521.673   2
  -3  -5   3 5267.63 454.893   4
  -3  -5   3 3933.95 419.459   3
  -3   5   3 4760.54 450.099   3
   3   5  -3 4497.01 234.393   1
  -3   5   2 8099.03 574.953   3
  -3  -5   2 8573.85 523.895   4
  -3  -5   2 8916.57 714.070   2
   3  -5  -2 7914.43 344.632   2
   3  -5  -1 174.838 97.7043   2
  -3  -5   1 135.290 124.223   4
  -3  -5   1 280.907 254.457   2
   3  -5  -1 27.3685 179.043   3
   3   5  -1 157.347 212.199   3
  -3  -5   0 3472.05 455.298   2
   3   5   0 3226.71 380.875   3
   3  -5   0 2610.10 347.193   3
   3  -5   0 3248.58 293.230   2
  -3   5  -1 63627.1 1986.87   4
   3   5   1 64580.9 1799.33   3
   3  -5   1 64630.2 1771.40   3
   3  -5   1 69263.2 1655.52   2
  -3  -5  -1 64928.6 2002.31   2
   3   5   1 63592.4 1289.41   4
  -3   5  -2 57820.3 1888.55   4
   3   5   2 56423.1 1117.61   4
  -3  -5  -2 58788.6 1898.04   2
  -3  -5  -3 390.648 238.116   2
   3   5   3 746.695 110.903   4
  -3   5  -3 651.629 270.896   4
   3   5   3 931.898 177.432   1
  -3  -5  -3 791.931 150.856   1
  -3   5  -4 429.281 300.080   4
   3   5   4 571.547 165.510   1
  -3  -5  -4 552.270 180.431   1
  -3  -5  -4 640.839 309.712   2
   3   5   5 12333.5 684.275   1
  -3  -5  -5 12154.2 904.793   2
  -3  -5  -5 10970.8 651.511   1
  -3   5  -5 11740.9 873.513   4
   3   5   6 62370.4 1814.79   1
  -3  -5  -6 64202.0 1831.63   1
  -3   5  -6 61434.0 2140.99   4
  -3   5  -7 8619.31 875.210   1
  -3   5  -7 8934.85 851.465   4
  -3  -5  -7 7771.87 640.001   1
  -3   5  -8 9995.54 902.094   4
  -3   5  -8 12417.2 1071.31   1
  -3  -5  -8 10671.5 804.035   1
  -3   5  -9 6931.58 849.647   1
  -3  -5  -9 6745.17 687.681   1
  -3  -5 -10 55435.9 2130.54   1
  -3   5 -10 59694.3 2510.71   1
  -3   5 -11 1644.44 545.532   1
  -3  -5 -11 1880.16 456.172   1
  -3   5 -12 16648.6 1422.76   1
  -3  -5 -12 14165.4 1180.83   1
  -3   5 -13-17.6176 412.135   1
  -3  -5 -13 587.193 424.989   1
  -3   5 -14 15580.4 1465.29   1
  -3  -5 -14 13025.2 1222.50   1
  -3  -5 -15 51.7240 314.394   1
  -3   5 -15 384.720 437.494   1
  -3  -5 -16 364.796 403.048   1
  -3   5 -16 515.536 468.436   1
  -3  -5 -17 501.008 459.230   1
   3   6 -19 1311.62 652.035   1
   3   6 -18 3430.22 744.649   1
   3   6 -17 3004.05 687.101   1
   3   6 -16 1365.71 509.469   1
   3   6 -15 3193.02 658.767   1
   3   6 -14 155.448 252.396   1
   3   6 -13 9415.90 955.882   1
   3   6 -12 246.139 365.957   1
   3   6 -11 117401. 3223.23   1
   3   6 -10 168.807 286.269   1
  -3  -6  10 148.014 341.262   2
   3   6  -9 5648.12 567.289   1
  -3  -6   9 6394.07 778.443   2
  -3   6   9 5468.13 412.853   2
   3   6  -8 16351.7 914.140   1
  -3   6   8 15386.6 605.932   2
  -3  -6   8 15722.2 1149.02   2
  -3   6   7 66555.1 1287.80   2
   3   6  -7 71247.3 1900.41   1
  -3  -6   7 71363.8 2429.44   2
  -3  -6   6 2175.70 476.547   2
   3   6  -6 2456.42 323.768   1
   3   6  -5 2694.74 289.879   1
  -3  -6   5 3844.04 544.338   2
  -3  -6   5 3940.14 450.261   3
  -3   6   5 3738.32 459.937   3
   3   6  -4 172.952 113.843   1
  -3  -6   4-56.5850 197.759   2
  -3  -6   4 339.693 181.467   3
  -3   6   4 349.493 196.548   3
  -3  -6   4 51.2273 191.610   4
  -3  -6   3 10966.0 693.893   4
  -3  -6   3 10688.9 661.525   3
  -3   6   3 11167.5 677.803   3
   3   6  -3 9671.25 358.199   1
  -3  -6   3 10098.2 811.099   2
  -3  -6   2 4859.50 551.045   2
  -3  -6   2 4452.00 415.600   4
   3  -6  -2 4486.17 212.017   2
  -3  -6   1 94600.6 2081.76   4
   3   6  -1 97476.3 2258.67   3
   3  -6  -1 95686.6 1742.62   2
  -3  -6   1 92143.7 2560.13   2
   3   6   0 41525.9 1363.16   3
   3  -6   0 43732.2 1390.19   3
   3   6   0 42545.8 1184.60   4
   3  -6   0 43356.3 1148.27   2
  -3  -6   0 42065.6 1612.70   2
  -3   6  -1 11274.4 853.961   4
   3   6   1 11720.6 537.300   4
   3   6   1 11728.3 694.249   3
   3  -6   1 12648.5 715.929   3
   3  -6   1 11386.9 609.499   2
  -3  -6  -1 10626.9 795.580   2
   3   6   2 4669.26 323.624   4
   3   6   2 4130.55 244.304   1
  -3   6  -2 5015.06 600.717   4
  -3  -6  -2 4519.65 549.399   2
  -3  -6  -3 3595.78 480.545   2
   3   6   3 3679.58 283.961   4
   3   6   3 3655.35 288.750   1
  -3   6  -3 3867.68 520.230   4
  -3   6  -4 29329.9 1441.29   4
   3   6   4 32164.1 1025.54   1
   3   6   4 30574.0 876.962   4
  -3  -6  -4 30440.5 1418.07   2
   3   6   5 52477.9 1492.83   1
  -3   6  -5 50634.8 1963.41   4
  -3  -6  -5 48671.2 1883.29   2
  -3  -6  -5 50750.4 1482.94   1
   3   6   6 4767.87 477.780   1
  -3   6  -6 5545.64 684.141   4
  -3  -6  -6 4594.25 463.683   1
  -3  -6  -7 27072.8 1213.79   1
  -3   6  -7 26129.8 1467.63   4
  -3   6  -8 11797.0 1087.02   1
  -3   6  -8 10751.8 987.720   4
  -3  -6  -8 11956.3 850.040   1
  -3   6  -9 116416. 3650.27   1
  -3  -6  -9 116538. 3129.41   1
  -3   6 -10 609.486 398.599   1
  -3  -6 -10 1120.58 377.298   1
  -3  -6 -11 168.159 245.915   1
  -3   6 -11 1354.06 411.599   1
  -3   6 -12 1214.85 543.449   1
  -3  -6 -12 59.6684 297.849   1
  -3   6 -13 2062.24 638.743   1
  -3  -6 -13 1582.82 491.403   1
  -3   6 -14 11462.8 1293.72   1
  -3  -6 -14 12119.8 1160.69   1
  -3   6 -15 20129.8 1751.29   1
  -3  -6 -15 21073.3 1605.37   1
  -3  -6 -16 5139.22 849.443   1
  -3  -6 -17 6614.70 994.531   1
   3   7 -18 4801.51 874.648   1
   3   7 -17 2158.11 654.269   1
   3   7 -16 131.285 284.032   1
   3   7 -15 991.792 430.890   1
   3   7 -14 931.134 408.677   1
   3   7 -13 1945.27 480.427   1
   3   7 -12 54492.5 2183.49   1
  -3  -7  11 4849.51 727.173   2
   3   7 -11 3839.24 569.303   1
   3   7 -10 38369.0 1629.86   1
  -3   7  10 36293.8 1116.45   2
  -3  -7  10 39334.0 2001.80   2
  -3  -7   9 8481.92 914.196   2
  -3   7   9 7101.70 393.040   2
   3   7  -9 9194.96 759.902   1
  -3   7   8 45292.0 901.608   2
  -3   7   8 44679.1 886.104   2
  -3  -7   8 51347.7 2152.36   2
   3   7  -8 48839.7 1648.81   1
  -3  -7   7 4661.93 664.323   2
   3   7  -7 5104.26 499.195   1
  -3  -7   6 5488.41 698.402   2
   3   7  -6 6642.78 500.763   1
  -3  -7   5 27114.5 1171.25   3
  -3   7   5 27794.8 1205.87   3
  -3  -7   5 27835.2 1460.03   2
   3   7  -5 29627.8 968.224   1
  -3  -7   4 13924.8 787.898   3
  -3   7   4 15045.0 822.543   3
  -3  -7   4 13951.4 1006.19   2
   3   7  -4 14609.0 576.781   1
  -3  -7   3 33749.5 1329.85   4
   3   7  -3 32217.7 774.519   1
  -3   7   3 35353.4 1241.09   3
  -3  -7   3 33699.4 1534.23   2
  -3  -7   2 12031.0 734.461   4
  -3  -7   2 12194.4 903.376   2
   3   7  -1 30597.0 1136.30   4
   3  -7  -1 29969.1 760.094   2
  -3  -7   1 30356.3 1416.69   2
   3   7   0 11769.2 642.441   4
  -3   7   0 12898.2 955.528   4
   3   7   0 10308.9 650.444   3
   3  -7   0 11739.3 689.167   3
   3  -7   0 11912.1 543.337   2
  -3  -7   0 11854.1 857.514   2
   3   7   1 26170.3 938.344   4
  -3   7  -1 22890.8 1292.16   4
   3   7   1 26206.7 1068.00   3
   3  -7   1 24563.8 1021.21   3
  -3  -7  -1 27337.7 1313.48   2
   3   7   2 7768.95 346.082   1
  -3   7  -2 7467.93 748.163   4
   3   7   2 8127.62 497.767   4
  -3  -7  -2 7594.18 710.958   2
   3  -7   2 7677.62 565.560   3
  -3  -7  -3 5291.81 620.294   2
   3   7   3 5142.48 348.861   1
   3   7   3 4995.57 383.367   4
  -3   7  -3 5111.84 657.612   4
   3   7   4 29208.4 958.809   4
   3   7   4 29164.6 982.081   1
  -3   7  -4 29751.8 1532.22   4
  -3  -7  -4 29979.2 1447.73   2
   3   7   5 7409.20 536.822   1
  -3   7  -5 7236.55 797.110   4
  -3  -7  -5 8293.62 764.943   2
  -3   7  -6 4185.62 672.328   4
   3   7   6 3413.55 412.528   1
  -3   7  -7 45248.7 2032.09   4
  -3  -7  -7 43126.0 1572.88   1
  -3  -7  -8 2974.78 433.528   1
  -3   7  -8 4248.17 715.060   1
  -3   7  -8 2839.69 599.860   4
  -3   7  -9 27681.5 1740.53   1
  -3  -7  -9 29320.3 1436.45   1
  -3   7  -9 29667.7 1717.69   4
  -3  -7 -10 5077.83 638.598   1
  -3   7 -10 5600.48 841.238   1
  -3   7 -11 4082.81 763.631   1
  -3  -7 -11 5062.74 675.695   1
  -3  -7 -12 1377.00 456.646   1
  -3   7 -12 1692.10 591.840   1
  -3   7 -13 13663.2 1380.56   1
  -3  -7 -13 14431.9 1230.75   1
  -3   7 -14 2126.13 675.182   1
  -3  -7 -14 1689.52 509.670   1
  -3   7 -15 41.5811 331.586   1
  -3  -7 -15 246.256 300.424   1
  -3  -7 -16 8276.88 1049.65   1
  -3  -7 -17 2190.26 667.548   1
   3   8 -18 1709.55 554.335   1
   3   8 -17 63.8898 331.959   1
   3   8 -16 3536.50 705.402   1
   3   8 -15 2234.54 533.546   1
   3   8 -14 2139.68 565.620   1
   3   8 -13 913.436 324.884   1
  -3  -8  13 1564.13 535.695   2
  -3  -8  12 7462.64 965.152   2
   3   8 -12 9011.52 888.160   1
   3   8 -11 3564.86 537.696   1
  -3  -8  11 2991.63 687.208   2
   3   8 -10 5399.10 632.089   1
  -3  -8  10 5346.17 781.542   2
   3   8  -9 4650.08 547.005   1
  -3  -8   9 5743.79 798.968   2
  -3  -8   8 10268.3 977.986   2
   3   8  -8 12342.5 826.759   1
  -3  -8   7 7557.58 842.995   2
   3   8  -7 6813.33 570.641   1
  -3  -8   6 13690.9 1086.35   2
   3   8  -6 13283.7 733.089   1
  -3  -8   5 490.181 365.944   2
   3   8  -5 256.346 145.619   1
  -3  -8   5 369.115 200.939   3
  -3   8   5-330.451 198.745   3
  -3  -8   4 5685.46 670.407   2
  -3  -8   4 5992.44 516.220   3
  -3   8   4 6069.50 526.849   3
   3   8  -4 6167.08 391.711   1
  -3  -8   3 195.456 305.303   2
   3   8  -3 497.019 128.389   1
   3   8  -2 15512.1 439.632   1
  -3  -8   2 17103.3 935.549   4
   3   8  -2 16598.1 923.329   4
  -3  -8   2 18262.2 1141.22   2
   3  -8  -1 22927.8 608.110   2
  -3  -8   1 22917.6 1263.39   2
   3   8   0 7748.34 593.462   4
   3   8   0 9198.28 613.253   3
  -3   8   0 9555.24 878.438   4
   3  -8   0 7875.43 441.465   2
  -3  -8   0 7907.94 757.633   2
   3   8   1 6501.73 266.618   1
   3   8   1 6026.63 491.287   4
  -3   8  -1 6690.50 747.045   4
   3  -8   1 6557.24 507.593   3
  -3  -8  -1 6338.55 667.607   2
   3   8   1 6722.07 541.645   3
   3   8   2 52608.1 1508.55   4
  -3   8  -2 52483.0 2119.16   4
   3   8   2 52853.0 1139.57   1
   3   8   2 52907.9 1622.85   3
   3  -8   2 51818.3 1572.13   3
  -3  -8  -2 52024.5 1946.08   2
  -3  -8  -3 3375.76 494.997   2
   3   8   3 2732.55 262.686   1
   3   8   3 2520.93 323.945   4
  -3   8  -3 3744.18 636.162   4
   3   8   4 19042.7 800.503   1
  -3   8  -4 20022.7 1318.00   4
   3   8   4 18955.0 844.214   4
  -3  -8  -4 21532.3 1238.14   2
  -3  -8  -5 10950.9 915.584   2
  -3   8  -5 8787.54 899.816   4
   3   8   5 10636.6 644.802   1
   3   8   5 9274.12 595.337   4
  -3   8  -6 38916.7 1926.86   4
  -3   8  -7 59821.6 2478.41   4
  -3   8  -8 1503.77 493.839   4
  -3   8  -8 1352.83 510.356   1
  -3   8  -9 1730.95 511.837   4
  -3   8  -9 2940.53 647.253   1
  -3   8 -10 29967.8 1896.60   1
  -3   8 -11 2306.32 682.258   1
  -3  -8 -11 618.738 332.287   1
  -3   8 -12-57.6481 347.069   1
  -3  -8 -12 344.244 329.878   1
  -3   8 -13 2749.57 697.709   1
  -3  -8 -13 4155.44 693.556   1
  -3  -8 -14 2256.78 549.556   1
  -3   8 -14 1157.66 536.616   1
  -3  -8 -15 164.261 377.939   1
  -3  -8 -16-60.7952 317.823   1
   3   9 -17 123.628 359.193   1
   3   9 -16 5926.98 902.629   1
   3   9 -15 956.834 464.867   1
  -3  -9  15 564.572 461.761   2
  -3  -9  14 4999.63 917.793   2
   3   9 -14 5014.09 756.199   1
  -3  -9  13 1569.37 542.999   2
   3   9 -13 2243.51 511.052   1
   3   9 -12 421.909 322.256   1
  -3  -9  12 166.519 398.479   2
  -3  -9  11 504.473 350.446   2
   3   9 -11 723.196 363.763   1
  -3  -9  10 59830.7 2622.22   2
   3   9 -10 58306.5 2115.30   1
   3   9  -9 568.733 269.404   1
  -3  -9   9 1642.72 533.817   2
  -3  -9   8 32982.0 1847.89   2
   3   9  -8 32486.2 1376.25   1
  -3  -9   7 40104.0 1992.53   2
   3   9  -7 41651.7 1469.47   1
  -3  -9   6 4320.37 666.498   2
   3   9  -6 5146.17 458.859   1
  -3  -9   5 1503.98 477.243   2
  -3  -9   5 997.206 235.338   3
  -3   9   5 1059.62 241.740   3
   3   9  -5 810.653 220.913   1
   3   9  -4 33864.8 1020.75   1
  -3   9   4 33240.4 1234.50   3
  -3  -9   4 33546.8 1677.03   2
   3   9  -3 9575.36 456.128   1
  -3  -9   3 9622.91 885.754   2
   3   9  -2 5654.28 621.170   4
   3   9  -2 5526.18 299.179   1
  -3  -9   2 6200.22 708.834   2
   3   9  -1 5214.37 252.029   1
  -3  -9   1 5995.41 665.225   2
  -3   9   1 6347.85 765.726   4
   3   9  -1 5301.29 559.547   4
   3  -9  -1 5377.56 232.520   2
   3   9  -1 5128.09 259.421   1
   3  -9  -1 4836.45 222.015   2
  -3  -9   0 652.017 300.168   2
   3   9   0 496.299 225.135   4
  -3   9   0 376.908 349.377   4
   3   9   0 233.335 71.4420   1
   3  -9   0 205.523 99.9494   2
   3   9   1 11109.1 724.957   4
  -3   9  -1 9709.85 945.123   4
   3   9   1 11187.9 669.505   3
  -3  -9  -1 11551.2 928.300   2
   3   9   1 10407.5 408.273   1
   3   9   2-24.9749 156.104   4
  -3   9  -2 634.415 445.607   4
   3   9   2 225.685 157.648   3
   3  -9   2 478.929 227.283   3
  -3  -9  -2 58.3414 299.009   2
   3   9   2 287.276 120.787   1
  -3  -9  -3 2044.76 447.260   2
   3   9   3 1551.32 312.186   4
  -3   9  -3 2322.08 550.097   4
   3  -9   3 1760.51 305.632   3
   3   9   3 1752.73 327.915   3
  -3   9  -4 26844.9 1611.56   4
  -3  -9  -4 25968.3 1417.47   2
   3   9   4 25841.2 1093.43   4
  -3   9  -5 293.481 356.876   4
   3   9   5 282.967 153.089   4
  -3  -9  -5 123.686 225.672   2
  -3   9  -6 13453.2 1188.59   4
   3   9   6 13469.0 780.521   4
  -3   9  -7 35234.6 1956.69   4
  -3   9  -8 8626.91 1005.75   4
  -3   9  -9 4973.92 780.804   4
  -3   9  -9 5199.75 882.340   1
  -3   9 -10-9.24274 402.839   4
  -3   9 -10 666.405 444.469   1
  -3   9 -11 16979.1 1509.41   1
  -3   9 -12 37238.8 2282.74   1
  -3   9 -13 11060.4 1301.37   1
  -3 -10  14 2925.59 716.544   2
  -3 -10  13 938.618 562.767   2
   3  10 -12 420.560 295.660   1
  -3 -10  12-351.036 298.277   2
  -3 -10  11 5018.97 835.620   2
   3  10 -11 6212.09 719.651   1
  -3 -10  10 15746.0 1368.75   2
   3  10 -10 16465.0 1093.30   1
  -3 -10   9 9550.68 1067.33   2
   3  10  -9 9863.06 811.982   1
  -3 -10   8 5958.48 813.737   2
   3  10  -8 6870.46 635.366   1
  -3 -10   7 1254.04 496.731   2
   3  10  -7 1315.46 306.619   1
   3  10  -6 28553.2 1144.09   1
  -3 -10   6 30822.4 1732.41   2
  -3 -10   5 1806.13 448.336   2
   3  10  -5 2412.41 328.979   1
   3  10  -4 30376.8 1009.29   1
  -3 -10   4 28998.2 1606.00   2
   3  10  -3 68306.7 1530.69   1
   3  10  -3 68482.1 2292.34   4
  -3 -10   3 71244.5 2536.59   2
   3  10  -2 47067.9 1818.12   4
   3  10  -2 45308.4 1084.52   1
  -3 -10   2 46513.0 1981.67   2
   3  10  -1 11.2093 70.3726   1
   3  10  -1 231.003 264.656   4
  -3  10   1 227.053 274.230   4
  -3 -10   1 389.462 302.349   2
  -3 -10   0 86.0453 278.601   2
  -3  10   0 10.2861 305.669   4
   3  10   0 451.985 313.146   4
   3 -10   0 88.0210 71.5490   2
  -3 -10  -1 1601.25 374.345   2
  -3  10  -1 2061.85 510.547   4
   3  10   1 1956.97 377.201   4
   3  10   2 11933.7 794.166   4
  -3  10  -2 12325.7 1133.68   4
   3  10   2 12063.7 709.679   3
   3 -10   2 10811.8 643.568   3
  -3 -10  -2 10841.6 913.277   2
  -3 -10  -3-87.0726 212.432   2
   3  10   3 310.206 231.711   4
  -3  10  -3 283.552 366.241   4
   3  10   3 202.367 197.028   3
   3 -10   3 88.4126 120.244   3
  -3  10  -4 14317.7 1230.33   4
   3  10   4 12627.9 810.226   4
  -3 -10  -4 12625.8 1005.77   2
   3 -10   4 13397.7 791.003   3
  -3  10  -5 491.779 418.778   4
   3  10   5 227.387 202.121   4
  -3 -10  -5-12.2761 212.816   2
  -3  10  -6 2969.45 648.293   4
   3  10   6 2918.52 419.465   4
  -3  10  -7 24285.1 1698.64   4
  -3  10  -8 2511.55 601.321   4
  -3  10  -9 840.641 469.599   1
  -3  10  -9 644.202 446.987   4
  -3  10 -10 2000.55 630.339   4
  -3  10 -10 4869.90 880.556   1
  -3  10 -11 3283.04 697.430   1
  -3  10 -12 2026.61 704.629   1
  -3  10 -13 21719.8 1867.05   1
  -3 -11  13 1465.83 573.959   2
  -3 -11  12 304.246 414.977   2
  -3 -11  11-554.194 324.673   2
  -3 -11  10 3602.06 754.109   2
  -3 -11   9 4508.67 791.883   2
  -3 -11   8 2022.11 558.672   2
  -3 -11   7 645.443 396.366   2
  -3 -11   6 30061.6 1764.62   2
  -3 -11   5 16250.9 1270.03   2
  -3 -11   4 3823.74 615.978   2
  -3 -11   3 486.159 325.387   2
   3  11  -3 673.974 368.307   4
  -3  11   2 5017.39 761.018   4
  -3 -11   2 6025.17 768.398   2
   3  11  -2 6837.99 732.718   4
   3  11  -1 13868.1 995.098   4
  -3  11   1 15911.3 1314.99   4
  -3 -11   1 15448.3 1143.89   2
  -3  11   0 11481.7 1111.27   4
   3  11   0 12499.2 917.606   4
  -3 -11   0 11628.6 985.040   2
  -3 -11  -1 3441.69 575.857   2
   3  11   1 2310.04 408.631   4
  -3  11  -1 2890.49 611.724   4
  -3  11  -2 7833.00 962.337   4
   3  11   2 5960.88 621.558   4
  -3 -11  -2 7296.68 785.808   2
  -3  11  -3 15720.4 1329.58   4
   3  11   3 17024.7 1012.20   4
  -3 -11  -3 17615.3 1193.02   2
  -3  11  -4 850.741 367.802   4
   3  11   4 620.794 251.183   4
  -3 -11  -4 1290.35 410.129   2
  -3  11  -5 15119.2 1333.25   4
  -3 -11  -5 15545.9 1140.37   2
  -3  11  -6 751.904 366.487   4
  -3  11  -7 4935.70 819.998   4
  -3  11  -8 3043.10 678.491   4
  -3  11  -9 11876.6 1286.71   4
  -3  11  -9 10038.0 1180.15   1
  -3  11 -10 1212.98 431.533   1
  -3  11 -10 1415.03 560.378   4
  -3  11 -11 708.264 599.857   1
  -3  11 -12 1669.01 625.379   1
  -3 -12  12 1198.03 446.881   2
  -3 -12  11 2126.64 619.879   2
  -3 -12  10 2440.15 627.462   2
  -3 -12   9 730.253 456.879   2
  -3 -12   8 2145.52 618.274   2
  -3 -12   7 4469.58 739.112   2
  -3 -12   6 8584.55 977.207   2
  -3 -12   5 8906.81 968.190   2
  -3 -12   4 1808.73 471.646   2
  -3  12   3 154.471 277.042   4
  -3 -12   3 560.273 331.163   2
   3  12  -3 251.524 270.290   4
   3  12  -2 2427.46 488.873   4
  -3 -12   2 2127.74 503.571   2
  -3  12   2 2049.46 578.785   4
  -3 -12   1 37.4996 244.668   2
   3  12  -1 506.579 394.990   4
  -3  12   1 491.981 433.082   4
   3  12   0 8958.27 836.854   4
  -3  12   0 8588.83 992.374   4
  -3 -12   0 9573.54 925.349   2
  -3 -12  -1 1681.00 437.817   2
  -3  12  -1 3058.22 689.366   4
   3  12   1 2689.12 466.466   4
   3  12   2 10942.8 874.250   4
  -3  12  -2 11022.4 1172.06   4
  -3 -12  -2 10020.6 971.187   2
  -3 -12  -3 999.875 345.819   2
   3  12   3 733.812 321.941   4
  -3  12  -4 17002.5 1480.45   4
  -3 -12  -4 16152.4 1180.11   2
  -3  12  -5 3180.99 703.971   4
  -3 -12  -5 3359.01 573.373   2
  -3  12  -6 3680.06 754.625   4
  -3  12  -7 1508.66 571.659   4
  -3  12  -8 14876.6 1471.64   4
  -3  12  -9 355.907 390.019   1
  -3  12  -9 1448.26 594.152   4
  -3  12 -10 360.723 324.833   1
  -3  12 -10 403.515 394.224   4
  -3  12 -11 4323.03 841.580   1
  -3 -13  11-53.5721 380.243   2
  -3 -13  10 8975.54 1146.34   2
  -3 -13   9-0.84651 370.712   2
  -3 -13   8 2201.55 630.375   2
  -3 -13   7 151.621 329.851   2
  -3 -13   6 11146.6 1141.17   2
  -3 -13   5 2611.19 580.723   2
  -3 -13   4 5114.01 784.812   2
  -3  13   4 3618.21 723.824   4
   3  13  -3 16.2413 343.230   4
  -3  13   3 971.917 561.520   4
  -3 -13   3 258.481 260.688   2
  -3 -13   2 6647.49 794.189   2
   3  13  -2 6275.33 765.975   4
  -3  13   2 7405.11 1021.43   4
  -3 -13   1 3489.76 619.800   2
  -3  13   1 3413.37 739.916   4
   3  13  -1 3502.96 597.679   4
   3  13   0 5324.52 689.200   4
  -3  13   0 4402.44 781.239   4
  -3 -13   0 5729.69 760.891   2
  -3 -13  -1 563.906 305.909   2
   3  13   1 1394.74 430.121   4
  -3  13  -1 219.608 525.043   4
  -3 -13  -2-179.112 276.356   2
  -3  13  -2-69.1963 377.809   4
  -3 -13  -3 1037.30 372.429   2
  -3  13  -3 1317.78 447.397   4
  -3  13  -4-143.519 394.600   4
  -3 -13  -4-15.6479 258.735   2
  -3  13  -5 4093.22 810.103   4
  -3 -13  -5 4289.97 665.807   2
  -3  13  -6 546.664 454.862   4
  -3  13  -7 100.237 439.423   4
  -3  13  -8 5484.26 983.625   4
  -3  13  -9 2300.93 641.117   1
  -3 -14  10 167.228 419.352   2
  -3 -14   9 8681.48 1124.13   2
  -3 -14   8 5379.23 889.551   2
  -3 -14   7-387.110 379.231   2
  -3 -14   6-542.993 382.391   2
  -3  14   5 10558.3 1225.76   4
  -3 -14   5 13941.6 1273.01   2
  -3 -14   4 3783.82 715.182   2
  -3  14   4 2934.80 707.592   4
   3  14  -3 638.784 358.218   4
  -3 -14   3 235.457 274.885   2
   3  14  -2 2212.32 523.465   4
  -3 -14   2 1582.43 473.854   2
  -3  14   2 2638.09 655.202   4
  -3 -14   1-89.4718 260.945   2
   3  14  -1-69.6235 257.834   4
  -3  14   1-182.709 356.458   4
  -3 -14   0 416.731 333.140   2
  -3  14   0 368.744 368.556   4
  -3 -14  -1 108.065 250.164   2
  -3  14  -1 223.669 368.701   4
  -3 -14  -2 5216.53 723.066   2
  -3  14  -2 4954.73 903.212   4
  -3  14  -3 1788.51 667.858   4
  -3  14  -4 3689.90 861.666   4
  -3  14  -5 1485.24 611.399   4
  -3  14  -6-218.016 460.957   4
  -3  14  -8 3380.02 774.478   1
  -3 -15   9 998.994 559.171   2
  -3 -15   8 2532.73 621.394   2
  -3 -15   7 1418.89 478.621   2
  -3 -15   6 605.157 426.651   2
  -3  15   6 236.069 410.797   4
  -3 -15   5 7115.22 972.812   2
  -3  15   5 5284.47 967.681   4
  -3 -15   4 2212.50 545.100   2
  -3  15   4 1348.76 646.000   4
   3  15  -3 3693.46 727.001   4
  -3 -15   3 2222.21 566.286   2
  -3  15   3 3521.76 778.180   4
  -3  15   2 221.767 537.866   4
  -3 -15   2 176.768 274.699   2
  -3  15   1 860.043 584.364   4
  -3  15   0 1251.43 486.346   4
  -3  15  -1 14645.9 1492.47   4
  -3  15  -2 1427.26 484.889   4
  -3 -16   7 407.187 311.870   2
   4   0 -19 415.784 598.851   1
   4   0 -18 1022.13 560.906   1
   4   0 -17 1347.16 553.352   1
   4   0 -16 3738.23 764.636   1
   4   0 -15 964.325 434.754   1
   4   0 -14 5590.07 796.208   1
   4   0 -13-98.8243 304.780   1
   4   0 -12 362.547 315.158   1
  -4   0  11-278.605 280.905   2
  -4   0  10 32502.5 1544.41   2
  -4   0   9-185.555 259.530   2
  -4   0   8 18479.5 1066.41   2
  -4   0   7 367.640 248.979   2
  -4   0   6 65646.1 1954.36   1
  -4   0   6 64282.0 1958.49   2
  -4   0   5-34.7459 218.082   2
  -4   0   5-64.9485 231.190   1
  -4   0   4 565587. 8743.91   2
   4   0  -4 563802. 8765.43   2
   4   0  -3 229.632 207.742   2
  -4   0   3 80.0680 202.430   2
  -4   0   2 38694.1 1380.75   2
   4   0  -2 38114.4 1377.01   2
  -4   0   1 972.059 251.158   2
   4   0  -1 118.038 191.444   2
  -4   0   0 1081.96 285.415   2
  -4   0  -1 53.7518 111.019   4
  -4   0  -1-45.4018 192.301   2
  -4   0  -2 42353.4 1563.32   2
  -4   0  -2 41209.6 1062.90   4
  -4   0  -3 123.778 108.963   4
  -4   0  -4 13836.0 616.794   4
  -4   0  -5 2.81750 211.345   1
  -4   0  -6 6409.27 642.713   1
   4   0   6 6175.79 471.890   4
   4   0   7 28.1021 145.222   4
  -4   0  -7-52.7006 220.334   1
  -4   0  -8 55837.0 2112.31   1
   4   0   8 49021.7 1608.39   4
  -4   0  -9 294.572 271.420   1
  -4   0 -10 50486.8 2178.64   1
  -4   0 -11 89.0950 337.433   1
  -4   0 -12 69131.6 2788.39   1
  -4   0 -13 793.766 430.329   1
  -4   0 -14 1009.16 517.421   1
  -4   0 -15-157.584 353.838   1
  -4   0 -16 10745.2 1254.17   1
   4   1 -19 3717.81 762.309   1
   4   1 -18 619.610 522.349   1
   4  -1 -17 3568.17 786.439   1
   4   1 -17 2430.77 628.566   1
   4  -1 -16 5389.03 849.500   1
   4   1 -16 5349.63 839.903   1
   4   1 -15 4279.19 722.089   1
   4   1 -14 7732.20 911.665   1
   4   1 -13 3015.22 577.831   1
   4   1 -12 6.39553 284.536   1
   4   1 -11 15452.8 1099.97   1
  -4  -1  11 13172.3 1069.69   2
  -4   1  11 15239.7 1054.07   2
   4   1 -10 9601.91 835.711   1
  -4   1  10 9350.28 802.471   2
  -4  -1  10 9168.20 872.037   2
  -4   1   9 8963.06 744.254   2
  -4  -1   9 9797.27 838.582   2
  -4   1   8 305.119 237.944   2
  -4  -1   8-181.713 249.960   2
  -4   1   7 20285.7 1026.03   2
  -4  -1   7 21313.3 1152.26   2
  -4  -1   6 24326.0 1076.27   1
  -4   1   6 24704.3 1102.50   2
  -4  -1   6 23253.1 1154.90   2
  -4   1   5 131371. 3025.61   1
  -4  -1   5 136460. 2860.40   1
  -4   1   5 132116. 2903.40   2
  -4  -1   5 142264. 3178.72   2
  -4   1   4 313.816 233.713   2
  -4  -1   4 196.611 204.713   2
   4  -1  -4 16.2434 166.192   2
  -4  -1   4 208.222 172.514   1
  -4   1   3 38292.9 1329.59   2
  -4  -1   3 38600.4 1440.55   2
   4  -1  -3 40705.6 1359.09   2
  -4   1   2 51911.0 1565.17   2
  -4  -1   2 52938.7 1694.62   2
   4  -1  -2 48383.4 1522.75   2
  -4   1   1 99542.9 2353.37   2
  -4  -1   1 100774. 2515.00   2
   4  -1  -1 95623.0 2324.76   2
  -4   1   0 22645.1 1026.04   2
  -4  -1   0 20427.2 1046.23   2
   4  -1   0 20268.8 962.865   2
  -4  -1  -1 3948.31 476.710   2
  -4  -1  -1 3674.31 237.063   4
  -4   1  -1 3898.50 350.342   4
   4  -1   1 4552.04 477.031   2
  -4   1  -1 4364.67 482.527   2
  -4  -1  -2 22690.6 593.440   4
  -4   1  -2 21272.0 832.079   4
  -4   1  -3 57736.0 1502.01   4
  -4  -1  -3 58011.3 1674.40   1
  -4  -1  -3 56289.6 1936.76   2
  -4   1  -4 110204. 2343.57   4
  -4  -1  -4 109266. 2598.09   1
  -4  -1  -5 1628.97 375.680   1
  -4   1  -5 2060.20 397.667   1
  -4   1  -5 1053.01 229.386   4
   4   1   6 32938.1 1013.72   4
   4  -1   6 34392.5 1237.11   4
  -4  -1  -6 33227.2 1418.06   1
  -4   1  -6 35068.3 1551.57   1
   4   1   7 1311.49 244.767   4
  -4  -1  -7 1193.03 335.478   1
   4  -1   7 916.056 276.775   4
  -4   1  -7 711.257 353.748   1
  -4  -1  -8 42774.4 1801.21   1
   4   1   8 42755.4 1372.74   4
  -4   1  -8 41841.2 1859.30   1
   4   1   9 64.1904 169.547   4
  -4   1  -9 223.322 334.072   1
  -4  -1  -9 761.731 320.508   1
  -4   1 -10 234.319 324.151   1
  -4  -1 -10 759.001 394.619   1
  -4   1 -11 2507.73 579.158   1
  -4  -1 -11 3358.98 590.975   1
  -4  -1 -12 6407.31 839.432   1
  -4   1 -12 6134.92 846.584   1
  -4  -1 -13 1366.64 526.157   1
  -4   1 -13 1186.03 546.991   1
  -4   1 -14 10861.1 1207.89   1
  -4  -1 -14 11065.3 1164.50   1
  -4  -1 -15 1089.71 565.602   1
  -4   1 -15-43.1445 389.214   1
  -4   1 -16 7058.69 1063.32   1
  -4  -1 -16 6393.00 986.854   1
   4   2 -19 4824.93 916.424   1
   4   2 -18 480.942 499.658   1
   4   2 -17 379.695 397.969   1
   4   2 -16 3408.02 672.552   1
   4   2 -15-117.249 294.255   1
   4   2 -14 1271.71 502.710   1
   4   2 -13 8489.95 886.418   1
   4   2 -12 11596.3 1015.09   1
  -4  -2  12 10559.4 1017.60   2
   4   2 -11 37.8226 273.348   1
  -4  -2  11 94.9895 364.226   2
  -4   2  11-0.81915 202.640   2
   4   2 -10 662.432 283.236   1
  -4   2  10 842.905 311.676   2
  -4  -2  10 256.066 228.915   2
   4   2  -9 616.807 327.828   1
  -4   2   9 397.259 252.974   2
  -4  -2   9 1261.66 418.005   2
  -4  -2   8 4509.60 599.691   2
  -4   2   8 4658.76 507.490   2
  -4  -2   7 2388.47 367.565   1
  -4   2   7 1739.11 291.524   2
  -4  -2   7 2193.44 447.990   2
  -4   2   6 52923.1 1581.32   2
  -4  -2   6 52060.3 1857.56   2
  -4  -2   6 48892.4 1529.47   1
  -4   2   5 11898.3 696.723   2
  -4  -2   5 13067.2 693.880   1
  -4  -2   5 13573.8 903.854   2
  -4  -2   4 53981.1 1427.70   1
  -4   2   4 56999.7 1566.20   2
  -4  -2   4 54512.0 1833.81   2
   4  -2  -4 52731.4 1537.11   2
  -4  -2   3 22507.6 812.586   1
  -4   2   3 22791.8 938.976   2
  -4  -2   3 24727.5 1166.96   2
   4  -2  -3 24669.4 988.242   2
   4   2  -2 164773. 3553.81   3
  -4   2   2 161703. 3152.34   2
  -4  -2   2 161408. 3500.84   2
   4  -2  -2 158740. 3155.48   2
  -4   2   1 3855.14 400.690   2
  -4  -2   1 4704.55 514.917   2
   4   2  -1 3712.52 480.042   3
   4  -2  -1 4132.17 421.079   2
  -4  -2   0 3662.18 467.569   2
   4   2   0 4775.22 545.201   3
   4  -2   0 4212.72 432.746   2
  -4   2   0 4499.23 433.283   2
  -4   2  -1 32292.1 1153.94   4
  -4  -2  -1 32214.3 1372.24   2
   4  -2   1 33025.9 1265.30   2
  -4   2  -2 74722.6 1876.11   4
  -4  -2  -2 71641.8 1718.34   1
  -4  -2  -2 69600.0 2194.97   2
   4  -2   2 72215.6 2058.07   2
  -4   2  -3 28657.9 1097.70   4
  -4  -2  -3 28776.9 1358.94   2
  -4  -2  -3 27121.5 1032.16   1
  -4   2  -4 4379.47 449.258   4
  -4  -2  -4 4392.93 445.032   1
  -4   2  -5 65130.5 1871.04   4
  -4  -2  -5 64450.9 1896.85   1
  -4  -2  -6 330.349 260.348   1
  -4   2  -6 71.8460 193.354   4
   4   2   6 180.476 109.144   4
   4  -2   6-252.075 166.638   4
  -4   2  -6 257.836 296.657   1
  -4  -2  -7 36634.1 1538.66   1
  -4   2  -7 37065.8 1733.85   1
   4   2   7 37669.0 1091.35   4
  -4  -2  -8 8750.74 799.403   1
   4   2   8 7857.45 520.329   4
  -4   2  -8 8724.96 854.753   1
  -4  -2  -9 128602. 3450.51   1
  -4   2  -9 126975. 3659.14   1
  -4   2 -10 19326.6 1391.41   1
  -4  -2 -10 22497.9 1376.41   1
  -4   2 -11 5465.12 796.340   1
  -4  -2 -11 6654.96 825.533   1
  -4   2 -12 20695.0 1532.29   1
  -4  -2 -12 17548.7 1350.11   1
  -4   2 -13 20859.9 1616.67   1
  -4  -2 -13 16810.2 1374.81   1
  -4  -2 -14 3385.64 682.011   1
  -4   2 -14 4901.83 830.685   1
  -4   2 -15 12063.8 1328.82   1
  -4  -2 -15 8562.49 1067.08   1
  -4  -2 -16 1045.05 542.395   1
[truncated: 1,413,729 more chars]
