# Supplementary material for: Synthesis and crystal structures of five fluorinated diphenidine derivatives
Source: Acta Crystallogr E Crystallogr Commun. 2025 Feb 14;81(Pt 3):229–34. doi: 10.1107/S2056989025001288 (PMC11891590; doi:10.1107/S2056989025001288)
Supplement: Supplementary file 2 [file e-81-00229-Vsup2.hkl]

data_V                                                                          
_shelx_title ' OS2 recollect3 in P21/c No14' 
_shelx_refln_list_code          4                                               
_shelx_F_calc_maximum      178.04                                               
_exptl_crystal_F_000       808.00                                               
_reflns_d_resolution_high  0.7703                                               
                                                                                
loop_                                                                           
 _space_group_symop_operation_xyz                                               
 'x, y, z'                                                                      
 '-x, y+1/2, -z+1/2'                                                            
 '-x, -y, -z'                                                                   
 'x, -y-1/2, z-1/2'                                                             
                                                                                
_cell_length_a     9.3155                                                       
_cell_length_b    22.2529                                                       
_cell_length_c     8.2699                                                       
_cell_angle_alpha  90.000                                                       
_cell_angle_beta   90.165                                                       
_cell_angle_gamma  90.000                                                       
                                                                                
_shelx_F_squared_multiplier     1.000                                           
                                                                                
loop_                                                                           
 _refln_index_h                                                                 
 _refln_index_k                                                                 
 _refln_index_l                                                                 
 _refln_F_squared_calc                                                          
 _refln_F_squared_meas                                                          
 _refln_F_squared_sigma                                                         
 _refln_observed_status                                                         
   2   0   0        286.20        322.05        24.95 o                         
   3   0   0         32.81         20.82        11.18 o                         
   4   0   0       2692.89       2987.33        98.72 o                         
   5   0   0       2492.36       2540.98       121.30 o                         
   6   0   0       2664.64       2593.35       113.45 o                         
   7   0   0        580.31        555.11        57.84 o                         
   8   0   0       1264.96       1236.75        92.59 o                         
   9   0   0       1685.45       1616.60       114.94 o                         
  10   0   0        458.75        412.34        68.90 o                         
  11   0   0         18.86         44.59        19.87 o                         
   2   1   0        908.51        959.10        30.21 o                         
   3   1   0        284.60        288.87        27.79 o                         
   4   1   0        720.05        741.74        30.61 o                         
   5   1   0        655.52        676.25        37.45 o                         
   6   1   0         87.96        104.19        14.96 o                         
   7   1   0         79.37         29.79        28.55 o                         
   8   1   0          1.36          2.65        11.84 o                         
   9   1   0        257.36        234.56        30.08 o                         
  10   1   0          6.03         12.26        21.11 o                         
  11   1   0         10.09         -6.50        16.46 o                         
   2   2   0      17772.24      19157.31       141.20 o                         
   3   2   0       1689.29       1920.66        44.48 o                         
   4   2   0       3091.92       3042.91        79.53 o                         
   5   2   0        600.61        598.92        37.96 o                         
   6   2   0       1731.22       1684.94        54.40 o                         
   7   2   0        141.75        145.00        22.68 o                         
   8   2   0         20.67         13.49        14.59 o                         
   9   2   0        452.04        382.86        67.44 o                         
  10   2   0        576.56        461.43        66.29 o                         
  11   2   0        125.61        156.62        41.85 o                         
   1   3   0        604.80        648.46        23.23 o                         
   2   3   0         69.68         69.46         9.46 o                         
   3   3   0        160.16        165.63        12.99 o                         
   4   3   0       1042.14       1029.15        30.92 o                         
   5   3   0        516.84        616.45        33.38 o                         
   6   3   0        113.51        136.04        21.88 o                         
   7   3   0        548.56        555.13        35.40 o                         
   8   3   0         54.48         58.40        25.56 o                         
   9   3   0       2115.98       2031.64       126.25 o                         
  10   3   0          0.80         13.57        21.42 o                         
  11   3   0         60.37         58.01        31.15 o                         
   0   4   0       1831.45       1923.66        34.80 o                         
   1   4   0         66.36         74.01        13.75 o                         
   2   4   0        581.23        626.85        20.32 o                         
   3   4   0       1531.65       1667.65        41.39 o                         
   4   4   0       1429.36       1597.23        40.34 o                         
   5   4   0        410.85        608.28        31.24 o                         
   6   4   0       2185.37       2136.85       117.47 o                         
   7   4   0        233.59        221.35        39.96 o                         
   8   4   0       2754.10       2725.04       138.09 o                         
   9   4   0        411.97        395.37        56.94 o                         
  10   4   0        659.92        676.19        83.70 o                         
  11   4   0         80.43         41.74        26.83 o                         
   1   5   0        685.23        784.43        42.11 o                         
   2   5   0        162.88        144.45        13.29 o                         
   3   5   0       1135.04       1166.17        35.11 o                         
   4   5   0         64.55         73.07         9.08 o                         
   5   5   0          1.93          8.60         7.61 o                         
   6   5   0          0.38        -11.99        17.59 o                         
   7   5   0        325.33        352.74        52.10 o                         
   8   5   0         26.53        105.31        39.45 o                         
   9   5   0         58.18         77.24        31.18 o                         
  10   5   0         22.52         30.00        20.76 o                         
  11   5   0        155.63         94.25        36.30 o                         
   0   6   0       1990.10       1993.19        43.43 o                         
   1   6   0          1.21         -1.67         5.22 o                         
   2   6   0       7055.16       7104.34       332.06 o                         
   3   6   0          5.75          1.15        11.05 o                         
   4   6   0       5700.60       6105.99        82.37 o                         
   5   6   0        623.58        651.77        41.93 o                         
   6   6   0         14.48         14.41        20.89 o                         
   7   6   0       1009.33       1047.16        91.21 o                         
   8   6   0       1666.16       1619.89       120.67 o                         
   9   6   0        590.19        604.06        53.15 o                         
  10   6   0        487.53        493.60        72.27 o                         
  11   6   0         27.38          9.08        26.19 o                         
   1   7   0       2410.08       2484.36        78.15 o                         
   2   7   0        757.97        775.07        29.76 o                         
   3   7   0        773.58        796.36        36.84 o                         
   4   7   0       1732.62       2076.81        73.14 o                         
   5   7   0       1015.22       1146.10        65.82 o                         
   6   7   0        158.45        180.38        40.58 o                         
   7   7   0         32.97         79.12        36.13 o                         
   8   7   0        173.27        150.24        42.56 o                         
   9   7   0         22.34         61.65        29.48 o                         
  10   7   0         95.84         80.69        33.02 o                         
  11   7   0          0.11         29.65        26.69 o                         
   0   8   0       5674.30       5858.73        88.08 o                         
   1   8   0        712.42        731.24        35.95 o                         
   2   8   0       7937.40       8261.95       174.09 o                         
   3   8   0        331.18        326.56        23.49 o                         
   4   8   0       4514.77       4974.91       112.51 o                         
   5   8   0        272.90        377.35        48.62 o                         
   6   8   0         88.81         89.15        28.23 o                         
   7   8   0        192.20        182.57        40.27 o                         
   8   8   0          0.10         20.04        24.97 o                         
   9   8   0        250.10        236.22        47.94 o                         
  10   8   0        259.83        295.58        92.56 o                         
  11   8   0         33.05         24.01        24.75 o                         
   1   9   0       2583.79       2586.17       105.99 o                         
   2   9   0       5994.24       6189.70       122.59 o                         
   3   9   0        294.87        271.87        21.45 o                         
   4   9   0         20.62         18.23        16.09 o                         
   5   9   0        711.51        840.06        71.81 o                         
   6   9   0         17.24         10.35        17.94 o                         
   7   9   0       1180.63       1261.72       102.59 o                         
   8   9   0         47.35         49.94        37.02 o                         
   9   9   0        522.61        603.72        81.99 o                         
  10   9   0         58.59         62.15        33.75 o                         
  11   9   0          8.66         33.47        28.02 o                         
   0  10   0         11.30          6.08         5.19 o                         
   1  10   0        750.03        809.29        43.32 o                         
   2  10   0        603.97        589.44        33.13 o                         
   3  10   0         26.85         21.86         7.24 o                         
   4  10   0        788.91        824.47        69.70 o                         
   5  10   0        128.83        126.00        32.99 o                         
   6  10   0       2116.47       2148.84       127.73 o                         
   7  10   0          5.57         36.89        28.50 o                         
   8  10   0         94.24         84.07        37.36 o                         
   9  10   0         13.65         -1.06        20.75 o                         
  10  10   0        137.58        190.04        57.45 o                         
  11  10   0        185.72        207.43        60.14 o                         
   1  11   0         84.12         71.86        20.59 o                         
   2  11   0        456.49        471.38        30.23 o                         
   3  11   0       1995.31       1974.88        57.26 o                         
   4  11   0        102.61         96.61        24.06 o                         
   5  11   0        331.55        318.20        49.44 o                         
   6  11   0         50.36         73.49        25.65 o                         
   7  11   0          0.08         13.82        14.30 o                         
   8  11   0          7.86         48.21        28.85 o                         
   9  11   0        278.90        327.92        61.26 o                         
  10  11   0          0.15         34.32        29.03 o                         
  11  11   0        692.66        705.43        95.45 o                         
   0  12   0        423.09        483.78        30.21 o                         
   1  12   0       3983.85       4230.70       144.62 o                         
   2  12   0          0.72         -2.40        10.66 o                         
   3  12   0        569.61        491.63        24.51 o                         
   4  12   0       1974.96       2063.48       115.00 o                         
   5  12   0        234.23        226.57        43.84 o                         
   6  12   0       1281.93       1337.29       104.27 o                         
   7  12   0        345.72        370.70        60.69 o                         
   8  12   0        206.36        213.77        50.85 o                         
   9  12   0          6.81         77.48        38.21 o                         
  10  12   0         57.94        114.58        47.78 o                         
   1  13   0       4497.69       4406.46       153.94 o                         
   2  13   0         18.35          9.06         6.10 o                         
   3  13   0        206.71        212.82        16.36 o                         
   4  13   0       2158.76       2115.62       118.68 o                         
   5  13   0          3.46          1.63        17.45 o                         
   6  13   0         74.42        103.15        35.39 o                         
   7  13   0        427.37        416.18        64.52 o                         
   8  13   0         22.84         32.25        26.58 o                         
   9  13   0         45.85         26.01        31.77 o                         
  10  13   0         23.63         37.26        34.19 o                         
   0  14   0       2588.28       2144.25        66.99 o                         
   1  14   0        105.55        149.21        33.13 o                         
   2  14   0        680.52        618.81        35.84 o                         
   3  14   0          0.30          6.45         6.19 o                         
   4  14   0        621.24        634.95        46.85 o                         
   5  14   0         45.14         46.54        22.66 o                         
   6  14   0         99.28        129.77        38.72 o                         
   7  14   0         67.15         53.73        28.77 o                         
   8  14   0         36.74         41.92        25.16 o                         
   9  14   0          2.72         40.33        29.46 o                         
  10  14   0        137.88        226.30        60.04 o                         
   1  15   0       1286.57       1134.77       105.42 o                         
   2  15   0         23.77         31.24        11.80 o                         
   3  15   0        454.99        421.78        24.22 o                         
   4  15   0         78.25         70.98        18.71 o                         
   5  15   0       1268.84       1206.09       101.57 o                         
   6  15   0        281.95        330.08        58.96 o                         
   7  15   0        213.91        195.33        46.19 o                         
   8  15   0          2.58         13.51        29.06 o                         
   9  15   0         29.03         87.13        42.39 o                         
  10  15   0         58.56        163.91        55.46 o                         
   0  16   0        106.07         88.46        13.54 o                         
   1  16   0        652.22        645.74        34.96 o                         
   2  16   0        396.65        395.15        56.14 o                         
   3  16   0       1666.25       1489.69       140.61 o                         
   4  16   0        409.60        368.99        51.91 o                         
   5  16   0        237.48        236.32        48.42 o                         
   6  16   0        120.39        135.15        45.27 o                         
   7  16   0         53.07         73.85        30.79 o                         
   8  16   0         13.92         10.01        23.86 o                         
   9  16   0         93.62        111.85        45.96 o                         
   1  17   0        276.55        241.39        22.77 o                         
   2  17   0         42.55         49.57        24.56 o                         
   3  17   0        989.20        873.04        43.69 o                         
   4  17   0        221.86        215.59        25.01 o                         
   5  17   0        508.26        410.78        64.93 o                         
   6  17   0         62.81         91.36        40.28 o                         
   7  17   0        160.92        156.45        41.28 o                         
   8  17   0          9.65         18.88        26.23 o                         
   9  17   0         57.63         70.75        49.51 o                         
   0  18   0        253.78        220.84        43.86 o                         
   1  18   0         54.75         57.56        14.15 o                         
   2  18   0          8.36          9.63         8.24 o                         
   3  18   0          0.83         -0.36        10.28 o                         
   4  18   0        397.46        374.35        62.29 o                         
   5  18   0         78.85         67.37        31.10 o                         
   6  18   0        272.93        301.26        63.69 o                         
   7  18   0         18.74         64.17        29.65 o                         
   8  18   0        232.80        269.15        58.97 o                         
   9  18   0         12.40         56.81        41.23 o                         
   1  19   0        496.73        486.31        32.37 o                         
   2  19   0        422.49        391.51        30.63 o                         
   3  19   0       1542.87       1140.59       209.49 o                         
   4  19   0         26.19         42.41        26.69 o                         
   5  19   0          3.91        -16.44        16.44 o                         
   6  19   0        326.28        327.14        62.75 o                         
   7  19   0        118.77        163.75        52.11 o                         
   8  19   0         18.65         62.29        40.60 o                         
   0  20   0        316.71        234.15        43.94 o                         
   1  20   0        135.69        131.87        16.93 o                         
   2  20   0         14.90         15.39        20.95 o                         
   3  20   0         77.96        112.15        36.72 o                         
   4  20   0         68.64         77.37        32.73 o                         
   5  20   0        563.60        573.29        78.58 o                         
   6  20   0          0.64          3.98        26.39 o                         
   7  20   0         21.88         56.86        39.56 o                         
   8  20   0          7.42         30.06        38.04 o                         
   1  21   0        676.48        711.36        79.21 o                         
   2  21   0         16.89         40.90        30.31 o                         
   3  21   0        403.90        384.53        62.77 o                         
   4  21   0          0.37          5.42        23.88 o                         
   5  21   0        403.61        478.46        73.63 o                         
   6  21   0         33.05          9.39        20.97 o                         
   7  21   0         40.84         85.91        40.64 o                         
   0  22   0        244.47        269.53        51.67 o                         
   1  22   0         36.22         22.09        14.09 o                         
   2  22   0        289.64        306.31        57.67 o                         
   3  22   0        104.23         80.77        33.56 o                         
   4  22   0         50.04        110.17        45.87 o                         
   5  22   0         43.71         46.66        31.34 o                         
   6  22   0         77.45         36.73        33.39 o                         
   7  22   0         62.63         95.71        42.04 o                         
   1  23   0         48.20         51.07        16.41 o                         
   2  23   0          6.72         15.82        28.19 o                         
   3  23   0        113.07         81.25        33.98 o                         
   4  23   0          1.18         66.50        36.76 o                         
   5  23   0        752.92        700.35        93.72 o                         
   6  23   0         14.06         23.60        24.50 o                         
   0  24   0        251.88        260.02        53.18 o                         
   1  24   0         36.29         45.11        19.75 o                         
   2  24   0         48.78        105.86        39.26 o                         
   3  24   0         27.52        143.41        42.83 o                         
   4  24   0         31.02        -11.69        19.38 o                         
   5  24   0          1.02         43.49        33.36 o                         
   6  24   0         13.51         59.67        38.29 o                         
   1  25   0          8.86          9.68        25.15 o                         
   2  25   0         28.88         69.80        35.02 o                         
   3  25   0         20.74         47.83        32.50 o                         
   4  25   0          0.30         70.19        35.97 o                         
   5  25   0        482.87        564.47        88.33 o                         
   0  26   0          1.23         30.50        28.74 o                         
   1  26   0         15.80         56.04        24.93 o                         
   2  26   0        359.14        339.99        46.51 o                         
   3  26   0          1.91          2.77        21.29 o                         
   4  26   0          2.09         15.70        23.66 o                         
   1  27   0        262.80        283.57        53.69 o                         
   2  27   0        125.90        165.43        35.39 o                         
 -10   1   1        282.26        206.14        42.69 o                         
  -9   1   1       1723.92       1641.16       110.04 o                         
  -8   1   1          5.46         13.60        10.89 o                         
  -7   1   1         31.73         20.60         8.40 o                         
  -6   1   1          7.53          5.97        10.24 o                         
  -5   1   1        857.41        923.26        30.41 o                         
  -4   1   1        681.19        726.83        21.64 o                         
  -3   1   1       2877.57       3245.29        68.10 o                         
  -2   1   1      10238.65      11368.38       100.52 o                         
  -1   1   1       2961.98       3006.89        45.26 o                         
   1   1   1       7021.91       6643.19       270.65 o                         
   2   1   1       7128.80       7664.58       141.01 o                         
   3   1   1       4545.97       4699.29       129.76 o                         
   4   1   1       3051.66       3067.07        81.60 o                         
   5   1   1        845.94        888.60        39.74 o                         
   6   1   1        244.28        225.07        26.59 o                         
   7   1   1        119.22        113.81        24.84 o                         
   8   1   1         97.66        101.60        20.69 o                         
   9   1   1        427.36        428.59        45.48 o                         
  10   1   1        145.68        176.41        28.59 o                         
  11   1   1        120.35         82.66        18.34 o                         
  12   1   1         12.84         14.55        19.68 o                         
 -10   2   1        782.34        744.93        81.57 o                         
  -9   2   1         72.59         71.36        29.06 o                         
  -8   2   1         27.04         17.51        18.66 o                         
  -7   2   1        551.05        612.90        56.52 o                         
  -6   2   1       2151.64       2121.05        68.84 o                         
  -5   2   1         37.65         24.89         6.44 o                         
  -4   2   1        110.75        120.57        12.58 o                         
  -3   2   1       2761.59       3169.17        45.07 o                         
  -2   2   1      10081.45      11031.03       188.58 o                         
  -1   2   1       2273.64       2483.90        45.39 o                         
   0   2   1       2283.41       2532.74        48.16 o                         
   1   2   1       1710.86       1594.06        38.34 o                         
   2   2   1          0.49          3.88        13.70 o                         
   3   2   1        516.64        541.94        32.08 o                         
   4   2   1       1787.26       1922.54        66.32 o                         
   5   2   1        163.05        214.27        26.65 o                         
   6   2   1       1341.03       1303.85        52.83 o                         
   7   2   1         27.79          4.65        11.75 o                         
   8   2   1         21.88         16.59        11.82 o                         
   9   2   1        171.89        193.83        29.78 o                         
  10   2   1         31.26         56.24        22.22 o                         
  11   2   1        275.56        297.75        60.81 o                         
  12   2   1         25.91         -0.98        32.38 o                         
 -10   3   1        174.42        161.35        39.31 o                         
  -9   3   1         60.36         69.47        16.72 o                         
  -8   3   1         28.71         19.78        20.03 o                         
  -7   3   1         64.46         63.38        23.46 o                         
  -6   3   1        323.18        372.59        46.09 o                         
  -5   3   1       2226.24       2439.13        55.80 o                         
  -4   3   1        132.84        188.02        14.14 o                         
  -3   3   1       9562.86      10240.27       127.34 o                         
  -2   3   1       2010.07       2336.84        41.08 o                         
  -1   3   1       5117.64       5089.76        73.69 o                         
   0   3   1        240.39        286.22        14.23 o                         
   1   3   1       3081.74       3258.55        78.52 o                         
   2   3   1        285.45        298.37        20.95 o                         
   3   3   1       5950.51       6251.81       263.26 o                         
   4   3   1       2630.52       2787.41        65.30 o                         
   5   3   1        742.29        791.06        47.92 o                         
   6   3   1       3941.02       4072.53       117.48 o                         
   7   3   1        328.81        378.55        31.82 o                         
   8   3   1       1507.96       1460.20        78.69 o                         
   9   3   1          0.10         19.41        14.65 o                         
  10   3   1        645.74        487.95        71.13 o                         
  11   3   1        397.93        270.57        63.38 o                         
 -10   4   1         26.76         33.44        23.46 o                         
  -9   4   1          1.07         12.55        18.32 o                         
  -8   4   1        108.98        122.66        30.31 o                         
  -7   4   1         39.58         53.80        19.18 o                         
  -6   4   1        245.09        258.20        40.38 o                         
  -5   4   1        245.03        275.80        18.64 o                         
  -4   4   1        185.57        196.59        16.09 o                         
  -3   4   1       3937.97       4400.94        98.56 o                         
  -2   4   1      13902.03      14533.98       217.31 o                         
  -1   4   1      11455.46      11845.25       346.12 o                         
   0   4   1        405.55        347.49        25.78 o                         
   1   4   1        757.99        676.61        41.13 o                         
   2   4   1        278.78        299.61        22.89 o                         
   3   4   1       6109.38       6408.95       108.61 o                         
   4   4   1        770.04        776.02        35.34 o                         
   5   4   1        457.46        440.91        37.71 o                         
   6   4   1        458.45        474.37        41.36 o                         
   7   4   1       2326.66       2391.63        96.81 o                         
   8   4   1        835.78        774.54        79.60 o                         
   9   4   1        181.95        193.44        43.00 o                         
  10   4   1         17.25         52.07        27.94 o                         
  11   4   1         50.28         50.06        29.21 o                         
 -10   5   1          2.83          5.67        16.82 o                         
  -9   5   1          0.70         28.04        20.05 o                         
  -8   5   1        206.22        194.98        41.22 o                         
  -7   5   1        487.50        446.70        56.73 o                         
  -6   5   1        203.90        223.69        24.32 o                         
  -5   5   1         27.95         26.55         8.52 o                         
  -4   5   1         10.41         14.92         6.43 o                         
  -3   5   1         97.68        104.47        11.22 o                         
  -2   5   1       1676.89       1843.36        48.95 o                         
  -1   5   1      31697.57      33791.04       269.75 o                         
   0   5   1       1022.30       1046.88        74.41 o                         
   1   5   1        544.62        571.72        39.06 o                         
   2   5   1        500.94        403.55        39.75 o                         
   3   5   1       2268.06       2353.82        69.40 o                         
   4   5   1        121.73        152.01        20.54 o                         
   5   5   1       1291.34       1261.69        88.55 o                         
   6   5   1       3542.79       3868.93       167.68 o                         
   7   5   1       1426.75       1565.28       112.35 o                         
   8   5   1       2315.56       2175.01       142.63 o                         
   9   5   1         27.42         45.03        26.03 o                         
  10   5   1         98.01         67.85        37.67 o                         
  11   5   1         36.50         44.53        27.63 o                         
 -10   6   1         87.21         91.95        31.92 o                         
  -9   6   1        247.62        211.47        45.57 o                         
  -8   6   1        105.96         86.49        25.92 o                         
  -7   6   1        311.11        303.34        47.18 o                         
  -6   6   1         87.27         93.06        28.44 o                         
  -5   6   1        224.47        258.04        28.40 o                         
  -4   6   1        116.37        136.50        12.97 o                         
  -3   6   1       6085.49       6516.33        86.44 o                         
  -2   6   1        204.93        221.43        18.82 o                         
  -1   6   1        935.14        954.47        33.86 o                         
   0   6   1         82.91         79.47        10.62 o                         
   1   6   1        214.57        201.21        25.65 o                         
   2   6   1       1749.65       1506.52       188.62 o                         
   3   6   1         74.01         75.99        10.21 o                         
   4   6   1       1172.78       1326.22        44.07 o                         
   5   6   1         18.28         18.89        11.25 o                         
   6   6   1        151.95        205.33        27.54 o                         
   7   6   1         16.05          2.99        15.63 o                         
   8   6   1         63.02         60.93        21.03 o                         
   9   6   1        273.98        268.00        39.86 o                         
  10   6   1        345.83        454.03        71.32 o                         
  11   6   1        195.86        151.38        47.62 o                         
 -10   7   1          1.87          5.63        24.37 o                         
  -9   7   1          5.16          9.23        19.55 o                         
  -8   7   1        538.78        562.05        70.84 o                         
  -7   7   1        588.87        631.66        69.32 o                         
  -6   7   1         10.77         29.23        14.66 o                         
  -5   7   1       1164.57       1212.50        53.72 o                         
  -4   7   1       2809.16       2996.79        67.64 o                         
  -3   7   1        459.86        534.63        25.77 o                         
  -2   7   1       3394.61       3539.56        63.38 o                         
  -1   7   1        217.44        249.86        15.43 o                         
   0   7   1       1179.37       1074.77        47.52 o                         
   1   7   1       4403.68       4788.13       121.18 o                         
   2   7   1        660.50        648.42        51.38 o                         
   3   7   1       1188.27       1111.41        33.95 o                         
   4   7   1        865.03        999.74        68.28 o                         
   5   7   1          6.38          3.28         9.94 o                         
   6   7   1        565.24        573.58        43.56 o                         
   7   7   1        209.94        157.03        42.42 o                         
   8   7   1        134.78        138.50        39.72 o                         
   9   7   1        749.92        718.18        88.49 o                         
  10   7   1         36.25         35.47        35.14 o                         
  11   7   1          0.10         33.70        27.50 o                         
 -10   8   1         82.74        118.40        36.23 o                         
  -9   8   1          2.37         96.60        40.12 o                         
  -8   8   1         77.15         91.03        33.63 o                         
  -7   8   1          9.55         11.96        17.31 o                         
  -6   8   1         25.74         54.61        30.17 o                         
  -5   8   1         13.88         29.72        15.43 o                         
  -4   8   1        930.29        990.98        47.04 o                         
  -3   8   1       3188.73       3506.25        82.05 o                         
  -2   8   1       1748.25       1934.93        57.49 o                         
  -1   8   1         24.31         32.67         6.84 o                         
   0   8   1        177.08        167.46        20.49 o                         
   1   8   1        146.44        105.68        30.62 o                         
   2   8   1        171.89        136.46        27.20 o                         
   3   8   1        323.53        248.42        37.94 o                         
   4   8   1         73.56         64.58        12.23 o                         
   5   8   1         86.47        116.54        18.62 o                         
   6   8   1        131.43        151.35        27.35 o                         
   7   8   1          0.65         -4.26        25.14 o                         
   8   8   1        923.20        988.27       102.64 o                         
   9   8   1        277.83        238.21        53.25 o                         
  10   8   1          5.06         -2.01        14.31 o                         
  11   8   1         90.47         80.25        37.78 o                         
 -10   9   1         17.46        -29.23        29.23 o                         
  -9   9   1        421.24        506.40        70.89 o                         
  -8   9   1        233.94        331.13        59.37 o                         
  -7   9   1       1005.69       1136.25        95.49 o                         
  -6   9   1         16.66         26.74        18.89 o                         
  -5   9   1        745.81        859.56        70.06 o                         
  -4   9   1        745.63        797.75        60.27 o                         
  -3   9   1          0.23          7.42         6.54 o                         
  -2   9   1       2826.88       3254.49        77.54 o                         
  -1   9   1       8712.14       8488.79       247.61 o                         
   0   9   1       5195.29       4901.81       108.68 o                         
   1   9   1         43.06         37.67         6.15 o                         
   2   9   1        169.21        139.86        27.52 o                         
   3   9   1        113.94        143.90        35.43 o                         
   4   9   1        167.47        132.24        33.45 o                         
   5   9   1       1012.89       1099.35        77.42 o                         
   6   9   1        119.31        141.91        36.76 o                         
   7   9   1        170.98        200.98        46.44 o                         
   8   9   1        134.88        145.12        45.01 o                         
   9   9   1          0.04          5.14        20.16 o                         
  10   9   1        178.31        303.36        65.13 o                         
  11   9   1         36.28         51.49        31.54 o                         
 -10  10   1         37.65         15.06        17.05 o                         
  -9  10   1        163.63        180.87        47.80 o                         
  -8  10   1          8.96         31.05        26.61 o                         
  -7  10   1         58.33         44.31        25.64 o                         
  -6  10   1        480.90        513.33        59.94 o                         
  -5  10   1         59.58         39.54        18.07 o                         
  -4  10   1        850.65        772.73        43.07 o                         
  -3  10   1        131.98        156.24        15.56 o                         
  -2  10   1         56.94         76.44        13.21 o                         
  -1  10   1        355.14        361.95        20.15 o                         
   0  10   1        398.12        416.72        26.70 o                         
   1  10   1        227.04        205.00        33.07 o                         
   2  10   1        252.66        216.13        34.42 o                         
   3  10   1        115.26         69.95        22.10 o                         
   4  10   1          3.58         15.76        14.21 o                         
   5  10   1        195.83        201.57        42.18 o                         
   6  10   1        824.44        926.97        86.22 o                         
   7  10   1        921.54        917.35        93.29 o                         
   8  10   1         24.41         58.50        35.18 o                         
   9  10   1        132.27        162.07        49.37 o                         
  10  10   1          0.63         34.69        31.97 o                         
  11  10   1         20.93         86.12        40.12 o                         
 -11  11   1          0.48         -0.13        24.56 o                         
 -10  11   1         15.73         25.26        18.77 o                         
  -9  11   1         45.33         66.58        21.19 o                         
  -8  11   1        713.80        766.32        85.62 o                         
  -7  11   1         96.17        110.71        36.01 o                         
  -6  11   1        487.33        562.24        65.05 o                         
  -5  11   1        283.80        258.68        28.52 o                         
  -4  11   1          1.10         -4.12         9.80 o                         
  -3  11   1       1597.12       1660.74        64.78 o                         
  -2  11   1        307.63        363.91        29.99 o                         
  -1  11   1        115.28        111.24        15.44 o                         
   0  11   1         20.81         31.90         8.40 o                         
   1  11   1       1365.62       1369.17        80.65 o                         
   2  11   1       2155.55       2315.49        60.37 o                         
   3  11   1       1236.85       1268.92        87.54 o                         
   4  11   1       1984.74       2056.95       116.08 o                         
   5  11   1        125.84        173.89        37.65 o                         
   6  11   1        465.77        501.13        66.79 o                         
   7  11   1         60.87         69.43        30.71 o                         
   8  11   1        200.07        227.92        54.57 o                         
   9  11   1        270.92        360.29        65.12 o                         
  10  11   1        541.53        540.87        85.17 o                         
 -10  12   1         49.30        117.86        41.45 o                         
  -9  12   1          2.49         24.92        23.77 o                         
  -8  12   1          2.29         -5.32        22.61 o                         
  -7  12   1        141.01        119.62        33.35 o                         
  -6  12   1          0.60         26.51        28.20 o                         
  -5  12   1        559.32        529.88        40.36 o                         
  -4  12   1        842.67        729.76        42.90 o                         
  -3  12   1        133.41        157.82        20.27 o                         
  -2  12   1        305.88        301.04        27.07 o                         
  -1  12   1        606.93        554.35        33.72 o                         
   0  12   1         37.89         37.15        10.78 o                         
   1  12   1        192.65        234.95        36.99 o                         
   2  12   1        930.49        935.74        37.05 o                         
   3  12   1        948.88       1062.31        81.01 o                         
   4  12   1        146.78        100.14        29.20 o                         
   5  12   1       1038.63       1108.88        94.35 o                         
   6  12   1        521.55        520.49        67.10 o                         
   7  12   1         91.27        108.32        35.24 o                         
   8  12   1         52.19         74.87        36.01 o                         
   9  12   1        103.67        127.05        43.21 o                         
  10  12   1         61.39        152.96        51.87 o                         
 -10  13   1        168.05        203.80        55.21 o                         
  -9  13   1        116.58        159.53        43.91 o                         
  -8  13   1        155.68        143.17        44.05 o                         
  -7  13   1          0.14        -24.18        24.18 o                         
  -6  13   1       1635.67       1729.45       118.38 o                         
  -5  13   1        218.67        225.50        28.08 o                         
  -4  13   1          2.48         13.39        17.69 o                         
  -3  13   1         35.92         43.63        13.40 o                         
  -2  13   1          1.46          2.19         7.93 o                         
  -1  13   1       1076.29        966.32        30.62 o                         
   0  13   1        114.03        150.39        18.65 o                         
   1  13   1       2190.16       2172.22        65.52 o                         
   2  13   1       1458.67       1551.40        49.89 o                         
   3  13   1        730.80        843.00        75.41 o                         
   4  13   1         62.18         93.97        24.84 o                         
   5  13   1        564.17        547.72        66.93 o                         
   6  13   1        173.29        180.19        42.61 o                         
   7  13   1        475.05        462.61        68.68 o                         
   8  13   1        210.38        184.41        49.01 o                         
   9  13   1        324.04        294.83        64.91 o                         
  10  13   1        182.52        195.07        55.57 o                         
 -10  14   1         48.44         62.95        36.68 o                         
  -9  14   1        147.14        183.02        52.68 o                         
  -8  14   1        536.36        531.30        75.39 o                         
  -7  14   1        400.60        355.92        57.70 o                         
  -6  14   1          4.44         72.44        30.82 o                         
  -5  14   1        110.91        124.97        21.01 o                         
  -4  14   1        192.83        202.05        24.54 o                         
  -3  14   1        101.55        106.00        20.67 o                         
  -2  14   1        506.63        504.30        35.92 o                         
  -1  14   1         38.00         34.08         7.23 o                         
   0  14   1        643.25        652.25        37.97 o                         
   1  14   1        473.41        451.51        31.79 o                         
   2  14   1         39.41         29.89        10.93 o                         
   3  14   1        921.79        939.02        47.78 o                         
   4  14   1        248.90        195.39        40.60 o                         
   5  14   1        881.60        931.51        89.26 o                         
   6  14   1        467.86        395.11        61.64 o                         
   7  14   1         43.03         70.85        34.47 o                         
   8  14   1         56.18         36.74        21.36 o                         
   9  14   1          3.36         83.77        40.53 o                         
  10  14   1          6.24         -6.49        36.44 o                         
 -10  15   1        112.20        157.83        52.63 o                         
  -9  15   1         70.48         88.79        45.14 o                         
  -8  15   1          0.37         10.36        27.51 o                         
  -7  15   1          3.75         34.44        23.38 o                         
  -6  15   1        125.41        156.02        37.39 o                         
  -5  15   1          0.80         15.60         9.79 o                         
  -4  15   1        269.14        223.69        26.07 o                         
  -3  15   1         83.77         78.41        19.25 o                         
  -2  15   1        540.30        526.09        39.14 o                         
  -1  15   1         13.35         18.39         5.01 o                         
   0  15   1         83.80         78.43        13.98 o                         
   1  15   1        434.56        389.28        29.87 o                         
   2  15   1        397.16        407.87        29.55 o                         
   3  15   1         67.77         78.81        15.65 o                         
   4  15   1        907.77        895.88        55.96 o                         
   5  15   1         40.08         33.77        23.95 o                         
   6  15   1        199.16        229.22        47.56 o                         
   7  15   1         43.53         67.05        41.89 o                         
   8  15   1         61.70        135.25        47.96 o                         
   9  15   1          0.83         -7.32        22.64 o                         
 -10  16   1        156.69        197.19        58.44 o                         
  -9  16   1         22.63         10.74        28.91 o                         
  -8  16   1        163.62        227.25        55.74 o                         
  -7  16   1        177.80        170.82        43.40 o                         
  -6  16   1         52.04         94.41        38.43 o                         
  -5  16   1        190.26        173.97        24.72 o                         
  -4  16   1        130.75        144.71        30.25 o                         
  -3  16   1         36.42         26.37        23.76 o                         
  -2  16   1        178.65        156.35        37.29 o                         
  -1  16   1         61.14         49.67        15.92 o                         
   0  16   1         43.41         45.22        11.79 o                         
   1  16   1         56.11         55.56        13.01 o                         
   2  16   1        292.11        139.17       106.72 o                         
   3  16   1        521.01        559.55        87.03 o                         
   4  16   1       1450.88       1603.41        80.97 o                         
   5  16   1        283.20        231.03        45.46 o                         
   6  16   1         39.56         46.11        32.07 o                         
   7  16   1         81.41        114.43        41.62 o                         
   8  16   1        153.43        155.75        46.33 o                         
   9  16   1         86.89        156.80        51.04 o                         
  -9  17   1         24.99         52.03        38.65 o                         
  -8  17   1         15.10         55.56        32.71 o                         
  -7  17   1         36.75         47.86        34.99 o                         
  -6  17   1          2.80         14.54        30.25 o                         
  -5  17   1         15.20         17.19        10.74 o                         
  -4  17   1        180.58        161.19        31.89 o                         
  -3  17   1         75.90         86.21        31.28 o                         
  -2  17   1        958.28        956.02        83.23 o                         
  -1  17   1         11.29         -0.19         4.82 o                         
   0  17   1        344.34        347.02        28.81 o                         
   1  17   1         10.03         27.71        11.48 o                         
   2  17   1       1744.81        749.32       561.09 o                         
   3  17   1        944.74       1024.60        48.78 o                         
   4  17   1         12.88         -5.70        23.48 o                         
   5  17   1        341.37        326.28        61.60 o                         
   6  17   1          5.43         29.35        31.07 o                         
   7  17   1         71.30         47.56        31.01 o                         
   8  17   1        216.05        287.61        59.34 o                         
   9  17   1        152.78        193.31        54.51 o                         
  -9  18   1          0.00         13.03        30.80 o                         
  -8  18   1        261.72        249.00        55.31 o                         
  -7  18   1         24.05         12.67        25.67 o                         
  -6  18   1        299.45        326.90        58.97 o                         
  -5  18   1        552.55        504.07        40.49 o                         
  -4  18   1          8.77          2.27         7.61 o                         
  -3  18   1        246.80        209.69        41.66 o                         
  -2  18   1        339.46        305.78        30.69 o                         
  -1  18   1         35.56         41.96        21.32 o                         
   0  18   1        135.31        119.79        18.92 o                         
   1  18   1        791.06        661.03        42.63 o                         
   2  18   1         52.65         36.44        16.71 o                         
   3  18   1          0.73         26.43        26.50 o                         
   4  18   1        129.57        112.69        35.88 o                         
   5  18   1        247.71        231.81        47.99 o                         
   6  18   1        758.61        634.24        83.81 o                         
   7  18   1        130.48        149.30        50.01 o                         
   8  18   1        133.79         79.10        39.78 o                         
  -9  19   1          9.63          7.69        21.64 o                         
  -8  19   1          9.24         30.42        25.20 o                         
  -7  19   1         85.73        117.69        39.10 o                         
  -6  19   1          0.17         45.69        29.50 o                         
  -5  19   1          7.98          4.50        22.75 o                         
  -4  19   1          2.62          4.84        26.13 o                         
  -3  19   1        213.77        239.38        50.96 o                         
  -2  19   1        253.06        236.85        36.09 o                         
  -1  19   1         17.98        -15.67        23.60 o                         
   0  19   1        338.66        351.71        27.60 o                         
   1  19   1          0.92          1.13         9.77 o                         
   2  19   1        116.20         90.08        17.51 o                         
   3  19   1          1.52          9.17        14.89 o                         
   4  19   1        529.82        501.26        67.76 o                         
   5  19   1         70.39        100.83        38.52 o                         
   6  19   1         20.55         55.38        32.29 o                         
   7  19   1         15.62         23.17        36.70 o                         
   8  19   1          7.00         32.15        36.34 o                         
  -8  20   1          1.39         36.17        35.06 o                         
  -7  20   1          0.40          8.72        20.62 o                         
  -6  20   1        368.77        291.70        58.71 o                         
  -5  20   1         46.55         13.23        23.20 o                         
  -4  20   1         81.57         76.59        27.88 o                         
  -3  20   1          4.44         53.04        32.75 o                         
  -2  20   1          5.17          8.58        17.39 o                         
  -1  20   1        141.25        137.89        26.40 o                         
   0  20   1        113.39        106.49        16.43 o                         
   1  20   1        300.68        239.44        30.55 o                         
   2  20   1        629.60        552.67        40.36 o                         
   3  20   1        565.42        478.77        71.54 o                         
   4  20   1         26.37         41.04        28.25 o                         
   5  20   1         12.91         30.44        23.11 o                         
   6  20   1          7.79         36.33        43.75 o                         
   7  20   1         24.52         75.05        43.99 o                         
   8  20   1         38.21         16.99        20.93 o                         
  -8  21   1         98.14         97.44        42.16 o                         
  -7  21   1          6.03         39.60        26.93 o                         
  -6  21   1        344.93        369.57        68.48 o                         
  -5  21   1        112.66        122.37        45.63 o                         
  -4  21   1         64.91         28.36        29.12 o                         
  -3  21   1          0.33        -26.29        26.57 o                         
  -2  21   1         24.35         32.72        31.82 o                         
  -1  21   1         37.45         46.85        15.27 o                         
   0  21   1         84.08        105.28        24.31 o                         
   1  21   1        721.25        673.54        46.57 o                         
   2  21   1         52.08         39.37        12.04 o                         
   3  21   1         30.67         32.28        15.48 o                         
   4  21   1          5.88          7.49        16.43 o                         
   5  21   1          1.02         43.45        26.77 o                         
   6  21   1        210.05        285.49        63.26 o                         
   7  21   1          0.00         12.56        23.67 o                         
  -7  22   1        123.81        179.61        50.28 o                         
  -6  22   1          8.12         70.77        46.48 o                         
  -5  22   1          0.14          6.95        26.88 o                         
  -4  22   1          0.58         10.46        14.98 o                         
  -3  22   1          2.52        -10.47        22.06 o                         
  -2  22   1         17.64          7.83        14.34 o                         
  -1  22   1         26.41         25.15        26.50 o                         
   0  22   1        682.69        700.62        58.59 o                         
   1  22   1        876.79        898.09        94.53 o                         
   2  22   1         19.91          9.47        16.27 o                         
   3  22   1         13.85          9.93        20.88 o                         
   4  22   1        195.49        124.51        45.32 o                         
   5  22   1          6.40         56.97        35.25 o                         
   6  22   1          2.39         33.03        30.40 o                         
   7  22   1        109.43        130.72        41.95 o                         
  -7  23   1         30.40         98.86        43.75 o                         
  -6  23   1          1.24         33.39        33.25 o                         
  -5  23   1         79.17         82.76        42.22 o                         
  -4  23   1          2.28        -16.53        16.53 o                         
  -3  23   1         38.22         84.18        34.23 o                         
  -2  23   1          0.09         38.76        33.75 o                         
  -1  23   1          2.08        -16.86        16.86 o                         
   0  23   1        454.40        467.89        48.60 o                         
   1  23   1          0.76         39.53        29.71 o                         
   2  23   1          0.19         46.39        32.69 o                         
   3  23   1         24.99         27.19        30.77 o                         
   4  23   1         15.43         81.19        34.64 o                         
   5  23   1         71.31         99.78        47.40 o                         
   6  23   1          0.33         30.09        27.98 o                         
  -6  24   1          6.89         22.32        28.81 o                         
  -5  24   1          1.47         11.00        17.42 o                         
  -4  24   1        111.70        145.16        41.00 o                         
  -3  24   1         80.62        145.83        50.62 o                         
  -2  24   1        194.13        229.19        54.20 o                         
  -1  24   1          5.55         17.58        13.75 o                         
   0  24   1         14.24         19.44        32.17 o                         
   1  24   1        255.35        309.27        43.82 o                         
   2  24   1        561.24        652.91        84.72 o                         
   3  24   1        161.21        182.19        48.69 o                         
   4  24   1          1.12         19.96        32.06 o                         
   5  24   1         91.11         53.65        33.90 o                         
  -5  25   1         10.32         71.64        37.51 o                         
  -4  25   1          0.21         34.41        30.86 o                         
  -3  25   1        109.60        150.24        46.96 o                         
  -2  25   1          6.03         26.94        19.03 o                         
  -1  25   1         22.61         26.47        31.45 o                         
   0  25   1        273.32        348.76        45.32 o                         
   1  25   1        168.61        172.72        49.21 o                         
   2  25   1         10.59         54.22        23.53 o                         
   3  25   1        107.28        160.32        45.45 o                         
   4  25   1         74.34         70.73        29.92 o                         
   5  25   1         14.34         41.80        34.36 o                         
  -4  26   1         29.24         45.52        39.97 o                         
  -3  26   1          5.24          2.31        22.80 o                         
  -2  26   1        249.97        272.65        42.29 o                         
  -1  26   1         47.86         36.20        43.45 o                         
   0  26   1         67.36        120.67        29.22 o                         
   1  26   1         27.99         37.07        24.29 o                         
   2  26   1         77.35        180.22        52.80 o                         
   3  26   1          1.71         -1.43        31.06 o                         
   4  26   1          3.02          0.82        25.89 o                         
  -3  27   1         32.31        -13.83        18.39 o                         
  -2  27   1          2.28         33.48        20.80 o                         
  -1  27   1          1.10         25.91        18.95 o                         
   0  27   1         10.07         39.07        56.20 o                         
   1  27   1          3.83         49.84        25.10 o                         
   2  27   1         52.52         86.50        42.70 o                         
  -7   0   2       1086.82       1071.23        69.73 o                         
  -6   0   2         67.15         81.23        15.50 o                         
  -5   0   2        439.32        474.12        27.67 o                         
  -4   0   2        349.99        409.93        21.40 o                         
  -3   0   2         74.35         70.20        10.77 o                         
  -2   0   2      14822.39      16016.88       118.76 o                         
  -1   0   2       8531.91       9700.57       152.19 o                         
   0   0   2       1185.67       1203.32        50.79 o                         
   1   0   2        360.66        393.13        27.24 o                         
   2   0   2         25.19          6.94         9.65 o                         
   5   0   2       5102.60       5350.16       176.36 o                         
   6   0   2        370.74        332.81        50.04 o                         
   7   0   2        519.14        497.27        62.88 o                         
   8   0   2       1315.89       1287.96       106.80 o                         
   9   0   2          2.84         -0.74        19.61 o                         
  10   0   2          0.06         20.95        31.39 o                         
  11   0   2        230.10        164.61        45.07 o                         
  -9   1   2         26.48         28.54        15.02 o                         
  -8   1   2          0.38          8.43        13.33 o                         
  -7   1   2        436.79        444.64        44.70 o                         
  -6   1   2         93.25         96.70        19.83 o                         
  -5   1   2        370.22        400.21        21.43 o                         
  -4   1   2       1637.98       1727.06        35.43 o                         
  -3   1   2       1934.22       2060.29        44.61 o                         
  -2   1   2         70.85         86.54         6.98 o                         
  -1   1   2       6020.86       7002.11        91.41 o                         
   0   1   2       2491.82       2403.42        48.95 o                         
   1   1   2       3373.59       3138.89        79.32 o                         
   2   1   2        869.82        909.56        52.47 o                         
   3   1   2         25.83         36.09        14.95 o                         
   4   1   2        134.09        138.14        30.82 o                         
   5   1   2        506.58        604.02        43.14 o                         
   6   1   2        229.24        231.46        29.97 o                         
   7   1   2        130.61         92.32        21.19 o                         
   8   1   2        146.57        159.03        32.37 o                         
   9   1   2         49.24         24.12        19.85 o                         
  10   1   2          0.19         -7.26        19.32 o                         
  11   1   2         24.22         27.75        21.15 o                         
  -9   2   2         58.25         37.10        15.38 o                         
  -8   2   2        968.94       1065.20        72.03 o                         
  -7   2   2         56.97         68.24        16.72 o                         
  -6   2   2       1723.99       1801.23        77.19 o                         
  -5   2   2       1868.39       2158.04        52.12 o                         
  -4   2   2       1303.04       1430.12        36.74 o                         
  -3   2   2        748.62        826.67        24.97 o                         
  -2   2   2         11.87         26.33         5.08 o                         
  -1   2   2       2461.77       2786.74        53.11 o                         
   0   2   2      15939.94      15697.49       249.96 o                         
   1   2   2         73.06         88.34        25.74 o                         
   2   2   2       7685.10       7942.81       112.72 o                         
   3   2   2       1337.63       1337.15        79.25 o                         
   4   2   2        458.77        502.05        53.31 o                         
   5   2   2          0.46         12.48        11.04 o                         
   6   2   2         32.08         27.17        12.85 o                         
   7   2   2          5.71        -11.34        15.99 o                         
   8   2   2        323.61        268.68        35.37 o                         
   9   2   2        465.96        458.37        47.19 o                         
  10   2   2          5.67          1.84        21.99 o                         
  11   2   2        326.53        278.22        48.07 o                         
  -9   3   2         69.87         70.21        19.47 o                         
  -8   3   2          4.93          8.45        14.65 o                         
  -7   3   2        131.84        126.82        25.14 o                         
  -6   3   2        844.00        928.08        44.67 o                         
  -5   3   2       1646.90       1792.86        65.22 o                         
  -4   3   2       1148.84       1226.85        31.10 o                         
  -3   3   2        224.65        242.47        15.81 o                         
  -2   3   2       7759.41       8679.92       152.20 o                         
  -1   3   2        804.56        853.16        23.35 o                         
   0   3   2      11581.79      11220.14       110.46 o                         
   1   3   2       1952.94       1722.65        47.11 o                         
   2   3   2       1097.49       1100.94        42.58 o                         
   3   3   2       2593.55       2964.13        98.07 o                         
   4   3   2        589.97        683.70        62.10 o                         
   5   3   2         80.01         84.21        19.52 o                         
   6   3   2         70.75         85.70        19.62 o                         
   7   3   2        781.82        726.01        61.82 o                         
   8   3   2        147.03        105.80        22.05 o                         
   9   3   2        111.57         79.70        21.69 o                         
  10   3   2        123.35         92.86        26.38 o                         
  11   3   2         23.47          3.11        25.54 o                         
  -9   4   2        215.78        194.09        36.41 o                         
  -8   4   2       1680.22       1698.04        94.35 o                         
  -7   4   2        806.63        868.69        47.04 o                         
  -6   4   2        654.87        720.71        62.01 o                         
  -5   4   2         95.60        103.80        10.99 o                         
  -4   4   2        191.59        201.29        13.41 o                         
  -3   4   2        779.52        869.86        29.94 o                         
  -2   4   2      19876.21      20413.67       489.37 o                         
  -1   4   2      11281.63      12012.25       143.92 o                         
   0   4   2       2949.56       2917.22        38.89 o                         
   1   4   2       3668.60       3492.06        69.55 o                         
   2   4   2        139.68        124.76        15.48 o                         
   3   4   2       2152.03       2053.12        67.72 o                         
   4   4   2         48.74        107.96        27.00 o                         
   5   4   2        404.63        490.52        41.00 o                         
   6   4   2        123.54        103.22        23.57 o                         
   7   4   2         65.79         27.25        14.80 o                         
   8   4   2       1046.62        969.60        67.98 o                         
   9   4   2        562.26        593.61        56.92 o                         
  10   4   2         28.99         32.99        31.53 o                         
  11   4   2        122.51         83.40        36.31 o                         
  -9   5   2       1115.06       1060.94        83.59 o                         
  -8   5   2         24.60         33.75        20.62 o                         
  -7   5   2        853.53        919.87        75.66 o                         
  -6   5   2          9.71         15.68        12.11 o                         
  -5   5   2        318.98        365.07        20.31 o                         
  -4   5   2         21.09         21.89         6.38 o                         
  -3   5   2        245.85        241.49        15.76 o                         
  -2   5   2       2998.83       3170.03        53.20 o                         
  -1   5   2         30.09         42.97         5.92 o                         
   0   5   2       1447.76       1448.66        30.83 o                         
   1   5   2        300.68        318.12        32.23 o                         
   2   5   2       1228.25       1217.49        48.73 o                         
   3   5   2       4595.15       4794.78       300.59 o                         
   4   5   2        198.03        210.64        38.50 o                         
   5   5   2       1291.92       1296.68        66.72 o                         
   6   5   2         77.18         45.50        16.92 o                         
   7   5   2       2132.73       1956.22       132.82 o                         
   8   5   2          4.79        -16.63        24.13 o                         
   9   5   2          0.73          2.40        15.04 o                         
  10   5   2        320.02        342.80        63.46 o                         
  11   5   2          0.11         64.09        36.88 o                         
  -9   6   2        177.77        217.29        42.29 o                         
  -8   6   2        235.47        223.57        40.16 o                         
  -7   6   2          4.21         -0.07        12.66 o                         
  -6   6   2       1604.07       1627.13       115.92 o                         
  -5   6   2          4.01          6.16         7.04 o                         
  -4   6   2       6210.72       6500.94        97.29 o                         
  -3   6   2       4823.52       5133.09        69.09 o                         
  -2   6   2       2177.73       2413.12        59.82 o                         
  -1   6   2       1465.36       1475.18        28.88 o                         
   0   6   2       1342.97       1211.26        64.75 o                         
   1   6   2        540.66        440.33        66.82 o                         
   2   6   2       1914.58       1712.83        83.80 o                         
   3   6   2       5163.94       5458.02       265.51 o                         
   4   6   2       1154.80       1270.65        87.05 o                         
   5   6   2        289.23        268.42        44.37 o                         
   6   6   2         45.89         35.82        22.70 o                         
   7   6   2         54.75         29.59        17.44 o                         
   8   6   2        645.44        582.10        80.72 o                         
   9   6   2          5.26          8.19        12.09 o                         
  10   6   2        114.48        179.22        49.45 o                         
  11   6   2        202.83        204.75        51.68 o                         
  -9   7   2        734.08        741.86        53.34 o                         
  -8   7   2          4.34         27.31        21.68 o                         
  -7   7   2        356.73        396.64        55.67 o                         
  -6   7   2        261.51        265.62        27.40 o                         
  -5   7   2         22.17         34.10        10.60 o                         
  -4   7   2         78.68         97.08        12.97 o                         
  -3   7   2        618.71        626.11        38.56 o                         
  -2   7   2        551.49        675.62        34.04 o                         
  -1   7   2        890.63        969.63        26.18 o                         
   0   7   2         92.25         92.28        13.03 o                         
   1   7   2        173.69        210.93        32.40 o                         
   2   7   2       1403.67       1535.52        58.76 o                         
   3   7   2       1607.47       1708.16        97.40 o                         
   4   7   2        112.50         82.77        25.70 o                         
   5   7   2          0.01         25.91        16.30 o                         
   6   7   2         61.58         66.51        27.74 o                         
   7   7   2        330.01        370.41        60.86 o                         
   8   7   2          0.02        -11.10        20.32 o                         
   9   7   2         35.35         80.90        34.50 o                         
  10   7   2          6.71         49.73        33.17 o                         
  11   7   2          9.17         60.50        39.88 o                         
  -9   8   2         53.08         53.57        28.28 o                         
  -8   8   2        227.05        271.07        47.25 o                         
  -7   8   2         81.93        100.01        27.11 o                         
  -6   8   2       1071.59       1155.05        83.75 o                         
  -5   8   2        194.19        228.13        21.77 o                         
  -4   8   2        202.84        202.39        18.60 o                         
  -3   8   2       1352.67       1607.51        43.64 o                         
  -2   8   2        318.97        383.56        22.91 o                         
  -1   8   2       1691.44       1739.29        31.51 o                         
   0   8   2        142.16        128.58        15.58 o                         
   1   8   2       4895.08       5073.43       136.98 o                         
   2   8   2          0.73         20.51        15.50 o                         
   3   8   2        225.09        133.99        27.81 o                         
   4   8   2        355.28        365.02        26.82 o                         
   5   8   2        126.37        146.11        19.95 o                         
   6   8   2       3377.58       3616.32       106.62 o                         
   7   8   2       1511.53       1513.59       120.67 o                         
   8   8   2        252.57        247.46        57.44 o                         
   9   8   2         21.16         63.13        38.08 o                         
  10   8   2          5.52         11.99        25.19 o                         
  11   8   2         48.00         95.77        50.08 o                         
 -10   9   2         24.64         69.40        31.69 o                         
  -9   9   2         95.04         88.07        32.14 o                         
  -8   9   2        121.34        170.03        40.87 o                         
  -7   9   2        143.63        165.88        38.44 o                         
  -6   9   2        651.61        729.60        68.73 o                         
  -5   9   2         96.98         79.39        16.58 o                         
  -4   9   2        813.16        897.41        47.50 o                         
  -3   9   2       3019.45       3077.72        70.66 o                         
  -2   9   2        788.25        817.37        33.64 o                         
  -1   9   2       6983.76       6888.31        87.71 o                         
   0   9   2          1.44          7.39         5.99 o                         
   1   9   2        935.93        908.27        60.91 o                         
   2   9   2        230.37        178.93        30.12 o                         
   3   9   2        641.62        630.73        63.62 o                         
   4   9   2         98.47         91.35        13.70 o                         
   5   9   2        497.09        470.00        33.43 o                         
   6   9   2       1107.41       1176.93        59.75 o                         
   7   9   2        886.28        943.16        95.61 o                         
   8   9   2         92.38         68.98        35.10 o                         
   9   9   2         13.22        -19.74        25.98 o                         
  10   9   2        415.87        415.34        74.91 o                         
  11   9   2         25.92        128.22        49.85 o                         
 -10  10   2        404.94        360.10        64.21 o                         
  -9  10   2        184.48        170.18        39.76 o                         
  -8  10   2        319.37        279.54        53.03 o                         
  -7  10   2        458.28        420.81        58.17 o                         
  -6  10   2          7.34        -10.63        10.63 o                         
  -5  10   2        395.30        448.06        37.12 o                         
  -4  10   2       1396.48       1446.65        60.45 o                         
  -3  10   2        105.07         93.13        23.47 o                         
  -2  10   2       2170.49       2150.86        69.26 o                         
  -1  10   2          1.60         -1.94         3.38 o                         
   0  10   2        497.65        458.68        20.69 o                         
   1  10   2        594.39        592.04        54.50 o                         
   2  10   2         79.96         62.93        21.49 o                         
   3  10   2        578.66        479.00        56.90 o                         
   4  10   2         82.65        126.52        31.21 o                         
   5  10   2          0.38         11.24        16.98 o                         
   6  10   2        467.03        511.43        38.69 o                         
   7  10   2        367.32        463.71        71.77 o                         
   8  10   2         25.96         10.99        18.36 o                         
   9  10   2        198.31        184.35        52.20 o                         
  10  10   2        101.19         77.95        35.85 o                         
  11  10   2         56.04         53.14        40.91 o                         
 -10  11   2        234.04        184.41        45.35 o                         
  -9  11   2         21.41         24.76        19.08 o                         
  -8  11   2        726.52        714.31        79.99 o                         
  -7  11   2        355.87        394.08        55.56 o                         
  -6  11   2        471.86        522.00        71.94 o                         
  -5  11   2        349.28        354.30        33.44 o                         
  -4  11   2         89.80         68.38        16.68 o                         
  -3  11   2        909.08        979.34        69.01 o                         
  -2  11   2         10.89          4.49         7.56 o                         
  -1  11   2       1492.23       1495.64        43.30 o                         
   0  11   2         76.14         74.76        17.61 o                         
   1  11   2          1.06         30.42        18.97 o                         
   2  11   2          2.85         -1.99        13.50 o                         
   3  11   2        352.84        330.85        49.54 o                         
   4  11   2        261.93        283.11        48.23 o                         
   5  11   2        367.21        362.44        54.21 o                         
   6  11   2        327.22        316.63        54.81 o                         
   7  11   2         66.15        111.91        31.17 o                         
   8  11   2        190.22        146.42        43.04 o                         
   9  11   2        187.59        179.52        50.46 o                         
  10  11   2        109.38         90.43        39.83 o                         
 -10  12   2          1.05         46.21        31.32 o                         
  -9  12   2          0.84         20.91        29.68 o                         
  -8  12   2         90.72        140.38        39.69 o                         
  -7  12   2          0.01        -15.09        24.28 o                         
  -6  12   2       1416.32       1389.82        68.88 o                         
  -5  12   2         25.98         47.48        16.56 o                         
  -4  12   2        817.72        834.98        48.86 o                         
  -3  12   2        560.03        552.90        56.28 o                         
  -2  12   2          2.21          8.19         7.92 o                         
  -1  12   2        290.24        287.22        25.21 o                         
   0  12   2        755.68        679.30        57.35 o                         
   1  12   2         92.14         97.70        15.96 o                         
   2  12   2       2442.45       2412.02       120.17 o                         
   3  12   2         48.64         57.46        22.30 o                         
   4  12   2        256.67        206.24        43.15 o                         
   5  12   2        897.46        952.35        89.85 o                         
   6  12   2        321.63        378.73        60.34 o                         
   7  12   2         49.89          4.22        17.94 o                         
   8  12   2         38.97         59.91        34.34 o                         
   9  12   2        126.80        181.98        63.60 o                         
  10  12   2          5.31         57.54        39.65 o                         
 -10  13   2          0.75          4.79        27.43 o                         
  -9  13   2        304.40        381.57        65.86 o                         
  -8  13   2         51.81          2.65        17.73 o                         
  -7  13   2        138.40        151.54        40.47 o                         
  -6  13   2        602.28        609.13        48.97 o                         
  -5  13   2        683.61        654.69        45.77 o                         
  -4  13   2         98.71        100.25        19.55 o                         
  -3  13   2        419.75        401.36        50.68 o                         
  -2  13   2         23.58         -7.78        16.55 o                         
  -1  13   2        241.48        229.49        24.68 o                         
   0  13   2        948.54        886.00        49.95 o                         
   1  13   2         21.13         35.56        11.90 o                         
   2  13   2          8.15          6.33         5.89 o                         
   3  13   2         31.91         11.81        18.05 o                         
   4  13   2          8.20         -1.36        17.19 o                         
   5  13   2         96.81        126.16        39.26 o                         
   6  13   2        104.79         93.91        33.56 o                         
   7  13   2        164.33        144.20        42.74 o                         
   8  13   2          0.71         16.76        24.23 o                         
   9  13   2        142.58        144.92        47.72 o                         
  10  13   2         48.06         81.82        43.30 o                         
 -10  14   2         98.65         86.59        30.55 o                         
  -9  14   2         29.87         32.52        19.49 o                         
  -8  14   2        325.81        406.50        64.66 o                         
  -7  14   2        297.36        208.36        45.78 o                         
  -6  14   2         24.67         40.57        25.59 o                         
  -5  14   2        602.02        565.89        43.69 o                         
  -4  14   2         74.05         64.39        19.54 o                         
  -3  14   2         40.56         56.38        23.24 o                         
  -2  14   2       1362.73       1327.07        87.23 o                         
  -1  14   2        544.86        527.43        37.59 o                         
   0  14   2        272.94        279.21        19.15 o                         
   1  14   2        134.91        122.65        25.13 o                         
   2  14   2        212.29        167.16        19.07 o                         
   3  14   2         29.30          4.14        18.83 o                         
   4  14   2       1700.22       1516.20       112.66 o                         
   5  14   2        169.21        184.29        44.28 o                         
   6  14   2        261.64        215.85        48.74 o                         
   7  14   2         90.77         91.51        36.94 o                         
   8  14   2         59.40         72.78        35.77 o                         
   9  14   2          0.03         36.48        36.23 o                         
 -10  15   2         29.02         13.80        20.73 o                         
  -9  15   2          1.88         10.57        18.75 o                         
  -8  15   2         45.85         49.53        29.23 o                         
  -7  15   2        314.73        330.34        59.42 o                         
  -6  15   2          4.39         17.00        14.06 o                         
  -5  15   2       1294.46       1159.44        89.01 o                         
  -4  15   2        148.63        129.63        22.88 o                         
  -3  15   2         31.27         66.56        24.32 o                         
  -2  15   2        161.57        177.22        35.74 o                         
  -1  15   2         48.78         48.38        12.80 o                         
   0  15   2         63.81         44.85        11.54 o                         
   1  15   2       3382.16       3180.47       210.45 o                         
   2  15   2       1455.50       1551.17       102.65 o                         
   3  15   2       1308.44       1187.74        50.14 o                         
   4  15   2        457.75        355.18        59.00 o                         
   5  15   2         67.92         40.67        25.58 o                         
   6  15   2         37.16         42.98        29.25 o                         
   7  15   2        182.78        111.99        39.23 o                         
   8  15   2        217.07        219.39        57.77 o                         
   9  15   2        111.83        138.72        52.25 o                         
  -9  16   2          4.81         40.92        21.25 o                         
  -8  16   2        221.33        285.45        60.58 o                         
  -7  16   2         14.30          0.46        22.39 o                         
  -6  16   2         85.58        122.53        35.83 o                         
  -5  16   2        163.81        112.72        27.24 o                         
  -4  16   2         69.07         60.23        18.99 o                         
  -3  16   2          5.89         10.25        18.32 o                         
  -2  16   2          4.41         23.16        14.49 o                         
  -1  16   2        367.48        354.82        27.47 o                         
   0  16   2         86.67         88.14        12.74 o                         
   1  16   2          9.92         19.85        12.07 o                         
   2  16   2         47.05         77.04        31.30 o                         
   3  16   2          2.42          7.69         7.85 o                         
   4  16   2         48.81         51.10        28.05 o                         
   5  16   2        396.76        421.08        66.15 o                         
   6  16   2          2.66         26.38        31.22 o                         
   7  16   2          2.52         25.00        24.62 o                         
   8  16   2         47.25         55.18        37.71 o                         
   9  16   2         43.22         65.03        37.06 o                         
  -9  17   2         15.50         40.83        19.72 o                         
  -8  17   2         73.35         99.67        39.29 o                         
  -7  17   2          3.23        -12.51        19.08 o                         
  -6  17   2         17.80         20.95        14.47 o                         
  -5  17   2        521.31        435.71        40.76 o                         
  -4  17   2         29.97         49.03        14.64 o                         
  -3  17   2        620.09        601.82        67.93 o                         
  -2  17   2         14.07         14.83         4.18 o                         
  -1  17   2       2660.68       2716.56        89.32 o                         
   0  17   2        790.26        664.75        41.62 o                         
   1  17   2        537.73        481.10        37.09 o                         
   2  17   2         16.00         31.44        22.28 o                         
   3  17   2        319.02        290.18        50.42 o                         
   4  17   2        353.86        284.46        53.67 o                         
   5  17   2         99.68         94.09        34.34 o                         
   6  17   2        227.32        247.32        57.20 o                         
   7  17   2         19.58         95.13        38.99 o                         
   8  17   2        994.27       1072.33       122.44 o                         
  -9  18   2          2.83         22.75        30.41 o                         
  -8  18   2          0.11          9.54        26.32 o                         
  -7  18   2          0.61        -15.83        15.83 o                         
  -6  18   2         30.39         25.98        10.93 o                         
  -5  18   2        143.98        145.51        23.27 o                         
  -4  18   2        300.44        262.31        30.22 o                         
  -3  18   2        128.98        115.65        34.44 o                         
  -2  18   2        383.93        327.07        50.16 o                         
  -1  18   2        431.88        419.48        40.46 o                         
   0  18   2        143.69        149.46        22.76 o                         
   1  18   2        123.93        117.96        22.21 o                         
   2  18   2         44.87         52.43        15.60 o                         
   3  18   2        456.81        407.74        64.08 o                         
   4  18   2        121.78        108.82        35.99 o                         
   5  18   2          0.94         31.57        27.63 o                         
   6  18   2         10.48         49.99        27.79 o                         
   7  18   2        212.61        233.04        58.15 o                         
   8  18   2        137.55        164.66        49.47 o                         
  -8  19   2         50.88        114.44        41.61 o                         
  -7  19   2         86.87        125.84        39.20 o                         
  -6  19   2        129.33        157.53        48.01 o                         
  -5  19   2        158.63        183.64        26.78 o                         
  -4  19   2        216.50        231.66        30.55 o                         
  -3  19   2        551.84        453.14        62.45 o                         
  -2  19   2          8.01        -15.31        15.31 o                         
  -1  19   2        173.21        161.39        28.18 o                         
   0  19   2         65.71         58.65        31.04 o                         
   1  19   2        350.18        315.46        39.06 o                         
   2  19   2         10.37         13.79        10.01 o                         
   3  19   2        121.40         70.87        34.52 o                         
   4  19   2        472.54        510.50        79.73 o                         
   5  19   2        311.54        220.45        53.56 o                         
   6  19   2         65.56         45.16        28.93 o                         
   7  19   2        146.92        181.47        54.51 o                         
   8  19   2          0.10         49.07        43.20 o                         
  -8  20   2         37.52        100.50        39.24 o                         
  -7  20   2          1.27         26.69        30.52 o                         
  -6  20   2         88.32        121.25        44.73 o                         
  -5  20   2         40.26         -4.34        19.97 o                         
  -4  20   2         12.56         15.52        23.57 o                         
  -3  20   2        236.07        324.48        55.48 o                         
  -2  20   2          0.07         20.26        17.82 o                         
  -1  20   2        408.02        352.79        39.14 o                         
   0  20   2       1100.97       1012.30        77.71 o                         
   1  20   2         10.21         18.38        13.60 o                         
   2  20   2         27.66         39.78        14.60 o                         
   3  20   2        107.67        108.60        36.37 o                         
   4  20   2         34.29         33.64        22.75 o                         
   5  20   2         36.89         80.57        35.33 o                         
   6  20   2         26.61         80.64        38.29 o                         
   7  20   2        110.42        167.31        54.89 o                         
  -8  21   2         31.36         97.82        40.11 o                         
  -7  21   2        277.78        304.79        64.07 o                         
  -6  21   2        201.88        205.94        51.50 o                         
  -5  21   2        283.05        321.18        62.22 o                         
  -4  21   2         11.60         28.31        28.95 o                         
  -3  21   2        105.07        176.25        49.79 o                         
  -2  21   2        772.17        685.73        78.11 o                         
  -1  21   2          8.81         64.54        22.66 o                         
   0  21   2         84.32         70.64        17.04 o                         
   1  21   2         11.69         17.52        15.11 o                         
   2  21   2          0.50        -10.10        10.10 o                         
   3  21   2        433.20        446.17        84.03 o                         
   4  21   2        283.94        276.29        55.89 o                         
   5  21   2        103.98        116.54        43.37 o                         
   6  21   2        150.26        139.66        39.84 o                         
   7  21   2         19.06         -0.06        24.89 o                         
  -7  22   2         32.53         23.40        23.44 o                         
  -6  22   2         13.68         90.86        39.85 o                         
  -5  22   2        240.05        201.26        49.10 o                         
  -4  22   2          4.20         28.14        28.01 o                         
  -3  22   2         21.30         64.61        34.64 o                         
  -2  22   2         74.19         88.22        38.28 o                         
  -1  22   2          4.75         -5.75        26.87 o                         
   0  22   2         14.41         32.96        14.02 o                         
   1  22   2          2.98          2.07        13.14 o                         
   2  22   2        161.15        141.09        25.47 o                         
   3  22   2          6.37         44.84        19.48 o                         
   4  22   2          0.22         29.30        38.49 o                         
   5  22   2          7.12         87.03        38.36 o                         
   6  22   2        110.80        150.04        50.86 o                         
  -6  23   2          7.26         42.53        26.61 o                         
  -5  23   2         48.92         73.19        33.17 o                         
  -4  23   2          0.86         14.91        21.40 o                         
  -3  23   2        119.16        170.92        45.17 o                         
  -2  23   2         19.12         37.92        39.23 o                         
  -1  23   2        415.99        426.89        45.72 o                         
   0  23   2        318.65        297.23        40.17 o                         
   1  23   2         29.10         53.74        33.42 o                         
   2  23   2         10.95          4.16        16.00 o                         
   3  23   2         23.74         41.26        25.60 o                         
   4  23   2         41.89         38.85        37.63 o                         
   5  23   2        142.25        132.03        47.65 o                         
   6  23   2         20.07         13.73        21.57 o                         
  -6  24   2          9.66         49.26        30.33 o                         
  -5  24   2         52.57         59.71        28.78 o                         
  -4  24   2          4.09         56.27        31.64 o                         
  -3  24   2          2.37         50.54        20.28 o                         
  -2  24   2         15.91         24.49        17.81 o                         
  -1  24   2         45.19         72.09        22.44 o                         
   0  24   2         44.82        109.02        28.40 o                         
   1  24   2          0.22          4.20        22.19 o                         
   2  24   2          2.68         17.27        28.58 o                         
   3  24   2        115.50        150.95        46.25 o                         
   4  24   2         27.23         58.79        39.74 o                         
   5  24   2         28.95         46.15        38.52 o                         
  -5  25   2        132.33        144.42        50.39 o                         
  -4  25   2         91.33        108.30        43.10 o                         
  -3  25   2        225.44        313.84        59.62 o                         
  -2  25   2         60.31         88.69        39.91 o                         
  -1  25   2         32.76         40.55        20.79 o                         
   0  25   2          0.02          2.34        12.49 o                         
   1  25   2         65.11        114.44        29.13 o                         
   2  25   2         31.88        134.47        43.93 o                         
   3  25   2         41.26         86.43        40.51 o                         
   4  25   2         48.08        110.16        40.32 o                         
  -4  26   2         17.63         19.83        34.86 o                         
  -3  26   2          9.68         14.83        17.57 o                         
  -2  26   2         49.21         73.69        28.59 o                         
  -1  26   2          3.76         32.19        21.78 o                         
   0  26   2         22.23         47.91        16.51 o                         
   1  26   2        118.16        124.56        31.15 o                         
   2  26   2         56.97         68.95        39.99 o                         
   3  26   2         35.90         68.92        44.38 o                         
  -3  27   2         71.34         87.88        33.89 o                         
  -2  27   2          0.02         37.08        23.64 o                         
  -1  27   2         53.10         65.61        69.20 o                         
   0  27   2         26.07          2.04        20.10 o                         
   1  27   2         17.77         44.24        25.16 o                         
   2  27   2         16.63         29.56        31.65 o                         
  -6   1   3         23.03         24.66        10.34 o                         
  -5   1   3       2635.76       2942.55       101.45 o                         
  -4   1   3        705.74        782.43        28.36 o                         
  -3   1   3         24.16         26.78         5.24 o                         
  -2   1   3       3350.24       3820.77        85.61 o                         
  -1   1   3        198.86        219.50        15.51 o                         
   0   1   3       6873.50       6740.24        74.31 o                         
   1   1   3        405.32        465.72        25.70 o                         
   2   1   3       2503.76       2467.70        53.50 o                         
   3   1   3         32.89         16.18         7.85 o                         
   4   1   3       1946.62       1979.00       103.98 o                         
   6   1   3       4927.07       4813.12       136.96 o                         
   7   1   3          4.30         -6.20        12.78 o                         
   8   1   3        262.15        247.85        34.85 o                         
   9   1   3          5.47        -10.95        40.77 o                         
  10   1   3         16.88         20.52        18.30 o                         
  11   1   3        173.60        172.13        34.50 o                         
  -7   2   3        209.20        227.69        27.76 o                         
  -6   2   3       1508.63       1673.24        46.05 o                         
  -5   2   3          9.44          8.09         4.46 o                         
  -4   2   3        183.56        200.62        14.79 o                         
  -3   2   3       3988.77       4331.35        46.29 o                         
  -2   2   3       1229.50       1162.73        79.84 o                         
  -1   2   3       3814.72       3648.08       118.19 o                         
   0   2   3        998.97        958.30        18.39 o                         
   1   2   3        322.85        309.37        26.18 o                         
   2   2   3       1545.89       1539.81        43.28 o                         
   3   2   3       2899.14       3332.39        70.22 o                         
   4   2   3       1693.65       1710.07       103.93 o                         
   5   2   3        246.29        227.65        45.29 o                         
   6   2   3       1659.16       1687.65        80.79 o                         
   7   2   3        246.36        224.58        34.72 o                         
   8   2   3        173.04        156.28        39.60 o                         
   9   2   3         31.59         29.99        14.49 o                         
  10   2   3         69.95         81.46        23.48 o                         
  11   2   3          4.39         40.57        46.17 o                         
  -8   3   3          1.42         12.19        13.44 o                         
  -7   3   3        128.75        148.33        23.22 o                         
  -6   3   3       1695.69       1727.10        53.48 o                         
  -5   3   3        322.20        351.83        16.03 o                         
  -4   3   3       1184.47       1068.65        39.59 o                         
  -3   3   3        678.76        757.09        23.71 o                         
  -2   3   3       2760.05       2877.55        58.53 o                         
  -1   3   3       1626.91       1624.32        30.31 o                         
   0   3   3       6817.55       6626.94        54.85 o                         
   1   3   3       3462.47       3314.09        95.69 o                         
   2   3   3       2391.24       2252.83        64.57 o                         
   3   3   3          5.22         15.58         7.80 o                         
   4   3   3        686.00        677.30        62.59 o                         
   5   3   3        827.60        880.41        56.33 o                         
   6   3   3        318.91        301.39        35.51 o                         
   7   3   3        282.36        253.11        34.40 o                         
   8   3   3       1210.65       1181.14        79.78 o                         
   9   3   3         66.47         52.54        25.24 o                         
  10   3   3         58.39         33.52        62.38 o                         
  11   3   3          0.03          6.15        22.34 o                         
  -8   4   3        337.44        340.12        38.44 o                         
  -7   4   3        324.21        327.10        34.37 o                         
  -6   4   3          8.52         28.79        19.68 o                         
  -5   4   3        458.21        529.43        39.07 o                         
  -4   4   3        969.14        964.42        26.86 o                         
  -3   4   3        458.98        481.04        18.67 o                         
  -2   4   3         64.39         75.72         9.21 o                         
  -1   4   3          8.50          8.21         6.98 o                         
   0   4   3        290.01        253.94        11.83 o                         
   1   4   3         55.79         39.01         7.63 o                         
   2   4   3       1500.28       1567.41        46.22 o                         
   3   4   3        833.71        908.07        72.29 o                         
   4   4   3        348.03        441.12        53.62 o                         
   5   4   3          0.33         -4.44         9.87 o                         
   6   4   3          0.18        -26.73        36.75 o                         
   7   4   3         21.37         13.47        15.95 o                         
   8   4   3        138.67        145.14        29.73 o                         
   9   4   3       1227.60       1156.97        83.88 o                         
  10   4   3          8.62         30.82        34.30 o                         
  11   4   3          5.26         41.16        34.29 o                         
  -8   5   3        292.11        287.93        36.55 o                         
  -7   5   3        320.49        301.20        26.46 o                         
  -6   5   3         22.92         24.38        26.51 o                         
  -5   5   3         13.46         23.62         7.48 o                         
  -4   5   3       4088.22       4258.51        75.03 o                         
  -3   5   3       3153.71       3178.17        66.62 o                         
  -2   5   3       1353.96       1308.59        49.31 o                         
  -1   5   3         25.38         27.33         4.20 o                         
   0   5   3       1298.07       1279.69        29.96 o                         
   1   5   3        344.68        343.16        20.83 o                         
   2   5   3       1144.53       1181.84        41.26 o                         
   3   5   3       5504.21       6039.31       181.13 o                         
   4   5   3       3238.94       3504.84       145.67 o                         
   5   5   3        339.95        321.28        35.73 o                         
   6   5   3        470.05        433.65        43.21 o                         
   7   5   3         33.44         22.59        16.42 o                         
   8   5   3        647.59        533.97        44.15 o                         
   9   5   3          3.01         32.41        40.80 o                         
  10   5   3        140.37        194.16        55.91 o                         
  11   5   3         27.83         20.83        27.26 o                         
  -7   6   3        541.89        520.82        59.47 o                         
  -6   6   3        113.50        111.94        14.28 o                         
  -5   6   3         91.30        103.14        10.78 o                         
  -4   6   3       2219.10       2335.64        57.45 o                         
  -3   6   3       2088.65       2216.18        74.20 o                         
  -2   6   3         91.20         95.03         9.78 o                         
  -1   6   3          4.22          0.85         6.72 o                         
   0   6   3        327.70        332.74        15.22 o                         
   1   6   3        118.90         87.81        12.35 o                         
   2   6   3        300.89        340.71        23.59 o                         
   3   6   3        950.87        961.44        72.23 o                         
   4   6   3         57.32         31.64        16.74 o                         
   5   6   3        427.26        397.35        59.55 o                         
   6   6   3          7.34         55.59        35.56 o                         
   7   6   3        636.11        589.31        80.09 o                         
   8   6   3        168.23        118.08        41.45 o                         
   9   6   3        409.92        512.78        77.66 o                         
  10   6   3          0.00         24.30        46.51 o                         
  11   6   3         15.91         21.88        20.83 o                         
  -8   7   3        470.36        421.83        58.98 o                         
  -7   7   3        326.07        333.31        47.29 o                         
  -6   7   3        611.98        601.23        37.21 o                         
  -5   7   3       1030.61       1045.11        35.95 o                         
  -4   7   3         78.65         91.72        13.74 o                         
  -3   7   3         75.85         69.22        13.69 o                         
  -2   7   3       4089.86       4533.48        63.09 o                         
  -1   7   3         21.86         27.65         4.91 o                         
   0   7   3        208.48        238.94        13.14 o                         
   1   7   3       1330.43       1359.40        44.11 o                         
   2   7   3       3519.97       3794.64       118.62 o                         
   3   7   3          7.06         27.04        19.19 o                         
   4   7   3       3467.32       3644.51       149.90 o                         
   5   7   3        349.92        259.98        49.18 o                         
   6   7   3       1050.65        872.22        91.48 o                         
   7   7   3         86.95         76.09        34.25 o                         
   8   7   3        250.69        224.46        48.41 o                         
   9   7   3         22.59         40.19        23.45 o                         
  10   7   3       1189.42       1136.82       120.38 o                         
  11   7   3         42.36         72.33        39.26 o                         
  -9   8   3          3.49         10.70        23.02 o                         
  -8   8   3        780.08        772.68        78.02 o                         
  -7   8   3         20.76         27.00        15.07 o                         
  -6   8   3        409.77        403.45        27.93 o                         
  -5   8   3        130.90        151.34        22.07 o                         
  -4   8   3       2819.27       2900.54       122.14 o                         
  -3   8   3       9449.80       9877.17       189.33 o                         
  -2   8   3        583.23        669.55        24.80 o                         
  -1   8   3       1082.31       1111.56        32.12 o                         
   0   8   3        936.27        930.56        32.41 o                         
   1   8   3          0.37          0.28         3.24 o                         
   2   8   3        151.89        130.49        19.06 o                         
   3   8   3          0.36        -12.11        12.11 o                         
   4   8   3        105.32        112.97        31.86 o                         
   5   8   3        755.32        890.81        84.10 o                         
   6   8   3        178.88        159.47        38.47 o                         
   7   8   3          3.18          5.33        17.32 o                         
   8   8   3        104.40         98.24        40.66 o                         
   9   8   3         12.89         45.22        30.91 o                         
  10   8   3         44.39         68.57        39.17 o                         
  11   8   3          6.36         22.16        35.05 o                         
  -9   9   3        292.96        324.97        60.72 o                         
  -8   9   3        546.14        642.44        73.06 o                         
  -7   9   3          6.51         19.32        15.23 o                         
  -6   9   3        280.73        292.17        30.02 o                         
  -5   9   3         11.61         30.32        13.30 o                         
  -4   9   3        228.02        243.08        25.81 o                         
  -3   9   3       2997.68       3209.05       112.56 o                         
  -2   9   3       2409.18       2634.63        50.83 o                         
  -1   9   3         59.74         40.71         6.12 o                         
   0   9   3       2516.90       2559.23        72.86 o                         
   1   9   3         54.27         40.57        10.00 o                         
   2   9   3         55.88         38.32        21.36 o                         
   3   9   3         12.00        -17.18        18.78 o                         
   4   9   3       1077.26       1106.22        86.85 o                         
   5   9   3          0.75          9.99        22.48 o                         
   6   9   3        393.22        472.76        69.89 o                         
   7   9   3          4.22        -13.07        16.81 o                         
   8   9   3        593.96        523.38        80.96 o                         
   9   9   3          5.59         -7.94        27.64 o                         
  10   9   3        488.17        487.68        85.28 o                         
  -9  10   3          0.26         22.00        20.40 o                         
  -8  10   3        408.45        517.67        69.49 o                         
  -7  10   3          1.10         28.19        24.26 o                         
  -6  10   3         17.83          8.64        10.27 o                         
  -5  10   3       1996.59       1890.20        76.90 o                         
  -4  10   3       1625.72       1726.12        67.90 o                         
  -3  10   3       1055.26       1092.33        69.22 o                         
  -2  10   3        169.58        190.77        13.81 o                         
  -1  10   3       1161.20       1018.60        29.59 o                         
   0  10   3       1792.07       1733.23        62.41 o                         
   1  10   3       4253.74       3760.83       287.99 o                         
   2  10   3        149.46        194.43        36.13 o                         
   3  10   3         11.25          6.59        17.71 o                         
   4  10   3         16.56         16.01         6.62 o                         
   5  10   3        313.36        269.61        31.10 o                         
   6  10   3        115.99        130.38        21.20 o                         
   7  10   3        529.03        475.79        75.98 o                         
   8  10   3          4.56        -19.10        21.68 o                         
   9  10   3          0.19         18.24        26.83 o                         
  10  10   3          1.33          7.30        21.59 o                         
 -10  11   3         12.11         11.21        24.06 o                         
  -9  11   3        157.44        136.90        41.18 o                         
  -8  11   3         15.18        -10.55        20.22 o                         
  -7  11   3         11.61         25.30        15.71 o                         
  -6  11   3       1179.98       1185.69        66.10 o                         
  -5  11   3         18.06         14.52        22.73 o                         
  -4  11   3       3308.01       3387.76       113.87 o                         
  -3  11   3        671.18        707.59        60.22 o                         
  -2  11   3        264.46        263.70        19.66 o                         
  -1  11   3       1906.02       1950.96        63.31 o                         
   0  11   3       1058.95       1087.17        51.47 o                         
   1  11   3        837.75        759.71        43.97 o                         
   2  11   3       1543.55       1519.68        94.44 o                         
   3  11   3          8.15         37.31        24.63 o                         
   4  11   3        233.40        256.93        47.52 o                         
   5  11   3        222.77        180.04        34.21 o                         
   6  11   3        431.01        430.70        63.80 o                         
   7  11   3         75.53        105.00        41.53 o                         
   8  11   3        192.78        216.19        56.82 o                         
   9  11   3         37.16        111.19        40.53 o                         
  10  11   3        266.71        309.92        68.89 o                         
 -10  12   3         35.10         66.39        30.40 o                         
  -9  12   3        772.54        736.68        87.22 o                         
  -8  12   3         74.90        103.48        36.39 o                         
  -7  12   3        249.41        236.41        31.54 o                         
  -6  12   3         73.38         79.97        18.49 o                         
  -5  12   3         41.13         43.07        33.28 o                         
  -4  12   3        110.16        123.08        26.84 o                         
  -3  12   3         32.50         46.42        21.91 o                         
  -2  12   3        295.69        271.71        17.30 o                         
  -1  12   3        154.41        150.57        15.37 o                         
   0  12   3        183.65        171.14        23.01 o                         
   1  12   3        387.35        379.81        33.07 o                         
   2  12   3         89.13        102.13        29.32 o                         
   3  12   3        313.49        355.33        49.64 o                         
   4  12   3        339.47        359.52        55.54 o                         
   5  12   3       1608.70       1627.59       119.71 o                         
   6  12   3        680.10        727.59        85.44 o                         
   7  12   3       1127.48       1194.26       115.66 o                         
   8  12   3         49.29         32.66        27.10 o                         
   9  12   3        113.26        103.98        34.69 o                         
 -10  13   3          8.80         48.26        24.10 o                         
  -9  13   3        104.67         52.31        30.54 o                         
  -8  13   3        233.62        282.93        51.66 o                         
  -7  13   3        230.53        231.31        32.51 o                         
  -6  13   3        431.50        408.34        40.54 o                         
  -5  13   3         72.42         76.50        17.78 o                         
  -4  13   3        107.52        107.00        28.19 o                         
  -3  13   3       1005.10        979.92        73.85 o                         
  -2  13   3        420.12        394.35        20.18 o                         
  -1  13   3         27.34         15.48         5.44 o                         
   0  13   3        923.83        900.07        73.93 o                         
   1  13   3        178.60        148.21        21.20 o                         
   2  13   3        559.45        570.19        61.89 o                         
   3  13   3         11.43         23.01        22.34 o                         
   4  13   3         42.40         45.28        28.32 o                         
   5  13   3       1116.64       1140.52       104.78 o                         
   6  13   3       1712.87       1562.75       124.22 o                         
   7  13   3        475.12        457.76        77.25 o                         
   8  13   3          5.00          7.64        28.00 o                         
   9  13   3          2.49         53.80        47.17 o                         
 -10  14   3          5.45         28.28        18.64 o                         
  -9  14   3         44.27         76.93        34.84 o                         
  -8  14   3         86.89         97.56        40.02 o                         
  -7  14   3        411.74        404.40        43.72 o                         
  -6  14   3          1.54         -6.67        10.76 o                         
  -5  14   3         96.08         89.51        20.29 o                         
  -4  14   3        124.74        119.80        28.90 o                         
  -3  14   3          0.71         21.82        18.47 o                         
  -2  14   3        191.34        172.83        16.32 o                         
  -1  14   3        403.04        375.84        21.73 o                         
   0  14   3         34.69         36.03        13.04 o                         
   1  14   3          4.78          6.18        10.11 o                         
   2  14   3        565.46        593.93        65.81 o                         
   3  14   3        665.17        749.06        76.71 o                         
   4  14   3        512.97        548.87        69.45 o                         
   5  14   3       3387.06       3700.49       186.29 o                         
   6  14   3        329.45        269.07        56.64 o                         
   7  14   3        475.03        427.21        74.51 o                         
   8  14   3         36.12        -20.29        26.37 o                         
   9  14   3          0.24         43.26        24.98 o                         
  -9  15   3          0.45         42.06        27.66 o                         
  -8  15   3          3.21        -22.40        22.40 o                         
  -7  15   3         38.79         98.58        46.05 o                         
  -6  15   3        210.27        227.08        32.82 o                         
  -5  15   3        279.18        261.99        32.19 o                         
  -4  15   3        137.04        115.66        27.50 o                         
  -3  15   3        113.33         96.86        29.79 o                         
  -2  15   3       1090.43       1095.66        72.88 o                         
  -1  15   3        625.59        591.72        28.10 o                         
   0  15   3         13.06         18.04        12.15 o                         
   1  15   3          0.31          0.51        12.76 o                         
   2  15   3       2603.67       2686.98       140.81 o                         
   3  15   3         14.96         42.40        25.45 o                         
   4  15   3        110.83        119.49        34.97 o                         
   5  15   3         38.06         54.07        32.66 o                         
   6  15   3        166.22        139.91        42.43 o                         
   7  15   3        200.41        191.18        48.62 o                         
   8  15   3        510.44        586.30        88.02 o                         
   9  15   3          3.90          7.01        31.70 o                         
  -9  16   3         53.15        115.23        40.68 o                         
  -8  16   3        201.86        209.08        49.28 o                         
  -7  16   3         79.72         79.00        20.12 o                         
  -6  16   3        160.87        200.53        30.24 o                         
  -5  16   3         98.65        107.26        22.00 o                         
  -4  16   3         25.62         30.42        21.01 o                         
  -3  16   3       2981.25       2684.73       134.70 o                         
  -2  16   3         59.81         65.09        16.36 o                         
  -1  16   3        536.14        508.52        26.32 o                         
   0  16   3         10.08         40.98        14.12 o                         
   1  16   3        494.41        428.20        36.95 o                         
   2  16   3        355.80        330.55        35.70 o                         
   3  16   3        961.63        902.48        88.89 o                         
   4  16   3        824.06        824.80        91.31 o                         
   5  16   3        283.18        261.90        56.57 o                         
   6  16   3         65.62         61.83        37.09 o                         
   7  16   3          3.56         26.71        31.39 o                         
   8  16   3        614.26        554.18        89.76 o                         
  -9  17   3         25.78         38.16        26.55 o                         
  -8  17   3         50.71        122.06        40.20 o                         
  -7  17   3         32.11         56.73        20.84 o                         
  -6  17   3          0.15          5.16        19.78 o                         
  -5  17   3          4.43         14.65        13.29 o                         
  -4  17   3         15.04         10.74        20.85 o                         
  -3  17   3        338.15        308.41        46.53 o                         
  -2  17   3          9.14         20.16        16.49 o                         
  -1  17   3         28.17         40.03        11.78 o                         
   0  17   3        547.55        503.00        41.05 o                         
   1  17   3       1118.42       1010.11        80.21 o                         
   2  17   3        115.07         86.75        18.84 o                         
   3  17   3         78.38         88.53        35.72 o                         
   4  17   3        512.93        604.85        77.38 o                         
   5  17   3         66.69         65.58        32.36 o                         
   6  17   3          0.02        -22.00        22.00 o                         
   7  17   3         92.62         57.35        31.56 o                         
   8  17   3        243.49        334.76        71.68 o                         
  -8  18   3         70.00         89.72        33.81 o                         
  -7  18   3        115.66        172.98        47.01 o                         
  -6  18   3         33.52         31.99        15.93 o                         
  -5  18   3        114.00        123.74        26.03 o                         
  -4  18   3         69.46         48.83        26.60 o                         
  -3  18   3        247.94        343.64        51.07 o                         
  -2  18   3         75.16         98.71        22.00 o                         
  -1  18   3       2435.16       2376.60        75.07 o                         
   0  18   3         15.22         19.08        13.98 o                         
   1  18   3        153.30        141.86        24.56 o                         
   2  18   3         32.12         46.69        13.45 o                         
   3  18   3       1018.13       1024.80        97.54 o                         
   4  18   3        180.01        163.98        45.78 o                         
   5  18   3         59.56         37.61        29.59 o                         
   6  18   3          0.84         27.18        25.95 o                         
   7  18   3         16.54         61.83        32.55 o                         
   8  18   3         24.32         46.07        39.27 o                         
  -8  19   3          8.55         85.11        41.60 o                         
  -7  19   3         26.17         54.41        35.69 o                         
  -6  19   3         13.83         22.15        16.21 o                         
  -5  19   3          1.68         40.00        23.34 o                         
  -4  19   3          0.34         13.68        20.46 o                         
  -3  19   3         66.76        112.43        34.57 o                         
  -2  19   3       1347.04       1162.13        68.25 o                         
  -1  19   3        449.63        487.17        35.39 o                         
   0  19   3          0.56         13.64         8.90 o                         
   1  19   3          6.21          5.50        12.86 o                         
   2  19   3        110.56         85.90        21.51 o                         
   3  19   3        212.63        200.67        37.44 o                         
   4  19   3          0.56         35.11        34.70 o                         
   5  19   3          3.70         51.66        34.00 o                         
   6  19   3         18.18        -33.78        33.78 o                         
   7  19   3          1.29         36.97        35.39 o                         
  -8  20   3         53.14        113.27        34.82 o                         
  -7  20   3         13.76         46.94        25.49 o                         
  -6  20   3         52.78         56.22        36.85 o                         
  -5  20   3        162.94        164.67        28.65 o                         
  -4  20   3         14.72         41.84        27.49 o                         
  -3  20   3         67.46        139.26        37.49 o                         
  -2  20   3          1.22         21.29        19.30 o                         
  -1  20   3         51.30         48.45        14.34 o                         
   0  20   3        142.94        148.34        24.91 o                         
   1  20   3        900.02        829.12        56.80 o                         
   2  20   3        378.37        332.76        36.25 o                         
   3  20   3        652.06        600.93        52.49 o                         
   4  20   3          3.12         32.86        29.85 o                         
   5  20   3         90.60        159.14        50.33 o                         
   6  20   3          1.14         19.55        29.68 o                         
   7  20   3        220.31        231.62        57.23 o                         
  -7  21   3        251.91        274.67        58.76 o                         
  -6  21   3         15.05         41.10        26.40 o                         
  -5  21   3          2.79         52.21        31.15 o                         
  -4  21   3          6.42          2.44        18.25 o                         
  -3  21   3         22.36         50.18        25.94 o                         
  -2  21   3         31.18         37.65        13.28 o                         
  -1  21   3         12.24         -4.45        12.96 o                         
   0  21   3        168.89        156.14        31.20 o                         
   1  21   3        236.85        250.78        31.97 o                         
   2  21   3        187.30        184.37        30.74 o                         
   3  21   3         10.08         40.42        26.03 o                         
   4  21   3        140.05        140.13        45.24 o                         
   5  21   3          7.12         -0.54        20.59 o                         
   6  21   3          4.52         38.78        31.53 o                         
  -7  22   3        475.85        498.81        78.60 o                         
  -6  22   3          6.40          6.68        16.09 o                         
  -5  22   3        185.00        103.09        37.41 o                         
  -4  22   3         30.72         83.81        39.37 o                         
  -3  22   3          7.61        100.19        36.87 o                         
  -2  22   3        133.50        180.66        32.12 o                         
  -1  22   3        215.95        232.51        34.16 o                         
   0  22   3          7.16         25.81        11.39 o                         
   1  22   3        392.32        420.59        42.81 o                         
   2  22   3          8.91         -3.65        15.19 o                         
   3  22   3         21.81         19.57        30.37 o                         
   4  22   3        113.13        102.81        24.80 o                         
   5  22   3        155.09        171.31        50.82 o                         
   6  22   3         23.59         80.14        40.84 o                         
  -6  23   3          2.12          5.85        24.55 o                         
  -5  23   3         15.16         45.70        31.40 o                         
  -4  23   3         22.95         46.05        23.68 o                         
  -3  23   3         13.71         11.62        34.93 o                         
  -2  23   3          0.01        -14.85        30.38 o                         
  -1  23   3          0.08         22.45        20.44 o                         
   0  23   3         24.88         33.96        14.17 o                         
   1  23   3         26.16         56.91        25.36 o                         
   2  23   3          1.45          2.99        13.86 o                         
   3  23   3         21.14         44.44        20.17 o                         
   4  23   3         55.66        103.35        27.83 o                         
   5  23   3          0.98        -12.79        24.25 o                         
  -5  24   3        574.77        632.89        86.67 o                         
  -4  24   3          0.45         10.53        18.86 o                         
  -3  24   3          6.61         16.05        74.23 o                         
  -2  24   3         18.67         17.52        17.72 o                         
  -1  24   3        122.48        124.80        27.80 o                         
   0  24   3        103.90        144.87        29.93 o                         
   1  24   3        571.12        692.50        89.02 o                         
   2  24   3          1.85          4.38        18.01 o                         
   3  24   3        105.59        184.52        53.58 o                         
   4  24   3          6.52         32.99        28.22 o                         
  -5  25   3         97.39        131.09        43.12 o                         
  -4  25   3          0.04         59.78        38.51 o                         
  -3  25   3          0.56          4.44        14.65 o                         
  -2  25   3         19.56         17.50        14.06 o                         
  -1  25   3          2.23          6.80        14.33 o                         
   0  25   3          0.02         -9.52        11.27 o                         
   1  25   3          7.91         84.10        39.26 o                         
   2  25   3        115.18        140.83        46.09 o                         
   3  25   3          2.92         65.43        40.66 o                         
   4  25   3          5.20         53.86        32.09 o                         
  -4  26   3         48.13         79.60        27.14 o                         
  -3  26   3         61.27         78.71        34.48 o                         
  -2  26   3          0.01         40.85        25.61 o                         
  -1  26   3        103.93        140.27        30.42 o                         
   0  26   3         34.29         49.87        23.88 o                         
   1  26   3         73.87         81.76        23.04 o                         
   2  26   3        168.58        315.20        72.40 o                         
  -2  27   3         39.78         85.07        23.80 o                         
  -1  27   3          0.06         18.96        20.24 o                         
   0  27   3         25.60         44.62        51.60 o                         
   1  27   3         43.73        134.06        33.93 o                         
  -6   0   4        291.44        360.79        40.92 o                         
  -5   0   4        304.40        348.43        29.27 o                         
  -4   0   4       2895.43       3066.57       203.40 o                         
  -3   0   4       1756.28       1438.66       106.40 o                         
  -2   0   4       1871.01       2041.18       102.51 o                         
  -1   0   4        112.90        183.09        14.17 o                         
   0   0   4       1865.55       1760.01        37.42 o                         
   1   0   4         44.09         58.95         9.85 o                         
   2   0   4         42.54         21.42         8.59 o                         
   3   0   4        352.24        192.40        26.91 o                         
   5   0   4        143.05        114.93        35.39 o                         
   6   0   4        288.34        277.55        53.55 o                         
   7   0   4        207.49        181.21        43.19 o                         
   8   0   4       1678.49       1443.17       127.43 o                         
   9   0   4        709.76        674.68        91.02 o                         
  10   0   4        314.99        285.02        64.35 o                         
  11   0   4       1051.75       1272.43       140.22 o                         
  -6   1   4        236.66        253.69        31.36 o                         
  -5   1   4        289.63        290.30        18.73 o                         
  -4   1   4        848.25        925.33        27.39 o                         
  -3   1   4        299.97        279.72        18.80 o                         
  -2   1   4        158.08        147.01        18.85 o                         
  -1   1   4        165.25        186.29        10.16 o                         
   0   1   4        396.93        319.34        12.21 o                         
   1   1   4       1314.61       1243.24        35.91 o                         
   2   1   4        158.62        130.26        14.22 o                         
   3   1   4        655.75        548.57        38.78 o                         
   5   1   4         60.87         76.50        19.90 o                         
   6   1   4       1226.39       1285.33        75.70 o                         
   7   1   4        848.96        855.97        65.17 o                         
   8   1   4        581.39        517.11        56.04 o                         
   9   1   4          9.96         10.60        20.86 o                         
  10   1   4          0.00        -17.95        17.95 o                         
  11   1   4         65.32         81.92        33.66 o                         
  -6   2   4        116.49        120.02        16.34 o                         
  -5   2   4        517.70        577.46        26.72 o                         
  -4   2   4        289.04        293.23        15.97 o                         
  -3   2   4       2188.70       2199.88        91.91 o                         
  -2   2   4        264.48        299.54        24.74 o                         
  -1   2   4        839.82        788.78        87.43 o                         
   0   2   4       2965.94       2945.17        37.30 o                         
   1   2   4       1013.91        844.81        25.84 o                         
   2   2   4        493.08        505.00        23.66 o                         
   3   2   4       2979.62       2927.25        71.03 o                         
   4   2   4       1902.23       1635.95       104.54 o                         
   5   2   4          4.60        -21.61        26.34 o                         
   6   2   4          2.26         -4.32        12.72 o                         
   7   2   4         38.56         38.72        15.62 o                         
   8   2   4          4.49        -15.58        15.62 o                         
   9   2   4       1058.19       1091.85        82.02 o                         
  10   2   4        361.54        324.58        48.79 o                         
  11   2   4        201.04        176.03        35.58 o                         
  -6   3   4         51.84         71.17        12.62 o                         
  -5   3   4         43.75         51.77        10.03 o                         
  -4   3   4         65.14         73.02         9.50 o                         
  -3   3   4        407.05        409.85        32.93 o                         
  -2   3   4         98.54        107.55         8.93 o                         
  -1   3   4       1171.61       1204.05        64.82 o                         
   0   3   4         54.05         45.66         6.18 o                         
   1   3   4        241.05        244.90        17.14 o                         
   2   3   4        592.07        575.16        25.60 o                         
   3   3   4         40.17         50.31        10.73 o                         
   4   3   4        772.57        771.45        74.18 o                         
   5   3   4        104.26         85.44        21.97 o                         
   6   3   4          5.23         -5.49        12.05 o                         
   7   3   4         89.77         52.67        18.36 o                         
   8   3   4        259.82        214.78        37.21 o                         
   9   3   4        178.01        203.90        38.07 o                         
  10   3   4          6.81          8.89        19.90 o                         
  11   3   4        200.03        237.95        60.82 o                         
  -6   4   4          5.90          6.26         3.52 o                         
  -5   4   4       1834.57       1848.56        53.69 o                         
  -4   4   4        505.55        478.20        28.48 o                         
  -3   4   4         79.08         73.30         7.24 o                         
  -2   4   4        287.94        280.28        10.67 o                         
  -1   4   4       2325.17       2276.11        52.19 o                         
   0   4   4         96.59        115.74         9.13 o                         
   1   4   4        180.07        133.05        11.97 o                         
   2   4   4         81.78        118.87        13.20 o                         
   3   4   4       1728.21       1809.71        57.36 o                         
   4   4   4        194.54        220.74        43.09 o                         
   5   4   4        994.48        901.09        60.31 o                         
   6   4   4        495.75        423.32        46.54 o                         
   7   4   4         73.86         74.93        20.74 o                         
   8   4   4         14.47         15.65        17.77 o                         
   9   4   4         10.40        -19.31        19.31 o                         
  10   4   4          1.02         48.85        41.20 o                         
  -6   5   4        330.52        291.35        23.33 o                         
  -5   5   4         28.53         32.42         5.68 o                         
  -4   5   4        189.89        224.08        16.69 o                         
  -3   5   4        263.48        292.87        19.33 o                         
  -2   5   4        438.91        450.00        15.10 o                         
  -1   5   4       2781.27       2821.74        50.79 o                         
   0   5   4       2232.40       2211.96        44.08 o                         
   1   5   4        527.88        584.24        21.35 o                         
   2   5   4          7.52          8.65         8.51 o                         
   3   5   4        456.76        443.19        44.08 o                         
   4   5   4        156.39         92.63        19.70 o                         
   5   5   4        627.10        646.38        53.18 o                         
   6   5   4         13.83         13.13        16.12 o                         
   7   5   4        142.00         91.28        24.18 o                         
   8   5   4         28.17         23.81        18.09 o                         
   9   5   4          2.04         17.54        21.40 o                         
  10   5   4         18.96         -1.86        27.62 o                         
  -7   6   4        616.11        648.71        81.58 o                         
  -6   6   4        416.62        366.87        34.45 o                         
  -5   6   4         87.15         92.21        10.06 o                         
  -4   6   4        103.13        115.33        23.83 o                         
  -3   6   4         13.24          9.94         6.45 o                         
  -2   6   4        882.61        934.56        25.38 o                         
  -1   6   4       1740.88       1821.52        35.81 o                         
   0   6   4        114.71        134.17        18.92 o                         
   1   6   4       5187.95       4888.63       149.07 o                         
   2   6   4        493.50        475.19        33.73 o                         
   3   6   4        575.90        663.08        61.23 o                         
   4   6   4         50.80         45.43        21.46 o                         
   5   6   4        168.52        179.34        46.11 o                         
   6   6   4         49.61         13.66        19.57 o                         
   7   6   4        776.43        765.62        94.21 o                         
   8   6   4        399.93        367.28        65.90 o                         
   9   6   4          5.40         38.20        32.27 o                         
  10   6   4         48.90         97.87        47.54 o                         
  -7   7   4        302.43        322.39        36.16 o                         
  -6   7   4         42.78         31.77        11.50 o                         
  -5   7   4        229.79        202.30        15.45 o                         
  -4   7   4        299.62        297.93        27.15 o                         
  -3   7   4        160.65        198.61        19.43 o                         
  -2   7   4          1.87         -1.30         6.75 o                         
  -1   7   4        622.55        664.18        30.61 o                         
   0   7   4        101.17         71.25         9.37 o                         
   1   7   4         38.66         42.42         7.44 o                         
   2   7   4        156.92        188.78        23.45 o                         
   3   7   4        418.90        462.53        53.62 o                         
   4   7   4        105.45        159.33        37.31 o                         
   5   7   4          1.32         41.35        25.15 o                         
   6   7   4        357.25        350.85        58.51 o                         
   7   7   4         34.68         11.74        22.35 o                         
   8   7   4        129.54         77.28        31.45 o                         
   9   7   4          2.66         12.11        30.75 o                         
  10   7   4          0.05         75.39        44.97 o                         
  -8   8   4        556.39        526.27        63.33 o                         
  -7   8   4        621.55        546.99        47.42 o                         
  -6   8   4        591.17        536.01        32.09 o                         
  -5   8   4          7.61         10.30         7.60 o                         
  -4   8   4          0.01         -4.49         8.40 o                         
  -3   8   4        141.62        150.28        18.18 o                         
  -2   8   4         45.30         38.32        15.22 o                         
  -1   8   4        881.77        823.05        34.88 o                         
   0   8   4         37.00         31.11         6.57 o                         
   1   8   4        138.80        100.22         9.12 o                         
   2   8   4        419.02        480.34        50.93 o                         
   3   8   4          0.34         19.95        17.29 o                         
   4   8   4         70.25         51.27        19.57 o                         
   5   8   4        919.49        924.49        90.03 o                         
   6   8   4        780.47        813.01        89.97 o                         
   7   8   4        109.81        114.24        40.01 o                         
   8   8   4        158.43        173.07        48.72 o                         
   9   8   4         61.73         30.17        19.57 o                         
  10   8   4          0.34         32.88        39.91 o                         
  -8   9   4        254.49        274.46        46.23 o                         
  -7   9   4         16.02         24.59        16.17 o                         
  -6   9   4         52.90         69.23        19.68 o                         
  -5   9   4        484.40        463.23        37.94 o                         
  -4   9   4        735.06        777.01        59.87 o                         
  -3   9   4         23.76         23.06         8.58 o                         
  -2   9   4          5.36          4.45         6.37 o                         
  -1   9   4        236.28        239.53        24.63 o                         
   0   9   4        240.94        312.44        21.52 o                         
   1   9   4          8.94         11.07         4.53 o                         
   2   9   4       1317.17       1380.59        90.95 o                         
   3   9   4         94.92         74.78        28.39 o                         
   4   9   4          0.15        -13.51        19.98 o                         
   5   9   4        719.96        766.85        84.12 o                         
   6   9   4        510.35        463.27        70.58 o                         
   7   9   4        169.16        217.35        51.79 o                         
   8   9   4         47.79         37.37        24.45 o                         
   9   9   4          5.52         28.82        18.97 o                         
  10   9   4        129.03        193.50        64.48 o                         
  -9  10   4        150.80        153.32        39.67 o                         
  -8  10   4         22.09         38.80        24.58 o                         
  -7  10   4          6.97         12.86        18.83 o                         
  -6  10   4        540.50        554.73        43.96 o                         
  -5  10   4        535.87        506.38        39.16 o                         
  -4  10   4          7.45         13.40         9.10 o                         
  -3  10   4        192.59        188.99        20.32 o                         
  -2  10   4        603.29        609.95        24.88 o                         
  -1  10   4        117.22         69.31        14.12 o                         
   0  10   4         74.86         84.45        43.57 o                         
   1  10   4        341.36        266.05        15.13 o                         
   2  10   4        141.71        123.64        38.29 o                         
   3  10   4       1023.48       1103.28        87.00 o                         
   4  10   4          4.71         -5.41        16.40 o                         
   5  10   4        270.06        291.19        53.63 o                         
   6  10   4          0.02         16.65        17.10 o                         
   7  10   4        363.00        401.56        69.05 o                         
   8  10   4          0.29        -18.18        18.18 o                         
   9  10   4         38.81         14.94        22.23 o                         
  -9  11   4        307.73        296.50        51.48 o                         
  -8  11   4         12.29          8.11        13.32 o                         
  -7  11   4         13.42         16.49        17.26 o                         
  -6  11   4         59.22        110.88        22.27 o                         
  -5  11   4        718.37        736.36        49.34 o                         
  -4  11   4        518.32        564.56        54.57 o                         
  -3  11   4        169.53        152.48        18.90 o                         
  -2  11   4        210.03        224.19        15.21 o                         
  -1  11   4        257.57        252.16        27.05 o                         
   0  11   4        554.08        514.46        38.45 o                         
   1  11   4       1052.97        852.38        47.45 o                         
   2  11   4       1593.51       1477.67       100.61 o                         
   3  11   4        298.41        229.06        43.93 o                         
   4  11   4        324.64        325.95        54.52 o                         
   5  11   4        773.50        699.63        84.46 o                         
   6  11   4        385.01        411.98        69.11 o                         
   7  11   4        343.18        375.26        64.66 o                         
   8  11   4        184.12        201.19        53.17 o                         
   9  11   4         76.46         97.97        53.24 o                         
  -9  12   4        129.86        125.97        37.99 o                         
  -8  12   4         76.39         80.26        30.21 o                         
  -7  12   4         19.17         17.55        13.90 o                         
  -6  12   4         68.51         96.08        22.09 o                         
  -5  12   4        485.88        433.42        39.81 o                         
  -4  12   4          0.04          8.36        20.30 o                         
  -3  12   4        169.55        208.99        78.43 o                         
  -2  12   4        361.63        324.45        18.16 o                         
  -1  12   4       1182.65       1091.23        55.52 o                         
   0  12   4          0.20         11.42        15.79 o                         
   1  12   4        191.54        177.31        23.63 o                         
   2  12   4          0.01         -0.35         5.70 o                         
   3  12   4         77.63        130.11        38.96 o                         
   4  12   4          8.48         26.66        19.32 o                         
   5  12   4        356.68        434.44        67.12 o                         
   6  12   4         46.58         69.44        33.88 o                         
   7  12   4        387.51        395.68        75.04 o                         
   8  12   4         48.18         93.18        47.19 o                         
   9  12   4         20.06        120.10        52.32 o                         
  -9  13   4          2.23         23.59        25.32 o                         
  -8  13   4         77.08         84.60        31.18 o                         
  -7  13   4          1.95        -13.26        17.25 o                         
  -6  13   4        197.59        207.74        42.06 o                         
  -5  13   4       2055.36       1900.64        84.20 o                         
  -4  13   4        966.77       1002.23        76.51 o                         
  -3  13   4        483.87        517.27        32.48 o                         
  -2  13   4       1439.49       1439.81        37.59 o                         
  -1  13   4        197.15        202.76        25.12 o                         
   0  13   4          3.36         19.43        12.20 o                         
   1  13   4          2.88         15.19        11.30 o                         
   2  13   4        127.32        115.43        13.43 o                         
   3  13   4          8.51        -29.09        29.09 o                         
   4  13   4        424.79        408.49        62.41 o                         
   5  13   4       1487.45       1616.00       127.07 o                         
   6  13   4        224.63        196.66        45.20 o                         
   7  13   4       1272.31       1264.09       122.76 o                         
   8  13   4         85.21        123.54        42.89 o                         
   9  13   4         11.87         25.96        42.35 o                         
  -9  14   4         47.58         72.23        35.90 o                         
  -8  14   4         12.28         11.04        17.74 o                         
  -7  14   4        101.07         96.05        23.27 o                         
  -6  14   4        107.18        117.68        25.17 o                         
  -5  14   4          0.07          2.68        18.32 o                         
  -4  14   4       1165.62       1100.34        81.47 o                         
  -3  14   4       1850.54       1780.96        98.56 o                         
  -2  14   4        552.12        540.86        33.71 o                         
  -1  14   4          1.96         -2.17         9.36 o                         
   0  14   4        123.64        123.32        21.79 o                         
   1  14   4         70.62         60.16        15.96 o                         
   2  14   4        686.76        735.99        73.27 o                         
   3  14   4         60.41         69.27        29.42 o                         
   4  14   4        371.13        329.20        55.95 o                         
   5  14   4         32.40         52.66        28.23 o                         
   6  14   4         87.55         83.16        40.40 o                         
   7  14   4         63.16         84.58        38.33 o                         
   8  14   4         53.42         50.51        37.34 o                         
   9  14   4         23.89         82.67        47.19 o                         
  -8  15   4         71.42         95.54        35.75 o                         
  -7  15   4         19.06         17.73        12.70 o                         
  -6  15   4        450.58        408.48        43.61 o                         
  -5  15   4        405.13        398.49        40.18 o                         
  -4  15   4         35.36         51.68        22.70 o                         
  -3  15   4        750.99        680.20        66.18 o                         
  -2  15   4         43.94         30.54         8.91 o                         
  -1  15   4        572.56        558.37        35.39 o                         
   0  15   4        126.90        160.33        36.78 o                         
   1  15   4        140.45        147.19        23.12 o                         
   2  15   4         42.97         42.16        14.73 o                         
   3  15   4        395.77        343.97        59.94 o                         
   4  15   4        380.63        389.09        64.17 o                         
   5  15   4         52.25         52.24        23.02 o                         
   6  15   4        680.10        672.71        88.21 o                         
   7  15   4        176.73        234.02        55.35 o                         
   8  15   4        228.58        278.67        66.71 o                         
  -8  16   4         48.64         66.34        24.56 o                         
  -7  16   4         90.45         60.44        19.44 o                         
  -6  16   4         88.51         94.00        23.03 o                         
  -5  16   4        509.35        466.84        44.24 o                         
  -4  16   4          1.17          2.87        16.37 o                         
  -3  16   4         14.51         25.57        20.10 o                         
  -2  16   4        701.07        667.90        47.85 o                         
  -1  16   4        108.07         96.84        16.78 o                         
   0  16   4         10.62         16.45        12.85 o                         
   1  16   4          0.92         -1.91         8.94 o                         
   2  16   4        568.53        563.17        46.62 o                         
   3  16   4        344.54        279.23        53.44 o                         
   4  16   4        216.50        229.93        48.78 o                         
   5  16   4         35.45         43.51        25.40 o                         
   6  16   4          0.83         29.81        31.95 o                         
   7  16   4         15.05         58.01        35.87 o                         
   8  16   4        230.80        168.49        54.33 o                         
  -8  17   4          2.64         -2.34        16.47 o                         
  -7  17   4          4.46         24.50        18.08 o                         
  -6  17   4         75.65         90.80        25.97 o                         
  -5  17   4         23.18         38.67        19.14 o                         
  -4  17   4        197.85        198.25        44.78 o                         
  -3  17   4        146.42        186.50        39.25 o                         
  -2  17   4         90.47         77.96        19.25 o                         
  -1  17   4         24.41         15.17         8.76 o                         
   0  17   4         55.61         42.73        13.62 o                         
   1  17   4         12.05         23.82        15.07 o                         
   2  17   4         14.92         14.60        14.05 o                         
   3  17   4        347.43        345.18        59.66 o                         
   4  17   4        443.93        444.00        71.39 o                         
   5  17   4          4.06         39.10        31.41 o                         
   6  17   4        155.54        188.71        52.50 o                         
   7  17   4         22.77         24.36        29.51 o                         
   8  17   4         97.52        131.06        45.70 o                         
  -8  18   4          7.59         25.50        25.23 o                         
  -7  18   4          0.15         13.47        18.07 o                         
  -6  18   4         16.77         48.45        21.41 o                         
  -5  18   4         52.79         68.01        21.47 o                         
  -4  18   4         45.25         64.33        26.72 o                         
  -3  18   4        227.00        208.10        31.10 o                         
  -2  18   4         36.83         30.72        14.97 o                         
  -1  18   4         22.35         35.87        11.21 o                         
   0  18   4         17.67         25.42        13.71 o                         
   1  18   4         66.26         68.66        20.20 o                         
   2  18   4        553.02        542.63        88.04 o                         
   3  18   4         32.75         40.66        17.17 o                         
   4  18   4        519.50        483.84        76.40 o                         
   5  18   4        387.79        431.99        71.14 o                         
   6  18   4          2.63         26.78        26.44 o                         
   7  18   4          0.43         34.20        32.11 o                         
  -7  19   4          5.98         13.87        15.12 o                         
  -6  19   4        251.06        315.50        39.99 o                         
  -5  19   4        120.48         95.33        24.52 o                         
  -4  19   4         16.55         24.05        20.28 o                         
  -3  19   4         36.29         11.86        23.13 o                         
  -2  19   4        105.74        131.29        24.80 o                         
  -1  19   4          0.76         -1.08        13.51 o                         
   0  19   4        663.89        603.81        57.19 o                         
   1  19   4        226.69        261.99        41.79 o                         
   2  19   4         70.49         73.17        18.94 o                         
   3  19   4          4.37         13.89        47.79 o                         
   4  19   4         56.33         84.32        37.05 o                         
   5  19   4         63.78        108.89        44.91 o                         
   6  19   4        122.89        172.39        50.27 o                         
   7  19   4        270.62        315.63        70.11 o                         
  -7  20   4          3.38         12.06        19.31 o                         
  -6  20   4         99.52        181.73        49.69 o                         
  -5  20   4         31.98         38.74        33.90 o                         
  -4  20   4         20.52          4.54        15.35 o                         
  -3  20   4          1.53          1.58        30.25 o                         
  -2  20   4         67.64         73.37        19.66 o                         
  -1  20   4         23.01         26.21        10.33 o                         
   0  20   4         68.43         89.29        23.16 o                         
   1  20   4        150.96        109.93        26.29 o                         
   2  20   4         76.78         84.21        23.71 o                         
   3  20   4         31.03         38.49        18.43 o                         
   4  20   4         67.94        118.23        40.81 o                         
   5  20   4          5.40        -15.61        23.81 o                         
   6  20   4          4.74         31.41        37.52 o                         
  -6  21   4          5.43         33.20        15.71 o                         
  -5  21   4         63.02         62.67        20.66 o                         
  -4  21   4        286.12        300.51        56.33 o                         
  -3  21   4        154.22        145.78        27.58 o                         
  -2  21   4        219.22        214.31        32.80 o                         
  -1  21   4         17.96         17.41        10.85 o                         
   0  21   4         45.35         77.60        16.72 o                         
   1  21   4         44.06         76.68        22.40 o                         
   2  21   4         21.42         37.52        16.96 o                         
   3  21   4        295.28        287.06        39.72 o                         
   4  21   4         23.61         27.01        15.70 o                         
   5  21   4        114.65        158.53        49.85 o                         
   6  21   4        235.67        356.21        72.87 o                         
  -6  22   4          4.96         42.98        28.88 o                         
  -5  22   4         76.77         93.43        39.04 o                         
  -4  22   4          3.58          3.57        19.98 o                         
  -3  22   4          4.02         16.26        19.51 o                         
  -2  22   4         40.92         40.34        19.72 o                         
  -1  22   4         20.80         28.44        13.78 o                         
   0  22   4         91.48         74.38        16.66 o                         
   1  22   4         86.20         60.83        30.30 o                         
   2  22   4         10.01         22.36        17.32 o                         
   3  22   4         12.24         40.88        14.21 o                         
   4  22   4         35.67         57.98        68.13 o                         
   5  22   4          0.02         60.06        39.63 o                         
  -5  23   4         65.08         85.27        33.58 o                         
  -4  23   4         94.70        126.65        48.57 o                         
  -3  23   4         21.72         29.23        19.30 o                         
  -2  23   4        357.48        348.96        43.08 o                         
  -1  23   4          0.02          3.96        15.65 o                         
   0  23   4         90.51        117.68        21.19 o                         
   1  23   4         15.66         38.19        32.07 o                         
   2  23   4         35.40         56.10        21.14 o                         
   3  23   4          5.73          8.25        14.01 o                         
   4  23   4        173.07        236.60        39.12 o                         
   5  23   4         50.54         91.64        27.57 o                         
  -5  24   4         27.65         72.39        31.68 o                         
  -4  24   4        134.10        116.19        28.99 o                         
  -3  24   4         27.36         64.04        20.94 o                         
  -2  24   4          8.26         26.74        18.74 o                         
  -1  24   4          5.03          2.41        13.63 o                         
   0  24   4          1.12         26.45        14.27 o                         
   1  24   4          1.91         15.56        17.66 o                         
   2  24   4          1.16         -0.69        14.50 o                         
   3  24   4          7.80         20.94        36.91 o                         
   4  24   4         63.84         92.24        43.29 o                         
  -4  25   4          1.96         16.53        18.10 o                         
  -3  25   4         47.55         65.58        26.07 o                         
  -2  25   4         81.27         97.43        44.66 o                         
  -1  25   4         27.73         48.34        22.01 o                         
   0  25   4        125.29         97.42        25.63 o                         
   1  25   4         17.30         24.76        23.05 o                         
   2  25   4         50.27        108.49        47.79 o                         
   3  25   4         47.99         91.69        44.59 o                         
  -2  26   4          6.47         45.87        23.59 o                         
  -1  26   4         33.41         68.59        35.62 o                         
   0  26   4          6.02         20.19        36.49 o                         
   1  26   4         44.92         82.93        26.32 o                         
   2  26   4         34.40         67.21        36.82 o                         
  -6   1   5        758.49        829.16        65.30 o                         
  -5   1   5         57.16         68.83        10.15 o                         
  -4   1   5        679.30        504.89        85.33 o                         
  -3   1   5         91.68        106.84        22.00 o                         
  -2   1   5       4667.95       4673.95       131.37 o                         
  -1   1   5        880.57        900.24        28.77 o                         
   0   1   5       6247.60       6309.15        88.42 o                         
   1   1   5         12.34         10.89         4.95 o                         
   2   1   5        297.52        261.74        18.45 o                         
   3   1   5        172.26        146.32        24.64 o                         
   4   1   5         41.72         33.41        14.27 o                         
   5   1   5        361.60        324.69        39.10 o                         
   6   1   5        506.70        558.33        52.92 o                         
   7   1   5        204.03        210.39        39.78 o                         
   8   1   5        150.85        134.21        29.77 o                         
   9   1   5          0.64         48.96        26.78 o                         
  10   1   5          3.33          9.74        25.11 o                         
  -6   2   5         44.13         56.66        26.71 o                         
  -5   2   5         12.32         14.18         6.01 o                         
  -4   2   5          5.28          5.90        12.37 o                         
  -3   2   5        497.40        515.78        43.96 o                         
  -2   2   5       1272.54       1353.70        39.95 o                         
  -1   2   5          0.07         -9.28         9.28 o                         
   0   2   5         94.40        107.48         8.34 o                         
   1   2   5        292.57        281.70        15.48 o                         
   2   2   5       2188.21       2355.31        66.17 o                         
   3   2   5         37.42         18.32        13.96 o                         
   4   2   5        416.85        390.41        39.59 o                         
   5   2   5        755.72        769.03        58.10 o                         
   6   2   5       1391.82       1378.60        87.89 o                         
   7   2   5        952.83        876.17        70.36 o                         
   8   2   5        367.55        239.33        39.96 o                         
   9   2   5         17.24         56.25        26.94 o                         
  10   2   5          5.45         -4.90        20.42 o                         
  -7   3   5        131.13        128.40        45.43 o                         
  -6   3   5        479.04        495.52        67.92 o                         
  -5   3   5        272.77        281.77        17.43 o                         
  -4   3   5        152.89        140.04        14.33 o                         
  -3   3   5        319.94        245.56        24.74 o                         
  -2   3   5        435.91        398.09        45.92 o                         
  -1   3   5         89.04         56.86        13.65 o                         
   0   3   5        645.10        601.00        19.21 o                         
   1   3   5        788.73        835.40        25.20 o                         
   2   3   5       1175.05       1197.58        38.54 o                         
   3   3   5          1.57          1.79        10.59 o                         
   4   3   5       2883.39       2821.48       103.21 o                         
   5   3   5          2.12          6.98        16.38 o                         
   6   3   5        522.14        489.74        50.72 o                         
   7   3   5          5.62         -6.83        18.52 o                         
   8   3   5        257.14        178.33        34.55 o                         
   9   3   5          2.80        -14.06        14.06 o                         
  10   3   5          5.14         17.44        31.99 o                         
  -7   4   5         28.80          0.88        24.63 o                         
  -6   4   5         42.41         18.35        16.33 o                         
  -5   4   5        468.29        484.63        34.00 o                         
  -4   4   5         43.45         29.19         8.02 o                         
  -3   4   5        752.84        632.08        97.37 o                         
  -2   4   5        733.09        746.40        48.76 o                         
  -1   4   5        345.50        314.47        13.02 o                         
   0   4   5        782.24        782.78        32.89 o                         
   1   4   5          0.07         10.78         4.95 o                         
   2   4   5          1.70          5.87        11.17 o                         
   3   4   5          0.65         -8.82        17.06 o                         
   4   4   5        204.37        161.05        27.81 o                         
   5   4   5        102.16         94.72        22.51 o                         
   6   4   5        210.68        170.81        29.44 o                         
   7   4   5        299.17        303.65        43.11 o                         
   8   4   5         26.16         17.19        19.97 o                         
   9   4   5         33.56         51.24        25.83 o                         
  10   4   5         29.80         30.04        39.92 o                         
  -7   5   5         79.57         57.08        26.77 o                         
  -6   5   5        685.33        604.27        82.34 o                         
  -5   5   5        586.64        568.48        39.35 o                         
  -4   5   5         69.64         68.96        11.22 o                         
  -3   5   5        291.85        233.46        13.30 o                         
  -2   5   5        481.74        410.02        23.52 o                         
  -1   5   5        823.43        782.15        25.06 o                         
   0   5   5        733.01        681.63        27.11 o                         
   1   5   5          3.62          8.57         6.08 o                         
   2   5   5        378.86        366.33        31.05 o                         
   3   5   5         27.07         20.34        16.62 o                         
   4   5   5       1434.06       1384.28        74.99 o                         
   5   5   5         46.93         18.84        14.35 o                         
   6   5   5        789.16        662.36        60.26 o                         
   7   5   5         84.04         98.73        26.09 o                         
   8   5   5         62.56         46.42        23.50 o                         
   9   5   5         74.43        160.64        50.47 o                         
  10   5   5        140.54        211.73        61.24 o                         
  -7   6   5         16.15         -6.19        23.39 o                         
  -6   6   5        168.08        137.59        39.93 o                         
  -5   6   5        560.75        416.26        81.56 o                         
  -4   6   5         10.49          7.17         4.43 o                         
  -3   6   5       1228.13       1141.82        42.34 o                         
  -2   6   5          0.06         -3.55         4.81 o                         
  -1   6   5        940.28        917.84        30.84 o                         
   0   6   5         34.65         54.16         9.28 o                         
   1   6   5         43.32         47.23         8.27 o                         
   2   6   5        401.54        434.71        34.20 o                         
   3   6   5        169.09        183.03        36.87 o                         
   4   6   5         40.91         32.69        24.82 o                         
   5   6   5        145.59        123.36        35.26 o                         
   6   6   5          0.06          1.04        19.29 o                         
   7   6   5         18.10         20.10        23.35 o                         
   8   6   5        130.34        144.86        45.85 o                         
   9   6   5          7.94        100.97        53.97 o                         
  10   6   5         46.58         67.45        41.82 o                         
  -7   7   5         31.35          4.01        23.83 o                         
  -6   7   5        149.45        174.52        24.38 o                         
  -5   7   5       2070.49       1726.83        99.91 o                         
  -4   7   5       3838.89       3386.19        90.22 o                         
  -3   7   5        239.83        260.11        15.48 o                         
  -2   7   5       1739.34       1600.53        40.52 o                         
  -1   7   5        617.18        588.07        33.93 o                         
   0   7   5        875.53        757.80        26.74 o                         
   1   7   5          1.25         -2.69         6.89 o                         
   2   7   5        870.07        832.36        68.65 o                         
   3   7   5        987.05        981.30        77.67 o                         
   4   7   5        354.93        420.95        58.54 o                         
   5   7   5        236.07        238.28        52.44 o                         
   6   7   5        174.46        160.22        42.41 o                         
   7   7   5         22.41         -0.22        17.75 o                         
   8   7   5        215.11        230.37        57.13 o                         
   9   7   5        417.21        436.03        78.87 o                         
  -7   8   5         88.36         57.11        17.71 o                         
  -6   8   5         97.50        114.96        21.27 o                         
  -5   8   5        323.17        308.95        38.50 o                         
  -4   8   5        617.61        560.98        44.16 o                         
  -3   8   5        484.58        453.01        30.60 o                         
  -2   8   5         19.97         22.32         5.70 o                         
  -1   8   5         22.87         19.78         6.49 o                         
   0   8   5         17.56         24.10         8.20 o                         
   1   8   5       1048.73       1010.66        40.77 o                         
   2   8   5         29.26         18.32        12.91 o                         
   3   8   5        988.28        909.16        77.89 o                         
   4   8   5        175.70        183.25        41.76 o                         
   5   8   5         47.66         54.16        32.32 o                         
   6   8   5        204.72        142.86        38.09 o                         
   7   8   5         46.30         61.35        28.45 o                         
   8   8   5          0.11        -10.48        21.33 o                         
   9   8   5         61.84         76.97        45.48 o                         
  -8   9   5         49.90        103.94        40.22 o                         
  -7   9   5        249.97        235.77        31.64 o                         
  -6   9   5        774.90        754.63        52.30 o                         
  -5   9   5        140.25        147.60        24.58 o                         
  -4   9   5       4697.89       4391.78       130.31 o                         
  -3   9   5         78.10         77.69        13.06 o                         
  -2   9   5        447.26        351.14        18.16 o                         
  -1   9   5         69.74         63.08         9.37 o                         
   0   9   5         93.85         86.99        13.36 o                         
   1   9   5        188.98        182.69        14.92 o                         
   2   9   5       1213.80       1103.88       121.08 o                         
   3   9   5        106.59        128.85        32.39 o                         
   4   9   5        740.60        807.87        79.79 o                         
   5   9   5        710.37        629.85        85.43 o                         
   6   9   5         16.61         48.92        30.63 o                         
   7   9   5         13.32         -1.64        23.14 o                         
   8   9   5         57.39         32.65        26.23 o                         
   9   9   5         13.47         77.67        46.59 o                         
  -8  10   5          3.32        -10.03        21.73 o                         
  -7  10   5        281.39        298.90        35.24 o                         
  -6  10   5          3.33         15.79        11.44 o                         
  -5  10   5        210.15        203.90        26.49 o                         
  -4  10   5        669.76        697.06        55.12 o                         
  -3  10   5        771.39        738.22        35.07 o                         
  -2  10   5        307.33        290.53        18.43 o                         
  -1  10   5       1804.63       1766.86        56.32 o                         
   0  10   5       1414.24       1401.96        49.85 o                         
   1  10   5         42.87         45.72         9.15 o                         
   2  10   5         55.02         52.46        11.58 o                         
   3  10   5        212.76        204.81        43.03 o                         
   4  10   5          6.81         14.51        18.97 o                         
   5  10   5       2882.66       2843.58       170.81 o                         
   6  10   5         87.26        103.82        36.34 o                         
   7  10   5          0.47         31.65        33.09 o                         
   8  10   5         21.09          2.62        30.48 o                         
   9  10   5          6.70         60.65        41.34 o                         
  -8  11   5        230.77        213.57        55.16 o                         
  -7  11   5          0.18         19.21        20.40 o                         
  -6  11   5        265.07        272.87        31.43 o                         
  -5  11   5          1.13         -0.61        11.69 o                         
  -4  11   5        185.01        141.41        29.04 o                         
  -3  11   5        327.66        306.00        21.56 o                         
  -2  11   5         39.33         53.87        11.13 o                         
  -1  11   5        284.39        271.05        31.05 o                         
   0  11   5        494.70        506.48        40.11 o                         
   1  11   5       1091.47       1003.09        37.53 o                         
   2  11   5        333.62        249.80        30.04 o                         
   3  11   5        271.63        296.50        49.19 o                         
   4  11   5        832.19        839.08        86.98 o                         
   5  11   5          1.88         58.45        30.83 o                         
   6  11   5        216.53        254.10        56.68 o                         
   7  11   5          6.49         27.64        26.45 o                         
   8  11   5        103.58        218.36        61.63 o                         
   9  11   5        134.29         86.07        42.13 o                         
  -8  12   5          5.47          0.83        20.84 o                         
  -7  12   5        138.05        150.47        35.10 o                         
  -6  12   5         18.78         25.70        11.37 o                         
  -5  12   5       1271.32       1201.99        75.37 o                         
  -4  12   5       1766.08       1518.15        88.28 o                         
  -3  12   5          0.30         -3.38         7.32 o                         
  -2  12   5         64.68         65.11        11.20 o                         
  -1  12   5        970.87        850.44        51.51 o                         
   0  12   5        244.88        236.04        30.70 o                         
   1  12   5         67.42         63.70        11.28 o                         
   2  12   5          0.02          7.94        11.32 o                         
   3  12   5        170.75         74.82        58.52 o                         
   4  12   5         90.71        127.19        39.94 o                         
   5  12   5          1.87         13.98        20.22 o                         
   6  12   5          9.21         38.57        30.39 o                         
   7  12   5        161.16        126.25        44.08 o                         
   8  12   5         22.03         86.76        42.89 o                         
   9  12   5          8.77         75.26        45.40 o                         
  -8  13   5        224.17        176.21        49.70 o                         
  -7  13   5        143.34        165.71        29.00 o                         
  -6  13   5        492.59        450.82        44.80 o                         
  -5  13   5        402.10        358.43        38.38 o                         
  -4  13   5          5.61          4.46        15.37 o                         
  -3  13   5         23.38          9.83        31.41 o                         
  -2  13   5        841.94        783.89        40.04 o                         
  -1  13   5         10.93         18.84         8.07 o                         
   0  13   5        185.42        174.53        25.74 o                         
   1  13   5         41.54         18.59        17.04 o                         
   2  13   5        198.57        166.69        16.90 o                         
   3  13   5         80.34         54.55        22.10 o                         
   4  13   5        230.64        209.06        45.67 o                         
   5  13   5          2.31         24.72        20.78 o                         
   6  13   5         50.22         90.91        34.72 o                         
   7  13   5         65.86        146.94        49.18 o                         
   8  13   5         23.56         97.93        47.64 o                         
  -8  14   5          3.27         45.19        30.40 o                         
  -7  14   5        540.70        444.02        72.47 o                         
  -6  14   5        206.02        224.26        33.67 o                         
  -5  14   5          1.06          8.29        12.71 o                         
  -4  14   5         17.99         41.13        23.19 o                         
  -3  14   5        542.20        518.48        39.06 o                         
  -2  14   5         10.64         13.54         8.07 o                         
  -1  14   5        260.21        225.76        22.64 o                         
   0  14   5        297.42        237.24        38.65 o                         
   1  14   5       1313.36       1126.92        65.27 o                         
   2  14   5         37.27         42.24         9.88 o                         
   3  14   5         47.31         45.57        12.46 o                         
   4  14   5        506.02        535.65        70.90 o                         
   5  14   5         44.87         64.15        35.15 o                         
   6  14   5         10.61         20.11        33.40 o                         
   7  14   5         62.65         16.21        30.17 o                         
   8  14   5         58.57        168.90        52.30 o                         
  -8  15   5        282.10        237.83        56.60 o                         
  -7  15   5          0.16         53.26        33.44 o                         
  -6  15   5        423.26        393.20        42.34 o                         
  -5  15   5        158.31        133.33        25.06 o                         
  -4  15   5        142.34        151.88        30.62 o                         
  -3  15   5        125.07         92.39        17.96 o                         
  -2  15   5         99.54        109.98        17.34 o                         
  -1  15   5         93.70         88.28        15.97 o                         
   0  15   5        662.15        603.78        48.67 o                         
   1  15   5        232.03        211.58        29.44 o                         
   2  15   5          2.23        -10.00        11.78 o                         
   3  15   5         97.73        115.68        24.15 o                         
   4  15   5          3.19         53.68        31.19 o                         
   5  15   5        186.79        245.02        55.10 o                         
   6  15   5         30.16         29.65        18.12 o                         
   7  15   5         14.12         62.87        34.41 o                         
   8  15   5          1.24          7.13        29.34 o                         
  -8  16   5         33.03         19.79        20.37 o                         
  -7  16   5          1.28         31.19        28.51 o                         
  -6  16   5        127.38        141.67        28.02 o                         
  -5  16   5        428.54        412.18        40.94 o                         
  -4  16   5        157.35        167.48        35.46 o                         
  -3  16   5         68.93         56.83        12.96 o                         
  -2  16   5         91.64         80.45        15.09 o                         
  -1  16   5        125.94        119.87        17.93 o                         
   0  16   5         10.83         12.66        10.81 o                         
   1  16   5       1438.79       1244.30        71.87 o                         
   2  16   5         74.68         64.29        26.87 o                         
   3  16   5       1271.03       1201.82       164.57 o                         
   4  16   5        308.51        320.73        62.08 o                         
   5  16   5        152.15        147.95        42.64 o                         
   6  16   5         66.55         79.93        35.90 o                         
   7  16   5        116.51        150.33        50.31 o                         
  -8  17   5        130.34         85.81        34.63 o                         
  -7  17   5        282.75        264.38        60.89 o                         
  -6  17   5         13.13         15.16        17.63 o                         
  -5  17   5          3.11          6.90        25.90 o                         
  -4  17   5          0.58         -3.92        32.50 o                         
  -3  17   5          5.27         -6.05        11.02 o                         
  -2  17   5        122.81        125.92        22.24 o                         
  -1  17   5          0.00         -6.39         9.31 o                         
   0  17   5          6.13          5.28         9.99 o                         
   1  17   5        129.84        180.22        30.57 o                         
   2  17   5         11.28          7.46        13.66 o                         
   3  17   5        291.61        296.77        38.82 o                         
   4  17   5        173.17        214.74        50.83 o                         
   5  17   5        142.46        153.68        44.87 o                         
   6  17   5         23.11         35.32        36.05 o                         
   7  17   5          0.15         19.65        24.00 o                         
  -7  18   5         33.96         33.27        26.37 o                         
  -6  18   5        417.65        409.76        45.86 o                         
  -5  18   5         95.79         98.12        24.45 o                         
  -4  18   5         24.45         10.53        14.78 o                         
  -3  18   5        510.07        573.20        47.74 o                         
  -2  18   5        102.19        120.34        23.97 o                         
  -1  18   5        103.60         99.09        19.29 o                         
   0  18   5          3.19         -0.91        11.17 o                         
   1  18   5        339.37        330.26        39.23 o                         
   2  18   5         37.64         62.93        18.33 o                         
   3  18   5        876.47        768.06        66.49 o                         
   4  18   5        232.55        250.78        59.32 o                         
   5  18   5         73.82         88.97        43.23 o                         
   6  18   5        101.59        180.22        53.13 o                         
   7  18   5         29.74         47.12        36.99 o                         
  -7  19   5        198.51        224.82        54.26 o                         
  -6  19   5         20.33         42.62        29.99 o                         
  -5  19   5         87.25         90.52        23.27 o                         
  -4  19   5          4.55          1.65        10.48 o                         
  -3  19   5        118.72        137.17        25.54 o                         
  -2  19   5        192.65        231.22        32.33 o                         
  -1  19   5        129.27        113.72        18.86 o                         
   0  19   5        250.00        232.87        33.66 o                         
   1  19   5        240.95        237.90        34.11 o                         
   2  19   5        727.52        612.05        54.56 o                         
   3  19   5        374.58        325.76        42.32 o                         
   4  19   5         32.99         47.78        23.02 o                         
   5  19   5         17.64         32.48        26.48 o                         
   6  19   5         79.54        111.13        37.72 o                         
  -6  20   5        250.54        265.32        56.67 o                         
  -5  20   5        128.17        134.54        28.16 o                         
  -4  20   5         26.22         20.57        14.55 o                         
  -3  20   5        184.22        144.32        27.04 o                         
  -2  20   5         20.94         33.94        15.05 o                         
  -1  20   5        634.17        690.85        46.37 o                         
   0  20   5        174.61        192.32        29.81 o                         
   1  20   5         79.81        119.25        27.63 o                         
   2  20   5        233.30        249.32        36.96 o                         
   3  20   5         17.78         14.19        18.25 o                         
   4  20   5         24.37         36.01        20.07 o                         
   5  20   5         29.85         72.39        39.42 o                         
   6  20   5          1.29         37.85        42.07 o                         
  -5  21   5         37.55         56.16        18.39 o                         
  -4  21   5         27.07         62.60        18.45 o                         
  -3  21   5         61.64         97.17        26.53 o                         
  -2  21   5        113.54        102.21        26.00 o                         
  -1  21   5         53.65         62.39        21.97 o                         
   0  21   5        327.10        286.31        30.69 o                         
   1  21   5          4.97         13.92        13.18 o                         
   2  21   5         82.52         83.12        24.56 o                         
   3  21   5         14.73         25.39        19.65 o                         
   4  21   5          7.89         28.27        15.24 o                         
   5  21   5          1.20         27.98        24.68 o                         
  -5  22   5        341.89        303.47        40.70 o                         
  -4  22   5         32.49         22.45        17.66 o                         
  -3  22   5        130.89        117.51        24.74 o                         
  -2  22   5         89.58         94.81        27.52 o                         
  -1  22   5         70.79         71.36        18.20 o                         
   0  22   5         36.48         47.07        25.11 o                         
   1  22   5        138.00        149.50        32.65 o                         
   2  22   5        129.28        153.08        31.33 o                         
   3  22   5        114.31        155.47        30.91 o                         
   4  22   5        100.92        163.14        34.10 o                         
   5  22   5         87.50        111.45        28.27 o                         
  -4  23   5         31.41         30.52        27.27 o                         
  -3  23   5        122.42        119.00        26.24 o                         
  -2  23   5          0.01         20.74        14.65 o                         
  -1  23   5          8.14         39.24        23.10 o                         
   0  23   5          5.81         18.36        16.42 o                         
   1  23   5         13.44          4.91        21.86 o                         
   2  23   5         11.71         32.42        17.42 o                         
   3  23   5          0.45         -5.01        14.86 o                         
   4  23   5          0.55         -2.76        14.84 o                         
  -3  24   5          1.75         44.13        24.01 o                         
  -2  24   5         31.99         60.20        22.49 o                         
  -1  24   5         52.75         72.94        21.21 o                         
   0  24   5          1.04         26.32        21.76 o                         
   1  24   5        261.92        280.40        39.77 o                         
   2  24   5         22.12         42.61        23.06 o                         
   3  24   5        177.65        187.40        36.14 o                         
  -2  25   5          6.81         31.40        19.01 o                         
  -1  25   5          0.03          7.35        20.73 o                         
   0  25   5         58.03         76.22        28.36 o                         
   1  25   5         23.78        -25.23        25.23 o                         
   2  25   5         18.20         51.19        41.51 o                         
  -6   0   6        548.85        549.44        76.91 o                         
  -5   0   6        419.63        449.25        67.75 o                         
  -4   0   6       3243.50       3145.56       170.24 o                         
  -3   0   6         70.65        108.56        31.19 o                         
  -2   0   6       1023.12       1047.22        85.58 o                         
  -1   0   6        314.35        344.20        28.23 o                         
   0   0   6        104.68         88.08        16.06 o                         
   1   0   6        274.98        237.63        23.43 o                         
   2   0   6         81.34         79.97        12.95 o                         
   3   0   6         99.04         76.91        29.99 o                         
   4   0   6       1154.99       1083.38        96.68 o                         
   5   0   6        140.18        140.09        41.76 o                         
   6   0   6          8.94        -16.98        18.27 o                         
   7   0   6          3.54        -25.95        28.50 o                         
   8   0   6        192.71        151.60        43.54 o                         
   9   0   6        243.67        271.38        74.67 o                         
  -7   1   6          2.41        -31.67        31.67 o                         
  -6   1   6         50.97         44.96        16.59 o                         
  -5   1   6          0.00        -20.43        20.43 o                         
  -4   1   6          2.05          8.25        25.35 o                         
  -3   1   6        826.11        830.23        59.77 o                         
  -2   1   6        114.18        128.62        16.48 o                         
  -1   1   6       1421.87       1410.09        48.44 o                         
   0   1   6        119.66        124.00         9.52 o                         
   1   1   6          0.14         -5.04         5.27 o                         
   2   1   6          5.69         11.71         7.97 o                         
   3   1   6        400.20        375.86        37.33 o                         
   4   1   6         78.70         64.89        20.39 o                         
   5   1   6         86.95         52.89        17.37 o                         
   6   1   6        418.38        403.13        47.66 o                         
   7   1   6         91.54         80.14        23.13 o                         
   8   1   6          1.30         14.38        27.50 o                         
   9   1   6          5.11         84.29        38.36 o                         
  -7   2   6         85.40        109.91        37.39 o                         
  -6   2   6        805.90        717.22        63.50 o                         
  -5   2   6        457.63        464.23        50.45 o                         
  -4   2   6        245.45        193.70        32.01 o                         
  -3   2   6        336.47        288.93        50.25 o                         
  -2   2   6          9.71         24.28        22.21 o                         
  -1   2   6         52.17         36.14         9.88 o                         
   0   2   6        674.77        670.35        19.91 o                         
   1   2   6        251.86        261.23        14.96 o                         
   2   2   6       2470.66       2278.12        92.50 o                         
   3   2   6          0.23        -14.81        14.81 o                         
   4   2   6         51.87         19.33        16.67 o                         
   5   2   6        565.11        564.48        53.77 o                         
   6   2   6        523.83        463.13        59.25 o                         
   7   2   6         88.15         60.63        40.24 o                         
   8   2   6        557.50        528.27        59.76 o                         
   9   2   6          7.72        -16.32        16.32 o                         
  -7   3   6         68.34         72.26        35.45 o                         
  -6   3   6          2.03         13.30        33.74 o                         
  -5   3   6          1.12         14.69        17.64 o                         
  -4   3   6          0.96          7.07        15.25 o                         
  -3   3   6          7.46         -1.86        13.16 o                         
  -2   3   6         24.15         46.75        11.31 o                         
  -1   3   6        120.09        132.00        16.79 o                         
   0   3   6         83.76         83.48        11.34 o                         
   1   3   6         16.54         21.30        10.89 o                         
   2   3   6       1626.38       1586.39        79.33 o                         
   3   3   6         45.87         28.75        25.60 o                         
   4   3   6         13.27          0.23        15.59 o                         
   5   3   6        714.73        667.55        60.42 o                         
   6   3   6        500.80        431.13        54.53 o                         
   7   3   6          3.67         11.28        15.31 o                         
   8   3   6         24.17         15.16        32.88 o                         
   9   3   6          0.03          4.53        36.05 o                         
  -7   4   6        280.44        332.55        65.58 o                         
  -6   4   6        248.56        272.09        59.86 o                         
  -5   4   6        288.42        295.87        40.45 o                         
  -4   4   6         14.62        -11.03        12.97 o                         
  -3   4   6       1040.93        944.45       146.01 o                         
  -2   4   6         70.47         86.73        24.22 o                         
  -1   4   6          9.63          6.83         3.45 o                         
   0   4   6        294.79        271.78        16.93 o                         
   1   4   6         23.97         20.94         6.07 o                         
   2   4   6       1556.32       1487.53        49.68 o                         
   3   4   6       1354.39       1483.33       125.93 o                         
   4   4   6       2157.56       2089.59        93.74 o                         
   5   4   6         10.29          1.22        17.89 o                         
   6   4   6       1402.24       1418.46        89.64 o                         
   7   4   6         59.39         82.84        27.08 o                         
   8   4   6        152.15        153.50        68.58 o                         
   9   4   6         89.80         52.26        20.99 o                         
  -7   5   6        534.53        536.96        83.44 o                         
  -6   5   6        390.90        394.83        66.95 o                         
  -5   5   6         51.88         42.42        18.76 o                         
  -4   5   6        102.87         94.10        22.68 o                         
  -3   5   6          2.15          1.21         6.02 o                         
  -2   5   6        407.62        250.97        80.87 o                         
  -1   5   6        773.22        609.57        49.58 o                         
   0   5   6          0.12          7.18        13.93 o                         
   1   5   6          5.04          7.50         5.29 o                         
   2   5   6        105.11        116.21        13.95 o                         
   3   5   6        595.28        677.02        66.91 o                         
   4   5   6       1814.57       1949.50        92.52 o                         
   5   5   6        220.20        185.24        45.14 o                         
   6   5   6         39.24          7.94        68.09 o                         
   7   5   6         11.96         50.22        35.82 o                         
   8   5   6          0.40         54.50        45.26 o                         
   9   5   6          2.19         55.53        43.73 o                         
  -8   6   6          1.70        -25.06        25.06 o                         
  -7   6   6          0.09         46.53        29.70 o                         
  -6   6   6        116.02        121.27        38.72 o                         
  -5   6   6        271.50        305.85        57.64 o                         
  -4   6   6        249.99        205.14        26.17 o                         
  -3   6   6         31.35         41.51        11.09 o                         
  -2   6   6        493.01        343.44        56.23 o                         
  -1   6   6        204.96        191.85        15.79 o                         
   0   6   6        102.32        121.91        16.47 o                         
   1   6   6        582.55        506.86        22.45 o                         
   2   6   6        210.97        196.12        22.05 o                         
   3   6   6        506.83        551.81        61.77 o                         
   4   6   6       1846.26       1839.67       120.16 o                         
   5   6   6         14.68         34.51        29.18 o                         
   6   6   6         30.55         34.93        24.36 o                         
   7   6   6        157.25        182.96        52.89 o                         
   8   6   6        165.18        265.76        67.85 o                         
   9   6   6        225.59        299.13        76.13 o                         
  -8   7   6          3.80         27.39        23.41 o                         
  -7   7   6         62.82         56.71        27.57 o                         
  -6   7   6       1121.01       1104.12       112.06 o                         
  -5   7   6        889.35        800.45        88.94 o                         
  -4   7   6        354.06        261.12        35.20 o                         
  -3   7   6        157.46        122.42        13.95 o                         
  -2   7   6        134.06        121.59        10.95 o                         
  -1   7   6         76.77         72.09        14.09 o                         
   0   7   6        738.76        690.11        31.01 o                         
   1   7   6        427.36        414.26        24.03 o                         
   2   7   6        296.26        266.70        24.15 o                         
   3   7   6        413.79        401.02        54.76 o                         
   4   7   6         48.46         38.07        28.74 o                         
   5   7   6        227.65        251.48        50.65 o                         
   6   7   6        176.44        117.38        40.31 o                         
   7   7   6         30.89         69.07        41.20 o                         
   8   7   6          2.95         36.67        31.66 o                         
   9   7   6        133.87        225.14        66.19 o                         
  -8   8   6         28.89         14.75        31.57 o                         
  -7   8   6        157.83        152.34        48.01 o                         
  -6   8   6        788.01        774.15        91.95 o                         
  -5   8   6        269.82        219.12        48.85 o                         
  -4   8   6         36.74         43.77         9.45 o                         
  -3   8   6         80.10         83.80        14.65 o                         
  -2   8   6       1545.47       1382.48        37.32 o                         
  -1   8   6        549.52        552.17        24.86 o                         
   0   8   6        935.09        930.71        36.67 o                         
   1   8   6        462.22        480.17        30.90 o                         
   2   8   6         85.12         89.69        15.68 o                         
   3   8   6        106.70        123.43        34.81 o                         
   4   8   6          4.26          4.37        16.80 o                         
   5   8   6        182.27        223.20        49.56 o                         
   6   8   6        176.74        147.87        44.95 o                         
   7   8   6          6.30         48.80        37.36 o                         
   8   8   6         27.56         63.62        37.12 o                         
  -8   9   6        270.20        248.55        58.78 o                         
  -7   9   6        212.57        222.44        54.09 o                         
  -6   9   6        209.99        215.55        53.61 o                         
  -5   9   6        260.00        232.26        51.82 o                         
  -4   9   6        218.30        202.99        25.13 o                         
  -3   9   6        299.37        240.13        19.23 o                         
  -2   9   6        607.30        573.15        23.26 o                         
  -1   9   6        513.15        454.01        23.79 o                         
   0   9   6         87.48        118.36        17.70 o                         
   1   9   6          8.95         14.21         6.29 o                         
   2   9   6         51.89         46.05        12.40 o                         
   3   9   6        622.03        619.69        68.52 o                         
   4   9   6         96.47         86.97        31.92 o                         
   5   9   6        156.62        114.12        37.37 o                         
   6   9   6          9.09        -29.15        29.15 o                         
   7   9   6        105.70         68.91        38.03 o                         
   8   9   6         49.93         76.20        34.59 o                         
  -8  10   6        134.37        164.55        54.97 o                         
  -7  10   6        436.95        417.53        72.98 o                         
  -6  10   6        340.67        302.26        60.64 o                         
  -5  10   6          0.11          2.49        16.64 o                         
  -4  10   6        108.09        104.81        15.85 o                         
  -3  10   6         60.55         36.31        18.49 o                         
  -2  10   6       1358.39       1265.15        40.54 o                         
  -1  10   6       1195.77       1090.04        38.28 o                         
   0  10   6        886.63        862.31        42.74 o                         
   1  10   6         34.42         21.80         7.75 o                         
   2  10   6          6.61         -4.45         8.40 o                         
   3  10   6         30.74         58.67        24.59 o                         
   4  10   6         18.79         27.64        24.86 o                         
   5  10   6        102.19        129.26        39.46 o                         
   6  10   6        634.14        577.57        86.43 o                         
   7  10   6         51.74         70.11        39.98 o                         
   8  10   6        140.51        105.75        45.96 o                         
  -8  11   6          1.27         53.61        36.89 o                         
  -7  11   6          4.30         39.98        19.48 o                         
  -6  11   6          0.31         24.92        23.59 o                         
  -5  11   6         15.86         59.75        35.69 o                         
  -4  11   6        135.88        145.51        20.36 o                         
  -3  11   6        307.82        277.94        24.67 o                         
  -2  11   6        193.00        200.71        19.09 o                         
  -1  11   6         87.27         90.33        12.40 o                         
   0  11   6          7.32          7.87         9.07 o                         
   1  11   6        584.87        497.43        29.84 o                         
   2  11   6         11.86         28.96         8.29 o                         
   3  11   6        124.41        122.66        31.21 o                         
   4  11   6         85.59         66.74        26.80 o                         
   5  11   6        166.67        227.06        55.03 o                         
   6  11   6        115.96        149.07        45.79 o                         
   7  11   6        532.16        496.67        84.48 o                         
   8  11   6         29.70         52.73        29.62 o                         
  -8  12   6         16.23         50.21        35.14 o                         
  -7  12   6         27.43        103.70        35.53 o                         
  -6  12   6         45.02         39.90        37.00 o                         
  -5  12   6        119.43        120.65        43.89 o                         
  -4  12   6         13.71         -0.23        10.54 o                         
  -3  12   6        250.09        252.54        25.08 o                         
  -2  12   6         12.49         28.61         8.93 o                         
  -1  12   6         28.42         16.02         6.37 o                         
   0  12   6        829.35        770.81        56.37 o                         
   1  12   6         61.00         54.13         9.88 o                         
   2  12   6        616.53        493.96        55.25 o                         
   3  12   6          5.72         14.70        12.35 o                         
   4  12   6         73.76         41.03        22.29 o                         
   5  12   6         30.45         27.85        35.81 o                         
   6  12   6        228.11        226.90        57.53 o                         
   7  12   6        123.59        101.32        39.19 o                         
   8  12   6         80.38        143.39        52.73 o                         
  -8  13   6          1.04         -5.00        25.04 o                         
  -7  13   6          1.79        -12.52        22.04 o                         
  -6  13   6          5.12         43.03        31.76 o                         
  -5  13   6         95.49        133.25        41.83 o                         
  -4  13   6         30.64         21.33        13.72 o                         
  -3  13   6        119.47        130.37        20.23 o                         
  -2  13   6        114.78        152.15        20.55 o                         
  -1  13   6         37.86         30.13        13.10 o                         
   0  13   6        484.50        477.22        44.04 o                         
   1  13   6          3.27         45.73        17.13 o                         
   2  13   6        408.16        386.50        32.20 o                         
   3  13   6        305.45        277.49        24.82 o                         
   4  13   6         22.38         16.57        29.34 o                         
   5  13   6        657.78        684.49        88.61 o                         
   6  13   6        174.26        137.05        47.30 o                         
   7  13   6         36.76         68.84        43.69 o                         
   8  13   6        111.84        179.23        55.34 o                         
  -8  14   6          3.33         16.60        20.92 o                         
  -7  14   6         25.19         20.06        18.20 o                         
  -6  14   6         88.31         53.09        31.07 o                         
  -5  14   6        111.19        116.94        39.93 o                         
  -4  14   6        230.35        233.68        26.63 o                         
  -3  14   6          1.08         14.97        12.06 o                         
  -2  14   6         54.26         71.13        14.44 o                         
  -1  14   6          0.44         -5.71        11.81 o                         
   0  14   6         36.17         47.96        17.18 o                         
   1  14   6        223.35        195.15        29.97 o                         
   2  14   6        380.45        385.28        42.68 o                         
   3  14   6          0.31         -0.01        13.72 o                         
   4  14   6         54.32         57.50        27.72 o                         
   5  14   6         63.08         50.31        34.09 o                         
   6  14   6          4.84        -23.24        23.24 o                         
   7  14   6        100.15        154.95        56.20 o                         
  -7  15   6         86.79        163.19        47.88 o                         
  -6  15   6        103.11         89.82        36.22 o                         
  -5  15   6          3.31        -18.92        18.92 o                         
  -4  15   6         56.54         49.99        14.64 o                         
  -3  15   6          1.19         27.42        11.76 o                         
  -2  15   6        313.74        298.62        27.07 o                         
  -1  15   6        663.03        624.88        38.52 o                         
   0  15   6          9.33         17.25        28.32 o                         
   1  15   6         10.15         34.87        18.85 o                         
   2  15   6         41.66         81.21        22.52 o                         
   3  15   6        420.20        393.60        64.37 o                         
   4  15   6        196.25        256.08        58.91 o                         
   5  15   6        212.96        308.34        64.78 o                         
   6  15   6         70.19        102.99        43.01 o                         
   7  15   6         70.70         92.01        50.60 o                         
  -7  16   6        248.93        249.77        60.13 o                         
  -6  16   6         67.96         49.15        22.95 o                         
  -5  16   6         22.41         52.76        27.07 o                         
  -3  16   6        114.64        141.90        24.21 o                         
  -2  16   6         34.49         47.39        14.22 o                         
  -1  16   6        229.83        225.98        24.25 o                         
   0  16   6        174.79        209.96        33.12 o                         
   1  16   6         18.07          1.25        24.62 o                         
   2  16   6          1.70          1.07        12.13 o                         
   3  16   6         68.14        118.98        58.92 o                         
   4  16   6          0.76         11.20        35.80 o                         
   5  16   6         27.89         81.11        43.55 o                         
   6  16   6         13.76         -5.77        24.80 o                         
   7  16   6         24.52         27.26        32.18 o                         
  -7  17   6         49.29         45.46        30.53 o                         
  -6  17   6        305.06        253.66        58.08 o                         
  -5  17   6        116.69         86.64        33.03 o                         
  -3  17   6         26.44         32.87        26.29 o                         
  -2  17   6         75.82         67.85        33.61 o                         
  -1  17   6         85.71        101.10        19.14 o                         
   0  17   6         28.97         26.45        11.78 o                         
   1  17   6        305.30        318.64        72.30 o                         
   2  17   6         72.50         52.51        18.46 o                         
   3  17   6        340.57        368.50        43.73 o                         
   4  17   6         26.84        101.82        28.87 o                         
   5  17   6        317.61        406.36        73.68 o                         
   6  17   6         38.97        115.74        45.29 o                         
   7  17   6         32.30         51.45        36.91 o                         
  -6  18   6          1.06        112.68        48.67 o                         
  -5  18   6         31.13         60.71        37.49 o                         
  -3  18   6        109.12        137.76        26.13 o                         
  -2  18   6          9.63         35.59        19.24 o                         
  -1  18   6          5.38          0.05         8.75 o                         
   0  18   6          1.90         26.62        16.00 o                         
   1  18   6         25.26         19.64        27.88 o                         
   2  18   6        388.94        386.09        46.23 o                         
   3  18   6          9.02          9.77        14.36 o                         
   4  18   6         44.06         74.05        25.26 o                         
   5  18   6         14.61         65.44        36.46 o                         
   6  18   6         92.00        102.87        45.59 o                         
  -6  19   6         53.52         42.61        35.04 o                         
  -5  19   6         33.20         44.16        31.14 o                         
  -3  19   6         70.37        106.87        28.03 o                         
  -2  19   6        118.29        131.59        33.40 o                         
  -1  19   6         50.32         58.19        16.06 o                         
   0  19   6          9.67         31.73        17.94 o                         
   1  19   6        280.82        290.48        39.84 o                         
   2  19   6         14.68         41.57        20.69 o                         
   3  19   6          1.32         19.96        20.86 o                         
   4  19   6         27.02         53.89        22.13 o                         
   5  19   6        102.35        109.87        47.34 o                         
   6  19   6         66.38         79.76        41.63 o                         
  -5  20   6          4.47         67.73        40.45 o                         
  -3  20   6         55.85         71.07        19.00 o                         
  -2  20   6         15.50         51.60        22.20 o                         
  -1  20   6          2.57          0.04        13.94 o                         
   0  20   6         13.65         19.19        21.04 o                         
   1  20   6        470.68        563.74        55.32 o                         
   2  20   6         13.37         36.50        20.95 o                         
   3  20   6         34.89         29.60        15.88 o                         
   4  20   6        131.64        192.04        60.49 o                         
   5  20   6         27.98         49.40        36.47 o                         
  -3  21   6        107.77        230.20        50.81 o                         
  -2  21   6         27.24         53.92        22.85 o                         
  -1  21   6        101.94        109.45        21.12 o                         
   0  21   6         11.83         -4.22        18.87 o                         
   1  21   6         33.14         77.84        36.29 o                         
   2  21   6        574.31        556.80        61.27 o                         
   3  21   6        150.24        170.50        34.80 o                         
   4  21   6         52.62         94.56        48.89 o                         
  -2  22   6         23.62         55.67        27.74 o                         
  -1  22   6        156.60        148.99        24.46 o                         
   0  22   6         31.15         43.87        28.21 o                         
   1  22   6        211.62        269.25        42.11 o                         
   2  22   6         68.57        152.49        32.05 o                         
   3  22   6        104.48        100.60        38.24 o                         
  -2  23   6          5.46         29.40        21.04 o                         
  -1  23   6        521.50        533.45        54.08 o                         
   0  23   6        183.29        184.91        35.19 o                         
   1  23   6        165.06        198.59        36.64 o                         
   2  23   6          0.02         15.00        23.80 o                         
  -7   1   7         48.02         68.29        38.65 o                         
  -6   1   7         70.64         49.90        21.40 o                         
  -5   1   7         94.23         75.48        22.52 o                         
  -4   1   7        241.03        272.10        38.63 o                         
  -3   1   7        247.07        264.06        38.12 o                         
  -2   1   7        127.76         91.96        36.77 o                         
  -1   1   7        251.92        251.04        23.47 o                         
   0   1   7         59.13         64.53         6.96 o                         
   1   1   7         20.01         26.40         5.83 o                         
   2   1   7       1755.54       1747.69        91.18 o                         
   3   1   7       1760.53       1897.49        89.46 o                         
   4   1   7        156.84        201.71        50.65 o                         
   5   1   7         13.12         20.40        15.54 o                         
   6   1   7          1.00          5.88        17.53 o                         
   7   1   7         11.87         41.69        20.55 o                         
   8   1   7         16.00         41.80        21.34 o                         
  -7   2   7         40.53         66.85        43.12 o                         
  -6   2   7         49.28         78.01        30.73 o                         
  -5   2   7        271.58        265.31        41.03 o                         
  -4   2   7          0.75         57.77        18.22 o                         
  -3   2   7         73.05         75.69        26.76 o                         
  -2   2   7          0.95          7.89        19.20 o                         
  -1   2   7         88.29         80.02        15.02 o                         
   0   2   7          8.36          1.19         7.84 o                         
   1   2   7        395.48        382.98        20.54 o                         
   2   2   7        298.70        300.93        18.52 o                         
   3   2   7         89.43         88.58        43.93 o                         
   4   2   7         26.82         25.53        17.43 o                         
   5   2   7          2.18        -11.55        29.88 o                         
   6   2   7         59.01         26.23        28.62 o                         
   7   2   7          0.02         -7.21        38.01 o                         
   8   2   7         18.90         36.14        36.08 o                         
  -7   3   7        931.44        988.93       117.32 o                         
  -6   3   7          0.96        -11.63        21.86 o                         
  -5   3   7         13.21          4.77        14.83 o                         
  -4   3   7        496.45        511.48        52.91 o                         
  -3   3   7        195.25        221.54        46.67 o                         
  -2   3   7        360.92        381.64        26.49 o                         
  -1   3   7        946.53        978.00        80.59 o                         
   0   3   7        226.19        228.14        16.90 o                         
   1   3   7        598.20        641.68        25.88 o                         
   2   3   7        372.47        331.31        19.27 o                         
   3   3   7        949.64        866.54        63.80 o                         
   4   3   7         98.05        115.61        23.92 o                         
   5   3   7        168.13        165.78        33.64 o                         
   6   3   7          0.59         30.93        20.50 o                         
   7   3   7        241.00        279.93        46.03 o                         
   8   3   7         22.03         20.35        43.58 o                         
  -8   4   7         38.33         28.95        22.26 o                         
  -7   4   7        457.44        467.27        83.17 o                         
  -6   4   7          9.85          6.72        29.52 o                         
  -5   4   7          0.95         22.84        24.09 o                         
  -4   4   7        140.32        131.94        28.70 o                         
  -3   4   7         35.38         33.50         8.59 o                         
  -2   4   7        134.18        102.83        15.76 o                         
  -1   4   7        301.22        290.93        25.79 o                         
   0   4   7         26.59         27.06        10.22 o                         
   1   4   7          5.78         15.75         6.31 o                         
   2   4   7        215.72        206.98        24.77 o                         
   3   4   7       1571.28       1515.56       126.86 o                         
   4   4   7         27.28         23.06        14.14 o                         
   5   4   7        312.46        322.01        42.89 o                         
   6   4   7         41.64         54.29        25.24 o                         
   7   4   7        218.33        286.79        49.15 o                         
   8   4   7         56.96         75.03        24.54 o                         
  -8   5   7        372.40        364.13        69.08 o                         
  -7   5   7         13.27        -23.32        23.32 o                         
  -6   5   7        532.23        492.92        79.20 o                         
  -5   5   7       1177.99       1075.93        80.29 o                         
  -4   5   7          1.67         25.38        15.78 o                         
  -3   5   7        122.92        112.47        15.14 o                         
  -2   5   7        494.08        455.37        30.16 o                         
  -1   5   7         66.21         86.82        18.76 o                         
   0   5   7        148.58        123.27        23.91 o                         
   1   5   7        101.52        111.04        17.58 o                         
   2   5   7        196.41        184.68        21.14 o                         
   3   5   7          4.52         54.88        20.75 o                         
   4   5   7        193.82        232.09        51.60 o                         
   5   5   7        113.33        212.73        55.31 o                         
   6   5   7         13.13          3.08        22.82 o                         
   7   5   7        241.87        262.75        63.69 o                         
   8   5   7          7.40        -26.66        26.66 o                         
  -8   6   7        122.75        165.68        52.08 o                         
  -7   6   7          4.83         31.80        37.70 o                         
  -6   6   7        540.84        519.96        80.13 o                         
  -5   6   7         29.11         58.72        37.87 o                         
  -4   6   7          0.40         32.73        18.50 o                         
  -3   6   7        488.16        523.29        73.05 o                         
  -2   6   7        195.15        199.73        36.66 o                         
  -1   6   7        166.73        116.00        24.42 o                         
   0   6   7         98.38         96.92        23.95 o                         
   1   6   7        376.23        394.78        29.98 o                         
   2   6   7        134.52        130.74        18.06 o                         
   3   6   7        111.24         93.20        16.69 o                         
   4   6   7         12.36        102.24        38.43 o                         
   5   6   7        156.01        204.53        52.54 o                         
   6   6   7        229.57        189.77        52.16 o                         
   7   6   7         12.70         98.57        48.90 o                         
   8   6   7          9.47         44.41        34.34 o                         
  -8   7   7          1.09         79.13        45.41 o                         
  -7   7   7         14.63          1.08        25.11 o                         
  -6   7   7        577.80        664.05        93.19 o                         
  -5   7   7         10.23         35.27        19.87 o                         
  -4   7   7        160.67        170.25        32.93 o                         
  -3   7   7        165.16        152.31        45.11 o                         
  -2   7   7         30.76         -7.14        13.80 o                         
  -1   7   7        277.54        243.27        15.10 o                         
   0   7   7         52.42         67.88        10.92 o                         
   1   7   7        517.91        469.74        33.08 o                         
   2   7   7          9.79         22.65         9.64 o                         
   3   7   7        278.69        249.95        27.40 o                         
   4   7   7        832.99        879.32        89.01 o                         
   5   7   7        130.63        139.01        43.19 o                         
   6   7   7         45.56         87.27        44.46 o                         
   7   7   7        303.83        311.37        68.43 o                         
   8   7   7        128.30        263.28        70.82 o                         
  -8   8   7          6.91         11.09        29.15 o                         
  -7   8   7          0.31         25.03        30.61 o                         
  -6   8   7          2.70         14.44        19.90 o                         
  -5   8   7         12.51          5.73        21.92 o                         
  -3   8   7         65.98        100.43        37.14 o                         
  -2   8   7          4.54        -12.77        15.50 o                         
  -1   8   7        238.06        237.72        15.58 o                         
   0   8   7        157.21        152.38        16.88 o                         
   1   8   7        126.13        132.35        19.05 o                         
   2   8   7          8.54         14.02        11.16 o                         
   3   8   7         20.96         39.09        11.84 o                         
   4   8   7        421.31        505.43        68.98 o                         
   5   8   7          2.23         14.19        20.92 o                         
   6   8   7          1.36         26.52        18.20 o                         
   7   8   7         26.62         49.09        34.91 o                         
  -8   9   7        344.44        359.77        72.32 o                         
  -7   9   7          2.53         51.53        36.78 o                         
  -6   9   7          0.12         36.22        30.08 o                         
  -5   9   7          6.03         67.52        40.81 o                         
  -3   9   7         97.04        137.78        39.48 o                         
  -2   9   7        132.13        161.02        28.47 o                         
  -1   9   7         96.37         69.30        17.02 o                         
   0   9   7         24.46         42.58        10.05 o                         
   1   9   7        564.67        547.97        30.66 o                         
   2   9   7         11.00         18.74        10.20 o                         
   3   9   7        329.94        310.92        39.09 o                         
   4   9   7        142.76        115.20        37.30 o                         
   5   9   7        125.86        122.68        39.70 o                         
   6   9   7          0.02        -12.18        19.33 o                         
   7   9   7         32.31         59.23        39.19 o                         
  -7  10   7          0.86         25.36        22.86 o                         
  -6  10   7         88.97         30.53        34.19 o                         
  -5  10   7        297.28        305.94        60.27 o                         
  -2  10   7        227.98        254.59        36.29 o                         
  -1  10   7          1.24         11.17         6.85 o                         
   0  10   7          6.52          3.84         9.42 o                         
   1  10   7         38.26         47.37        11.37 o                         
   2  10   7          8.33         -9.22         9.22 o                         
   3  10   7         54.69         67.34        20.18 o                         
   4  10   7          4.02         10.26        22.97 o                         
   5  10   7         22.30         29.34        21.10 o                         
   6  10   7        115.07        138.87        43.77 o                         
   7  10   7          1.24         23.51        30.59 o                         
  -7  11   7          6.06         45.96        29.70 o                         
  -6  11   7        230.24        212.60        53.70 o                         
  -5  11   7        207.63        183.39        51.05 o                         
  -2  11   7          6.75          6.42        22.92 o                         
  -1  11   7         82.13         81.87        12.23 o                         
   0  11   7          2.79         39.74        18.96 o                         
   1  11   7         33.08         35.25        11.31 o                         
   2  11   7         15.51         33.35        10.47 o                         
   3  11   7        226.91        239.40        25.34 o                         
   4  11   7        420.41        363.90       107.66 o                         
   5  11   7        105.99        136.01        40.89 o                         
   6  11   7         34.47         50.20        29.76 o                         
   7  11   7         21.62         45.27        29.29 o                         
  -7  12   7        258.84        217.78        61.61 o                         
  -6  12   7         67.24         73.82        37.89 o                         
  -5  12   7         97.59        132.35        44.85 o                         
  -2  12   7         70.62        118.24        41.01 o                         
  -1  12   7         27.39         34.15        10.75 o                         
   0  12   7       1287.48       1239.41        64.36 o                         
   1  12   7         55.96         78.18        12.28 o                         
   2  12   7        325.80        399.11        44.38 o                         
   3  12   7          1.18        -11.44        11.44 o                         
   4  12   7          2.02         26.22        32.66 o                         
   5  12   7          9.74         68.44        39.47 o                         
   6  12   7         52.54         42.81        32.06 o                         
   7  12   7          0.62         57.47        38.80 o                         
  -7  13   7        117.43        137.77        49.50 o                         
  -6  13   7         77.51        100.92        36.05 o                         
  -5  13   7         15.88         74.84        35.55 o                         
  -2  13   7          0.58          9.32        20.50 o                         
  -1  13   7         81.90         66.00        14.44 o                         
   0  13   7          5.36         28.66        14.84 o                         
   1  13   7        114.50        138.58        27.80 o                         
   2  13   7         67.09         63.81        36.96 o                         
   3  13   7        226.45        217.42        33.83 o                         
   4  13   7          1.57          5.47        17.99 o                         
   5  13   7        384.54        476.80        78.85 o                         
   6  13   7         20.28         85.47        43.03 o                         
   7  13   7         17.64         85.49        43.33 o                         
  -7  14   7          3.92        -18.67        24.59 o                         
  -6  14   7         42.76         82.30        39.25 o                         
  -5  14   7        174.45        156.83        47.54 o                         
  -2  14   7        661.53        692.91        88.94 o                         
  -1  14   7          0.43         20.11        10.45 o                         
   0  14   7          6.20         38.74        26.24 o                         
   1  14   7        110.00        129.87        27.48 o                         
   2  14   7         86.28        106.05        27.09 o                         
   3  14   7        290.20        332.69        42.48 o                         
   4  14   7         15.63         40.24        29.51 o                         
   5  14   7         24.04         48.24        33.07 o                         
   6  14   7          0.21         79.11        46.92 o                         
   7  14   7         29.67         32.68        34.51 o                         
  -6  15   7         29.78         33.61        29.04 o                         
  -5  15   7          9.40        -25.48        25.83 o                         
  -2  15   7        162.82        132.25        43.87 o                         
  -1  15   7         63.06         66.23        31.63 o                         
   0  15   7         24.06         12.03        52.66 o                         
   1  15   7         80.12         92.20        26.58 o                         
   2  15   7          1.43         46.30        18.38 o                         
   3  15   7        143.67        165.16        32.17 o                         
   4  15   7        115.32         79.16        25.73 o                         
   5  15   7         22.28         58.83        43.46 o                         
   6  15   7         22.89         25.70        29.61 o                         
  -6  16   7         18.30         65.04        34.57 o                         
  -5  16   7          5.19         81.29        39.96 o                         
  -2  16   7         11.52         32.31        23.61 o                         
  -1  16   7        106.85        124.79        41.66 o                         
   0  16   7         39.48         76.24        21.89 o                         
   1  16   7        125.38        116.84        28.56 o                         
   2  16   7         17.23         43.16        19.21 o                         
   3  16   7         52.26         44.93        20.64 o                         
   4  16   7         59.91         85.82        27.71 o                         
   5  16   7          9.40         47.40        23.85 o                         
   6  16   7          7.83         54.03        35.19 o                         
  -5  17   7         22.06         74.36        45.38 o                         
  -1  17   7        108.24        145.54        50.66 o                         
   0  17   7          0.33         38.12        22.25 o                         
   1  17   7         84.54         58.56        23.21 o                         
   2  17   7         56.79         92.60        26.00 o                         
   3  17   7         14.41         33.57        19.29 o                         
   4  17   7          2.02          6.64        17.16 o                         
   5  17   7          3.41         50.78        67.13 o                         
  -5  18   7        132.19        147.94        48.96 o                         
  -1  18   7        112.67        130.42        38.03 o                         
   0  18   7         45.45         68.34        15.78 o                         
   1  18   7          7.44         17.68        20.43 o                         
   2  18   7          5.30         57.29        20.36 o                         
   3  18   7          1.68         -4.57        35.89 o                         
   4  18   7         39.88         47.78        27.69 o                         
   5  18   7          8.74         13.84        26.50 o                         
  -1  19   7         11.33         60.08        31.59 o                         
   0  19   7          5.24         55.28        21.83 o                         
   1  19   7          3.30         35.53        17.46 o                         
   2  19   7          3.94         40.95        25.00 o                         
   3  19   7          6.78         26.02        21.08 o                         
   4  19   7          2.72         24.25        26.21 o                         
  -1  20   7          1.44          5.25        20.92 o                         
   0  20   7        124.01        160.68        51.52 o                         
   1  20   7        137.77        171.41        32.41 o                         
   2  20   7         97.35        112.96        31.10 o                         
   3  20   7          0.75         30.43        20.27 o                         
  -1  21   7         53.41        101.29        40.84 o                         
   0  21   7         96.28        132.14        44.56 o                         
   1  21   7          7.30         16.02        18.85 o                         
   2  21   7         61.42        102.50        31.26 o                         
  -7   0   8        502.05        594.45        94.67 o                         
  -6   0   8       1365.37       1335.14       135.47 o                         
  -5   0   8         47.43         53.76        28.86 o                         
  -4   0   8        314.18        326.20        64.31 o                         
  -3   0   8         50.09         52.10        29.70 o                         
  -1   0   8          0.00         13.32        16.24 o                         
   0   0   8       2341.57       2489.22       336.16 o                         
   1   0   8       1037.93       1178.16       194.25 o                         
   2   0   8        761.06        836.13       121.37 o                         
   3   0   8          1.42          0.32        23.99 o                         
   4   0   8        673.13        681.16        84.01 o                         
   5   0   8          4.23         16.61        24.25 o                         
   6   0   8        787.69        842.31       108.55 o                         
   7   0   8          3.25        -19.80        31.57 o                         
  -7   1   8         25.75         36.24        27.61 o                         
  -6   1   8         55.96         69.06        27.34 o                         
  -5   1   8          0.12          7.92        17.68 o                         
  -4   1   8         31.35         58.60        22.52 o                         
  -3   1   8        529.95        546.17        55.44 o                         
  -1   1   8          3.69          8.94        11.50 o                         
   0   1   8        160.23        259.60        50.46 o                         
   1   1   8        595.95        677.42        37.66 o                         
   2   1   8        934.49        914.50        75.47 o                         
   3   1   8         11.26         -2.44         9.06 o                         
   4   1   8         16.50        100.64        42.30 o                         
   5   1   8          8.59         44.86        21.42 o                         
   6   1   8        102.19        258.21        49.18 o                         
   7   1   8         79.43         87.34        26.48 o                         
  -7   2   8        255.67        416.18        82.71 o                         
  -6   2   8        467.33        489.60        59.77 o                         
  -5   2   8         66.05         46.93        18.03 o                         
  -4   2   8        254.82        249.41        40.65 o                         
  -3   2   8         17.53         42.02        19.43 o                         
  -2   2   8        526.83        529.24        57.78 o                         
  -1   2   8         26.42         21.48        10.49 o                         
   0   2   8        576.68        607.53        60.40 o                         
   1   2   8          5.23         56.97        17.14 o                         
   2   2   8        179.79        205.73        21.49 o                         
   3   2   8          7.52          8.77         9.14 o                         
   4   2   8        457.50        438.96        49.01 o                         
   5   2   8          0.80         29.01        28.31 o                         
   6   2   8        712.45        740.50        70.84 o                         
   7   2   8         13.25         38.93        23.87 o                         
  -7   3   8        132.00        147.27        56.20 o                         
  -6   3   8         72.53         64.18        27.02 o                         
  -5   3   8        197.12        213.31        37.50 o                         
  -4   3   8          4.41         47.69        22.46 o                         
  -3   3   8          1.88          8.95        20.15 o                         
  -2   3   8          5.40         23.59        15.88 o                         
  -1   3   8         44.24         49.95        11.65 o                         
   0   3   8        528.88        578.05        47.64 o                         
   1   3   8          0.30         -6.93        11.35 o                         
   2   3   8          0.51          4.29        12.91 o                         
   3   3   8        160.14        162.27        19.09 o                         
   4   3   8         18.33         16.38        60.42 o                         
   5   3   8        178.62        180.29        37.06 o                         
   6   3   8          3.69         20.91        24.38 o                         
   7   3   8         76.10         59.10        25.20 o                         
  -7   4   8         59.76         76.32        38.37 o                         
  -6   4   8         49.99         99.95        32.35 o                         
  -5   4   8         14.06         17.68        23.69 o                         
  -4   4   8        611.44        662.20        84.55 o                         
  -3   4   8         33.17         -3.82        21.47 o                         
  -2   4   8        219.84        242.67        37.95 o                         
  -1   4   8         25.89         21.35        10.69 o                         
   0   4   8          1.13         38.93        14.87 o                         
   1   4   8       1019.52       1010.98        90.51 o                         
   2   4   8        320.79        319.38        30.94 o                         
   3   4   8         23.70         55.38        15.34 o                         
   4   4   8        571.42        594.24        55.92 o                         
   5   4   8          5.20         61.34        37.98 o                         
   6   4   8         38.14         34.91        17.10 o                         
   7   4   8          4.66         13.35        20.09 o                         
  -7   5   8         66.06         64.80        30.72 o                         
  -6   5   8          5.12         40.87        34.10 o                         
  -5   5   8          6.46         -8.15        17.81 o                         
  -4   5   8         96.37         86.44        23.73 o                         
  -3   5   8         36.82         46.53        27.23 o                         
  -2   5   8        451.91        450.67        48.39 o                         
  -1   5   8         15.69         16.22        10.56 o                         
   0   5   8          8.61         13.75        12.06 o                         
   1   5   8       1029.31       1078.01       114.49 o                         
   2   5   8        432.99        507.25        61.94 o                         
   3   5   8         32.53         22.40        12.46 o                         
   4   5   8          0.22         40.68        18.57 o                         
   5   5   8          0.27         35.27        32.69 o                         
   6   5   8          0.96         36.11        28.58 o                         
   7   5   8         14.81         54.29        47.95 o                         
  -7   6   8          2.94         24.49        29.40 o                         
  -6   6   8         33.14        109.00        47.48 o                         
  -5   6   8        114.94        125.79        36.72 o                         
  -4   6   8        446.87        461.54        52.99 o                         
  -3   6   8          9.39         -3.95        19.18 o                         
  -2   6   8        765.00        762.09        65.39 o                         
  -1   6   8          0.85         17.24        17.65 o                         
   0   6   8         86.97         77.94        33.51 o                         
   1   6   8         21.52         66.22        44.21 o                         
   2   6   8        912.83        971.72       140.51 o                         
   3   6   8        110.26        154.22        25.37 o                         
   4   6   8        498.37        457.33        40.24 o                         
   5   6   8         19.28         39.35        34.28 o                         
   6   6   8         32.87         92.03        46.16 o                         
   7   6   8         11.92         84.26        44.23 o                         
  -6   7   8         76.01         83.04        37.62 o                         
  -5   7   8        444.05        412.74        76.32 o                         
  -4   7   8         41.30         84.29        29.00 o                         
  -3   7   8          0.02        -25.94        25.94 o                         
  -2   7   8         83.45        112.37        26.21 o                         
  -1   7   8        614.23        471.69        48.21 o                         
   0   7   8        128.25         93.95        16.50 o                         
   1   7   8        191.47        165.48        29.98 o                         
   2   7   8        324.81        276.68        38.32 o                         
   3   7   8         84.78         54.72        39.66 o                         
   4   7   8         29.81         76.54        21.08 o                         
   5   7   8          1.10         14.45        28.29 o                         
   6   7   8        181.72        229.97        63.27 o                         
   7   7   8         28.65         87.05        46.76 o                         
  -6   8   8        152.46        152.07        55.02 o                         
  -5   8   8        227.10        215.55        59.20 o                         
  -4   8   8        314.76        406.46        52.65 o                         
  -3   8   8          9.60         -9.32        19.58 o                         
  -2   8   8        841.88        758.62        65.35 o                         
  -1   8   8         93.90         81.78        22.98 o                         
   0   8   8        499.28        428.90        37.04 o                         
   1   8   8          0.00         12.10        13.20 o                         
   2   8   8        628.94        581.35        51.31 o                         
   3   8   8          7.77         15.50        11.46 o                         
   4   8   8        301.36        276.12        30.05 o                         
   5   8   8         12.43         33.37        39.81 o                         
   6   8   8         50.26         64.44        45.02 o                         
  -6   9   8          8.66          4.43        20.40 o                         
  -5   9   8        281.19        336.23        68.27 o                         
  -3   9   8        558.83        585.10        78.58 o                         
  -2   9   8        237.63        231.37        36.74 o                         
  -1   9   8         80.70        131.69        27.02 o                         
   0   9   8         55.33         56.84        23.11 o                         
   1   9   8          0.03         18.79        19.34 o                         
   2   9   8          9.91         34.76        17.95 o                         
   3   9   8         58.18         79.86        19.42 o                         
   4   9   8         29.01         51.93        15.91 o                         
   5   9   8        127.44        155.07        44.64 o                         
   6   9   8         46.93        150.13        53.58 o                         
  -6  10   8        657.28        580.64        94.10 o                         
  -5  10   8        260.26        276.79        67.49 o                         
  -2  10   8          0.21        -15.15        15.15 o                         
  -1  10   8        221.11        223.32        35.33 o                         
   0  10   8        525.78        423.87        44.94 o                         
   1  10   8          5.35          5.67        17.05 o                         
   2  10   8        196.02        181.98        30.85 o                         
   3  10   8         61.26         70.82        18.32 o                         
   4  10   8         12.19         15.93        13.61 o                         
   5  10   8        109.91         71.19        37.09 o                         
   6  10   8        165.26        173.84        48.22 o                         
  -6  11   8          0.01         33.84        37.76 o                         
  -5  11   8        123.94        169.70        52.40 o                         
  -2  11   8         26.95         26.96        39.34 o                         
  -1  11   8         75.14         99.29        24.40 o                         
   0  11   8         88.57         96.76        24.76 o                         
   1  11   8         31.91         73.87        39.16 o                         
   2  11   8          1.81         21.62        25.97 o                         
   3  11   8         51.10         63.41        20.27 o                         
   4  11   8          1.96         31.28        29.41 o                         
   5  11   8        312.97        331.30        63.37 o                         
   6  11   8          0.87         41.65        26.68 o                         
  -5  12   8          0.03         22.22        38.64 o                         
  -2  12   8        680.83        777.82        97.61 o                         
  -1  12   8         97.09        129.79        50.65 o                         
   0  12   8        271.15        286.68        57.40 o                         
   1  12   8          5.15         57.67        24.03 o                         
   2  12   8         10.60         44.19        27.94 o                         
   3  12   8         97.76         96.23        32.65 o                         
   4  12   8         26.69         50.53        31.35 o                         
   5  12   8         28.99         58.89        24.78 o                         
   6  12   8         15.80         17.52        33.71 o                         
  -5  13   8          2.62         35.44        36.52 o                         
  -2  13   8          1.21         90.58        42.57 o                         
  -1  13   8         58.58         84.16        32.41 o                         
   0  13   8          4.32         -6.43        24.27 o                         
   1  13   8         68.34         48.97        24.02 o                         
   2  13   8          5.41        -16.33        18.62 o                         
   3  13   8        553.37        548.15        80.18 o                         
   4  13   8          4.76          6.99        26.86 o                         
   5  13   8        464.74        596.79       125.88 o                         
  -5  14   8         17.64         73.46        43.98 o                         
  -2  14   8        221.41        162.12        50.33 o                         
  -1  14   8          0.02        -28.00        28.00 o                         
   0  14   8        329.31        336.92        61.15 o                         
   1  14   8        103.53        141.33        44.58 o                         
   2  14   8        274.06        342.43        64.84 o                         
   3  14   8         35.29         51.64        35.43 o                         
   4  14   8         44.34         39.18        23.73 o                         
   5  14   8          4.06         -2.88        25.78 o                         
  -2  15   8         15.08         13.85        24.26 o                         
  -1  15   8        229.99        206.65        56.24 o                         
   0  15   8          2.65         29.47        27.90 o                         
   1  15   8        144.80        104.85        42.66 o                         
   2  15   8          7.79         -2.75        22.98 o                         
   3  15   8         50.05         90.26        38.20 o                         
   4  15   8          1.72         44.31        22.37 o                         
   5  15   8        266.27        273.93        64.75 o                         
  -1  16   8          9.36          7.94        17.72 o                         
   0  16   8         84.10        121.86        39.66 o                         
   1  16   8          0.06         32.36        38.20 o                         
   2  16   8         66.87         99.55        41.10 o                         
   3  16   8         20.88         55.82        37.23 o                         
   4  16   8         63.65        129.48        42.52 o                         
  -1  17   8        160.87        142.24        47.04 o                         
   0  17   8         67.45        121.82        47.48 o                         
   1  17   8        158.06        169.57        46.51 o                         
   2  17   8          0.90         61.69        42.32 o                         
  -1  18   8          3.07         32.73        18.92 o                         
   0  18   8         17.99         87.84        39.54 o                         
   1  18   8         41.16         42.86        33.97 o                         
   2  18   8         10.68         31.53        28.64 o                         
  -6   1   9         61.26         83.23        46.43 o                         
  -5   1   9         30.36        114.11        34.86 o                         
  -4   1   9         69.90         85.72        29.45 o                         
  -3   1   9        177.94        203.98        38.45 o                         
  -2   1   9         15.82         91.08        43.62 o                         
  -1   1   9         50.48         52.23        21.83 o                         
   0   1   9         52.57         62.80        16.72 o                         
   1   1   9         14.31         23.12        22.30 o                         
   2   1   9         83.68        103.95        18.09 o                         
   3   1   9         33.65         48.65        15.24 o                         
   4   1   9         66.62        110.07        21.21 o                         
   5   1   9          7.40         17.34        16.78 o                         
   6   1   9          0.05          6.92        21.30 o                         
  -6   2   9         40.46         60.32        45.61 o                         
  -5   2   9         40.57         25.91        31.23 o                         
  -4   2   9          0.00         44.70        23.05 o                         
  -3   2   9         62.86         72.50        28.09 o                         
  -2   2   9        146.56        145.56        49.91 o                         
  -1   2   9          0.64         20.19        18.21 o                         
   0   2   9        113.19        124.74        20.23 o                         
   1   2   9         46.40        118.14        22.78 o                         
   2   2   9          3.23         37.55        15.56 o                         
   3   2   9        133.04        172.13        23.26 o                         
   4   2   9         25.23         24.83        12.36 o                         
   5   2   9         83.03        133.71        23.11 o                         
   6   2   9         12.88         60.29        83.59 o                         
  -6   3   9         22.39         70.08        53.41 o                         
  -5   3   9        237.86        291.26        45.54 o                         
  -4   3   9          2.24         -1.88        20.19 o                         
  -3   3   9        436.12        403.40        53.01 o                         
  -2   3   9         14.97         81.66        40.09 o                         
  -1   3   9         50.94         16.45        12.83 o                         
   0   3   9         27.05         63.71        16.90 o                         
   1   3   9        707.47        729.74        64.00 o                         
   2   3   9        349.16        363.44        36.13 o                         
   3   3   9        344.81        381.75        36.96 o                         
   4   3   9        113.79        102.95        21.61 o                         
   5   3   9         79.28        124.96        24.59 o                         
   6   3   9         97.11        195.59        57.96 o                         
  -6   4   9          6.27         18.65        20.69 o                         
  -5   4   9         28.21         27.70        30.31 o                         
  -4   4   9         66.62        103.03        28.45 o                         
  -3   4   9         59.44         28.91        36.85 o                         
  -2   4   9        199.76        174.02        51.30 o                         
  -1   4   9          0.00         35.13        22.58 o                         
   0   4   9         39.16         67.47        16.30 o                         
   1   4   9        320.58        446.47        63.32 o                         
   2   4   9          5.70         35.70        19.30 o                         
   3   4   9         14.26         81.99        19.57 o                         
   4   4   9         69.38         97.79        22.53 o                         
   5   4   9          5.09         60.42        22.07 o                         
   6   4   9          0.06         36.55        41.23 o                         
  -5   5   9        251.09        256.16        44.07 o                         
  -4   5   9         49.74         56.87        44.70 o                         
  -3   5   9          0.16          5.56        20.79 o                         
  -2   5   9        124.66        123.49        42.49 o                         
  -1   5   9        735.23        739.60        67.72 o                         
   0   5   9        620.40        600.23        51.05 o                         
   1   5   9        374.52        422.31        40.70 o                         
   2   5   9        178.41        198.00        26.82 o                         
   3   5   9         66.52        114.68        24.69 o                         
   4   5   9          9.83         51.69        17.06 o                         
   5   5   9         74.63         96.26        25.12 o                         
   6   5   9         92.08        142.62        52.30 o                         
  -5   6   9          6.23         54.27        28.48 o                         
  -4   6   9          0.07         35.47        25.23 o                         
  -3   6   9         46.45        104.84        47.90 o                         
  -2   6   9          5.43         49.48        22.73 o                         
  -1   6   9        172.92        217.01        47.60 o                         
   0   6   9         17.52          9.45        17.01 o                         
   1   6   9         49.74         28.51        30.79 o                         
   2   6   9         40.76         50.54        22.55 o                         
   3   6   9        577.98        576.58        81.35 o                         
   4   6   9        193.97        255.64        33.49 o                         
   5   6   9         32.71         50.29        25.11 o                         
   6   6   9         80.21        191.52        63.98 o                         
  -4   7   9        299.46        257.25        46.44 o                         
  -3   7   9         49.21         75.67        40.86 o                         
  -2   7   9         41.88         48.67        28.88 o                         
  -1   7   9        157.50        245.19        39.73 o                         
   0   7   9        168.30        162.42        24.76 o                         
   1   7   9          1.62         11.63        15.25 o                         
   2   7   9         25.26         61.79        21.54 o                         
   3   7   9          1.98         58.38        42.53 o                         
   4   7   9        111.39        163.27        31.60 o                         
   5   7   9        110.29        136.35        26.52 o                         
  -4   8   9         52.68         86.25        29.33 o                         
  -3   8   9         19.88         39.30        34.29 o                         
  -2   8   9          0.32          1.52        39.72 o                         
  -1   8   9        143.73        161.21        36.35 o                         
   0   8   9         26.54         44.20        19.22 o                         
   1   8   9        347.68        368.08        30.36 o                         
   2   8   9        111.76        114.81        22.47 o                         
   3   8   9         22.78         56.01        19.41 o                         
   4   8   9          0.42         42.84        23.05 o                         
   5   8   9         56.71         78.86        36.53 o                         
  -4   9   9          5.30         41.20        40.19 o                         
  -3   9   9          0.28        -13.74        23.84 o                         
  -2   9   9        540.54        514.08        57.85 o                         
  -1   9   9         31.14         56.01        26.77 o                         
   0   9   9          1.51         43.80        22.69 o                         
   1   9   9         29.48         36.09        34.59 o                         
   2   9   9          5.12          3.86        25.95 o                         
   3   9   9        130.45        161.61        51.55 o                         
   4   9   9        243.49        317.20        55.91 o                         
   5   9   9        152.10        210.69        60.63 o                         
  -4  10   9        179.45        178.97        61.20 o                         
  -3  10   9          4.08         37.31        25.94 o                         
  -2  10   9          0.59          1.40        13.47 o                         
  -1  10   9          6.30         56.05        36.44 o                         
   0  10   9        194.79        169.50        46.18 o                         
   1  10   9         18.45         56.55        35.12 o                         
   2  10   9        117.19         85.07        38.13 o                         
   3  10   9          7.39         92.61        46.25 o                         
   5  10   9          1.21         75.77        46.96 o                         
  -2  11   9         53.68         71.15        44.49 o                         
  -1  11   9         90.84        112.84        37.15 o                         
   0  11   9         43.07         50.32        38.79 o                         
   1  11   9         68.49         74.99        36.04 o                         
   2  11   9          5.62         -0.95        18.81 o                         
   3  11   9        245.23        223.54        59.97 o                         
  -1  12   9         18.10         -9.98        18.76 o                         
   0  12   9        226.79        206.67        53.71 o                         
   1  12   9         12.11         25.78        23.15 o                         
   2  12   9         83.07        155.49        50.20 o                         
  -1  13   9          0.17         30.56        41.17 o                         
   0  13   9          6.44         10.12        19.16 o                         
   1  13   9         54.18        104.13        50.07 o                         
   2  13   9         47.95         63.86        34.78 o                         
  -3   0  10         10.47         61.38        48.44 o                         
  -2   0  10        232.86        303.52        69.79 o                         
  -1   0  10         26.86        -22.38        23.13 o                         
   0   0  10        121.24        167.35        57.18 o                         
   1   0  10          3.90         25.98        29.04 o                         
   2   0  10        201.24        307.63        43.27 o                         
   3   0  10          0.24        -13.83        13.83 o                         
   4   0  10         39.52         48.84        21.21 o                         
  -4   1  10         47.31         65.50        46.48 o                         
  -3   1  10        100.71         83.30        26.57 o                         
  -2   1  10         38.64         86.89        30.56 o                         
  -1   1  10         11.83         49.36        21.66 o                         
   0   1  10          2.85         82.79        26.44 o                         
   1   1  10         61.87         93.64        26.29 o                         
   2   1  10         29.54         74.68        24.96 o                         
   3   1  10          6.68         42.41        20.34 o                         
   4   1  10         28.50         42.71        18.16 o                         
  -4   2  10        103.20         96.30        42.96 o                         
  -3   2  10         40.92         40.80        25.26 o                         
  -2   2  10         52.79        131.28        55.25 o                         
  -1   2  10         72.58         86.02        38.81 o                         
   0   2  10        133.89        162.81        34.53 o                         
   1   2  10          4.03         57.44        21.51 o                         
   2   2  10        102.30        155.12        25.64 o                         
   3   2  10         35.44         71.12        49.73 o                         
   4   2  10        110.43        163.51        30.17 o                         
  -4   3  10         28.52         47.48        38.14 o                         
  -3   3  10          0.00         75.89        32.05 o                         
  -2   3  10         12.26         43.19        25.04 o                         
  -1   3  10         13.67         51.17        33.79 o                         
   0   3  10         40.57         44.04        23.20 o                         
   1   3  10        187.48        181.58        33.41 o                         
   2   3  10          2.59         37.36        16.14 o                         
   3   3  10         14.83         25.10        14.36 o                         
   4   3  10         19.66         63.57        23.20 o                         
  -4   4  10         33.13         32.36        30.10 o                         
  -3   4  10        275.36        298.76        74.43 o                         
  -2   4  10        118.40        137.95        43.46 o                         
  -1   4  10        409.56        400.46        76.65 o                         
   0   4  10         33.80         66.62        45.26 o                         
   1   4  10          2.42         19.79        25.54 o                         
   2   4  10         78.84        106.53        23.21 o                         
   3   4  10          8.89         32.24        13.60 o                         
   4   4  10         38.99         75.10        27.22 o                         
  -3   5  10         48.47        105.00        51.51 o                         
  -2   5  10         11.93         30.38        26.91 o                         
  -1   5  10         11.63         52.05        24.80 o                         
   0   5  10        436.31        430.88        56.68 o                         
   1   5  10         58.19         32.53        20.17 o                         
   2   5  10          4.69         13.76        21.80 o                         
   3   5  10          0.63         20.74        17.84 o                         
  -3   6  10          0.57         -3.16        31.73 o                         
  -2   6  10         47.85         80.17        44.28 o                         
  -1   6  10          8.35         53.65        25.23 o                         
   0   6  10         84.45        116.61        24.38 o                         
   1   6  10          1.00         16.47        18.03 o                         
   2   6  10          2.46         80.05        27.40 o                         
   3   6  10          5.00         25.95        19.90 o                         
  -3   7  10         98.72        103.78        45.38 o                         
  -2   7  10        259.80        217.66        51.26 o                         
  -1   7  10        154.04        149.36        39.11 o                         
   0   7  10          9.53         41.21        18.59 o                         
   1   7  10          3.60        102.41        45.66 o                         
   3   7  10          3.45         30.39        27.16 o                         
  -2   8  10         69.62         47.75        36.09 o                         
  -1   8  10        397.18        296.03        64.18 o                         
  -2   9  10         59.97         17.11        29.15 o                         
                                                                                
