# Supplementary material for: Synthesis and crystal structures of five fluorinated diphenidine derivatives
Source: Acta Crystallogr E Crystallogr Commun. 2025 Feb 14;81(Pt 3):229–34. doi: 10.1107/S2056989025001288 (PMC11891590; doi:10.1107/S2056989025001288)
Supplement: Supplementary file 3 [file e-81-00229-Isup3.hkl]

data_I                                                                          
_shelx_title ' PFDMP -5-b in P2(1)/c'                                           
_shelx_refln_list_code          4                                               
_shelx_F_calc_maximum      128.67                                               
_exptl_crystal_F_000       624.00                                               
_reflns_d_resolution_high  0.8409                                               
                                                                                
loop_                                                                           
 _space_group_symop_operation_xyz                                               
 'x, y, z'                                                                      
 '-x, y+1/2, -z+1/2'                                                            
 '-x, -y, -z'                                                                   
 'x, -y-1/2, z-1/2'                                                             
                                                                                
_cell_length_a     7.9474                                                       
_cell_length_b    12.7652                                                       
_cell_length_c    15.3998                                                       
_cell_angle_alpha  90.000                                                       
_cell_angle_beta   99.368                                                       
_cell_angle_gamma  90.000                                                       
                                                                                
_shelx_F_squared_multiplier     1.000                                           
                                                                                
loop_                                                                           
 _refln_index_h                                                                 
 _refln_index_k                                                                 
 _refln_index_l                                                                 
 _refln_F_squared_calc                                                          
 _refln_F_squared_meas                                                          
 _refln_F_squared_sigma                                                         
 _refln_observed_status                                                         
   3   0   0       9333.84       9230.75       140.19 o                         
   4   0   0         18.97         20.60         5.43 o                         
   5   0   0         49.15         60.21         9.15 o                         
   6   0   0          4.47          7.87         5.24 o                         
   7   0   0       1472.83       1437.84        26.35 o                         
   8   0   0         66.77         80.35        10.82 o                         
   9   0   0         55.59         67.36        10.31 o                         
   1   1   0        122.31        100.69         4.35 o                         
   2   1   0       3004.65       3203.25        38.75 o                         
   3   1   0          0.15          3.42         1.56 o                         
   4   1   0        414.71        402.47        13.86 o                         
   5   1   0        309.66        337.97        14.23 o                         
   6   1   0          4.94          5.83         2.90 o                         
   7   1   0        210.57        208.82         8.62 o                         
   8   1   0        672.90        626.15        18.49 o                         
   9   1   0         80.18        111.87        10.37 o                         
   1   2   0        258.84        275.38         5.01 o                         
   2   2   0        306.70        291.35         5.98 o                         
   3   2   0       1868.95       1892.15        23.88 o                         
   4   2   0         72.87         81.81         4.41 o                         
   5   2   0          8.33         12.13         2.98 o                         
   6   2   0         35.31         32.65         4.07 o                         
   7   2   0        280.90        273.22         7.00 o                         
   8   2   0          7.41         14.80         3.66 o                         
   9   2   0         26.11         30.91         9.06 o                         
   1   3   0       2803.90       2782.55        41.16 o                         
   2   3   0        610.98        618.57         7.66 o                         
   3   3   0       1377.50       1398.18        12.52 o                         
   4   3   0         59.56         62.88         2.60 o                         
   5   3   0        468.12        440.34        16.93 o                         
   6   3   0        166.43        163.16         9.62 o                         
   7   3   0        265.46        256.83        10.52 o                         
   8   3   0        107.29        126.38         8.91 o                         
   9   3   0         19.46         16.44        10.35 o                         
   0   4   0       2614.13       2662.95       108.42 o                         
   1   4   0       3231.97       3115.30        23.01 o                         
   2   4   0       1075.12       1066.05        16.83 o                         
   3   4   0       1162.73       1074.30        12.33 o                         
   4   4   0        282.52        236.53         6.28 o                         
   5   4   0          4.02          8.53         1.60 o                         
   6   4   0          2.53          5.41         1.84 o                         
   7   4   0        107.73        106.46         7.23 o                         
   8   4   0        227.39        244.91        11.43 o                         
   1   5   0       4360.43       4371.18        34.32 o                         
   2   5   0       2392.45       2458.36        19.97 o                         
   3   5   0         43.69         59.80         3.38 o                         
   4   5   0         71.29         64.65         5.75 o                         
   5   5   0        483.37        496.87        12.51 o                         
   6   5   0        285.40        268.57        10.44 o                         
   7   5   0         42.03         44.78         5.05 o                         
   8   5   0          8.27         12.29         4.18 o                         
   0   6   0          2.62          8.43         2.77 o                         
   1   6   0         31.94         37.08         2.38 o                         
   2   6   0          2.64          5.57         1.00 o                         
   3   6   0        787.41        813.50        11.16 o                         
   4   6   0         34.41         47.99         3.64 o                         
   5   6   0        197.60        214.95         7.46 o                         
   6   6   0          0.25          8.67         3.48 o                         
   7   6   0         12.89         13.08         3.43 o                         
   8   6   0         14.54         16.26         5.15 o                         
   1   7   0         15.48         14.67         1.96 o                         
   2   7   0       1442.46       1489.52        19.12 o                         
   3   7   0        225.41        222.36         5.33 o                         
   4   7   0       1169.49       1150.72        16.56 o                         
   5   7   0         96.38         98.98         5.21 o                         
   6   7   0         45.23         62.80         5.95 o                         
   7   7   0        128.35        137.22        10.81 o                         
   8   7   0         31.19         37.49         8.88 o                         
   0   8   0       2442.88       2433.84        38.12 o                         
   1   8   0        459.06        480.34        11.99 o                         
   2   8   0       1302.08       1315.54        23.19 o                         
   3   8   0        152.35        158.49         6.75 o                         
   4   8   0        357.31        345.97        12.92 o                         
   5   8   0          3.28          3.59         2.27 o                         
   6   8   0        237.68        222.75        10.13 o                         
   7   8   0        100.48        114.84         9.49 o                         
   1   9   0        131.84        117.97         8.39 o                         
   2   9   0       1016.93        984.19        15.74 o                         
   3   9   0          3.80          5.87         1.48 o                         
   4   9   0          4.38          9.57         4.77 o                         
   5   9   0         13.00         11.27         5.10 o                         
   6   9   0        211.99        238.68        16.51 o                         
   7   9   0        231.90        234.92        17.08 o                         
   0  10   0        533.04        526.00        16.94 o                         
   1  10   0          0.07          4.16         2.09 o                         
   2  10   0        231.90        241.86         7.63 o                         
   3  10   0          0.40          2.39         1.43 o                         
   4  10   0         63.46         75.74         8.82 o                         
   5  10   0         29.66         40.32         8.88 o                         
   6  10   0         39.52         29.71         7.15 o                         
   7  10   0         11.27         22.66         7.00 o                         
   1  11   0        193.21        173.32        12.27 o                         
   2  11   0        247.66        259.56         8.21 o                         
   3  11   0        238.85        227.48        10.94 o                         
   4  11   0         16.30          9.02         3.23 o                         
   5  11   0        109.82        100.95        21.21 o                         
   6  11   0        132.01        112.82        12.66 o                         
   0  12   0        536.84        596.60        19.71 o                         
   1  12   0        187.94        176.57         7.36 o                         
   2  12   0        171.56        148.31         9.17 o                         
   3  12   0        160.41        172.68        10.02 o                         
   4  12   0        109.53        120.30        11.88 o                         
   5  12   0         44.44         37.90         8.09 o                         
   1  13   0        367.55        349.84        14.06 o                         
   2  13   0         16.03         14.05         6.29 o                         
   3  13   0        102.14         99.59         8.14 o                         
   4  13   0          0.06          1.38         4.97 o                         
   0  14   0          8.67         20.18        10.19 o                         
   1  14   0        200.61        207.34        15.63 o                         
   2  14   0         62.40         70.49         7.12 o                         
   3  14   0          1.42          7.50         4.71 o                         
   1  15   0         30.28         42.57        19.86 o                         
  -9   1   1         98.34        110.86         8.71 o                         
  -8   1   1          5.10          7.80         3.26 o                         
  -7   1   1         23.30         28.40         4.71 o                         
  -6   1   1        357.46        372.00        15.95 o                         
  -5   1   1       1392.24       1362.47        29.61 o                         
  -4   1   1       1930.93       1876.76        27.44 o                         
  -3   1   1        357.66        330.04        10.44 o                         
  -2   1   1      16555.20      15899.49       150.07 o                         
  -1   1   1       2641.44       2711.22        39.23 o                         
   2   1   1       2839.69       2757.83        34.43 o                         
   3   1   1         28.89         42.32         2.36 o                         
   4   1   1        105.20         75.22         3.05 o                         
   5   1   1        159.95        161.45         5.32 o                         
   6   1   1          4.91          5.55         1.58 o                         
   7   1   1        386.09        406.48         8.87 o                         
   8   1   1          0.00          1.69         4.12 o                         
   9   1   1          0.02         -2.60         7.24 o                         
  -9   2   1         51.53         52.84         8.09 o                         
  -8   2   1        196.49        179.94         9.94 o                         
  -7   2   1        502.26        481.68        16.27 o                         
  -6   2   1       1663.96       1665.82        30.39 o                         
  -5   2   1       2339.33       2337.18        41.28 o                         
  -4   2   1        103.11         77.90         4.26 o                         
  -3   2   1       3240.27       3299.37        30.50 o                         
  -2   2   1       5625.71       5571.87        37.72 o                         
  -1   2   1       6444.49       6030.40        43.37 o                         
   0   2   1       5269.54       4754.85        71.10 o                         
   2   2   1       3365.41       3394.21        28.27 o                         
   3   2   1        800.58        858.11        14.95 o                         
   4   2   1        619.92        619.02        13.79 o                         
   5   2   1       1350.98       1255.32        32.71 o                         
   6   2   1        138.66        125.24         4.24 o                         
   7   2   1         13.61         15.58         3.32 o                         
   8   2   1        231.18        236.88        10.62 o                         
   9   2   1         27.12         45.07         7.27 o                         
  -9   3   1         12.99         14.50         5.37 o                         
  -8   3   1         36.75         35.74         6.07 o                         
  -7   3   1        155.93        166.76         9.98 o                         
  -6   3   1         78.08         86.10         5.90 o                         
  -5   3   1        807.72        879.87        15.43 o                         
  -4   3   1       3356.95       3430.83        30.86 o                         
  -3   3   1          1.20          0.96         1.20 o                         
  -2   3   1       2304.53       2341.23        17.46 o                         
  -1   3   1       2993.12       2944.00        24.02 o                         
   0   3   1       2157.66       2175.92        20.99 o                         
   1   3   1        984.90       1009.84        11.36 o                         
   2   3   1        146.95        128.62         3.01 o                         
   3   3   1       2126.78       2084.97        21.20 o                         
   4   3   1         31.92         54.08         4.02 o                         
   5   3   1        912.70        921.52        14.24 o                         
   6   3   1        574.44        586.64        12.22 o                         
   7   3   1         10.40         14.77         2.69 o                         
   8   3   1        267.24        256.47        11.32 o                         
   9   3   1         16.16         19.89         5.93 o                         
  -9   4   1         23.26         31.11        10.25 o                         
  -8   4   1          2.16          2.41         2.90 o                         
  -7   4   1         17.01          1.69         4.62 o                         
  -6   4   1        158.63        155.51         4.51 o                         
  -5   4   1        168.37        183.75         4.33 o                         
  -4   4   1         13.05         29.45         3.78 o                         
  -3   4   1          0.78          3.96         1.12 o                         
  -2   4   1       1951.33       1980.29        19.07 o                         
  -1   4   1       1041.65       1053.88         9.76 o                         
   0   4   1       1233.29       1295.51        15.30 o                         
   1   4   1        814.12        838.54         9.68 o                         
   2   4   1       1647.94       1663.31        20.55 o                         
   3   4   1        409.75        425.24         9.08 o                         
   4   4   1         33.24         34.85         2.14 o                         
   5   4   1         21.70         24.01         2.52 o                         
   6   4   1        225.86        227.02         7.21 o                         
   7   4   1          3.56          3.43         2.89 o                         
   8   4   1          0.07          7.74         3.45 o                         
  -8   5   1         31.94         32.18         5.52 o                         
  -7   5   1          0.62          4.27         3.33 o                         
  -6   5   1         16.65         20.93         3.93 o                         
  -5   5   1         16.08         18.44         2.09 o                         
  -4   5   1        394.14        424.54         8.15 o                         
  -3   5   1          0.11          2.86         1.23 o                         
  -2   5   1        973.82       1024.69         9.65 o                         
  -1   5   1       2549.44       2529.71        21.97 o                         
   0   5   1       3565.39       3626.77        30.43 o                         
   1   5   1        291.21        345.57         7.41 o                         
   2   5   1        168.19        163.03         3.72 o                         
   3   5   1       1246.61       1239.52        13.15 o                         
   4   5   1        144.67        140.20         5.50 o                         
   5   5   1         17.98         19.46         5.80 o                         
   6   5   1         63.21         67.81         3.83 o                         
   7   5   1        162.04        166.72         9.04 o                         
   8   5   1          0.30          0.69         3.20 o                         
  -8   6   1        142.45        150.88        13.10 o                         
  -7   6   1         40.19         48.43         6.21 o                         
  -6   6   1        447.23        458.33        16.23 o                         
  -5   6   1        618.01        575.90        12.00 o                         
  -4   6   1          0.54          1.48         1.37 o                         
  -3   6   1       1744.14       1813.04        19.97 o                         
  -2   6   1        522.90        472.23         7.38 o                         
  -1   6   1        228.60        302.53         7.11 o                         
   0   6   1         63.93         78.77         4.00 o                         
   1   6   1         86.51         62.95         2.61 o                         
   2   6   1        495.67        466.16         6.52 o                         
   3   6   1        244.26        221.59         5.25 o                         
   4   6   1        514.37        498.90        10.50 o                         
   5   6   1        146.93        140.69         7.23 o                         
   6   6   1        166.06        161.93         8.40 o                         
   7   6   1         91.74        100.74         7.35 o                         
   8   6   1        101.80        113.06        11.44 o                         
  -8   7   1          6.66          9.75        17.60 o                         
  -7   7   1        105.67        120.05        11.85 o                         
  -6   7   1        356.74        383.24        18.67 o                         
  -5   7   1          2.78          9.11         2.73 o                         
  -4   7   1        967.78        954.57        20.27 o                         
  -3   7   1        611.44        574.91        10.99 o                         
  -2   7   1        120.13        112.29         4.16 o                         
  -1   7   1       1196.02       1235.14        17.66 o                         
   0   7   1       1351.63       1287.65        22.40 o                         
   1   7   1        129.51        157.34         4.28 o                         
   2   7   1         51.31         66.56         2.60 o                         
   3   7   1        480.60        486.81        12.74 o                         
   4   7   1        473.19        467.52        10.28 o                         
   5   7   1        121.26        126.27         5.92 o                         
   6   7   1         81.02         96.13         6.76 o                         
   7   7   1         13.26         21.30         4.34 o                         
   8   7   1         18.84         30.21         5.11 o                         
  -7   8   1         19.38         12.35         5.14 o                         
  -6   8   1         87.79         81.60         9.52 o                         
  -5   8   1        268.87        276.44        22.29 o                         
  -4   8   1         22.85         22.81         8.10 o                         
  -3   8   1        460.41        436.47        10.43 o                         
  -2   8   1        279.07        271.04        15.42 o                         
  -1   8   1         17.53         19.62         2.56 o                         
   0   8   1          0.61          2.00         1.89 o                         
   1   8   1        747.93        800.74        12.29 o                         
   2   8   1        880.18        882.50        12.27 o                         
   3   8   1        119.71        123.24         3.50 o                         
   4   8   1        173.52        184.39         6.49 o                         
   5   8   1        138.54        144.65         7.62 o                         
   6   8   1        835.97        828.75        19.84 o                         
   7   8   1         45.66         60.45         6.35 o                         
  -7   9   1         51.38         50.11         8.40 o                         
  -6   9   1         26.54         22.15         6.52 o                         
  -5   9   1          4.63         -0.58         3.84 o                         
  -4   9   1        446.81        430.95        19.31 o                         
  -3   9   1        115.84         99.12         2.94 o                         
  -2   9   1          8.67         10.85         1.72 o                         
  -1   9   1         53.22         55.19         3.69 o                         
   0   9   1          0.21          3.37         1.87 o                         
   1   9   1         27.20         25.38         3.16 o                         
   2   9   1          6.84         12.34         2.45 o                         
   3   9   1        217.36        204.17         5.72 o                         
   4   9   1         54.61         52.21         3.70 o                         
   5   9   1         94.24         80.66         5.98 o                         
   6   9   1        902.66        914.67        21.25 o                         
   7   9   1         51.65         64.32         6.48 o                         
  -7  10   1         16.39         22.70         6.39 o                         
  -6  10   1          9.99          4.69        10.60 o                         
  -5  10   1         37.34         34.74         7.32 o                         
  -4  10   1        289.06        305.52        34.84 o                         
  -3  10   1          0.93          2.40         1.60 o                         
  -2  10   1       1471.56       1416.53        18.90 o                         
  -1  10   1        276.99        265.11         7.96 o                         
   0  10   1        354.31        341.46         9.53 o                         
   1  10   1        119.78        126.59         6.03 o                         
   2  10   1        767.04        741.40        12.47 o                         
   3  10   1         28.20         35.40         4.49 o                         
   4  10   1         14.71         21.23         3.18 o                         
   5  10   1        890.40        942.42        24.16 o                         
   6  10   1         15.85         17.07         3.97 o                         
  -6  11   1        778.42        802.88        60.10 o                         
  -5  11   1        198.08        191.46        14.83 o                         
  -4  11   1        236.29        223.78        15.03 o                         
  -3  11   1        270.01        284.39        12.41 o                         
  -2  11   1        201.74        184.78         7.81 o                         
  -1  11   1        440.92        408.82        10.49 o                         
   0  11   1        322.87        321.28         9.74 o                         
   1  11   1        887.89        859.81        23.56 o                         
   2  11   1          4.28          8.95         2.97 o                         
   3  11   1         61.67         53.65         5.57 o                         
   4  11   1        480.75        456.89        21.55 o                         
   5  11   1         15.11         21.32        11.97 o                         
   6  11   1         12.39          5.23         6.04 o                         
  -5  12   1          0.12          0.38         5.77 o                         
  -4  12   1          2.02         -2.27         4.10 o                         
  -3  12   1          6.26          5.48         3.57 o                         
  -2  12   1         42.70         45.88         5.77 o                         
  -1  12   1        131.47        138.05        10.81 o                         
   0  12   1          7.44         11.14         2.47 o                         
   1  12   1         35.76         35.82         3.84 o                         
   2  12   1        113.94        120.83         8.30 o                         
   3  12   1         46.70         46.73         7.23 o                         
   4  12   1        139.18        151.79        14.39 o                         
   5  12   1          9.74         31.56         7.88 o                         
  -4  13   1          3.20          5.32         5.78 o                         
  -3  13   1         56.60         66.18         7.08 o                         
  -2  13   1         32.86         38.61         5.52 o                         
  -1  13   1          4.45          3.75         3.07 o                         
   0  13   1         25.04         42.37         5.56 o                         
   1  13   1          6.55         12.44         3.57 o                         
   2  13   1        139.47        145.14         9.43 o                         
   3  13   1         15.06         14.28         6.11 o                         
   4  13   1         30.45         30.14         6.90 o                         
  -3  14   1          0.68         -2.04         3.10 o                         
  -2  14   1        249.60        259.18        13.25 o                         
  -1  14   1          3.50         14.31         6.03 o                         
   0  14   1        268.98        258.66        17.03 o                         
   1  14   1        794.16        815.24        30.33 o                         
   2  14   1        245.14        263.86        17.23 o                         
   3  14   1          1.41          2.95         3.94 o                         
  -1  15   1        140.29        145.69        13.78 o                         
   0  15   1        111.36        121.21        12.74 o                         
   1  15   1        132.86        146.86        14.20 o                         
  -9   0   2          1.63         12.20         8.15 o                         
  -8   0   2        848.53        856.39        30.50 o                         
  -7   0   2       2533.73       2348.18        49.27 o                         
  -6   0   2        353.55        416.05        17.81 o                         
  -5   0   2         78.64         91.75        10.62 o                         
  -4   0   2        706.06        731.17        18.56 o                         
  -3   0   2        492.32        453.31        12.77 o                         
  -2   0   2       2290.92       2396.32        31.56 o                         
  -1   0   2       9481.81       8475.55       117.58 o                         
   1   0   2       3094.81       3280.69        35.92 o                         
   2   0   2       2681.87       2556.65        28.89 o                         
   3   0   2        159.68        150.67         5.99 o                         
   4   0   2        841.38        791.57        16.73 o                         
   5   0   2        222.23        222.14         9.19 o                         
   6   0   2        202.53        188.01         8.10 o                         
   7   0   2         45.28         52.82         5.51 o                         
   8   0   2         75.43         81.13        14.32 o                         
   9   0   2          1.96          9.10         7.65 o                         
  -9   1   2        206.80        223.42        19.90 o                         
  -8   1   2         15.47         29.12         5.95 o                         
  -7   1   2        109.41         97.65         6.96 o                         
  -6   1   2       1348.62       1288.01        24.07 o                         
  -5   1   2         14.73         33.79        12.18 o                         
  -4   1   2        945.93        971.08        24.50 o                         
  -3   1   2        135.30        164.44         4.69 o                         
  -2   1   2       1004.16        927.95        10.10 o                         
  -1   1   2       2160.72       2144.70        34.58 o                         
   1   1   2        435.88        375.20         8.08 o                         
   2   1   2       2431.83       2473.47        22.38 o                         
   3   1   2       2843.07       2941.03        34.99 o                         
   4   1   2        391.80        423.27        13.50 o                         
   5   1   2        777.50        766.95        13.36 o                         
   6   1   2        318.48        313.36         7.48 o                         
   7   1   2        446.52        420.69        12.65 o                         
   8   1   2          1.65          1.69         4.24 o                         
   9   1   2          6.16         16.82         5.71 o                         
  -9   2   2         15.75         10.71        11.15 o                         
  -8   2   2         20.01         20.45         6.25 o                         
  -7   2   2        310.72        303.91        15.24 o                         
  -6   2   2          0.03          3.66         3.11 o                         
  -5   2   2        161.56        161.74         6.83 o                         
  -4   2   2       3018.85       3074.92        31.65 o                         
  -3   2   2        486.27        514.50         6.77 o                         
  -2   2   2         91.15         89.02         2.35 o                         
  -1   2   2       5744.96       5448.70        61.23 o                         
   0   2   2        859.20        891.88        13.51 o                         
   1   2   2        223.69        209.33         4.40 o                         
   2   2   2         27.94         27.32         2.28 o                         
   3   2   2       3659.86       3736.09        33.81 o                         
   4   2   2       1335.75       1375.22        18.44 o                         
   5   2   2         28.58         32.77         4.76 o                         
   6   2   2         33.33         32.99         4.01 o                         
   7   2   2         43.67         41.87         3.87 o                         
   8   2   2         14.97         16.40         3.95 o                         
   9   2   2          7.22         -2.20         4.71 o                         
  -9   3   2         87.00         71.46        13.39 o                         
  -8   3   2         48.97         49.73         8.10 o                         
  -7   3   2        279.74        265.18        10.90 o                         
  -6   3   2        132.25        129.48         9.21 o                         
  -5   3   2          1.78          3.81         1.88 o                         
  -4   3   2       1279.09       1302.28        13.72 o                         
  -3   3   2       2528.22       2542.77        21.14 o                         
  -2   3   2       3749.96       3658.73        20.31 o                         
  -1   3   2        419.65        394.26         7.59 o                         
   0   3   2        325.15        317.01         5.96 o                         
   1   3   2        119.09        141.82         3.47 o                         
   2   3   2       3208.12       3200.63        29.58 o                         
   3   3   2         16.26         10.16         2.11 o                         
   4   3   2        992.53       1020.13        15.30 o                         
   5   3   2          2.13          1.35         2.04 o                         
   6   3   2        373.71        382.97        10.09 o                         
   7   3   2        384.62        371.82        10.55 o                         
   8   3   2          3.49          6.41         2.97 o                         
  -9   4   2         36.37         33.44         6.70 o                         
  -8   4   2          4.18          8.38         7.80 o                         
  -7   4   2        274.39        264.44        22.88 o                         
  -6   4   2         80.19         75.78         4.00 o                         
  -5   4   2         63.04         62.72         2.70 o                         
  -4   4   2       1261.89       1206.79        14.47 o                         
  -3   4   2         12.79         16.61         1.61 o                         
  -2   4   2        429.96        428.22         6.37 o                         
  -1   4   2       1306.27       1313.90        38.93 o                         
   0   4   2       6420.70       5902.40        60.72 o                         
   1   4   2       1189.15       1225.45        14.42 o                         
   2   4   2        343.95        325.78         5.44 o                         
   3   4   2        369.24        346.10         7.41 o                         
   4   4   2        614.81        601.64        11.02 o                         
   5   4   2        390.56        382.38         8.88 o                         
   6   4   2       2158.29       2103.14        25.47 o                         
   7   4   2        172.94        179.79         9.21 o                         
   8   4   2          3.00          7.76         3.92 o                         
  -8   5   2         32.58         32.76        11.30 o                         
  -7   5   2        130.33        100.42        15.11 o                         
  -6   5   2         64.22         55.43         8.98 o                         
  -5   5   2         66.86         79.08         5.08 o                         
  -4   5   2        313.21        294.16         9.13 o                         
  -3   5   2        141.83        156.48         4.61 o                         
  -2   5   2        699.34        603.52         7.66 o                         
  -1   5   2        769.10        786.01        11.19 o                         
   0   5   2        884.73        921.23        13.17 o                         
   1   5   2        356.08        371.34         7.58 o                         
   2   5   2        637.01        573.15         8.59 o                         
   3   5   2       1035.92       1089.20        16.33 o                         
   4   5   2        816.54        788.90        14.79 o                         
   5   5   2        292.07        287.35         7.17 o                         
   6   5   2        283.72        289.54         9.93 o                         
   7   5   2          6.25          3.96         3.73 o                         
   8   5   2        706.53        736.35        24.73 o                         
  -8   6   2          9.59         11.31         7.58 o                         
  -7   6   2        108.50        121.82        16.97 o                         
  -6   6   2          0.00         -3.04         5.31 o                         
  -5   6   2        679.04        681.37        14.12 o                         
  -4   6   2         35.69         37.12         3.08 o                         
  -3   6   2         81.69         86.09         3.40 o                         
  -2   6   2        704.60        776.51        10.34 o                         
  -1   6   2        141.92        164.13         3.25 o                         
   0   6   2       2434.64       2512.33        27.67 o                         
   1   6   2        294.48        336.90         7.69 o                         
   2   6   2        348.93        353.03         7.55 o                         
   3   6   2         80.84         84.26         3.36 o                         
   4   6   2        258.02        284.51         8.04 o                         
   5   6   2          0.46          3.97         2.64 o                         
   6   6   2          3.20         -1.95         3.20 o                         
   7   6   2          2.18          8.08         3.80 o                         
   8   6   2          2.19         17.15         4.37 o                         
  -8   7   2         16.97         12.64         5.72 o                         
  -7   7   2          7.74         10.84         9.03 o                         
  -6   7   2        104.49        105.51        14.95 o                         
  -5   7   2          6.69          9.46         2.34 o                         
  -4   7   2         84.77         87.61         4.25 o                         
  -3   7   2        239.30        230.30        10.85 o                         
  -2   7   2         22.00          8.18         2.46 o                         
  -1   7   2        156.41        138.69         3.79 o                         
   0   7   2        596.22        662.00        10.80 o                         
   1   7   2       1561.63       1540.26        17.46 o                         
   2   7   2        224.27        271.53         7.27 o                         
   3   7   2        136.65        148.28         4.34 o                         
   4   7   2          7.12          9.65         2.31 o                         
   5   7   2         21.98         36.46         4.81 o                         
   6   7   2          0.45          2.29         2.49 o                         
   7   7   2         66.71         57.95         8.09 o                         
   8   7   2         48.63         61.17         6.72 o                         
  -8   8   2          9.61          5.19         5.00 o                         
  -7   8   2        165.07        171.69        20.62 o                         
  -6   8   2          0.09          3.27         7.51 o                         
  -5   8   2          0.01          7.72         5.44 o                         
  -4   8   2        400.61        396.11        21.20 o                         
  -3   8   2        321.19        308.29        11.17 o                         
  -2   8   2          0.47          3.32         3.17 o                         
  -1   8   2        121.32         93.98         4.38 o                         
   0   8   2       1772.58       1745.99        24.54 o                         
   1   8   2         47.86         44.39         2.35 o                         
   2   8   2        137.97        121.05         3.89 o                         
   3   8   2       1024.29       1000.09        12.09 o                         
   4   8   2         69.76         76.52         3.67 o                         
   5   8   2          1.95          9.11         4.16 o                         
   6   8   2         11.31         15.61         3.68 o                         
   7   8   2          1.78         10.05         3.70 o                         
  -7   9   2         49.41         45.15        10.92 o                         
  -6   9   2        116.52        117.21        16.77 o                         
  -5   9   2         91.92         96.14        14.79 o                         
  -4   9   2          5.26          3.17         6.06 o                         
  -3   9   2        110.99        107.40         4.80 o                         
  -2   9   2        272.07        262.84        12.73 o                         
  -1   9   2        416.50        399.88         9.78 o                         
   0   9   2        301.47        304.56         8.54 o                         
   1   9   2        435.84        391.14         9.43 o                         
   2   9   2        555.81        549.60         8.57 o                         
   3   9   2          1.04          4.53         1.62 o                         
   4   9   2        130.55        135.06         5.95 o                         
   5   9   2       1500.99       1463.79        25.73 o                         
   6   9   2         30.42         39.59         4.99 o                         
   7   9   2        207.69        217.04        13.03 o                         
  -7  10   2          7.83         12.66         5.76 o                         
  -6  10   2          0.38         -0.43         4.62 o                         
  -5  10   2          3.94          9.42         4.73 o                         
  -4  10   2        105.91         85.39        13.02 o                         
  -3  10   2        886.91        874.17        16.05 o                         
  -2  10   2        202.35        197.51         9.89 o                         
  -1  10   2         55.34         53.07         3.54 o                         
   0  10   2        190.49        199.78         7.30 o                         
   1  10   2        292.16        301.15         9.23 o                         
   2  10   2         22.29         22.73         2.32 o                         
   3  10   2        218.97        219.58         6.75 o                         
   4  10   2        468.32        452.25        12.48 o                         
   5  10   2         82.08         79.59         9.93 o                         
   6  10   2          2.20          0.73         2.72 o                         
  -6  11   2          1.79         12.40         5.95 o                         
  -5  11   2          0.76          7.98         5.53 o                         
  -4  11   2        448.33        425.66        20.81 o                         
  -3  11   2        106.68        115.68         8.40 o                         
  -2  11   2          5.07          7.53         4.20 o                         
  -1  11   2        311.94        281.83         8.27 o                         
   0  11   2        133.83        118.29         5.97 o                         
   1  11   2        174.22        155.24         7.05 o                         
   2  11   2        135.22        130.53         6.52 o                         
   3  11   2        126.32        130.34        10.42 o                         
   4  11   2        516.91        546.97        23.68 o                         
   5  11   2        225.39        228.09        16.31 o                         
   6  11   2         26.99         24.04        10.23 o                         
  -5  12   2        419.44        442.78        25.67 o                         
  -4  12   2        158.77        153.01        13.14 o                         
  -3  12   2         47.52         42.49         5.71 o                         
  -2  12   2        368.90        335.07        13.96 o                         
  -1  12   2        432.06        448.95        15.74 o                         
   0  12   2        401.83        392.71        11.21 o                         
   1  12   2        765.37        718.45        15.82 o                         
   2  12   2        305.69        307.17        11.13 o                         
   3  12   2        213.25        203.04        10.82 o                         
   4  12   2        346.92        365.06        19.81 o                         
   5  12   2          1.49         -3.09         4.90 o                         
  -4  13   2        136.09        141.02        21.47 o                         
  -3  13   2        110.37        127.49         9.24 o                         
  -2  13   2       1101.20       1069.31        26.55 o                         
  -1  13   2         27.00         33.61         5.40 o                         
   0  13   2        192.84        175.80        10.01 o                         
   1  13   2         39.07         45.32         5.31 o                         
   2  13   2        144.46        151.69         9.55 o                         
   3  13   2          1.92         -2.53         4.25 o                         
   4  13   2        102.21        110.28        15.20 o                         
  -3  14   2         29.93         40.49         5.89 o                         
  -2  14   2          1.53         -0.06         4.24 o                         
  -1  14   2         99.36        100.63        10.31 o                         
   0  14   2        187.30        247.85        18.49 o                         
   1  14   2        199.69        184.80        14.50 o                         
   2  14   2          4.60         -0.31         4.93 o                         
   3  14   2         54.56         97.43        10.75 o                         
  -1  15   2         16.03         16.65        13.03 o                         
   0  15   2         58.52         70.18         9.89 o                         
  -9   1   3        275.87        273.33        17.73 o                         
  -8   1   3          0.05          9.30         5.11 o                         
  -7   1   3          0.91         11.56         5.10 o                         
  -6   1   3       1775.69       1759.05        36.98 o                         
  -5   1   3        506.31        527.73        30.39 o                         
  -4   1   3        818.69        747.02        15.10 o                         
  -3   1   3       5188.36       5145.34        59.09 o                         
  -2   1   3       6121.68       5916.91        44.90 o                         
  -1   1   3      12309.19      11620.21       193.06 o                         
   0   1   3        932.89        985.70        36.84 o                         
   1   1   3         35.48         44.65         2.54 o                         
   2   1   3       2296.51       2315.26        20.78 o                         
   3   1   3        920.23       1068.00        16.82 o                         
   4   1   3       1079.57       1094.21        18.43 o                         
   5   1   3        166.42        205.90         9.87 o                         
   6   1   3        592.92        577.41        24.19 o                         
   7   1   3         94.61         99.63         6.90 o                         
   8   1   3         26.16         39.24         5.92 o                         
  -9   2   3          2.30         15.85         6.69 o                         
  -8   2   3        235.41        287.14        16.76 o                         
  -7   2   3        715.05        683.58        23.80 o                         
  -6   2   3         11.56         12.14         4.34 o                         
  -5   2   3        118.90        123.95         6.55 o                         
  -4   2   3        488.91        447.34        11.26 o                         
  -3   2   3         83.49         93.74         3.04 o                         
  -2   2   3        853.64        822.78        10.03 o                         
  -1   2   3      10472.11      10243.45       142.96 o                         
   0   2   3       2449.12       2502.80        26.29 o                         
   1   2   3       2646.07       2734.01        46.67 o                         
   2   2   3       3925.62       3924.58        30.07 o                         
   3   2   3         75.72         88.54         4.08 o                         
   4   2   3        574.68        534.65        12.53 o                         
   5   2   3        250.10        270.09        15.91 o                         
   6   2   3       1318.00       1296.90        23.79 o                         
   7   2   3         17.16         22.03         3.61 o                         
   8   2   3        340.54        312.34        19.45 o                         
  -9   3   3        158.69        159.04        13.45 o                         
  -8   3   3          0.01         -2.33         4.15 o                         
  -7   3   3         25.41         43.32         6.55 o                         
  -6   3   3          0.01          4.21         2.09 o                         
  -5   3   3        170.71        180.55         6.39 o                         
  -4   3   3         27.31         34.32         2.50 o                         
  -3   3   3       1438.10       1464.81        14.41 o                         
  -2   3   3        248.01        275.75         4.59 o                         
  -1   3   3        171.67        162.01         8.07 o                         
   0   3   3      12994.20      11947.06       118.54 o                         
   1   3   3        758.57        754.33         9.46 o                         
   2   3   3       1109.65       1151.11        17.51 o                         
   3   3   3        425.02        375.07         8.47 o                         
   4   3   3         66.31         70.22         5.69 o                         
   5   3   3        335.16        347.79        10.86 o                         
   6   3   3          2.81          2.75         2.50 o                         
   7   3   3        222.99        235.17         8.54 o                         
   8   3   3          2.22          7.83         4.31 o                         
  -9   4   3          4.19         10.89         9.48 o                         
  -8   4   3         28.54         33.16         5.98 o                         
  -7   4   3          7.37         21.31         8.96 o                         
  -6   4   3         63.53         64.17         3.72 o                         
  -5   4   3        724.85        684.24        10.18 o                         
  -4   4   3         10.03         17.15         1.60 o                         
  -3   4   3        104.86        105.70         3.47 o                         
  -2   4   3         12.23         13.30         2.07 o                         
  -1   4   3          2.37          7.25         2.28 o                         
   0   4   3        221.78        231.13         6.27 o                         
   1   4   3        311.70        315.41         9.33 o                         
   2   4   3        247.58        269.50         5.44 o                         
   3   4   3        327.85        321.75         8.90 o                         
   4   4   3        139.66        140.69         6.36 o                         
   5   4   3         72.18         70.41         5.04 o                         
   6   4   3        472.91        448.09        10.94 o                         
   7   4   3          0.82          5.67         3.02 o                         
   8   4   3         38.95         35.40         4.81 o                         
  -8   5   3          8.99         16.41        10.00 o                         
  -7   5   3         20.77         12.98         8.31 o                         
  -6   5   3        212.84        196.91         8.68 o                         
  -5   5   3          3.06          3.91         2.03 o                         
  -4   5   3        117.18        100.06         4.88 o                         
  -3   5   3         84.41         86.23         4.12 o                         
  -2   5   3         41.99         45.29         2.43 o                         
  -1   5   3         81.34         91.68         6.27 o                         
   0   5   3         16.52          6.45         1.76 o                         
   1   5   3         26.98         39.60         3.21 o                         
   2   5   3        171.45        174.42         5.69 o                         
   3   5   3         20.60         14.41         1.39 o                         
   4   5   3          4.89          4.53         1.95 o                         
   5   5   3        129.75        132.34         6.56 o                         
   6   5   3        696.20        697.55        20.78 o                         
   7   5   3          4.90         19.47         4.09 o                         
   8   5   3         18.36         27.51         6.02 o                         
  -8   6   3         78.79         91.19        15.39 o                         
  -7   6   3          0.10          2.44         4.57 o                         
  -6   6   3        147.88        146.05        17.97 o                         
  -5   6   3        167.04        180.15         7.85 o                         
  -4   6   3         76.47         70.07         5.54 o                         
  -3   6   3        175.46        195.54         5.30 o                         
  -2   6   3       3035.68       2969.65        23.54 o                         
  -1   6   3        242.00        242.38         8.53 o                         
   0   6   3        346.16        395.15         8.69 o                         
   1   6   3       1526.35       1612.37        19.57 o                         
   2   6   3       2218.89       2135.58        24.46 o                         
   3   6   3         66.32         70.10         3.34 o                         
   4   6   3        922.83        882.41        25.61 o                         
   5   6   3        433.70        411.74         9.51 o                         
   6   6   3         40.26         47.84         5.08 o                         
   7   6   3          0.31          3.04         2.98 o                         
   8   6   3        346.40        375.57        14.85 o                         
  -8   7   3          1.00          7.04        10.15 o                         
  -7   7   3          1.43          7.47         6.69 o                         
  -6   7   3        301.18        335.61        26.23 o                         
  -5   7   3         79.72         87.08         4.78 o                         
  -4   7   3        700.94        711.36        50.92 o                         
  -3   7   3        616.90        634.54        10.78 o                         
  -2   7   3          5.10         12.09         1.93 o                         
  -1   7   3       2169.23       2274.39        27.66 o                         
   0   7   3       2137.01       2190.54        26.31 o                         
   1   7   3         50.46         48.86         3.33 o                         
   2   7   3       2163.51       2236.67        33.90 o                         
   3   7   3        107.57         97.29         4.26 o                         
   4   7   3         12.02         15.64         5.12 o                         
   5   7   3        397.76        410.81        12.78 o                         
   6   7   3         16.15         20.24         3.89 o                         
   7   7   3        236.64        254.75        11.79 o                         
  -8   8   3         24.67         34.51        10.74 o                         
  -7   8   3         17.85         11.00         8.46 o                         
  -6   8   3        231.16        190.05        20.20 o                         
  -5   8   3        195.34        180.87        18.59 o                         
  -4   8   3          5.42         13.29         6.32 o                         
  -3   8   3          6.22          8.05         2.87 o                         
  -2   8   3         18.38         18.97         2.89 o                         
  -1   8   3         31.56         43.79         4.26 o                         
   0   8   3         70.64         51.74         3.25 o                         
   1   8   3        127.73        134.09         5.60 o                         
   2   8   3          5.29         10.74         2.15 o                         
   3   8   3         50.29         54.91         5.13 o                         
   4   8   3         97.86         96.85         5.71 o                         
   5   8   3         62.68         64.17         6.04 o                         
   6   8   3          4.27         10.47         3.34 o                         
   7   8   3        289.89        278.46        12.49 o                         
  -7   9   3         29.65         34.71        10.58 o                         
  -6   9   3         57.61         61.42        12.88 o                         
  -5   9   3         24.55         22.14         8.04 o                         
  -4   9   3         38.82         35.29         9.30 o                         
  -3   9   3        180.66        182.49         7.72 o                         
  -2   9   3         45.89         55.09         4.72 o                         
  -1   9   3        157.57        164.79         8.26 o                         
   0   9   3         21.51         18.54         2.99 o                         
   1   9   3        167.17        171.11         6.75 o                         
   2   9   3        426.89        415.73         8.66 o                         
   3   9   3         31.85         34.55         3.07 o                         
   4   9   3       1013.25        991.10        15.62 o                         
   5   9   3          6.01          9.88         3.15 o                         
   6   9   3         46.76         47.93         5.24 o                         
   7   9   3        117.58        129.35         8.82 o                         
  -7  10   3          8.21          5.49         4.90 o                         
  -6  10   3         35.46         58.29        13.65 o                         
  -5  10   3        301.39        327.91        26.01 o                         
  -4  10   3        435.06        418.27        27.87 o                         
  -3  10   3       1346.33       1312.88        21.66 o                         
  -2  10   3        129.15        122.75         7.06 o                         
  -1  10   3          8.56         15.21         4.24 o                         
   0  10   3        364.95        343.48         9.71 o                         
   1  10   3        164.10        164.90         4.63 o                         
   2  10   3         45.73         43.40         2.86 o                         
   3  10   3          0.16          2.62         1.59 o                         
   4  10   3        171.50        179.35         8.07 o                         
   5  10   3         36.63         37.89         4.76 o                         
   6  10   3        249.14        266.01        13.00 o                         
  -6  11   3        163.99        159.56        14.57 o                         
  -5  11   3        182.68        175.97        20.00 o                         
  -4  11   3        157.48        167.20        17.98 o                         
  -3  11   3          1.13         10.93         4.64 o                         
  -2  11   3        239.79        252.99        10.28 o                         
  -1  11   3       1810.51       1756.47        40.48 o                         
   0  11   3        578.96        615.44        18.40 o                         
   1  11   3          4.08          3.82         1.98 o                         
   2  11   3        667.79        654.43        18.11 o                         
   3  11   3        324.95        321.96        12.71 o                         
   4  11   3         37.60         61.48         8.81 o                         
   5  11   3          9.65          9.21        12.44 o                         
  -5  12   3         21.16         18.09         6.04 o                         
  -4  12   3         96.11         93.12        10.66 o                         
  -3  12   3          2.16          5.86         3.18 o                         
  -2  12   3         89.08        105.20         8.10 o                         
  -1  12   3          3.54          7.90         3.79 o                         
   0  12   3         67.20         60.32         4.66 o                         
   1  12   3        224.14        229.91         9.02 o                         
   2  12   3         61.83         71.45         5.24 o                         
   3  12   3         17.07         16.41         4.49 o                         
   4  12   3         17.80         21.89         6.57 o                         
   5  12   3         70.14         48.87         8.55 o                         
  -4  13   3         35.33         41.78         7.67 o                         
  -3  13   3          0.19          6.18         4.59 o                         
  -2  13   3         10.29         12.96         4.39 o                         
  -1  13   3         82.53         83.35         7.45 o                         
   0  13   3          1.97          0.70         3.74 o                         
   1  13   3         81.78        105.18         7.94 o                         
   2  13   3        436.51        417.32        15.68 o                         
   3  13   3         21.51         22.17         5.45 o                         
   4  13   3         19.01         13.82         5.60 o                         
  -3  14   3          5.31          7.82         4.15 o                         
  -2  14   3        116.37        133.40        10.10 o                         
  -1  14   3         51.02         53.21         6.42 o                         
   0  14   3        172.28        190.64        15.16 o                         
   1  14   3        123.60        110.98        17.43 o                         
   2  14   3         87.12        111.09        11.28 o                         
   3  14   3         52.18         34.05        12.71 o                         
  -9   0   4         12.98         16.80         8.64 o                         
  -8   0   4        306.31        312.43        24.57 o                         
  -7   0   4       4413.63       4467.79       100.33 o                         
  -6   0   4        739.35        748.63        32.51 o                         
  -5   0   4       3224.16       3227.23        70.74 o                         
  -4   0   4      11239.55      10750.80       117.86 o                         
  -3   0   4        486.69        497.40        20.36 o                         
  -2   0   4       1181.32       1238.46        56.80 o                         
  -1   0   4        993.02        964.85        24.76 o                         
   0   0   4       6093.99       6142.90        95.06 o                         
   1   0   4         84.96         90.74         7.64 o                         
   2   0   4        718.23        692.39        14.61 o                         
   3   0   4        570.43        572.72        13.64 o                         
   4   0   4        260.46        263.41        11.74 o                         
   5   0   4         36.19         41.23         5.12 o                         
   6   0   4       1020.89       1020.05        26.95 o                         
   7   0   4          1.81         11.03         6.65 o                         
   8   0   4         34.13         32.12        13.29 o                         
  -9   1   4         92.34        102.74        11.18 o                         
  -8   1   4         53.07         46.37         7.43 o                         
  -7   1   4         84.97         79.63         8.50 o                         
  -6   1   4         42.09         38.34         5.75 o                         
  -5   1   4        130.35        127.72         6.65 o                         
  -4   1   4          0.18          3.27         1.80 o                         
  -3   1   4        163.90        143.90         5.53 o                         
  -2   1   4       1503.62       1544.77        23.65 o                         
  -1   1   4       1323.98       1351.31        21.72 o                         
   0   1   4       2830.53       2774.90        42.27 o                         
   1   1   4       1400.03       1486.54        22.03 o                         
   2   1   4      10415.44      10190.05        71.22 o                         
   3   1   4        639.72        685.04        10.14 o                         
   4   1   4       2122.57       2090.10        33.13 o                         
   5   1   4        363.12        350.48        12.41 o                         
   6   1   4          0.48          3.85         4.71 o                         
   7   1   4         23.24         26.52         3.44 o                         
   8   1   4        223.80        213.18        12.33 o                         
  -9   2   4         11.89         14.28         8.05 o                         
  -8   2   4        371.73        340.66        17.90 o                         
  -7   2   4         31.91         26.04         5.20 o                         
  -6   2   4        269.04        270.11        10.14 o                         
  -5   2   4         75.88         71.79         4.25 o                         
  -4   2   4        964.87       1038.67        14.96 o                         
  -3   2   4       1859.95       1901.09        19.08 o                         
  -2   2   4       1162.67       1184.37        14.16 o                         
  -1   2   4        468.52        459.59        11.62 o                         
   0   2   4         18.75         22.97         3.24 o                         
   1   2   4       4837.43       4732.38        40.10 o                         
   2   2   4          1.72          5.05         1.62 o                         
   3   2   4       2773.16       2817.59        25.92 o                         
   4   2   4         93.68         83.51         6.02 o                         
   5   2   4        141.33        152.58         8.59 o                         
   6   2   4          4.73         12.28         9.54 o                         
   7   2   4          0.18          4.61         2.45 o                         
   8   2   4         33.76         20.15         7.09 o                         
  -9   3   4          8.49         10.72         5.62 o                         
  -8   3   4        284.85        331.70        17.69 o                         
  -7   3   4         38.41         41.24         6.31 o                         
  -6   3   4        321.27        306.05        10.30 o                         
  -5   3   4         96.94        106.59         4.83 o                         
  -4   3   4         57.87         72.40         3.65 o                         
  -3   3   4         42.15         44.08         2.23 o                         
  -2   3   4          8.20         12.66         1.49 o                         
  -1   3   4       4295.97       4229.70        49.64 o                         
   0   3   4       2667.10       2823.53        27.45 o                         
   1   3   4       3364.85       3393.83        30.83 o                         
   2   3   4        312.62        336.01         6.89 o                         
   3   3   4          0.05          3.44         0.92 o                         
   4   3   4       1868.20       1847.10        27.21 o                         
   5   3   4         77.68         80.30         5.77 o                         
   6   3   4        365.85        370.23        12.46 o                         
   7   3   4        462.12        443.48        13.05 o                         
   8   3   4        101.99        120.25        12.67 o                         
  -9   4   4          0.04          5.80         7.47 o                         
  -8   4   4          7.07          5.22         3.99 o                         
  -7   4   4         85.60         80.27         8.06 o                         
  -6   4   4        731.20        730.99        15.40 o                         
  -5   4   4        100.21        100.54         4.34 o                         
  -4   4   4       1750.91       1730.56        19.60 o                         
  -3   4   4       1763.26       1659.80        13.94 o                         
  -2   4   4       2756.05       2721.36        24.21 o                         
  -1   4   4        110.04        148.30         5.12 o                         
   0   4   4       1876.82       1749.26        19.46 o                         
   1   4   4        986.67       1050.57        14.37 o                         
   2   4   4        135.29         97.82         4.10 o                         
   3   4   4       1362.37       1286.32        21.21 o                         
   4   4   4        555.60        539.33        13.41 o                         
   5   4   4        652.41        628.31        15.52 o                         
   6   4   4          4.04          0.78         2.78 o                         
   7   4   4        134.43        140.85         9.85 o                         
   8   4   4          0.87          4.85         4.59 o                         
  -8   5   4        139.51        161.62        20.44 o                         
  -7   5   4         95.75        108.70         9.14 o                         
  -6   5   4        341.98        316.43         9.09 o                         
  -5   5   4       1103.08       1133.65        13.66 o                         
  -4   5   4        895.89        884.84        17.72 o                         
  -3   5   4        380.84        358.47         8.09 o                         
  -2   5   4        708.60        721.64        14.89 o                         
  -1   5   4         29.00         46.80         2.64 o                         
   0   5   4        603.67        596.37        11.90 o                         
   1   5   4        244.67        287.34         7.26 o                         
   2   5   4        727.51        775.84        11.50 o                         
   3   5   4          8.55         10.52         2.02 o                         
   4   5   4          3.95          5.66         2.32 o                         
   5   5   4       1138.18       1099.29        20.89 o                         
   6   5   4         56.80         62.15         5.20 o                         
   7   5   4          9.69         12.70         3.53 o                         
   8   5   4          0.10          8.10         4.15 o                         
  -8   6   4         44.80         33.23        11.53 o                         
  -7   6   4         55.74         33.11         9.64 o                         
  -6   6   4         66.49         69.14        11.97 o                         
  -5   6   4         88.89         94.47         7.67 o                         
  -4   6   4        249.80        237.64        11.57 o                         
  -3   6   4          1.27          3.31         1.40 o                         
  -2   6   4        603.24        632.87        16.74 o                         
  -1   6   4        467.08        489.53         9.09 o                         
   0   6   4         94.54         99.35         4.96 o                         
   1   6   4          0.00          5.19         2.73 o                         
   2   6   4        139.53        160.80         6.92 o                         
   3   6   4        601.09        587.62        10.59 o                         
   4   6   4        141.92        136.09         6.54 o                         
   5   6   4          4.49          4.83         2.02 o                         
   6   6   4          7.17         12.18         3.62 o                         
   7   6   4         88.71         91.72         7.30 o                         
  -8   7   4         34.06         40.77        13.00 o                         
  -7   7   4        196.04        190.24        21.49 o                         
  -6   7   4         74.38         71.74        13.02 o                         
  -5   7   4        253.94        290.85        22.93 o                         
  -4   7   4         45.48         51.92        10.86 o                         
  -3   7   4        273.11        275.39         7.15 o                         
  -2   7   4        733.13        744.96        11.27 o                         
  -1   7   4          6.43          8.32         1.50 o                         
   0   7   4        528.76        580.61        12.84 o                         
   1   7   4         21.81         35.67         3.08 o                         
   2   7   4       2334.03       2329.28        31.58 o                         
   3   7   4        575.59        559.62        10.94 o                         
   4   7   4        353.59        324.28        22.80 o                         
   5   7   4        148.84        168.96        12.49 o                         
   6   7   4          0.06          1.50         2.71 o                         
   7   7   4         45.95         48.43         5.76 o                         
  -7   8   4         58.41        103.80        16.84 o                         
  -6   8   4        325.44        297.07        25.34 o                         
  -5   8   4        584.62        593.57        33.55 o                         
  -4   8   4        152.63        150.92        16.30 o                         
  -3   8   4        127.21        115.03         4.75 o                         
  -2   8   4          0.05          3.38         1.53 o                         
  -1   8   4        726.53        725.09        21.35 o                         
   0   8   4       1342.82       1218.24        24.37 o                         
   1   8   4         58.21         59.95         5.00 o                         
   2   8   4        889.13        877.29        18.12 o                         
   3   8   4        372.54        372.75         9.78 o                         
   4   8   4       1434.33       1368.26        23.72 o                         
   5   8   4        669.78        646.69        19.65 o                         
   6   8   4        672.69        700.72        18.75 o                         
   7   8   4         47.39         38.01         6.60 o                         
  -7   9   4          1.45         10.13         8.19 o                         
  -6   9   4        209.96        208.10        22.05 o                         
  -5   9   4         35.39         39.43        10.50 o                         
  -4   9   4         67.65         80.03        12.52 o                         
  -3   9   4        695.49        639.72        13.56 o                         
  -2   9   4         29.04         33.48         2.66 o                         
  -1   9   4          5.06          4.17         2.86 o                         
   0   9   4        772.44        800.19        13.62 o                         
   1   9   4          2.59          3.37         2.38 o                         
   2   9   4       1461.40       1427.29        21.22 o                         
   3   9   4        524.50        497.07        14.52 o                         
   4   9   4       1589.66       1608.33        30.53 o                         
   5   9   4          3.70          4.94         2.82 o                         
   6   9   4         10.05         11.42         3.51 o                         
  -7  10   4          0.51          4.58         6.75 o                         
  -6  10   4          0.84          5.42         6.80 o                         
  -5  10   4         26.16         19.26         7.79 o                         
  -4  10   4        222.56        232.23        21.42 o                         
  -3  10   4        589.60        571.13        16.27 o                         
  -2  10   4         29.74         29.32         3.97 o                         
  -1  10   4        393.99        384.18        16.86 o                         
   0  10   4         23.10         23.03         3.32 o                         
   1  10   4        631.24        644.10        16.76 o                         
   2  10   4          0.52          2.65         2.20 o                         
   3  10   4        255.57        250.28         8.72 o                         
   4  10   4         59.81         56.15         4.85 o                         
   5  10   4        354.20        319.29        11.95 o                         
   6  10   4         74.50         64.00         6.17 o                         
  -6  11   4         32.78         35.80        10.97 o                         
  -5  11   4         27.46         23.42         9.12 o                         
  -4  11   4          0.07          9.39         6.66 o                         
  -3  11   4         67.81         72.80        11.73 o                         
  -2  11   4        178.62        182.14         9.07 o                         
  -1  11   4         10.98         17.90         5.16 o                         
   0  11   4         59.77         66.49         6.25 o                         
   1  11   4         23.22         26.03         3.64 o                         
   2  11   4         31.67         23.92         3.84 o                         
   3  11   4         15.68         16.63         3.52 o                         
   4  11   4          4.59          1.85         4.69 o                         
   5  11   4         90.74         94.36        15.30 o                         
  -5  12   4          1.53          8.40         8.10 o                         
  -4  12   4          9.88         30.05         9.92 o                         
  -3  12   4         43.96         34.43         8.98 o                         
  -2  12   4          0.15          2.52         4.19 o                         
  -1  12   4          4.62          5.69         3.49 o                         
   0  12   4        156.86        135.40         9.06 o                         
   1  12   4         53.70         44.96         4.45 o                         
   2  12   4        135.53        151.98         9.15 o                         
   3  12   4        293.44        314.00        17.57 o                         
   4  12   4         14.95         12.12         5.83 o                         
   5  12   4          3.46          9.92         5.73 o                         
  -4  13   4          6.11         12.29         5.95 o                         
  -3  13   4         79.03         84.43        14.24 o                         
  -2  13   4        150.48        156.45        10.51 o                         
  -1  13   4         72.20         84.59         7.60 o                         
   0  13   4          0.33          4.40         2.92 o                         
   1  13   4        193.07        199.48        10.81 o                         
   2  13   4        441.40        450.27        16.29 o                         
   3  13   4          1.97         -1.26         4.12 o                         
   4  13   4        130.57        143.88        13.41 o                         
  -3  14   4         60.52         64.89         9.58 o                         
  -2  14   4         86.25         98.53        10.33 o                         
  -1  14   4         17.88         23.53         5.48 o                         
   0  14   4         18.48         20.75         6.21 o                         
   1  14   4         57.52         58.69         8.76 o                         
   2  14   4         39.24         48.99        12.82 o                         
  -9   1   5        458.63        401.48        21.17 o                         
  -8   1   5         20.90         37.83         7.07 o                         
  -7   1   5         45.96         57.37         7.74 o                         
  -6   1   5        331.06        354.59        15.56 o                         
  -5   1   5         12.18          3.36         2.36 o                         
  -4   1   5       2547.08       2579.34        41.87 o                         
  -3   1   5        248.55        273.12         8.24 o                         
  -2   1   5        852.82        863.72        17.63 o                         
  -1   1   5        746.25        708.86        17.41 o                         
   0   1   5       3771.91       3722.07       225.46 o                         
   1   1   5       1129.52       1174.09        20.37 o                         
   2   1   5          0.10          2.31         1.19 o                         
   3   1   5       1955.37       1960.23        25.85 o                         
   4   1   5         23.35         28.49         5.11 o                         
   5   1   5          3.17          3.53         2.48 o                         
   6   1   5        116.46        140.24        11.45 o                         
   7   1   5         16.45         23.85         5.03 o                         
   8   1   5          5.68         16.20         3.68 o                         
  -9   2   5        702.73        680.72        27.68 o                         
  -8   2   5        147.13        135.89        11.51 o                         
  -7   2   5        111.82        102.72        10.98 o                         
  -6   2   5         83.59         78.76        10.43 o                         
  -5   2   5          0.72          1.73         1.82 o                         
  -4   2   5        219.43        243.13         8.85 o                         
  -3   2   5          0.67          3.77         1.39 o                         
  -2   2   5       7215.14       7151.83        78.26 o                         
  -1   2   5       1955.02       2137.63        72.47 o                         
   0   2   5        866.65        935.94        33.73 o                         
   1   2   5        958.13        924.79        14.46 o                         
   2   2   5         16.89         14.42         2.05 o                         
   3   2   5         61.04         72.12         3.75 o                         
   4   2   5       1251.22       1233.62        25.36 o                         
   5   2   5        331.98        334.64        12.99 o                         
   6   2   5          5.05          6.39         3.57 o                         
   7   2   5        300.80        284.90        13.23 o                         
   8   2   5        329.88        375.61        21.91 o                         
  -9   3   5         30.08         28.01         6.39 o                         
  -8   3   5        275.61        290.25        16.50 o                         
  -7   3   5         29.45         28.86         5.51 o                         
  -6   3   5        146.16        159.61         7.70 o                         
  -5   3   5        365.09        351.39        10.45 o                         
  -4   3   5        805.57        817.24        15.46 o                         
  -3   3   5         14.63         11.31         1.82 o                         
  -2   3   5         65.77         73.26         4.79 o                         
  -1   3   5       3420.06       3430.39        44.54 o                         
   0   3   5        790.98        861.08        16.34 o                         
   1   3   5          0.13          4.08         1.51 o                         
   2   3   5        530.43        479.41        10.93 o                         
   3   3   5        139.80        127.45         4.44 o                         
   4   3   5        754.99        762.45        19.55 o                         
   5   3   5         55.23         69.37         9.78 o                         
   6   3   5        552.10        559.74        26.99 o                         
   7   3   5        350.48        357.43        15.05 o                         
   8   3   5          4.50         12.02        11.52 o                         
  -9   4   5          7.28         14.81         9.34 o                         
  -8   4   5          0.01          5.69         4.27 o                         
  -7   4   5        178.92        171.19        11.57 o                         
  -6   4   5         49.55         48.76         4.40 o                         
  -5   4   5        270.51        280.59         8.78 o                         
  -4   4   5        132.88        157.55         6.13 o                         
  -3   4   5        246.80        283.40         5.92 o                         
  -2   4   5         45.45         49.55         3.16 o                         
  -1   4   5       1565.63       1647.99        38.42 o                         
   0   4   5         12.70         17.70         2.01 o                         
   1   4   5        401.12        425.05         9.18 o                         
   2   4   5       1930.40       2097.68        24.16 o                         
   3   4   5        454.08        476.15        11.64 o                         
   4   4   5        160.09        189.60        12.10 o                         
   5   4   5        247.73        273.04        12.01 o                         
   6   4   5        133.09        115.89        12.57 o                         
   7   4   5        111.00         74.54        10.96 o                         
   8   4   5          8.26         10.77         6.44 o                         
  -8   5   5         10.27          1.50         5.77 o                         
  -7   5   5        298.98        284.14        14.58 o                         
  -6   5   5          5.90         10.06         6.41 o                         
  -5   5   5        417.79        418.12        10.12 o                         
  -4   5   5        178.16        176.89         5.44 o                         
  -3   5   5        904.49        898.23        17.87 o                         
  -2   5   5        823.84        841.79        15.92 o                         
  -1   5   5         51.46         44.41         3.06 o                         
   0   5   5       2563.42       2793.89        28.92 o                         
   1   5   5          1.87          5.99         1.71 o                         
   2   5   5        230.67        215.41         7.72 o                         
   3   5   5        195.78        223.95         7.18 o                         
   4   5   5        775.87        767.99        17.23 o                         
   5   5   5        408.13        394.56        12.71 o                         
   6   5   5          8.69          9.15         3.54 o                         
   7   5   5         71.48         67.11         7.34 o                         
   8   5   5          0.57         15.22         7.03 o                         
  -8   6   5          2.73         -8.84         8.84 o                         
  -7   6   5        452.31        404.22        29.92 o                         
  -6   6   5         15.85         25.91         9.88 o                         
  -5   6   5          3.54         20.86         7.77 o                         
  -4   6   5         39.14         36.79         8.36 o                         
  -3   6   5         70.42         64.64         5.60 o                         
  -2   6   5        525.32        476.90        14.58 o                         
  -1   6   5       1215.23       1223.39        22.00 o                         
   0   6   5        724.15        713.81        14.55 o                         
   1   6   5        464.82        404.67        15.25 o                         
   2   6   5       1920.91       1940.03        34.37 o                         
   3   6   5        968.46        968.95        15.84 o                         
   4   6   5         16.71         13.72         4.26 o                         
   5   6   5       1238.85       1187.28        22.87 o                         
   6   6   5          1.18         -0.90         3.80 o                         
   7   6   5        317.52        310.43        14.74 o                         
  -8   7   5         36.71         34.87        10.43 o                         
  -7   7   5         52.67         39.71        12.28 o                         
  -6   7   5         22.00         22.58         8.96 o                         
  -5   7   5          0.15          6.52         7.41 o                         
  -4   7   5        112.05         96.74         5.53 o                         
  -3   7   5        555.21        539.42        11.08 o                         
  -2   7   5        368.12        369.43        13.33 o                         
  -1   7   5       1906.72       1881.20        23.91 o                         
   0   7   5         74.75         61.37         5.21 o                         
   1   7   5       2177.48       2167.00        30.42 o                         
   2   7   5         89.10         78.02         5.57 o                         
   3   7   5        146.14        144.98         7.33 o                         
   4   7   5        242.91        218.93         6.55 o                         
   5   7   5          0.31          7.75         5.24 o                         
   6   7   5        237.45        237.61        12.61 o                         
   7   7   5        226.74        253.32        12.08 o                         
  -7   8   5         35.06         35.48        11.66 o                         
  -6   8   5         46.46         53.48        12.46 o                         
  -5   8   5         16.29         26.24         9.77 o                         
  -4   8   5          0.47          5.34         2.95 o                         
  -3   8   5          3.44          3.18         3.06 o                         
  -2   8   5         21.71         23.91         3.13 o                         
  -1   8   5        128.98        138.18         5.74 o                         
   0   8   5       1186.01       1183.26        24.67 o                         
   1   8   5       1727.88       1695.04        39.89 o                         
   2   8   5        241.07        229.21         9.36 o                         
   3   8   5        200.94        189.51         9.69 o                         
   4   8   5        243.72        224.79        14.16 o                         
   5   8   5        137.17        120.77        11.17 o                         
   6   8   5          3.73          6.23         3.72 o                         
   7   8   5         19.38         21.04         4.46 o                         
  -7   9   5          6.39         -2.68         4.79 o                         
  -6   9   5          1.48         11.92         8.05 o                         
  -5   9   5         13.06         17.00         9.74 o                         
  -4   9   5        117.87        121.65        15.40 o                         
  -3   9   5         16.46         19.43         2.46 o                         
  -2   9   5         97.94        105.77         4.57 o                         
  -1   9   5        349.68        359.18        12.39 o                         
   0   9   5        494.84        491.30        15.46 o                         
   1   9   5        208.14        206.53        11.35 o                         
   2   9   5        882.87        862.62        24.99 o                         
   3   9   5          2.54          4.45         2.27 o                         
   4   9   5        332.49        327.26        17.73 o                         
   5   9   5         17.86         18.84         4.61 o                         
   6   9   5          5.51          6.43         3.28 o                         
  -6  10   5        128.48        131.86        18.50 o                         
  -5  10   5        201.58        222.02        22.26 o                         
  -4  10   5         22.92         36.58         8.89 o                         
  -3  10   5         35.62         42.61         5.77 o                         
  -2  10   5       2797.67       2704.25        38.96 o                         
  -1  10   5          0.64          2.47         1.87 o                         
   0  10   5        303.16        292.87        14.98 o                         
   1  10   5        442.12        429.48        28.12 o                         
   2  10   5        189.18        185.55         9.26 o                         
   3  10   5          2.39          3.55         2.63 o                         
   4  10   5         40.71         49.18         5.66 o                         
   5  10   5        147.80        146.98         8.36 o                         
   6  10   5         50.06         41.14         5.10 o                         
  -6  11   5         80.63         80.04        14.76 o                         
  -5  11   5        155.71        141.80        18.42 o                         
  -4  11   5        115.97        109.53        15.50 o                         
  -3  11   5        319.22        309.39        24.18 o                         
  -2  11   5         20.60         25.68         4.22 o                         
  -1  11   5         25.52         29.05         4.21 o                         
   0  11   5       1254.05       1187.87        51.67 o                         
   1  11   5          0.87          3.74         4.00 o                         
   2  11   5        134.60        137.41         9.60 o                         
   3  11   5        313.89        292.59        16.50 o                         
   4  11   5        123.33        112.01        11.47 o                         
   5  11   5          1.60         -3.30         5.29 o                         
  -5  12   5         11.57         23.27         9.90 o                         
  -4  12   5          5.31         11.76         7.61 o                         
  -3  12   5        160.85        169.57        18.43 o                         
  -2  12   5         21.26         36.49        19.03 o                         
  -1  12   5          1.54          8.33         3.10 o                         
   0  12   5         72.96         64.30         6.62 o                         
   1  12   5        106.68        109.98        10.06 o                         
   2  12   5        193.24        200.21        10.57 o                         
   3  12   5         48.54         62.64         8.46 o                         
   4  12   5        157.74        138.47        13.03 o                         
  -4  13   5         23.31         20.21         9.87 o                         
  -3  13   5         51.50         49.71        11.06 o                         
  -2  13   5        135.93        108.28        11.71 o                         
  -1  13   5         34.04         37.30         4.88 o                         
   0  13   5        104.83         94.52         8.10 o                         
   1  13   5         99.70         93.86         7.88 o                         
   2  13   5         37.71         40.78         7.08 o                         
   3  13   5         76.96         80.20         9.79 o                         
  -2  14   5        133.17        136.12        10.23 o                         
  -1  14   5          0.91          6.54         3.85 o                         
   0  14   5          0.03          4.73         4.05 o                         
   1  14   5        444.20        471.33        23.23 o                         
   2  14   5         87.71        117.61        18.82 o                         
  -9   0   6        160.65        130.49        17.43 o                         
  -8   0   6         36.12         29.80         9.85 o                         
  -7   0   6         21.10         29.36         9.55 o                         
  -6   0   6          1.87          2.53         4.87 o                         
  -5   0   6         89.72        105.07        11.56 o                         
  -4   0   6       1243.28       1236.96        26.34 o                         
  -3   0   6        223.93        271.20        10.73 o                         
  -2   0   6       4384.31       4199.26        76.80 o                         
  -1   0   6         26.44         44.77         6.50 o                         
   0   0   6       1153.69       1169.92        32.69 o                         
   1   0   6        207.70        217.87        13.62 o                         
   2   0   6        332.80        326.01        16.46 o                         
   3   0   6       1101.96        987.72        34.62 o                         
   4   0   6        101.55        119.17         7.24 o                         
   5   0   6         17.43         21.57         6.66 o                         
   6   0   6         41.65         50.30         9.78 o                         
   7   0   6        599.96        567.91        31.91 o                         
   8   0   6         45.09         44.14         9.92 o                         
  -9   1   6          9.88         12.26         5.84 o                         
  -8   1   6          0.14         -3.83         4.66 o                         
  -7   1   6         29.24         32.06         5.92 o                         
  -6   1   6         81.28         70.25         8.02 o                         
  -5   1   6        247.11        261.14        12.58 o                         
  -4   1   6        416.26        459.55        12.20 o                         
  -3   1   6        238.65        254.95         7.22 o                         
  -2   1   6        828.37        817.08        15.30 o                         
  -1   1   6       3219.96       3249.11        73.73 o                         
   0   1   6        201.65        167.80         8.13 o                         
   1   1   6       2530.08       2534.64        27.12 o                         
   2   1   6          1.39          5.86         2.03 o                         
   3   1   6        117.04        132.05         5.16 o                         
   4   1   6        652.72        642.31        11.95 o                         
   5   1   6        475.06        500.86        18.52 o                         
   6   1   6        164.04        165.58        11.48 o                         
   7   1   6         99.82         99.04         9.79 o                         
   8   1   6         30.78         40.30         6.14 o                         
  -9   2   6          7.41         19.66         5.61 o                         
  -8   2   6        196.58        203.22        13.85 o                         
  -7   2   6         33.12         33.44         7.65 o                         
  -6   2   6         28.26         19.94         9.32 o                         
  -5   2   6         35.38         37.75         6.61 o                         
  -4   2   6        968.36        975.16        21.85 o                         
  -3   2   6          2.94          7.70         1.94 o                         
  -2   2   6        203.43        198.10         8.55 o                         
  -1   2   6         51.10         56.42         4.82 o                         
   0   2   6        388.61        353.87        30.94 o                         
   1   2   6        897.41        911.61        17.08 o                         
   2   2   6        892.74        972.42        21.16 o                         
   3   2   6         15.19         16.18         2.02 o                         
   4   2   6          0.67          1.83         1.62 o                         
   5   2   6         17.34         19.66         3.79 o                         
   6   2   6         58.62         58.16         5.40 o                         
   7   2   6        197.96        189.85        12.80 o                         
   8   2   6          0.14          8.31         6.73 o                         
  -9   3   6        249.88        294.68        20.45 o                         
  -8   3   6        102.82        102.27        10.25 o                         
  -7   3   6         15.87         12.17         4.39 o                         
  -6   3   6          1.79          4.42         2.23 o                         
  -5   3   6        219.90        218.88         8.53 o                         
  -4   3   6         37.43         51.27         4.07 o                         
  -3   3   6         18.26         19.37         2.25 o                         
  -2   3   6       2206.71       2221.68        52.08 o                         
  -1   3   6       5803.52       6125.87        59.73 o                         
   0   3   6       2785.51       3058.21        38.64 o                         
   1   3   6        619.66        751.96        11.85 o                         
   2   3   6        568.22        543.07        10.27 o                         
   3   3   6        125.59        154.59         7.45 o                         
   4   3   6         24.52         35.18         2.72 o                         
   5   3   6        479.44        463.93        42.09 o                         
   6   3   6         11.38          0.87         2.65 o                         
   7   3   6          1.45          0.31         3.05 o                         
   8   3   6        353.79        376.11        18.02 o                         
  -8   4   6         44.37         58.51        10.09 o                         
  -7   4   6         46.68         59.03         7.27 o                         
  -6   4   6          5.78          4.07         2.28 o                         
  -5   4   6        808.53        770.86        15.93 o                         
  -4   4   6        225.36        219.33         7.59 o                         
  -3   4   6        343.95        365.85         9.48 o                         
  -2   4   6        893.98        883.36        19.20 o                         
  -1   4   6       5605.84       5554.74        95.62 o                         
   0   4   6       2134.72       2175.02        24.64 o                         
   1   4   6        849.70        963.44        14.00 o                         
   2   4   6       2235.49       2232.37        33.68 o                         
   3   4   6        435.06        431.43        12.32 o                         
   4   4   6         88.24         74.79         9.44 o                         
   5   4   6          6.14          6.89         3.55 o                         
   6   4   6        924.34        910.82        35.59 o                         
   7   4   6        113.46        124.00        14.17 o                         
  -8   5   6         12.22         14.37         7.82 o                         
  -7   5   6         13.73         11.42         4.51 o                         
  -6   5   6        150.84        151.83         9.72 o                         
  -5   5   6          5.17          7.61         1.99 o                         
  -4   5   6        210.51        194.94         5.75 o                         
  -3   5   6       1439.75       1440.66        17.22 o                         
  -2   5   6         24.94         21.11         5.00 o                         
  -1   5   6        691.95        724.44        15.71 o                         
   0   5   6         95.97         99.42         4.82 o                         
   1   5   6       2202.06       2274.16        24.10 o                         
   2   5   6       1826.46       1790.48        27.42 o                         
   3   5   6       1148.00       1195.74        21.03 o                         
   4   5   6       1286.31       1224.96        57.05 o                         
   5   5   6        105.44        117.33         8.44 o                         
   6   5   6        160.09        147.62         9.73 o                         
   7   5   6         34.32         45.32         9.59 o                         
  -8   6   6         73.23         77.77        14.06 o                         
  -7   6   6         77.97         72.16        13.25 o                         
  -6   6   6        179.43        192.67        10.31 o                         
  -5   6   6         29.33         29.21         3.85 o                         
  -4   6   6         13.15         10.43         1.67 o                         
  -3   6   6         46.52         45.21         5.10 o                         
  -2   6   6        217.81        211.80         6.54 o                         
  -1   6   6         23.86         24.38         4.48 o                         
   0   6   6        161.25        167.96         7.17 o                         
   1   6   6        127.41        130.03         6.74 o                         
   2   6   6         24.76         24.36         3.21 o                         
   3   6   6         90.97         92.71         5.70 o                         
   4   6   6        131.04        135.56         7.55 o                         
   5   6   6          0.74          5.98         3.24 o                         
   6   6   6         30.46         50.33        10.76 o                         
   7   6   6          0.01         -1.22         4.02 o                         
  -8   7   6         29.79         58.30        13.12 o                         
  -7   7   6        118.62        111.33        17.23 o                         
  -6   7   6        266.39        272.43        23.87 o                         
  -5   7   6          0.11         -3.78         5.06 o                         
  -4   7   6        142.93        141.18         8.26 o                         
  -3   7   6        103.51        119.91        10.99 o                         
  -2   7   6         74.28         80.27         7.00 o                         
  -1   7   6         64.46         60.69         4.02 o                         
   0   7   6        200.68        180.64         9.49 o                         
   1   7   6          8.28         16.05         9.84 o                         
   2   7   6        121.04        126.54        11.93 o                         
   3   7   6         73.87         69.63         7.35 o                         
   4   7   6          4.25          8.07         2.90 o                         
   5   7   6         11.85          6.42         3.16 o                         
   6   7   6          5.61          6.24         7.41 o                         
   7   7   6         30.73         40.63         6.18 o                         
  -7   8   6        135.49        105.67        16.57 o                         
  -6   8   6          5.66         19.53         8.19 o                         
  -5   8   6         11.69         14.53         6.94 o                         
  -4   8   6       1004.40       1028.26        22.51 o                         
  -3   8   6        280.39        255.37        11.57 o                         
  -2   8   6         13.91         26.06         5.69 o                         
  -1   8   6          5.86          5.13         1.65 o                         
   0   8   6         31.99         34.13         5.61 o                         
   1   8   6         72.61         67.28        11.37 o                         
   2   8   6         33.19         29.11         9.09 o                         
   3   8   6        758.93        740.90        36.68 o                         
   4   8   6          5.47         -2.65         5.81 o                         
   5   8   6        180.55        185.23        19.83 o                         
   6   8   6        242.65        261.65        23.83 o                         
  -7   9   6        106.69        109.98        17.66 o                         
  -6   9   6        255.35        283.63        26.46 o                         
  -5   9   6          2.78         -6.29         6.29 o                         
  -4   9   6        665.64        639.19        34.98 o                         
  -3   9   6         99.13         93.50         7.86 o                         
  -2   9   6       1427.07       1412.67        23.85 o                         
  -1   9   6          9.61         10.76         2.83 o                         
   0   9   6         38.10         49.24         4.50 o                         
   1   9   6       1844.58       1840.74        59.99 o                         
   2   9   6        598.34        580.03        32.95 o                         
   3   9   6        255.48        256.33        12.42 o                         
   4   9   6        483.29        459.33        30.75 o                         
   5   9   6        805.70        825.03        43.02 o                         
   6   9   6         41.43         53.03         6.70 o                         
  -6  10   6         64.92         86.09        15.82 o                         
  -5  10   6         50.77         74.78        13.41 o                         
  -4  10   6        223.23        235.06        21.87 o                         
  -3  10   6        582.37        557.43        21.60 o                         
  -2  10   6        758.56        726.53        29.69 o                         
  -1  10   6        361.07        382.85        14.29 o                         
   0  10   6         57.40         62.91        11.99 o                         
   1  10   6        131.70        121.04        15.90 o                         
   2  10   6        163.09        146.59        17.51 o                         
   3  10   6         46.64         55.85         6.70 o                         
   4  10   6         11.48          5.81         6.49 o                         
   5  10   6          6.39          5.31         3.57 o                         
  -6  11   6        109.86        130.21        19.26 o                         
  -5  11   6         82.76         77.35        14.52 o                         
  -4  11   6         46.38         33.75        10.85 o                         
  -3  11   6        585.81        572.32        33.60 o                         
  -2  11   6          5.54          3.49         3.54 o                         
  -1  11   6        396.99        389.44        20.21 o                         
   0  11   6         23.29         27.70         6.31 o                         
   1  11   6          1.31          7.37         6.71 o                         
   2  11   6         22.28         27.16         5.38 o                         
   3  11   6         10.20         14.31         6.98 o                         
   4  11   6         42.12         53.86        13.00 o                         
   5  11   6         60.55         56.71        13.48 o                         
  -5  12   6         90.85         74.94        15.15 o                         
  -4  12   6        372.13        390.88        29.95 o                         
  -3  12   6        180.77        163.43        18.60 o                         
  -2  12   6         68.11         81.27         9.46 o                         
  -1  12   6        305.41        308.46        13.52 o                         
   0  12   6        310.39        294.55        16.91 o                         
   1  12   6        162.06        176.86        13.29 o                         
   2  12   6         14.28         21.06         9.87 o                         
   3  12   6         87.24         70.06        14.37 o                         
   4  12   6        155.18        197.11        23.80 o                         
  -4  13   6         12.04         16.80         8.43 o                         
  -3  13   6        207.35        212.21        21.73 o                         
  -2  13   6         62.92         75.20        10.75 o                         
  -1  13   6          6.01          6.54         3.53 o                         
   0  13   6         38.49         47.24         5.22 o                         
   1  13   6        274.51        270.49        13.33 o                         
   2  13   6         83.62        101.03        16.72 o                         
   3  13   6          0.02         10.41         8.66 o                         
  -2  14   6          3.88         13.50         6.64 o                         
  -1  14   6         76.96         83.79         8.37 o                         
   0  14   6         20.05         17.89         5.36 o                         
   1  14   6          9.08         10.49         5.87 o                         
  -9   1   7         93.75         92.91        10.54 o                         
  -8   1   7         72.61         67.67         8.47 o                         
  -7   1   7         37.79         50.54         7.35 o                         
  -6   1   7        195.17        202.90        12.37 o                         
  -5   1   7        537.13        546.68        20.66 o                         
  -4   1   7        380.00        395.09        14.59 o                         
  -3   1   7        267.58        234.88         7.37 o                         
  -2   1   7         61.25         90.21         5.40 o                         
  -1   1   7        249.79        266.41        11.04 o                         
   0   1   7       2039.08       2125.94       121.70 o                         
   1   1   7        148.03        145.57         5.86 o                         
   2   1   7       1595.27       1643.70        25.45 o                         
   3   1   7         56.02         49.50         3.91 o                         
   4   1   7         25.57         20.98         2.79 o                         
   5   1   7          0.48         13.39         4.56 o                         
   6   1   7        303.90        267.83        14.90 o                         
   7   1   7        378.77        369.00        18.52 o                         
   8   1   7         75.54         60.23         9.58 o                         
  -9   2   7         40.93         47.09         7.91 o                         
  -8   2   7        153.31        159.38        12.77 o                         
  -7   2   7         63.47         59.97         7.36 o                         
  -6   2   7        127.50        116.91         9.42 o                         
  -5   2   7        395.39        408.19        27.24 o                         
  -4   2   7         28.51         39.49         3.87 o                         
  -3   2   7        714.92        704.69        12.91 o                         
  -2   2   7       2387.63       2463.93        31.95 o                         
  -1   2   7        654.84        669.18        17.99 o                         
   0   2   7         63.61         57.01        12.87 o                         
   1   2   7       2428.77       2574.09        39.99 o                         
   2   2   7       2786.07       2830.74        36.65 o                         
   3   2   7        549.23        557.91        13.32 o                         
   4   2   7        723.50        709.63        15.08 o                         
   5   2   7        397.36        377.20        16.75 o                         
   6   2   7         77.57         54.50         9.93 o                         
   7   2   7         18.43         21.29         4.64 o                         
  -9   3   7          2.84         -5.10         7.34 o                         
  -8   3   7         19.67         18.06         5.37 o                         
  -7   3   7        109.49        145.43        17.13 o                         
  -6   3   7         52.40         56.53         7.77 o                         
  -5   3   7        445.89        463.12        13.00 o                         
  -4   3   7        773.73        844.41        17.05 o                         
  -3   3   7        143.20        160.09         5.91 o                         
  -2   3   7       1273.57       1365.56        26.45 o                         
  -1   3   7        468.68        443.65        11.96 o                         
   0   3   7        456.73        560.16        13.76 o                         
   1   3   7         48.29         46.92         5.30 o                         
   2   3   7        191.07        156.85        13.32 o                         
   3   3   7        201.94        189.94        11.97 o                         
   4   3   7         24.89         27.39         2.68 o                         
   5   3   7        117.33        118.88         7.64 o                         
   6   3   7        260.58        268.25        11.62 o                         
   7   3   7          0.11         -1.39         3.63 o                         
  -8   4   7         37.24         28.09         9.75 o                         
  -7   4   7          1.83         14.67        13.91 o                         
  -6   4   7         31.48         44.67         8.99 o                         
  -5   4   7         69.25         67.79         4.98 o                         
  -4   4   7         19.38         22.99         2.76 o                         
  -3   4   7        326.59        317.58         8.09 o                         
  -2   4   7        278.68        272.05        23.17 o                         
  -1   4   7        927.37       1022.86        23.24 o                         
   0   4   7         24.18         22.68         4.25 o                         
   1   4   7         84.13         86.07         5.62 o                         
   2   4   7        118.80        142.26         7.43 o                         
   3   4   7         77.68         71.93         5.66 o                         
   4   4   7          7.28          9.17         2.24 o                         
   5   4   7          7.18         13.38         3.64 o                         
   6   4   7          1.36          0.08         3.35 o                         
   7   4   7          0.36          2.26         6.70 o                         
  -8   5   7         67.57         62.33        13.04 o                         
  -7   5   7         49.27         43.64        10.82 o                         
  -6   5   7          4.03          4.37         3.24 o                         
  -5   5   7          1.29          1.06         1.93 o                         
  -4   5   7         46.93         56.28         3.54 o                         
  -3   5   7       1475.04       1497.56        23.15 o                         
  -2   5   7       1335.64       1361.61        37.73 o                         
  -1   5   7        273.50        295.63        17.17 o                         
   0   5   7         26.96         24.40         6.95 o                         
   1   5   7         48.38         54.92         5.57 o                         
   2   5   7        724.40        747.10        17.76 o                         
   3   5   7        167.64        158.64         8.41 o                         
   4   5   7         48.07         56.45         6.27 o                         
   5   5   7          0.04          4.69         5.23 o                         
   6   5   7        434.46        450.02        17.64 o                         
   7   5   7         12.87         14.60         7.67 o                         
  -8   6   7          2.15          3.18         5.35 o                         
  -7   6   7          1.07          6.42         7.21 o                         
  -6   6   7        409.24        392.98        28.26 o                         
  -5   6   7         84.96         95.46         6.31 o                         
  -4   6   7        501.79        446.83        10.06 o                         
  -3   6   7       1372.50       1306.96        33.23 o                         
  -2   6   7         81.76         73.27        10.67 o                         
  -1   6   7          8.25         16.87         9.53 o                         
   0   6   7          1.32          1.99         4.60 o                         
   1   6   7       1294.52       1208.01        41.67 o                         
   2   6   7        111.89        120.12         7.27 o                         
   3   6   7        495.79        508.28        17.81 o                         
   4   6   7       3877.77       3723.11        57.78 o                         
   5   6   7         76.55         79.21         7.54 o                         
   6   6   7         18.94         34.31        10.14 o                         
   7   6   7         20.97         31.49        10.16 o                         
  -8   7   7         15.65          2.16         4.89 o                         
  -7   7   7        123.31        157.75        20.54 o                         
  -6   7   7        200.16        197.55        20.81 o                         
  -5   7   7        358.11        343.05        26.42 o                         
  -4   7   7       2289.87       2213.64        92.25 o                         
  -3   7   7        116.78         94.31         7.60 o                         
  -2   7   7        245.03        248.67         6.77 o                         
  -1   7   7        211.48        219.30         8.90 o                         
   0   7   7        426.46        364.94        11.59 o                         
   1   7   7         15.54         27.83         5.58 o                         
   2   7   7         93.65        108.46        14.41 o                         
   3   7   7        861.85        836.64        23.68 o                         
   4   7   7        112.71        114.40         8.70 o                         
   5   7   7         56.03         56.45        12.24 o                         
   6   7   7        209.21        200.16        20.25 o                         
  -7   8   7        157.08        187.49        22.30 o                         
  -6   8   7        223.33        244.11        23.96 o                         
  -5   8   7          0.31          1.27         6.20 o                         
  -4   8   7         65.54         53.11         6.00 o                         
  -3   8   7        135.62        134.49         9.00 o                         
  -2   8   7        345.19        334.17        14.50 o                         
  -1   8   7          1.39          1.02         1.57 o                         
   0   8   7       1394.38       1405.49        28.60 o                         
   1   8   7         22.80         27.14         6.47 o                         
   2   8   7          4.83          9.27         6.93 o                         
   3   8   7       1187.58       1138.89        47.18 o                         
   4   8   7         59.17         88.50        14.32 o                         
   5   8   7         56.22         68.87        13.04 o                         
   6   8   7        141.15        144.73        18.72 o                         
  -7   9   7          0.29         11.95        10.32 o                         
  -6   9   7         18.42         14.46         7.31 o                         
  -5   9   7        160.59        157.06        19.09 o                         
  -4   9   7          3.99         10.88         8.29 o                         
  -3   9   7        769.28        782.84        22.52 o                         
  -2   9   7        484.53        483.85        18.02 o                         
  -1   9   7        473.62        441.93        19.29 o                         
   0   9   7        868.24        844.52        18.87 o                         
   1   9   7        195.56        182.19        13.10 o                         
   2   9   7        619.82        660.23        36.05 o                         
   3   9   7        676.46        670.80        37.25 o                         
   4   9   7          0.72         -1.80         6.23 o                         
   5   9   7        262.85        303.45        26.46 o                         
   6   9   7         83.98         95.65        15.66 o                         
  -6  10   7          4.34         13.77         9.76 o                         
  -5  10   7          9.51         19.48         9.88 o                         
  -4  10   7         24.71         30.19         9.81 o                         
  -3  10   7         22.59         24.69         4.97 o                         
  -2  10   7          1.46          5.24         3.44 o                         
  -1  10   7         10.22          8.55         4.24 o                         
   0  10   7         23.10         37.13         9.18 o                         
   1  10   7        636.11        645.95        35.95 o                         
   2  10   7        124.85        135.32        17.51 o                         
   3  10   7        456.48        462.34        32.34 o                         
   4  10   7        293.45        289.04        26.08 o                         
   5  10   7         61.85         71.45        14.68 o                         
  -5  11   7        477.96        454.74        33.33 o                         
  -4  11   7         45.33         66.67        13.46 o                         
  -3  11   7          6.35         12.29         7.55 o                         
  -2  11   7        167.69        161.28        21.06 o                         
  -1  11   7        301.56        277.06        12.58 o                         
   0  11   7          0.68          1.89         5.03 o                         
   1  11   7          0.29          9.82         8.63 o                         
   2  11   7         91.22         99.17        15.73 o                         
   3  11   7         89.95         93.97        15.61 o                         
   4  11   7         31.99         39.43        11.60 o                         
  -5  12   7          9.12          1.16         6.22 o                         
  -4  12   7        131.73        117.59        17.37 o                         
  -3  12   7         70.55         85.09        14.07 o                         
  -2  12   7          0.57         -2.38         5.80 o                         
  -1  12   7          6.41          3.67         3.32 o                         
   0  12   7          2.03          3.67         4.28 o                         
   1  12   7        233.83        237.99        24.13 o                         
   2  12   7          3.16          6.67         3.64 o                         
   3  12   7         11.15         28.72        10.88 o                         
  -3  13   7          1.87          2.89         6.28 o                         
  -2  13   7          6.30         -0.71         5.63 o                         
  -1  13   7         51.05         54.00         6.38 o                         
   0  13   7        106.53        131.56         9.86 o                         
   1  13   7         65.85         68.54         7.51 o                         
   2  13   7         21.61         46.97        12.92 o                         
  -1  14   7         38.61         40.53        12.28 o                         
  -9   0   8         53.39         54.08        12.70 o                         
  -8   0   8        142.25        178.13        19.50 o                         
  -7   0   8        179.92        172.37        17.33 o                         
  -6   0   8        232.23        239.73        19.25 o                         
  -5   0   8       1655.11       1641.55        49.82 o                         
  -4   0   8        352.99        351.82        20.30 o                         
  -3   0   8          5.43         -0.13         4.01 o                         
  -2   0   8         26.93         22.90         5.52 o                         
  -1   0   8       1937.29       1932.79        49.27 o                         
   0   0   8         65.07         51.90         7.97 o                         
   1   0   8        817.33        832.21        31.19 o                         
   2   0   8         24.66         27.17         5.61 o                         
   3   0   8        236.20        245.83        16.59 o                         
   4   0   8       1013.26        984.89        64.88 o                         
   5   0   8        238.59        285.91        21.47 o                         
   6   0   8       2887.05       2814.12        77.29 o                         
   7   0   8        206.00        201.71        20.26 o                         
  -9   1   8         25.16         31.46         7.01 o                         
  -8   1   8         24.68         23.75         5.75 o                         
  -7   1   8         94.67         86.87         8.97 o                         
  -6   1   8        112.20        115.44        13.05 o                         
  -5   1   8        574.16        568.10        29.93 o                         
  -4   1   8          2.44          1.29         4.63 o                         
  -3   1   8       1368.41       1361.37        40.14 o                         
  -2   1   8        840.33        801.15        25.50 o                         
  -1   1   8        182.72        227.09        10.90 o                         
   0   1   8        579.49        575.23        17.83 o                         
   1   1   8        365.28        334.53        13.72 o                         
   2   1   8       1314.46       1318.73        29.70 o                         
   3   1   8        709.57        681.31        16.10 o                         
   4   1   8        842.43        809.69        17.92 o                         
   5   1   8          0.35         -0.22         3.29 o                         
   6   1   8         60.68         55.21         7.69 o                         
   7   1   8        108.05        103.28        10.42 o                         
  -8   2   8          1.96          0.70         3.57 o                         
  -7   2   8         84.88         85.54        12.07 o                         
  -6   2   8        425.72        422.99        17.73 o                         
  -5   2   8          5.99          5.82         5.18 o                         
  -4   2   8         83.13         87.53         7.38 o                         
  -3   2   8        672.10        695.17        26.92 o                         
  -2   2   8        636.86        649.18        18.91 o                         
  -1   2   8         37.86         24.15         4.34 o                         
   0   2   8         24.59         39.14         5.35 o                         
   1   2   8        145.39        117.32         8.33 o                         
   2   2   8       1806.13       1868.42        36.70 o                         
   3   2   8        162.30        167.42         7.80 o                         
   4   2   8        151.25        157.46         7.40 o                         
   5   2   8        133.17        135.00        10.71 o                         
   6   2   8        124.36        115.28        10.43 o                         
   7   2   8         22.68         14.77         4.79 o                         
  -8   3   8        324.05        339.43        18.04 o                         
  -7   3   8        168.12        164.94        11.81 o                         
  -6   3   8        359.29        356.36        15.86 o                         
  -5   3   8         25.92         44.85         6.04 o                         
  -4   3   8        197.71        205.13         8.58 o                         
  -3   3   8       1956.60       2039.80        50.35 o                         
  -2   3   8          0.53          7.33         4.93 o                         
  -1   3   8        246.61        245.37        11.66 o                         
   0   3   8       2377.84       2460.49        41.88 o                         
   1   3   8          7.80         13.21         4.38 o                         
   2   3   8        667.29        637.96        48.05 o                         
   3   3   8          1.15         11.11         4.60 o                         
   4   3   8        594.67        565.72        13.82 o                         
   5   3   8        364.89        399.04        17.96 o                         
   6   3   8          3.87         10.59         4.89 o                         
   7   3   8        172.75        173.90        13.09 o                         
  -8   4   8          6.55          0.89         5.83 o                         
  -7   4   8          2.41         19.14         7.60 o                         
  -6   4   8        115.23        114.29         9.03 o                         
  -5   4   8         28.51         31.83         3.95 o                         
  -4   4   8        841.38        836.19        14.95 o                         
  -3   4   8        584.28        567.92        14.54 o                         
  -2   4   8        651.11        608.49        25.11 o                         
  -1   4   8        605.76        632.12        30.86 o                         
   0   4   8         93.60         61.27         6.54 o                         
   1   4   8         26.55         28.36         5.78 o                         
   2   4   8        747.93        680.38        21.10 o                         
   3   4   8         21.01         18.90         4.89 o                         
   4   4   8         77.44         86.13         8.30 o                         
   5   4   8         35.31         41.79         5.25 o                         
   6   4   8        525.06        522.58        24.45 o                         
   7   4   8        102.31        117.94        17.79 o                         
  -8   5   8         77.88         64.36        14.18 o                         
  -7   5   8         69.29         70.04        13.88 o                         
  -6   5   8          8.05         24.83         5.15 o                         
  -5   5   8        201.60        191.24         8.05 o                         
  -4   5   8        228.70        232.07         7.36 o                         
  -3   5   8        271.63        302.41         8.30 o                         
  -2   5   8       2652.81       2528.53        58.82 o                         
  -1   5   8         21.06         17.89         6.27 o                         
   0   5   8        272.47        257.09         9.58 o                         
   1   5   8       1290.33       1296.57        29.93 o                         
   2   5   8        155.02        157.74        10.37 o                         
   3   5   8        223.46        208.25        12.07 o                         
   4   5   8        745.08        738.71        19.50 o                         
   5   5   8        668.77        717.96        19.83 o                         
   6   5   8         80.21         66.12         6.52 o                         
   7   5   8        342.50        350.04        19.51 o                         
  -8   6   8         34.35         23.16         9.58 o                         
  -7   6   8          3.67         16.38         9.50 o                         
  -6   6   8        152.89        134.55        17.19 o                         
  -5   6   8        201.63        190.23        19.81 o                         
  -4   6   8        144.89        143.27         5.45 o                         
  -3   6   8        295.26        298.87         8.80 o                         
  -2   6   8       1236.50       1236.84        38.30 o                         
  -1   6   8         72.25         72.87         5.84 o                         
   0   6   8         85.51         85.02         6.92 o                         
   1   6   8         32.66         34.26         5.14 o                         
   2   6   8          6.71          8.64         3.04 o                         
   3   6   8        213.29        220.09        10.55 o                         
   4   6   8         52.68         57.38         6.05 o                         
   5   6   8          0.26          3.52         3.25 o                         
   6   6   8         43.45         47.06         8.00 o                         
  -7   7   8          0.36          9.34         8.78 o                         
  -6   7   8          8.12          7.34         7.65 o                         
  -5   7   8        195.77        226.64        22.33 o                         
  -4   7   8        140.49        141.62        16.07 o                         
  -3   7   8        967.25        875.17        28.07 o                         
  -2   7   8        583.35        576.25        14.11 o                         
  -1   7   8        116.72        126.40         7.34 o                         
   0   7   8         22.34         18.77         3.80 o                         
   1   7   8       1045.99       1006.89        29.02 o                         
   2   7   8         74.38         66.92         8.57 o                         
   3   7   8         70.27         62.29         7.65 o                         
   4   7   8        699.50        684.79        22.44 o                         
   5   7   8          0.71         10.30         8.56 o                         
   6   7   8          0.54          4.95         7.33 o                         
  -7   8   8         40.95         43.11        11.64 o                         
  -6   8   8          5.35         13.93         8.52 o                         
  -5   8   8        777.26        771.20        40.94 o                         
  -4   8   8         38.40         55.08         6.18 o                         
  -3   8   8        220.26        220.25        19.74 o                         
  -2   8   8        829.84        796.55        23.86 o                         
  -1   8   8       1225.96       1228.50        24.60 o                         
   0   8   8         20.64         19.46         3.68 o                         
   1   8   8        451.31        458.74        19.77 o                         
   2   8   8        318.11        326.94        28.72 o                         
   3   8   8         26.67         27.23         6.76 o                         
   4   8   8        945.52        864.43        42.75 o                         
   5   8   8        322.39        326.47        27.01 o                         
   6   8   8        557.72        554.85        36.14 o                         
  -6   9   8        134.12        153.90        20.07 o                         
  -5   9   8         39.22         45.99        11.29 o                         
  -4   9   8        497.01        459.50        30.86 o                         
  -3   9   8        634.34        621.88        21.01 o                         
  -2   9   8         16.50          9.52         3.37 o                         
  -1   9   8         21.04         19.08         6.79 o                         
   0   9   8        615.96        596.94        22.61 o                         
   1   9   8         30.06         32.14         6.17 o                         
   2   9   8         32.02         37.33         7.25 o                         
   3   9   8        157.58        164.24        19.15 o                         
   4   9   8          0.20          2.33         7.51 o                         
   5   9   8         17.23          9.90         8.18 o                         
  -6  10   8         28.72         30.29        10.86 o                         
  -5  10   8         41.70         30.51        10.99 o                         
  -4  10   8         36.41         49.14        12.39 o                         
  -3  10   8        128.85        124.80         9.53 o                         
  -2  10   8         22.59         24.91         5.21 o                         
  -1  10   8         25.22         21.61         7.22 o                         
   0  10   8          1.57         10.76         5.29 o                         
   1  10   8         76.17         59.08         8.65 o                         
   2  10   8         27.77         43.89        11.90 o                         
   3  10   8         42.02         47.82        11.45 o                         
   4  10   8        363.56        378.73        30.49 o                         
   5  10   8          2.26         11.12         9.64 o                         
  -5  11   8        194.45        218.03        23.94 o                         
  -4  11   8         16.23         26.54         9.42 o                         
  -3  11   8         15.12         38.50        10.64 o                         
  -2  11   8        104.51        115.14        13.42 o                         
  -1  11   8          2.62          4.77         3.72 o                         
   0  11   8        287.80        271.37        16.59 o                         
   1  11   8        257.94        219.08        15.43 o                         
   2  11   8          0.55          2.63         5.74 o                         
   3  11   8         59.51         57.93        12.92 o                         
   4  11   8          1.58         31.83        11.57 o                         
  -4  12   8        185.04        200.58        22.58 o                         
  -3  12   8         21.96         40.85        11.77 o                         
  -2  12   8          6.47          5.75         6.78 o                         
  -1  12   8        254.50        256.80        16.61 o                         
   0  12   8        215.67        245.85        13.09 o                         
   1  12   8         11.12         28.18         7.11 o                         
   2  12   8        306.83        303.39        19.49 o                         
   3  12   8        261.30        283.22        28.02 o                         
  -3  13   8         35.19         41.91        12.00 o                         
  -2  13   8        260.94        281.68        24.92 o                         
  -1  13   8         16.70         21.23         8.69 o                         
   0  13   8        399.89        432.00        17.78 o                         
   1  13   8         31.32         46.41         8.49 o                         
  -8   1   9         68.11         77.30         9.13 o                         
  -7   1   9          0.19          3.11         4.66 o                         
  -6   1   9         66.71         74.89         8.46 o                         
  -5   1   9        180.21        193.07        18.39 o                         
  -4   1   9        182.23        177.99        10.60 o                         
  -3   1   9         69.32         85.56         7.49 o                         
  -2   1   9        121.76        116.97         8.54 o                         
  -1   1   9         79.78         63.45        10.02 o                         
   0   1   9         25.36         29.70         5.44 o                         
   1   1   9        104.19        112.44        15.40 o                         
   2   1   9        432.11        390.06        18.24 o                         
   3   1   9         35.70         45.49         6.07 o                         
   4   1   9          4.98          5.43         3.41 o                         
   5   1   9        444.28        430.86        20.21 o                         
   6   1   9          3.13          2.08         8.12 o                         
   7   1   9         37.89         38.60         7.10 o                         
  -8   2   9          0.28          2.07         4.21 o                         
  -7   2   9        209.78        173.79        12.59 o                         
  -6   2   9         15.43         30.06         5.35 o                         
  -5   2   9        314.15        289.28        14.14 o                         
  -4   2   9         10.02         13.13         4.21 o                         
  -3   2   9        215.57        179.32        14.46 o                         
  -2   2   9         32.99         26.47         4.73 o                         
  -1   2   9        305.13        348.82        14.53 o                         
   0   2   9        952.57        947.25        24.74 o                         
   1   2   9       2041.54       2000.63        38.80 o                         
   2   2   9        518.09        477.30        18.07 o                         
   3   2   9       1350.87       1312.64        24.22 o                         
   4   2   9       2512.31       2433.86        47.79 o                         
   5   2   9         38.98         43.38         7.17 o                         
   6   2   9         24.56         32.98         6.56 o                         
   7   2   9        120.09        118.45        11.38 o                         
  -8   3   9         13.50         29.11         6.71 o                         
  -7   3   9        245.29        233.02        14.22 o                         
  -6   3   9         21.49         25.88         5.01 o                         
  -5   3   9        179.81        145.42         9.90 o                         
  -4   3   9        316.63        329.57        15.51 o                         
  -3   3   9        131.57        141.51        12.53 o                         
  -2   3   9          0.12          4.48         3.65 o                         
  -1   3   9        114.31        119.41         8.83 o                         
   0   3   9       1548.69       1504.71        32.58 o                         
   1   3   9        112.12        115.26        13.07 o                         
   2   3   9        432.82        427.58        17.33 o                         
   3   3   9        309.24        333.61        15.76 o                         
   4   3   9        126.91        128.85        14.21 o                         
   5   3   9         80.71         85.57         8.85 o                         
   6   3   9        495.20        501.69        21.93 o                         
   7   3   9        151.82        124.85        17.93 o                         
  -8   4   9          0.19         -3.38         8.20 o                         
  -7   4   9          0.32          3.11         3.94 o                         
  -6   4   9          0.92         12.24         8.45 o                         
  -5   4   9         63.14         69.02         7.00 o                         
  -4   4   9         63.64         72.42         5.50 o                         
  -3   4   9         29.72         35.59         7.71 o                         
  -2   4   9        963.52       1004.05        35.24 o                         
  -1   4   9          2.48          4.92         3.40 o                         
   0   4   9         19.19         36.22         5.72 o                         
   1   4   9        473.23        524.44        18.98 o                         
   2   4   9        352.36        378.06        16.40 o                         
   3   4   9          2.61          0.82         3.92 o                         
   4   4   9         16.66         18.86         4.76 o                         
   5   4   9          3.05          4.71         4.18 o                         
   6   4   9          7.96         19.50         5.76 o                         
  -8   5   9          8.17         22.65         9.64 o                         
  -7   5   9        248.77        211.70        22.30 o                         
  -6   5   9          2.43         -0.46         3.15 o                         
  -5   5   9        241.60        259.60        19.57 o                         
  -4   5   9        143.31        166.80         7.76 o                         
  -3   5   9        389.47        364.73        15.55 o                         
  -2   5   9        560.65        622.95        27.34 o                         
  -1   5   9         64.75         60.82         9.53 o                         
   0   5   9        213.54        228.90        12.40 o                         
   1   5   9        135.64        153.34        10.47 o                         
   2   5   9          9.87         11.41         4.99 o                         
   3   5   9        164.14        129.84        10.18 o                         
   4   5   9         39.56         46.78        13.83 o                         
   5   5   9         55.76         52.78         7.63 o                         
   6   5   9         98.34        108.10        17.10 o                         
  -7   6   9        131.01        101.41        16.70 o                         
  -6   6   9         30.97         71.07        13.72 o                         
  -5   6   9        435.48        436.85        29.68 o                         
  -4   6   9       1242.74       1221.93        25.17 o                         
  -3   6   9        109.44        108.19         5.84 o                         
  -2   6   9       1571.40       1551.83        46.20 o                         
  -1   6   9        307.21        283.66        12.03 o                         
   0   6   9        423.99        359.81        22.67 o                         
   1   6   9        603.76        556.88        20.23 o                         
   2   6   9        142.60        145.39        10.61 o                         
   3   6   9       2266.45       2217.68        45.23 o                         
   4   6   9         27.24         19.70         4.48 o                         
   5   6   9         98.81        112.75         8.42 o                         
   6   6   9         44.12         43.71         8.05 o                         
  -7   7   9         10.40         25.30        10.31 o                         
  -6   7   9        143.99        124.57        17.22 o                         
  -5   7   9        544.06        516.39        18.61 o                         
  -4   7   9        642.00        615.15        30.36 o                         
  -3   7   9        157.70        147.71        12.64 o                         
  -2   7   9         14.42         10.39         2.61 o                         
  -1   7   9          3.37          1.81         2.23 o                         
   0   7   9        284.37        286.69        20.70 o                         
   1   7   9         42.20         44.16        10.30 o                         
   2   7   9        803.11        776.32        20.82 o                         
   3   7   9        523.68        551.66        17.72 o                         
   4   7   9          0.76          3.74         2.86 o                         
   5   7   9        237.66        257.38        17.13 o                         
   6   7   9        265.82        224.52        16.84 o                         
  -7   8   9         94.63         77.46        14.80 o                         
  -6   8   9          1.06          6.75         5.65 o                         
  -5   8   9         17.07         52.36        13.10 o                         
  -4   8   9        511.68        534.65        19.49 o                         
  -3   8   9         94.49         96.16        10.41 o                         
  -2   8   9        117.14        115.18        12.23 o                         
  -1   8   9        638.74        631.93        30.48 o                         
   0   8   9        108.20        100.05        13.60 o                         
   1   8   9        336.89        341.31        24.39 o                         
   2   8   9         19.09         25.35         6.22 o                         
   3   8   9         45.25         44.82        11.51 o                         
   4   8   9          5.85          7.75         3.99 o                         
   5   8   9          1.05         12.92         6.57 o                         
  -6   9   9          1.60         -4.87         5.27 o                         
  -5   9   9         48.42         49.40        12.04 o                         
  -4   9   9          8.28         25.09        11.31 o                         
  -3   9   9         14.77         17.80        10.22 o                         
  -2   9   9          1.81          0.29         4.15 o                         
  -1   9   9         30.98         44.00         9.41 o                         
   0   9   9        323.77        298.09        22.41 o                         
   1   9   9        142.54        139.08        11.85 o                         
   2   9   9        158.51        174.67        30.01 o                         
   3   9   9        100.55         96.63        11.13 o                         
   4   9   9          0.03          5.31         4.65 o                         
   5   9   9         14.03          4.71         5.12 o                         
  -6  10   9        127.98        113.31        18.38 o                         
  -5  10   9          0.34          7.67         8.88 o                         
  -4  10   9          4.07          7.30         7.35 o                         
  -3  10   9        134.09        185.64        12.30 o                         
  -2  10   9         68.71         73.74         8.31 o                         
  -1  10   9        146.74        122.25        14.47 o                         
   0  10   9         55.00         63.80        11.94 o                         
   1  10   9         47.35         36.92        12.39 o                         
   2  10   9        611.42        547.25        24.99 o                         
   3  10   9          4.60         14.09         6.16 o                         
   4  10   9        458.82        544.17        44.24 o                         
  -5  11   9        198.30        191.96        23.05 o                         
  -4  11   9        241.07        282.32        26.60 o                         
  -3  11   9         73.06         85.84        15.08 o                         
  -2  11   9        104.08        114.24        10.56 o                         
  -1  11   9         64.12         68.87         8.34 o                         
   0  11   9        474.41        482.34        30.06 o                         
   1  11   9        135.71        134.02        12.67 o                         
   2  11   9        534.20        562.00        29.50 o                         
   3  11   9        214.18        208.57        17.50 o                         
  -4  12   9         22.21         37.05        12.77 o                         
  -3  12   9          1.98         13.90         8.70 o                         
  -2  12   9         64.11         62.43        13.02 o                         
  -1  12   9         55.34         47.30         7.72 o                         
   0  12   9          3.97         14.06         7.01 o                         
   1  12   9          0.17          6.60         6.50 o                         
   2  12   9         22.59         17.29        10.36 o                         
  -2  13   9          0.21         10.41         7.25 o                         
  -1  13   9         19.06         23.44        10.31 o                         
   0  13   9          9.69         14.44         6.01 o                         
  -8   0  10          7.11         -0.82         5.28 o                         
  -7   0  10         34.62         43.44        10.20 o                         
  -6   0  10         14.81          9.50         6.34 o                         
  -5   0  10         95.86         75.01        10.86 o                         
  -4   0  10        595.55        618.79        29.40 o                         
  -3   0  10         69.46         77.67        10.78 o                         
  -2   0  10        764.16        771.60        32.68 o                         
  -1   0  10         13.30          6.17         4.61 o                         
   0   0  10          3.14          0.56         4.90 o                         
   1   0  10        330.14        344.15        21.94 o                         
   2   0  10        178.91        187.55        17.25 o                         
   3   0  10         71.12         67.42        11.34 o                         
   4   0  10       1034.16        961.17        41.48 o                         
   5   0  10          9.33          3.37         4.40 o                         
   6   0  10        362.67        382.49        28.23 o                         
  -8   1  10         29.72         40.72         7.12 o                         
  -7   1  10         43.76         38.82         7.68 o                         
  -6   1  10        246.02        287.88        15.37 o                         
  -5   1  10          9.22         13.77         4.06 o                         
  -4   1  10        160.22        178.61         9.18 o                         
  -3   1  10        224.74        229.03        17.93 o                         
  -2   1  10       1623.38       1623.59        34.97 o                         
  -1   1  10        430.93        437.86        17.10 o                         
   0   1  10       1764.29       1760.26        36.83 o                         
   1   1  10         57.06         57.68         7.15 o                         
   2   1  10        308.49        307.82        15.26 o                         
   3   1  10        322.25        328.01        16.31 o                         
   4   1  10         11.22          8.97         4.99 o                         
   5   1  10         24.43         19.50         5.74 o                         
   6   1  10         46.22         46.56         7.61 o                         
  -8   2  10         32.22         35.53        13.05 o                         
  -7   2  10          6.78          5.82         3.95 o                         
  -6   2  10         16.68         16.76         4.98 o                         
  -5   2  10        237.67        232.21        14.27 o                         
  -4   2  10         13.26         10.56         3.12 o                         
  -3   2  10         38.82         39.49         7.64 o                         
  -2   2  10        514.71        559.17        19.47 o                         
  -1   2  10        623.05        622.49        24.55 o                         
   0   2  10        134.81        121.21        11.14 o                         
   1   2  10        177.67        171.98        11.30 o                         
   2   2  10       1155.39       1174.25        30.71 o                         
   3   2  10        127.77        144.04        13.47 o                         
   4   2  10        381.51        400.74        30.19 o                         
   5   2  10        216.11        213.93        14.35 o                         
   6   2  10          0.99         10.31         4.93 o                         
  -8   3  10         86.01         83.44        15.49 o                         
  -7   3  10         12.12         12.43         4.62 o                         
  -6   3  10          2.29          6.60         3.59 o                         
  -5   3  10         24.19         27.71         5.61 o                         
  -4   3  10        202.28        200.82         9.40 o                         
  -3   3  10         18.97         33.79         8.45 o                         
  -2   3  10        146.57        171.22        10.88 o                         
  -1   3  10        155.00        167.55        10.97 o                         
   0   3  10          8.57         22.99         5.15 o                         
   1   3  10       1049.16       1065.07        38.87 o                         
   2   3  10         82.96         87.86         8.71 o                         
   3   3  10        409.29        403.84        18.00 o                         
   4   3  10        307.70        327.48        23.02 o                         
   5   3  10         47.54         50.04         7.54 o                         
   6   3  10          6.31          7.60         4.41 o                         
  -8   4  10          0.06         11.46         8.50 o                         
  -7   4  10        117.42        116.81        17.05 o                         
  -6   4  10         72.38         69.93         7.60 o                         
  -5   4  10        408.06        364.66        20.77 o                         
  -4   4  10        344.19        348.84        12.08 o                         
  -3   4  10        188.36        185.00        15.40 o                         
  -2   4  10        355.92        381.07        22.55 o                         
  -1   4  10        490.18        456.49        18.03 o                         
   0   4  10        406.90        377.22        16.41 o                         
   1   4  10       1257.24       1228.70        31.39 o                         
   2   4  10          0.65         -2.79         4.58 o                         
   3   4  10        698.28        693.97        42.52 o                         
   4   4  10         30.79         26.16         5.51 o                         
   5   4  10        426.21        427.24        20.16 o                         
   6   4  10        259.23        268.66        31.27 o                         
  -8   5  10          3.56         26.55        12.20 o                         
  -7   5  10         50.88         23.81        10.30 o                         
  -6   5  10         73.79         74.68        14.56 o                         
  -5   5  10        607.14        607.46        16.07 o                         
  -4   5  10        266.73        274.64        10.46 o                         
  -3   5  10        631.80        562.08        27.02 o                         
  -2   5  10         31.65         27.06         8.20 o                         
  -1   5  10         53.92         53.38         9.66 o                         
   0   5  10         28.25         30.71         5.86 o                         
   1   5  10        131.14        142.48        10.79 o                         
   2   5  10       1067.23       1040.84        29.67 o                         
   3   5  10       1061.78       1090.80        40.54 o                         
   4   5  10         69.37         78.43         8.75 o                         
   5   5  10         25.18         33.61         7.35 o                         
   6   5  10          1.15         22.43        11.52 o                         
  -7   6  10         85.70        105.63        17.94 o                         
  -6   6  10         87.58         79.87        13.93 o                         
  -5   6  10         96.67         93.91        16.61 o                         
  -4   6  10          0.86          3.81         2.79 o                         
  -3   6  10          3.13          3.03         4.18 o                         
  -2   6  10          0.48         -4.71         4.71 o                         
  -1   6  10        221.08        217.95        18.04 o                         
   0   6  10        182.44        184.32        17.10 o                         
   1   6  10         79.96         87.28         8.62 o                         
   2   6  10         30.74         22.51         5.19 o                         
   3   6  10         22.98         16.60         5.22 o                         
   4   6  10          0.05          6.94         6.82 o                         
   5   6  10         42.23         46.68         6.92 o                         
   6   6  10         10.24          2.33         5.41 o                         
  -7   7  10         60.07         58.16        14.32 o                         
  -6   7  10         50.45         36.74        11.45 o                         
  -5   7  10          0.12         -0.40         4.51 o                         
  -4   7  10        120.62        118.42         9.75 o                         
  -3   7  10        803.00        712.30        17.93 o                         
  -2   7  10        184.47        191.37        16.26 o                         
  -1   7  10         14.60         13.38         3.54 o                         
   0   7  10          2.07          5.53         4.69 o                         
   1   7  10          5.64          4.10         5.12 o                         
   2   7  10        172.03        175.10        12.24 o                         
   3   7  10         82.92        100.54         9.68 o                         
   4   7  10          0.97          3.85         4.01 o                         
   5   7  10        153.32        182.79        22.37 o                         
  -6   8  10         57.68         67.71        14.24 o                         
  -5   8  10         23.69         19.05         9.36 o                         
  -4   8  10        671.32        679.26        23.29 o                         
  -3   8  10        109.86        102.39         9.36 o                         
  -2   8  10          1.33          6.65         5.83 o                         
  -1   8  10         78.66         97.10        12.82 o                         
   0   8  10        454.13        482.63        29.20 o                         
   1   8  10         74.36         86.30        13.20 o                         
   2   8  10        287.16        289.84        24.63 o                         
   3   8  10        513.28        570.53        36.11 o                         
   4   8  10        156.94        156.60        10.39 o                         
   5   8  10         49.57         61.70         9.81 o                         
  -6   9  10        258.77        297.82        28.28 o                         
  -5   9  10         46.77         42.94        11.36 o                         
  -4   9  10          3.68         11.93         9.73 o                         
  -3   9  10       1101.79       1121.67        31.34 o                         
  -2   9  10        899.77        867.10        37.01 o                         
  -1   9  10        446.96        415.16        26.59 o                         
   0   9  10        730.97        718.13        36.48 o                         
   1   9  10        399.60        419.87        28.99 o                         
   2   9  10         72.41         65.20        12.49 o                         
   3   9  10          0.17          5.94         6.43 o                         
   4   9  10        630.04        701.20        55.63 o                         
  -5  10  10         59.70         63.20        14.79 o                         
  -4  10  10          5.80         12.55        10.39 o                         
  -3  10  10        301.75        308.28        16.26 o                         
  -2  10  10         25.17         28.24         6.42 o                         
  -1  10  10          7.75         19.72         6.91 o                         
   0  10  10          1.25          2.10         4.88 o                         
   1  10  10          9.20         25.91        10.79 o                         
   2  10  10         82.93        109.59        17.04 o                         
   3  10  10         63.47         68.41        27.31 o                         
  -4  11  10          0.15         16.53        10.09 o                         
  -3  11  10         70.90         68.58        14.36 o                         
  -2  11  10          2.86          0.39         3.88 o                         
  -1  11  10         22.43         30.31         8.77 o                         
   0  11  10         43.25         62.74        12.44 o                         
   1  11  10         40.61         36.24        11.49 o                         
   2  11  10        105.75         72.86        10.14 o                         
   3  11  10         20.64         24.77         6.51 o                         
  -3  12  10         31.87         46.46        11.95 o                         
  -2  12  10          0.18          9.10         8.02 o                         
  -1  12  10        213.86        301.40        17.74 o                         
   0  12  10        100.29        108.41        15.52 o                         
   1  12  10        145.51        169.18        20.33 o                         
  -8   1  11          9.91         12.35         5.58 o                         
  -7   1  11         93.05         89.72        12.65 o                         
  -6   1  11          1.43          8.69         4.70 o                         
  -5   1  11        252.27        243.34        14.00 o                         
  -4   1  11        267.30        279.58        12.72 o                         
  -3   1  11        455.04        446.78        18.36 o                         
  -2   1  11         83.45         90.98        10.96 o                         
  -1   1  11        456.62        467.22        22.61 o                         
   0   1  11        386.45        424.68        17.97 o                         
   1   1  11        120.93        120.79        10.32 o                         
   2   1  11        536.28        551.66        21.53 o                         
   3   1  11       2088.39       2028.57        44.75 o                         
   4   1  11         67.02         56.86         8.10 o                         
   5   1  11        335.14        351.01        18.97 o                         
   6   1  11       1309.26       1207.55        56.93 o                         
  -8   2  11          3.99         -1.71         3.59 o                         
  -7   2  11         17.08         23.31         6.27 o                         
  -6   2  11        102.67        135.85        18.85 o                         
  -5   2  11         13.83         29.27         5.69 o                         
  -4   2  11          0.21          0.66         2.83 o                         
  -3   2  11         22.65         19.42         5.28 o                         
  -2   2  11       1021.74       1031.26        28.31 o                         
  -1   2  11        279.18        328.51        20.97 o                         
   0   2  11         38.04         51.83        15.02 o                         
   1   2  11        487.19        477.46        62.39 o                         
   2   2  11         10.32          3.30         4.48 o                         
   3   2  11         78.31         88.91         9.36 o                         
   4   2  11        105.07        116.08        11.33 o                         
   5   2  11        178.82        181.62        14.02 o                         
   6   2  11         24.12         18.59        14.04 o                         
  -8   3  11         33.84         54.95        12.76 o                         
  -7   3  11         44.16         40.27         7.14 o                         
  -6   3  11         26.09         18.53         4.71 o                         
  -5   3  11        133.29        111.85         9.53 o                         
  -4   3  11         14.54         17.32         3.53 o                         
  -3   3  11         96.75        101.46        12.63 o                         
  -2   3  11        255.27        253.09        29.19 o                         
  -1   3  11          2.03          9.43         5.14 o                         
   0   3  11         46.38         55.44        11.31 o                         
   1   3  11        181.20        188.22        12.55 o                         
   2   3  11        113.34        101.57         9.53 o                         
   3   3  11        349.38        334.09        17.21 o                         
   4   3  11         36.03         27.92         6.51 o                         
   5   3  11        135.04        144.82        15.39 o                         
   6   3  11        272.93        318.61        18.81 o                         
  -7   4  11         34.19         17.41         8.93 o                         
  -6   4  11        189.55        190.17        27.41 o                         
  -5   4  11         91.51        101.20         7.08 o                         
  -4   4  11        108.81        107.54         7.61 o                         
  -3   4  11        183.93        177.08        16.22 o                         
  -2   4  11         10.20          3.17         6.17 o                         
  -1   4  11          8.61         11.30         4.32 o                         
   0   4  11        860.06        857.39        26.41 o                         
   1   4  11        145.89        147.39        11.18 o                         
   2   4  11        248.47        257.98        14.89 o                         
   3   4  11        145.04        163.28        14.75 o                         
   4   4  11         77.18         83.97         9.36 o                         
   5   4  11         57.20         71.71         9.13 o                         
   6   4  11          2.07         10.64         5.13 o                         
  -7   5  11          7.06         21.40         9.25 o                         
  -6   5  11        112.18        127.21        18.02 o                         
  -5   5  11         46.10         55.17         6.50 o                         
  -4   5  11        130.70        143.31         9.48 o                         
  -3   5  11        114.52        109.95        12.88 o                         
  -2   5  11         37.98         34.67         7.75 o                         
  -1   5  11         83.45        108.74         9.63 o                         
   0   5  11         71.00         81.38        10.87 o                         
   1   5  11          6.96         14.18         5.67 o                         
   2   5  11        441.78        460.78        20.16 o                         
   3   5  11         38.44         34.09         6.66 o                         
   4   5  11         46.63         50.72         7.71 o                         
   5   5  11        102.98         92.35        10.29 o                         
  -7   6  11          7.92         12.87         8.55 o                         
  -6   6  11         44.29         66.74        14.55 o                         
  -5   6  11          0.21         10.52         4.80 o                         
  -4   6  11        674.46        646.23        16.59 o                         
  -3   6  11       2222.96       2235.10        61.36 o                         
  -2   6  11        250.65        256.06        19.68 o                         
  -1   6  11        106.19         97.17        12.64 o                         
   0   6  11        627.36        590.09        27.34 o                         
   1   6  11         98.79         94.04         9.29 o                         
   2   6  11         52.37         41.96         7.12 o                         
   3   6  11         17.28         12.14        11.29 o                         
   4   6  11        818.90        817.35        28.55 o                         
   5   6  11        152.30        153.14        12.75 o                         
  -7   7  11          1.39         18.24         9.70 o                         
  -6   7  11        108.64        109.61        17.30 o                         
  -5   7  11         44.17         43.12         6.80 o                         
  -4   7  11         64.74         77.56         9.24 o                         
  -3   7  11         90.50         81.48         9.62 o                         
  -2   7  11          0.12          7.21         6.08 o                         
  -1   7  11         62.53         76.85        12.34 o                         
   0   7  11         73.25         65.32        11.66 o                         
   1   7  11         33.20         67.65         8.30 o                         
   2   7  11        158.24        176.26        12.90 o                         
   3   7  11         92.61         89.16         9.63 o                         
   4   7  11         64.54         60.74        13.53 o                         
   5   7  11        276.44        221.07        25.83 o                         
  -6   8  11         17.49         17.86         8.63 o                         
  -5   8  11        181.01        180.85        22.21 o                         
  -4   8  11        156.36        157.28        16.42 o                         
  -3   8  11         67.18         64.16         8.06 o                         
  -2   8  11          8.82          5.30         5.18 o                         
  -1   8  11        997.56        859.21        39.03 o                         
   0   8  11         12.09         12.82         7.81 o                         
   1   8  11          0.12         10.14         7.52 o                         
   2   8  11        103.44        115.01        17.00 o                         
   3   8  11         26.94         23.16        16.06 o                         
   4   8  11         28.18         32.22         6.59 o                         
  -5   9  11          7.82          7.23         7.09 o                         
  -4   9  11        551.86        548.65        36.43 o                         
  -3   9  11          0.01         11.65         4.80 o                         
  -2   9  11         78.33         88.12        12.42 o                         
  -1   9  11        324.13        324.84        24.35 o                         
   0   9  11         26.91         32.60         9.35 o                         
   1   9  11         20.26         29.80         9.61 o                         
   2   9  11         12.90         11.75         6.89 o                         
   3   9  11        293.48        323.25        28.74 o                         
   4   9  11         23.40         22.55         9.63 o                         
  -5  10  11         20.48         14.44         9.11 o                         
  -4  10  11         66.68         95.82        16.84 o                         
  -3  10  11        101.35        109.76        11.36 o                         
  -2  10  11          7.52          4.45         6.36 o                         
  -1  10  11        145.25        137.96        16.00 o                         
   0  10  11          0.07          6.72         7.14 o                         
   1  10  11        377.44        365.96        28.51 o                         
   2  10  11         23.08         36.47        10.83 o                         
   3  10  11         38.98         62.50        13.28 o                         
  -4  11  11         24.74         19.44        11.90 o                         
  -3  11  11          0.22         -6.18         6.18 o                         
  -2  11  11         21.32         30.05         6.33 o                         
  -1  11  11        388.80        412.19        28.69 o                         
   0  11  11         76.16         96.23        14.69 o                         
   1  11  11        103.48        122.95        17.72 o                         
   2  11  11         89.51         96.27        16.35 o                         
  -2  12  11          0.10         -4.98         6.84 o                         
  -1  12  11          0.95          8.17         5.22 o                         
   0  12  11        238.29        273.26        25.13 o                         
  -8   0  12         38.32         38.64        10.75 o                         
  -7   0  12         22.82         40.15        10.16 o                         
  -6   0  12        332.35        264.02        22.28 o                         
  -5   0  12         60.83         60.81        11.63 o                         
  -4   0  12          0.25          6.90         6.00 o                         
  -3   0  12        566.06        604.29        31.58 o                         
  -2   0  12        110.69        138.11        15.77 o                         
  -1   0  12       1364.37       1331.60        47.86 o                         
   0   0  12        390.19        330.44        23.62 o                         
   1   0  12       1747.03       1730.94        57.26 o                         
   2   0  12       1957.31       1887.91        61.43 o                         
   3   0  12        512.55        491.28        30.84 o                         
   4   0  12       1383.16       1316.14        53.09 o                         
   5   0  12       1038.57       1053.99        49.04 o                         
   6   0  12        273.48        286.52        26.09 o                         
  -8   1  12          2.11          6.24         4.89 o                         
  -7   1  12         32.71         28.52         6.48 o                         
  -6   1  12          0.01          3.14         8.90 o                         
  -5   1  12        139.15        134.41        10.74 o                         
  -4   1  12          0.86          0.12         5.42 o                         
  -3   1  12        876.74        885.09        27.38 o                         
  -2   1  12        122.30        155.94        18.31 o                         
  -1   1  12         64.12         74.20        15.11 o                         
   0   1  12        108.41        104.44         9.78 o                         
   1   1  12       1182.11       1151.78        42.02 o                         
   2   1  12        114.68        138.40        11.83 o                         
   3   1  12        243.63        230.21        15.13 o                         
   4   1  12        112.89        119.47        11.35 o                         
   5   1  12         26.63         30.03        17.47 o                         
   6   1  12         17.85         18.76         8.88 o                         
  -7   2  12          2.08          6.01         4.20 o                         
  -6   2  12         72.98         92.94         9.72 o                         
  -5   2  12        149.66        133.08        10.69 o                         
  -4   2  12        203.82        211.39        13.68 o                         
  -3   2  12        353.95        395.73        35.50 o                         
  -2   2  12        569.05        589.61        22.12 o                         
  -1   2  12         45.62         58.00        15.57 o                         
   0   2  12        278.82        262.81        20.18 o                         
   1   2  12         21.32         25.73         7.03 o                         
   2   2  12         60.86         59.23         8.30 o                         
   3   2  12         55.39         57.86         8.21 o                         
   4   2  12        366.33        362.72        29.95 o                         
   5   2  12         96.06         92.39        15.40 o                         
  -7   3  12        113.75        143.77        11.88 o                         
  -6   3  12          3.28          7.09         4.86 o                         
  -5   3  12         42.73         34.91        12.56 o                         
  -4   3  12         49.88         37.22         6.89 o                         
  -3   3  12         15.33          7.72         6.18 o                         
  -2   3  12       1729.08       1685.98        39.28 o                         
  -1   3  12         11.72         15.20         5.21 o                         
   0   3  12        844.88        824.88        37.04 o                         
   1   3  12        184.83        166.15        12.24 o                         
   2   3  12         73.00         81.02         8.74 o                         
   3   3  12        168.66        175.62        13.50 o                         
   4   3  12        132.49        127.58        11.91 o                         
   5   3  12         12.51         24.91         6.22 o                         
  -7   4  12          3.06         18.94         8.55 o                         
  -6   4  12         75.00         99.54        14.73 o                         
  -5   4  12        512.46        513.06        16.56 o                         
  -4   4  12         23.92         21.73         4.00 o                         
  -3   4  12         83.02         91.43        12.48 o                         
  -2   4  12         20.26         21.04         5.85 o                         
  -1   4  12         63.02         61.94         7.94 o                         
   0   4  12        294.47        240.02        20.40 o                         
   1   4  12         39.88         40.25         6.72 o                         
   2   4  12       2245.49       2070.87        56.53 o                         
   3   4  12        107.55        103.90        10.40 o                         
   4   4  12         50.40         49.70         7.84 o                         
   5   4  12        272.11        282.22        17.82 o                         
  -7   5  12         52.83         75.75        15.31 o                         
  -6   5  12        142.68        175.14        21.37 o                         
  -5   5  12        539.34        501.71        21.26 o                         
  -4   5  12         82.56         85.00         6.77 o                         
  -3   5  12        180.05        175.33        16.48 o                         
  -2   5  12         62.90         52.90        10.38 o                         
  -1   5  12          4.79         13.74         5.69 o                         
   0   5  12       1282.50       1236.07        34.15 o                         
   1   5  12        250.12        258.25        15.46 o                         
   2   5  12        288.72        279.68        16.33 o                         
   3   5  12        278.55        290.83        23.64 o                         
   4   5  12        435.53        465.18        22.26 o                         
   5   5  12         56.63         58.76         9.00 o                         
  -7   6  12         45.59         43.72        13.36 o                         
  -6   6  12        112.80        141.92        19.17 o                         
  -5   6  12         46.28         55.44         7.68 o                         
  -4   6  12         24.09         39.59         9.32 o                         
  -3   6  12          8.18          4.69         6.97 o                         
  -2   6  12          0.62         -3.89         5.14 o                         
  -1   6  12          0.65         -4.25         4.92 o                         
   0   6  12        117.51        105.64        10.29 o                         
   1   6  12         48.37         37.09         8.99 o                         
   2   6  12          6.00          1.58         3.37 o                         
   3   6  12          6.61          8.92        11.00 o                         
   4   6  12         11.79         17.73         6.32 o                         
  -6   7  12        179.09        187.10        22.42 o                         
  -5   7  12         73.12         60.18        14.24 o                         
  -4   7  12         24.94         33.00         6.76 o                         
  -3   7  12       1032.52       1037.44        41.57 o                         
  -2   7  12         93.48         92.52        13.73 o                         
  -1   7  12          5.06          8.03         6.97 o                         
   0   7  12        289.38        264.63        23.06 o                         
   1   7  12         24.11         20.68         5.73 o                         
   2   7  12         13.58          9.31         4.62 o                         
   3   7  12         26.07         28.82         6.88 o                         
   4   7  12         88.53         83.91         9.76 o                         
  -6   8  12         36.96         32.61        10.80 o                         
  -5   8  12        192.82        165.15        21.28 o                         
  -4   8  12        132.26        100.71         9.79 o                         
  -3   8  12        160.73        159.41        14.74 o                         
  -2   8  12          0.45          6.15         5.75 o                         
  -1   8  12        796.22        822.08        39.82 o                         
   0   8  12        103.98         84.47        13.69 o                         
   1   8  12        303.63        307.90        26.25 o                         
   2   8  12        496.85        442.39        32.47 o                         
   3   8  12          0.66          2.83         4.55 o                         
   4   8  12          0.01         -3.91         8.14 o                         
  -5   9  12          9.64         10.38         9.63 o                         
  -4   9  12         65.61         93.38        16.01 o                         
  -3   9  12          3.91          5.86         4.77 o                         
  -2   9  12         12.87         38.45        10.15 o                         
  -1   9  12         17.24         36.71         9.50 o                         
   0   9  12         94.76         95.66        15.26 o                         
   1   9  12        211.64        194.03        21.54 o                         
   2   9  12          8.47          2.64         5.79 o                         
   3   9  12        762.22        708.96        43.46 o                         
  -4  10  12         73.20         74.62        14.58 o                         
  -3  10  12          3.75          0.69         7.34 o                         
  -2  10  12         14.80         27.52         9.35 o                         
  -1  10  12          3.16          7.39         5.96 o                         
   0  10  12          5.21         17.47         8.87 o                         
   1  10  12         13.83         19.01         9.88 o                         
   2  10  12          0.53         12.80        10.62 o                         
  -3  11  12          0.01          5.79         7.90 o                         
  -2  11  12         87.02        117.13        14.31 o                         
  -1  11  12          0.67          3.24         5.26 o                         
   0  11  12         10.75          6.08         7.77 o                         
  -7   1  13          1.07          5.57         5.12 o                         
  -6   1  13         16.03          1.53         4.78 o                         
  -5   1  13         25.12         31.86         7.91 o                         
  -4   1  13         83.69         57.40        11.00 o                         
  -3   1  13        119.58        106.25        10.20 o                         
  -2   1  13         52.83         61.14         8.16 o                         
  -1   1  13        470.28        439.09        19.90 o                         
   0   1  13          4.77          6.92         5.89 o                         
   1   1  13         14.68         25.64        10.81 o                         
   2   1  13         13.43         15.86         6.12 o                         
   3   1  13         13.04         21.24         6.20 o                         
   4   1  13         10.88         24.33         7.22 o                         
   5   1  13        213.74        238.38        16.72 o                         
  -7   2  13         63.02         69.99        10.60 o                         
  -6   2  13         18.34         24.80         8.08 o                         
  -5   2  13        164.66        167.19        12.49 o                         
  -4   2  13        168.41        161.63        16.88 o                         
  -3   2  13       2611.19       2582.47        61.77 o                         
  -2   2  13         15.88         24.09         5.77 o                         
  -1   2  13       1623.70       1552.59        38.96 o                         
   0   2  13       1155.97       1088.74        86.47 o                         
   1   2  13        170.27        185.79        13.51 o                         
   2   2  13         11.49         10.87         4.53 o                         
   3   2  13        140.24        147.47        12.58 o                         
   4   2  13        360.40        356.50        38.55 o                         
   5   2  13         16.91         12.47         9.22 o                         
  -7   3  13          9.11         25.32        11.24 o                         
  -6   3  13         51.65         62.26         8.47 o                         
  -5   3  13        551.23        553.62        18.07 o                         
  -4   3  13         61.52         63.45        11.44 o                         
  -3   3  13         16.11         17.06         6.81 o                         
  -2   3  13        109.71        110.07        12.50 o                         
  -1   3  13        657.37        631.11        24.24 o                         
   0   3  13          4.72         19.36         9.04 o                         
   1   3  13         16.58         17.98         5.77 o                         
   2   3  13       1563.48       1456.59        40.23 o                         
   3   3  13         25.48         24.89         5.98 o                         
   4   3  13          0.22         -4.14         4.14 o                         
   5   3  13        383.87        363.55        20.75 o                         
  -7   4  13        216.82        267.25        26.63 o                         
  -6   4  13        212.34        178.64        21.01 o                         
  -5   4  13        106.53        111.88        10.89 o                         
  -4   4  13        195.67        177.81        14.11 o                         
  -3   4  13          0.26          7.77         6.33 o                         
  -2   4  13          0.06          2.98         3.52 o                         
  -1   4  13         28.80         29.93         7.26 o                         
   0   4  13        133.83        144.40        14.95 o                         
   1   4  13        108.04        136.98        12.14 o                         
   2   4  13        150.99        163.57        13.01 o                         
   3   4  13          8.41         17.04         6.10 o                         
   4   4  13          7.01          6.91         5.20 o                         
  -6   5  13          0.95         14.71         9.13 o                         
  -5   5  13         32.40         29.15         6.57 o                         
  -4   5  13          7.67         17.82         3.99 o                         
  -3   5  13          6.49          1.12         4.40 o                         
  -2   5  13         18.08         14.73         7.69 o                         
  -1   5  13         98.30        123.34        11.32 o                         
   0   5  13         34.97         46.96         7.55 o                         
   1   5  13        265.00        285.08        16.90 o                         
   2   5  13        175.58        144.31        12.40 o                         
   3   5  13          2.99          5.33         5.76 o                         
   4   5  13        138.38        122.13        12.21 o                         
  -6   6  13         11.75         47.65        13.59 o                         
  -5   6  13         19.61         16.94         5.54 o                         
  -4   6  13        187.89        180.31        13.54 o                         
  -3   6  13        161.01        179.26        18.20 o                         
  -2   6  13         27.77         41.07        10.14 o                         
  -1   6  13        130.85        125.51        16.63 o                         
   0   6  13         95.29        129.44        11.68 o                         
   1   6  13         16.95         27.20         6.57 o                         
   2   6  13          8.15          3.46         9.36 o                         
   3   6  13         22.94         34.11         7.41 o                         
   4   6  13        207.80        236.17        26.84 o                         
  -6   7  13          5.60         21.00        10.36 o                         
  -5   7  13         74.97         75.08        15.48 o                         
  -4   7  13         99.16        116.69        10.97 o                         
  -3   7  13         42.48         37.03         9.15 o                         
  -2   7  13        293.25        261.10        22.12 o                         
  -1   7  13         35.78         34.27         8.90 o                         
   0   7  13         15.38          9.47         6.20 o                         
   1   7  13        102.68         87.78        10.10 o                         
   2   7  13         68.21         91.16        13.84 o                         
   3   7  13        266.39        268.47        17.49 o                         
  -5   8  13        262.41        286.60        28.75 o                         
  -4   8  13        230.00        223.49        15.17 o                         
  -3   8  13         32.79         22.07         6.19 o                         
  -2   8  13         13.15          6.42         5.50 o                         
  -1   8  13         21.38         20.76         8.81 o                         
   0   8  13         60.44         57.52        11.60 o                         
   1   8  13         17.20         24.84        11.03 o                         
   2   8  13          4.13         11.15         8.29 o                         
   3   8  13         65.34         68.53        13.38 o                         
  -4   9  13         31.87         24.05        10.99 o                         
  -3   9  13         29.92         37.69         7.09 o                         
  -2   9  13         41.01         38.45         9.29 o                         
  -1   9  13         24.23         31.84        10.64 o                         
   0   9  13          1.26         12.30         7.14 o                         
   1   9  13          0.80          8.72         7.91 o                         
   2   9  13        141.31        153.35        20.73 o                         
  -3  10  13         25.77         17.87        10.71 o                         
  -2  10  13         58.34         74.77        13.19 o                         
  -1  10  13         30.50         37.32        10.59 o                         
   0  10  13         34.47         31.88        10.32 o                         
   1  10  13         40.54         55.02        13.28 o                         
  -7   0  14         14.84          4.63         8.56 o                         
  -6   0  14          7.35          4.21         5.03 o                         
  -5   0  14          1.02         -5.31         5.31 o                         
  -4   0  14        111.59        106.42        15.16 o                         
  -3   0  14        817.71        790.57        39.38 o                         
  -2   0  14         50.35         60.66        12.62 o                         
  -1   0  14         71.98         84.44        14.00 o                         
   0   0  14       2545.50       2370.93        73.22 o                         
   1   0  14        517.45        552.85        33.29 o                         
   2   0  14        750.75        786.88        41.53 o                         
   3   0  14          0.71         12.38         8.94 o                         
   4   0  14         31.36         19.21         9.85 o                         
  -7   1  14        192.15        217.01        22.01 o                         
  -6   1  14          5.64         13.99         5.67 o                         
  -5   1  14         85.06         86.58        11.45 o                         
  -4   1  14        154.95        147.21        17.36 o                         
  -3   1  14          1.63          2.49         4.76 o                         
  -2   1  14          6.62         18.48         5.24 o                         
  -1   1  14        168.31        168.52        13.23 o                         
   0   1  14        271.12        271.36        16.76 o                         
   1   1  14        470.09        457.72        34.51 o                         
   2   1  14        227.74        246.41        16.37 o                         
   3   1  14         26.81         25.89         7.20 o                         
   4   1  14        192.15        208.81        15.96 o                         
  -7   2  14        157.68        140.25        14.01 o                         
  -6   2  14         15.84         23.40         6.59 o                         
  -5   2  14         52.72         42.43        10.99 o                         
  -4   2  14         24.46         24.21         9.57 o                         
  -3   2  14        703.37        645.22        25.43 o                         
  -2   2  14         12.10          6.32         4.76 o                         
  -1   2  14         14.39         30.81        11.36 o                         
   0   2  14        291.17        286.76        17.05 o                         
   1   2  14         30.38         35.12         6.86 o                         
   2   2  14         37.72         50.60         8.41 o                         
   3   2  14          6.87         17.42         6.87 o                         
   4   2  14         84.19         78.71        14.43 o                         
  -6   3  14         34.37         37.15         6.91 o                         
  -5   3  14         36.17         46.38         6.07 o                         
  -4   3  14          3.32          6.25         5.78 o                         
  -3   3  14         66.28         59.12        11.78 o                         
  -2   3  14         87.97         83.25         9.32 o                         
  -1   3  14         57.64         41.40         8.87 o                         
   0   3  14         29.57         30.15         6.74 o                         
   1   3  14         68.00         86.43         9.79 o                         
   2   3  14          5.34         12.32         6.95 o                         
   3   3  14        189.95        199.78        15.29 o                         
   4   3  14         48.53         38.75         7.43 o                         
  -6   4  14        472.54        515.67        36.28 o                         
  -5   4  14          7.61         11.54         4.13 o                         
  -4   4  14         62.05         49.81        10.67 o                         
  -3   4  14        103.40         91.82        13.98 o                         
  -2   4  14          2.34         -3.60         4.32 o                         
  -1   4  14         36.85         50.43         7.64 o                         
   0   4  14          4.52         11.60         5.80 o                         
   1   4  14        142.68        152.96        12.95 o                         
   2   4  14         22.20         28.65        13.27 o                         
   3   4  14         41.52         48.69        17.47 o                         
   4   4  14          5.61          6.14         5.05 o                         
  -6   5  14         11.79         37.32        12.15 o                         
  -5   5  14        168.94        163.58        13.52 o                         
  -4   5  14         92.83         98.35        10.16 o                         
  -3   5  14        143.49        137.88        16.67 o                         
  -2   5  14         82.03         93.96        14.02 o                         
  -1   5  14        241.84        230.00        15.44 o                         
   0   5  14          1.37          6.65         8.52 o                         
   1   5  14        189.60        195.17        14.67 o                         
   2   5  14          2.69          3.41         6.82 o                         
   3   5  14        257.23        270.08        24.32 o                         
  -5   6  14         12.80         17.61         5.98 o                         
  -4   6  14         87.99         98.85        10.87 o                         
  -3   6  14          0.09          2.96         4.81 o                         
  -2   6  14         28.58         38.39         9.55 o                         
  -1   6  14          9.95         18.87         8.39 o                         
   0   6  14         27.02         24.38        17.25 o                         
   1   6  14          0.81         14.66         6.33 o                         
   2   6  14         11.14         12.06         5.25 o                         
   3   6  14        218.27        225.33        16.45 o                         
  -5   7  14         29.43         27.84        11.24 o                         
  -4   7  14         11.11         11.97         5.57 o                         
  -3   7  14         10.22         17.73         7.78 o                         
  -2   7  14        231.79        242.61        22.80 o                         
  -1   7  14        188.82        207.77        21.20 o                         
   0   7  14         17.61          4.76         8.77 o                         
   1   7  14         61.11         62.68         9.40 o                         
   2   7  14         93.26         86.09        23.37 o                         
   3   7  14         27.94         35.64         7.74 o                         
  -4   8  14        113.00        125.08        14.93 o                         
  -3   8  14         70.97         40.74        10.77 o                         
  -2   8  14         12.20         21.18         8.99 o                         
  -1   8  14         32.47         30.77         9.41 o                         
   0   8  14        122.30        117.56        17.94 o                         
   1   8  14         67.49         74.47        15.14 o                         
   2   8  14        412.88        403.53        33.20 o                         
  -3   9  14         85.49         95.35        11.11 o                         
  -2   9  14         80.43        117.19        16.15 o                         
  -1   9  14        104.16         90.04        15.14 o                         
   0   9  14        176.93        260.38        25.20 o                         
   1   9  14          6.38         13.85         7.30 o                         
  -6   1  15          0.04         10.87         4.90 o                         
  -5   1  15        253.63        256.77        21.70 o                         
  -4   1  15         69.30         81.47        13.75 o                         
  -3   1  15          5.00          5.44         4.90 o                         
  -2   1  15        223.73        248.25        16.18 o                         
  -1   1  15        330.11        330.75        40.16 o                         
   0   1  15        138.87        153.81        18.06 o                         
   1   1  15        389.47        367.77        35.52 o                         
   2   1  15        340.12        320.72        19.42 o                         
   3   1  15          1.11          5.27         5.76 o                         
   4   1  15          0.95          7.97        10.78 o                         
  -6   2  15         91.68        106.91        19.29 o                         
  -5   2  15          6.82          7.63         3.66 o                         
  -4   2  15          4.20         -2.23         5.60 o                         
  -3   2  15         55.32         56.20         8.52 o                         
  -2   2  15         47.26         51.54         8.22 o                         
  -1   2  15        173.59        191.61        14.55 o                         
   0   2  15         26.69         44.07         8.00 o                         
   1   2  15        314.73        342.83        19.49 o                         
   2   2  15         33.85         48.62         8.66 o                         
   3   2  15        487.65        525.58        25.26 o                         
  -6   3  15         69.55         73.43        15.15 o                         
  -5   3  15        491.00        459.54        17.56 o                         
  -4   3  15         23.68         25.55         8.43 o                         
  -3   3  15          9.18         19.04         8.36 o                         
  -2   3  15        126.57        129.49        12.03 o                         
  -1   3  15        168.82        171.30        33.16 o                         
   0   3  15        566.76        602.03        25.79 o                         
   1   3  15        639.43        623.05        26.81 o                         
   2   3  15        108.18         97.92        12.48 o                         
   3   3  15        152.63        145.34        13.68 o                         
  -6   4  15         99.94        105.84        17.36 o                         
  -5   4  15          9.24         15.02         5.26 o                         
  -4   4  15        103.71        103.12        14.64 o                         
  -3   4  15          6.42         11.14         7.62 o                         
  -2   4  15         34.59         37.39         7.54 o                         
  -1   4  15         54.63         63.46         9.12 o                         
   0   4  15        152.86        136.15        12.47 o                         
   1   4  15          2.05          8.71         5.62 o                         
   2   4  15        120.88        139.65        13.45 o                         
   3   4  15          3.64         13.73         5.80 o                         
  -5   5  15          0.01         11.29         5.79 o                         
  -4   5  15         79.83         74.62        10.04 o                         
  -3   5  15          8.82          7.15         7.37 o                         
  -2   5  15         18.86         15.76         8.38 o                         
  -1   5  15        477.05        455.44        22.63 o                         
   0   5  15         41.39         31.47         7.57 o                         
   1   5  15         95.24         91.41        11.07 o                         
   2   5  15         50.57         52.79         8.85 o                         
   3   5  15          0.01          3.64         4.86 o                         
  -5   6  15          9.31          8.65         5.02 o                         
  -4   6  15         26.87         35.23         7.28 o                         
  -3   6  15         55.93         60.79        12.54 o                         
  -2   6  15        217.55        170.46        19.56 o                         
  -1   6  15        453.73        493.13        33.43 o                         
   0   6  15        144.61        147.61        16.63 o                         
   1   6  15         17.22         11.61         5.08 o                         
   2   6  15          3.85         13.55         6.86 o                         
  -4   7  15          0.43         -4.51         4.51 o                         
  -3   7  15         25.92         18.88         8.20 o                         
  -2   7  15          0.08          5.45         7.60 o                         
  -1   7  15        307.16        318.53        27.23 o                         
   0   7  15          2.24         -3.27         8.29 o                         
   1   7  15        315.42        288.96        18.81 o                         
  -3   8  15         36.43         42.54        10.16 o                         
  -2   8  15         16.57         43.21        11.12 o                         
  -1   8  15          7.43          1.56         8.29 o                         
   0   8  15         14.97         20.00         9.15 o                         
  -5   0  16         90.72         87.23        14.42 o                         
  -4   0  16         51.54         71.17        14.56 o                         
  -3   0  16        267.62        257.59        24.19 o                         
  -2   0  16        117.06        105.62        16.67 o                         
  -1   0  16        868.41        868.92        45.24 o                         
   0   0  16        648.26        669.00        40.18 o                         
   1   0  16         59.03         76.51        14.34 o                         
   2   0  16        714.02        726.56        42.83 o                         
   3   0  16         27.96         47.18        11.54 o                         
  -5   1  16         31.14         23.46         5.89 o                         
  -4   1  16        105.74        102.22        11.37 o                         
  -3   1  16        162.09        155.46        18.45 o                         
  -2   1  16         95.72         97.75        11.37 o                         
  -1   1  16        270.80        287.78        22.34 o                         
   0   1  16        176.64        156.64        14.99 o                         
   1   1  16        241.23        228.63        16.90 o                         
   2   1  16         15.66         28.08        11.31 o                         
   3   1  16        150.09        176.87        15.57 o                         
  -5   2  16          0.91          6.70         5.16 o                         
  -4   2  16         57.67         64.88        12.80 o                         
  -3   2  16        125.55        110.17        17.74 o                         
  -2   2  16        114.13        118.22        12.16 o                         
  -1   2  16         20.93         32.43        19.71 o                         
   0   2  16          7.00         22.20         6.62 o                         
   1   2  16         88.58         71.16         9.83 o                         
   2   2  16         81.78         92.34        16.05 o                         
   3   2  16          6.14          2.08         4.31 o                         
  -5   3  16          0.00          2.69         3.97 o                         
  -4   3  16         21.15         30.01         9.86 o                         
  -3   3  16        163.83        181.97        14.91 o                         
  -2   3  16          5.21         19.76         6.54 o                         
  -1   3  16        142.25        164.35        14.01 o                         
   0   3  16         24.37         42.33         8.64 o                         
   1   3  16          1.71         11.55         6.13 o                         
   2   3  16          1.84          9.19         8.57 o                         
  -5   4  16        200.85        217.88        27.45 o                         
  -4   4  16        269.03        276.88        24.71 o                         
  -3   4  16        280.68        268.58        24.75 o                         
  -2   4  16        139.31        135.24        13.43 o                         
  -1   4  16         75.49         89.92        12.31 o                         
   0   4  16         27.78         43.15         8.13 o                         
   1   4  16        339.39        293.04        19.17 o                         
   2   4  16        166.41        169.17        15.31 o                         
  -4   5  16         44.02         66.04        13.36 o                         
  -3   5  16        202.49        208.59        22.09 o                         
  -2   5  16         35.73         24.48         8.27 o                         
  -1   5  16        403.35        415.81        22.62 o                         
   0   5  16         59.62         61.10         9.37 o                         
   1   5  16         73.74         71.16        10.20 o                         
  -3   6  16         32.06         26.00         9.70 o                         
  -2   6  16        124.69        126.27        18.08 o                         
  -1   6  16         47.59         52.21        13.41 o                         
   0   6  16         31.21         26.73         7.50 o                         
   1   6  16          1.11         10.87         5.10 o                         
  -2   7  16         25.06         16.46         8.51 o                         
  -1   7  16         50.29         56.62        13.24 o                         
   0   7  16          1.97          2.66         8.26 o                         
  -4   1  17         36.72         56.76        10.83 o                         
  -3   1  17         50.56         62.76        10.18 o                         
  -2   1  17          0.25          6.87         5.74 o                         
  -1   1  17        338.59        370.88        21.62 o                         
   0   1  17        490.90        483.12        48.78 o                         
   1   1  17        163.70        178.65        16.90 o                         
  -4   2  17          0.93          7.23         7.58 o                         
  -3   2  17         57.36         63.37         9.41 o                         
  -2   2  17         12.12         11.25         5.11 o                         
  -1   2  17         42.22         40.83         8.30 o                         
   0   2  17        171.23        169.08        23.78 o                         
   1   2  17         37.22         49.53        14.69 o                         
  -4   3  17        197.10        166.00        19.92 o                         
  -3   3  17          0.39         -0.82         6.52 o                         
  -2   3  17          4.00          1.14         9.30 o                         
  -1   3  17         72.79        104.72        12.39 o                         
   0   3  17          4.30          7.79         7.66 o                         
   1   3  17        165.02        187.33        16.04 o                         
  -3   4  17         11.82         12.14         8.76 o                         
  -2   4  17        126.72        152.80        14.88 o                         
  -1   4  17          3.55          6.84         5.87 o                         
   0   4  17          1.01         10.99         6.27 o                         
   1   4  17         24.26         38.52         8.54 o                         
  -3   5  17         18.16         23.09        10.11 o                         
  -2   5  17        240.11        279.35        26.75 o                         
  -1   5  17          5.10          1.84        12.86 o                         
   0   5  17         37.97         33.53         8.11 o                         
  -3   0  18        116.24        125.70        20.00 o                         
  -2   0  18          0.67         14.28         8.36 o                         
  -1   0  18        161.02        175.68        22.49 o                         
   0   0  18        278.22        249.09        26.58 o                         
  -3   1  18          0.64         -4.22         4.45 o                         
  -2   1  18          2.43          2.85         4.74 o                         
  -1   1  18          5.33          8.68         5.77 o                         
   0   1  18        127.67        164.22        35.20 o                         
  -2   2  18        126.79        117.74        12.61 o                         
  -1   2  18          1.00          3.73         6.13 o                         
                                                                                
