# Supplementary material for: Synthesis and crystal structures of five fluorinated diphenidine derivatives
Source: Acta Crystallogr E Crystallogr Commun. 2025 Feb 14;81(Pt 3):229–34. doi: 10.1107/S2056989025001288 (PMC11891590; doi:10.1107/S2056989025001288)
Supplement: Supplementary file 4 [file e-81-00229-IVsup4.hkl]

data_IV                                                                         
_shelx_title ' '                                                                
_shelx_refln_list_code          4                                               
_shelx_F_calc_maximum      160.99                                               
_exptl_crystal_F_000       680.00                                               
_reflns_d_resolution_high  0.8409                                               
                                                                                
loop_                                                                           
 _space_group_symop_operation_xyz                                               
 'x, y, z'                                                                      
 '-x, -y, -z'                                                                   
                                                                                
_cell_length_a     8.1365                                                       
_cell_length_b    12.7421                                                       
_cell_length_c    16.0451                                                       
_cell_angle_alpha  88.059                                                       
_cell_angle_beta   82.349                                                       
_cell_angle_gamma  86.140                                                       
                                                                                
_shelx_F_squared_multiplier     1.000                                           
                                                                                
loop_                                                                           
 _refln_index_h                                                                 
 _refln_index_k                                                                 
 _refln_index_l                                                                 
 _refln_F_squared_calc                                                          
 _refln_F_squared_meas                                                          
 _refln_F_squared_sigma                                                         
 _refln_observed_status                                                         
   2   0   0         38.38         46.53         4.13 o                         
   3   0   0        355.27        347.26         6.86 o                         
   4   0   0       9084.72       8489.83        40.41 o                         
   5   0   0         23.63        220.60         7.93 o                         
   6   0   0        200.78        186.03        11.76 o                         
   7   0   0          4.26          4.32         4.40 o                         
   8   0   0         23.90         30.74         6.23 o                         
   9   0   0        137.92        141.23        24.92 o                         
  -9   1   0          8.47         18.11        21.16 o                         
  -8   1   0         54.35         56.00        10.54 o                         
  -7   1   0        150.23        126.50         7.12 o                         
  -6   1   0         66.86         85.61        12.79 o                         
  -5   1   0        205.16        349.53         8.25 o                         
  -4   1   0        708.50        804.14        11.47 o                         
  -3   1   0       3009.01       2865.84        23.92 o                         
  -2   1   0         34.21         34.30         3.29 o                         
  -1   1   0       2164.26       2130.53        23.11 o                         
   2   1   0       5000.90       4678.01        28.26 o                         
   3   1   0       2168.95       2019.71        32.67 o                         
   4   1   0        129.95        586.21        84.27 o                         
   5   1   0        943.99        911.83        24.94 o                         
   6   1   0         53.16         84.12        10.01 o                         
   7   1   0         19.74         26.85         8.56 o                         
   8   1   0          2.25          5.75         8.26 o                         
   9   1   0          1.73          5.15        12.99 o                         
  -9   2   0         23.11         48.80        11.40 o                         
  -8   2   0         14.08          9.25        10.13 o                         
  -7   2   0        558.12        554.25        16.43 o                         
  -6   2   0         67.89         79.24         6.30 o                         
  -5   2   0        263.73        326.19         7.51 o                         
  -4   2   0        161.85        186.15         6.68 o                         
  -3   2   0       1383.70       1334.68        13.24 o                         
  -2   2   0       5831.03       5549.61        27.71 o                         
  -1   2   0      10028.25       9571.34        42.80 o                         
   0   2   0       1055.43       1238.98        21.87 o                         
   1   2   0       9568.95       9277.28       125.42 o                         
   2   2   0       6863.01       6369.37        76.47 o                         
   3   2   0        417.89        401.99         9.67 o                         
   4   2   0        352.00        466.19        16.92 o                         
   5   2   0        753.51        757.66        20.69 o                         
   6   2   0        173.78        174.99        21.49 o                         
   7   2   0        511.29        445.26        35.46 o                         
   8   2   0         79.51         66.73         9.51 o                         
   9   2   0         75.28         63.03        17.42 o                         
  -9   3   0         25.76         28.78        14.18 o                         
  -8   3   0         40.63         51.73        13.11 o                         
  -7   3   0          5.09          2.68         3.04 o                         
  -6   3   0          5.48         14.42         2.84 o                         
  -5   3   0        107.01        114.61         5.83 o                         
  -4   3   0        181.50        388.19        23.55 o                         
  -3   3   0         74.11         75.52         4.16 o                         
  -2   3   0       1294.69       1235.91        12.62 o                         
  -1   3   0       3739.29       3694.85        36.30 o                         
   0   3   0        138.72        147.52         5.93 o                         
   1   3   0       4284.26       4274.14        35.44 o                         
   2   3   0        832.57        841.96        13.21 o                         
   3   3   0        292.81        268.95         8.21 o                         
   4   3   0        415.58        440.24        11.25 o                         
   5   3   0        385.08        407.31        12.17 o                         
   6   3   0          1.32         20.83         5.63 o                         
   7   3   0         74.22        101.68        20.71 o                         
   8   3   0         21.34          9.77        11.18 o                         
   9   3   0         61.77         46.77        17.75 o                         
  -9   4   0          3.40          8.48        11.72 o                         
  -8   4   0         34.75         36.10        13.20 o                         
  -7   4   0        113.75        103.26         8.35 o                         
  -6   4   0          0.84         97.81         6.65 o                         
  -5   4   0         12.44         61.41         4.53 o                         
  -4   4   0         20.02         22.57         3.31 o                         
  -3   4   0        384.68        326.90         7.70 o                         
  -2   4   0        449.59        512.43         9.32 o                         
  -1   4   0          0.13         11.94         2.19 o                         
   0   4   0        667.12        740.67        14.46 o                         
   1   4   0        414.03        363.54        12.38 o                         
   2   4   0        584.28        580.30        12.90 o                         
   3   4   0       2127.94       2102.24        30.79 o                         
   4   4   0       1882.11       1795.35        23.49 o                         
   5   4   0        138.52        173.15         8.11 o                         
   6   4   0         60.26         53.39         8.15 o                         
   7   4   0        102.29         83.23         9.76 o                         
   8   4   0          3.20         -9.60         9.60 o                         
   9   4   0         81.36        122.81        25.14 o                         
  -8   5   0         76.77         61.20        12.46 o                         
  -7   5   0        217.23        193.55        11.78 o                         
  -6   5   0        396.96        405.56        12.48 o                         
  -5   5   0          0.16        124.70         6.15 o                         
  -4   5   0        306.46        252.19        15.81 o                         
  -3   5   0          7.69         13.53         2.64 o                         
  -2   5   0       2752.08       2663.54        23.57 o                         
  -1   5   0         31.02         26.88         2.54 o                         
   0   5   0          2.52          3.45         2.94 o                         
   1   5   0          1.57         -1.02         2.74 o                         
   2   5   0       5354.18       5270.34        72.91 o                         
   3   5   0        256.01        300.69        12.02 o                         
   4   5   0        147.53        127.26         5.74 o                         
   5   5   0        191.19        183.12        11.38 o                         
   6   5   0        658.21        672.78        30.69 o                         
   7   5   0         26.76         37.01         8.14 o                         
   8   5   0        279.80        279.62        31.79 o                         
   9   5   0        133.26        143.66        25.21 o                         
  -8   6   0         18.69         19.70         7.02 o                         
  -7   6   0         92.56         85.72        11.55 o                         
  -6   6   0          4.75         62.68         6.39 o                         
  -5   6   0        673.04        678.05        16.62 o                         
  -4   6   0         21.93         19.65         3.33 o                         
  -3   6   0        841.81        786.27        14.25 o                         
  -2   6   0        300.75        273.83         9.58 o                         
  -1   6   0        154.37        134.34         6.53 o                         
   0   6   0          0.03          2.94         3.21 o                         
   1   6   0        749.88        715.15        17.70 o                         
   2   6   0        288.17        345.68        19.11 o                         
   3   6   0        967.87        905.52        22.84 o                         
   4   6   0        106.63        115.31         7.82 o                         
   5   6   0        559.21        454.84        31.57 o                         
   6   6   0          5.49         45.08        11.27 o                         
   7   6   0        271.58        249.63        21.10 o                         
   8   6   0         20.53         23.80         9.76 o                         
   9   6   0          2.91         22.76        16.44 o                         
  -8   7   0         70.77         85.79        21.80 o                         
  -7   7   0         90.78        100.43        14.54 o                         
  -6   7   0          1.24         12.39         4.24 o                         
  -5   7   0        426.21        485.37        15.12 o                         
  -4   7   0         35.22         49.73         7.46 o                         
  -3   7   0        153.29        148.91        11.56 o                         
  -2   7   0         85.52         75.68        12.68 o                         
  -1   7   0        639.69        569.62        20.50 o                         
   0   7   0          0.24          1.31         5.77 o                         
   1   7   0        323.79        326.23        22.06 o                         
   2   7   0        753.37        704.96        29.71 o                         
   3   7   0         15.45          6.41         3.93 o                         
   4   7   0          9.75         11.58         6.04 o                         
   5   7   0        241.67        309.36        40.23 o                         
   6   7   0        529.22        477.33        20.12 o                         
   7   7   0        244.59        254.41        29.49 o                         
   8   7   0         59.48         57.34        10.88 o                         
  -7   8   0        234.32        225.91        19.37 o                         
  -6   8   0         29.29         69.40        12.13 o                         
  -5   8   0          2.10         41.39         6.84 o                         
  -4   8   0       1000.02        986.28        25.96 o                         
  -3   8   0        735.90        739.90        45.85 o                         
  -2   8   0         12.34          4.81         5.72 o                         
  -1   8   0         32.96         41.41         5.79 o                         
   0   8   0        603.14        785.69        36.55 o                         
   1   8   0        241.55        227.77        19.71 o                         
   2   8   0         57.89         52.62         8.46 o                         
   3   8   0          8.72         16.51         5.31 o                         
   4   8   0        339.19        323.14        14.04 o                         
   5   8   0        308.23        335.31        36.92 o                         
   6   8   0         45.34         33.58         7.49 o                         
   7   8   0          4.47          7.05         5.94 o                         
   8   8   0         15.80         15.37         6.61 o                         
  -7   9   0        127.48        106.61        15.44 o                         
  -6   9   0        524.53        479.36        27.60 o                         
  -5   9   0        187.78        223.57        18.57 o                         
  -4   9   0         54.36         52.19         9.45 o                         
  -3   9   0         15.85          8.83         6.01 o                         
  -2   9   0        181.88        111.62        28.36 o                         
  -1   9   0          3.91          5.37         4.06 o                         
   0   9   0          0.48         -5.50         8.27 o                         
   1   9   0         34.93         34.62         9.77 o                         
   2   9   0       1956.15       1928.12        43.06 o                         
   3   9   0         26.12         21.94         6.47 o                         
   4   9   0         19.46         61.32         8.75 o                         
   5   9   0        133.87        118.42         9.22 o                         
   6   9   0        478.11        526.57        29.54 o                         
   7   9   0         10.56         21.61         8.03 o                         
   8   9   0          2.82          6.07         8.58 o                         
  -6  10   0         28.49         26.50         9.90 o                         
  -5  10   0        187.35        257.46        21.19 o                         
  -4  10   0          0.63         -4.97         9.83 o                         
  -3  10   0        477.45        451.83        24.75 o                         
  -2  10   0         42.56         22.75         9.22 o                         
  -1  10   0        129.63        140.11        10.07 o                         
   0  10   0        280.73        340.34        27.14 o                         
   1  10   0         87.94         57.81        13.06 o                         
   2  10   0         37.95         49.16        11.13 o                         
   3  10   0          7.03         14.86         6.07 o                         
   4  10   0          8.59         10.38         5.10 o                         
   5  10   0        212.13        233.33        14.85 o                         
   6  10   0          0.46         65.83        14.95 o                         
   7  10   0        182.80        207.35        22.17 o                         
  -6  11   0         32.67         58.00        20.27 o                         
  -5  11   0        178.44        167.06        17.92 o                         
  -4  11   0        146.86        140.27        15.85 o                         
  -3  11   0         82.68         72.95        12.03 o                         
  -2  11   0        273.81        282.29        19.80 o                         
  -1  11   0       1268.30       1098.79       111.27 o                         
   0  11   0        298.94        382.78        30.88 o                         
   1  11   0        655.28        612.22        38.17 o                         
   2  11   0         32.80         28.93        10.10 o                         
   3  11   0         49.28         51.82         8.18 o                         
   4  11   0          0.38         -5.00         5.00 o                         
   5  11   0        306.27        326.96        19.56 o                         
   6  11   0         10.94          7.14        17.70 o                         
   7  11   0          7.04         24.65         8.82 o                         
  -5  12   0         37.43         41.16        30.51 o                         
  -4  12   0        236.51        215.94        20.15 o                         
  -3  12   0        688.54        555.82        30.15 o                         
  -2  12   0        136.46        137.27        20.25 o                         
  -1  12   0         12.73         10.70         5.15 o                         
   0  12   0        204.55        171.61        19.98 o                         
   1  12   0          6.65          2.98         9.39 o                         
   2  12   0        151.77        119.50        18.16 o                         
   3  12   0        384.78        394.33        23.50 o                         
   4  12   0         68.39         84.19        10.54 o                         
   5  12   0         21.54         68.36        13.09 o                         
   6  12   0          6.82          8.75         9.14 o                         
  -4  13   0         10.54         17.46         8.56 o                         
  -3  13   0          6.78         14.10        20.04 o                         
  -2  13   0         52.69         55.80        10.92 o                         
  -1  13   0          4.39         23.96         8.65 o                         
   0  13   0         37.58         42.17        11.71 o                         
   1  13   0        249.20        243.64        27.38 o                         
   2  13   0         44.27         57.02        13.32 o                         
   3  13   0         12.95         20.74         8.98 o                         
   4  13   0         18.14         28.26         8.37 o                         
   5  13   0         40.44         58.45        13.61 o                         
  -3  14   0         32.37         24.23        19.54 o                         
  -2  14   0          5.98         26.10        10.29 o                         
  -1  14   0         12.29         31.08         9.84 o                         
   0  14   0        886.74       1048.24        66.43 o                         
   1  14   0          1.15          4.07         6.35 o                         
   2  14   0         53.34         70.67        17.04 o                         
   3  14   0        111.00         79.07        13.05 o                         
   4  14   0        106.50        107.11        14.22 o                         
   0  15   0         91.87        168.92        21.66 o                         
   1  15   0         39.70         56.73        11.44 o                         
  -1 -15   1         27.31         65.07        34.96 o                         
   0 -15   1        793.74        739.91        35.56 o                         
  -4 -14   1          2.65         12.65         7.95 o                         
  -3 -14   1         30.42         51.76        11.56 o                         
  -2 -14   1         77.49         94.98        12.45 o                         
  -1 -14   1        262.70        270.21        15.94 o                         
   0 -14   1         41.02         18.58         7.37 o                         
   1 -14   1         23.88          9.33         7.59 o                         
   2 -14   1          6.42          4.49         7.91 o                         
   3 -14   1         38.57         52.15        12.27 o                         
  -5 -13   1          8.83         61.59        14.49 o                         
  -4 -13   1          1.73          4.12        17.05 o                         
  -3 -13   1        143.44        143.49        15.88 o                         
  -2 -13   1         52.93         62.19        22.96 o                         
  -1 -13   1          8.48         55.96         8.47 o                         
   0 -13   1        200.65        215.45        18.42 o                         
   1 -13   1         12.90          0.32        14.19 o                         
   2 -13   1         24.84         27.25         9.64 o                         
   3 -13   1         89.40        109.78        15.08 o                         
   4 -13   1         63.71         66.06        12.55 o                         
  -6 -12   1          3.16         13.06         7.77 o                         
  -5 -12   1        666.79        690.04        36.37 o                         
  -4 -12   1        264.58        267.33        16.49 o                         
  -3 -12   1        308.43        297.08        17.22 o                         
  -2 -12   1         41.19         36.51         8.04 o                         
  -1 -12   1        916.19        884.56        31.90 o                         
   0 -12   1        383.10        359.44        16.29 o                         
   1 -12   1        348.94        300.09        29.45 o                         
   2 -12   1        193.78        199.75        18.41 o                         
   3 -12   1          3.95          8.68         7.47 o                         
   4 -12   1         24.88         12.55         8.15 o                         
   5 -12   1          0.39         23.73         8.71 o                         
  -6 -11   1        158.14        175.46        16.62 o                         
  -5 -11   1         56.19         79.55        13.44 o                         
  -4 -11   1        642.71        606.61        22.94 o                         
  -3 -11   1          0.37         16.85         5.82 o                         
  -2 -11   1        168.01        169.11        19.78 o                         
  -1 -11   1        188.61        190.46        22.35 o                         
   0 -11   1       1046.18       1127.20        42.30 o                         
   1 -11   1        309.71        278.38        20.89 o                         
   2 -11   1        628.54        447.43        60.74 o                         
   3 -11   1        190.23        186.50        17.32 o                         
   4 -11   1        315.33        311.42        22.75 o                         
   5 -11   1        212.72        228.75        27.21 o                         
   6 -11   1          6.90          9.25         8.64 o                         
  -7 -10   1         53.74         40.60        15.88 o                         
  -6 -10   1          0.65         41.90        12.67 o                         
  -5 -10   1        248.30        238.22        19.18 o                         
  -4 -10   1         12.90         37.91        12.79 o                         
  -3 -10   1        232.97        195.18        12.75 o                         
  -2 -10   1          0.21         19.92         9.72 o                         
  -1 -10   1        677.40        749.85        40.15 o                         
   0 -10   1        129.89        141.98        11.76 o                         
   1 -10   1         58.19         43.12         6.43 o                         
   2 -10   1        178.63        164.47        33.15 o                         
   3 -10   1         97.32         75.81        11.45 o                         
   4 -10   1        391.38        381.33        24.35 o                         
   5 -10   1          0.97         83.24        14.05 o                         
   6 -10   1        275.43        273.82        22.25 o                         
  -7  -9   1          0.10         15.91         6.64 o                         
  -6  -9   1       1113.20       1059.32        32.46 o                         
  -5  -9   1        344.47        339.69        15.06 o                         
  -4  -9   1        105.53         84.25         8.98 o                         
  -3  -9   1         98.39         90.18         8.62 o                         
  -2  -9   1         82.87        100.20        10.79 o                         
  -1  -9   1          0.84         21.66        11.25 o                         
   0  -9   1        140.32        130.25        17.99 o                         
   1  -9   1        173.40        139.15        15.40 o                         
   2  -9   1          0.09          7.84         3.62 o                         
   3  -9   1        632.96        565.15        26.29 o                         
   4  -9   1         54.48         85.93        12.42 o                         
   5  -9   1         56.51         59.13        10.28 o                         
   6  -9   1         15.09         21.01         9.42 o                         
   7  -9   1        339.64        328.91        24.07 o                         
  -8  -8   1          6.35          3.93        10.52 o                         
  -7  -8   1        241.68        240.20        19.41 o                         
  -6  -8   1          1.30         11.88         5.13 o                         
  -5  -8   1        540.06        535.25        31.80 o                         
  -4  -8   1        131.89        149.07         9.95 o                         
  -3  -8   1        924.55        794.87        21.87 o                         
  -2  -8   1          0.70          3.10         4.98 o                         
  -1  -8   1        901.21       1047.25        40.84 o                         
   0  -8   1         10.04          7.08         7.22 o                         
   1  -8   1        201.90        178.95        20.08 o                         
   2  -8   1        549.33        496.05        22.73 o                         
   3  -8   1        410.93        378.77        20.66 o                         
   4  -8   1         67.70         60.95         8.89 o                         
   5  -8   1         37.50         38.13         6.87 o                         
   6  -8   1         35.07         31.34         7.01 o                         
   7  -8   1         46.88         46.89        26.74 o                         
  -8  -7   1        142.10        128.12        25.09 o                         
  -7  -7   1       1447.42       1371.99        41.92 o                         
  -6  -7   1          2.75         48.40         8.50 o                         
  -5  -7   1         30.43         23.86         4.08 o                         
  -4  -7   1        280.30        316.64        12.91 o                         
  -3  -7   1        117.26        113.67         8.28 o                         
  -2  -7   1         71.92         79.27         8.40 o                         
  -1  -7   1          0.79         14.37         8.74 o                         
   0  -7   1        986.78       1168.75        41.08 o                         
   1  -7   1         53.85         90.98         7.22 o                         
   2  -7   1          0.25          4.12         2.56 o                         
   3  -7   1        486.39        493.68        17.41 o                         
   4  -7   1        108.98        134.33         8.67 o                         
   5  -7   1         26.23         89.41         6.89 o                         
   6  -7   1        222.83        226.85        13.93 o                         
   7  -7   1        546.68        484.38        23.61 o                         
   8  -7   1          5.65         23.65         9.17 o                         
  -8  -6   1         31.02         33.82        10.81 o                         
  -7  -6   1          0.27         12.86         6.54 o                         
  -6  -6   1        425.04        468.73        33.79 o                         
  -5  -6   1        647.85        698.04        22.04 o                         
  -4  -6   1        153.55        115.12         7.77 o                         
  -3  -6   1        187.93        164.28         8.90 o                         
  -2  -6   1          8.86          0.76         4.77 o                         
  -1  -6   1         14.90         53.84         7.19 o                         
   0  -6   1         60.16         98.85         7.35 o                         
   1  -6   1        967.28        889.00        18.48 o                         
   2  -6   1       1315.09       1344.25        20.96 o                         
   3  -6   1        733.78        719.30        17.91 o                         
   4  -6   1         58.32        120.87         7.16 o                         
   5  -6   1        183.78        183.23        15.72 o                         
   6  -6   1        169.90        180.57        11.74 o                         
   7  -6   1        216.25        203.76        13.07 o                         
   8  -6   1          0.75         16.44        11.96 o                         
  -9  -5   1         33.12         50.78        20.21 o                         
  -8  -5   1          0.12         15.79         7.63 o                         
  -7  -5   1        192.92        178.99        14.47 o                         
  -6  -5   1         28.12         73.74        10.44 o                         
  -5  -5   1        164.07        236.85        12.64 o                         
  -4  -5   1         34.75         23.51         4.01 o                         
  -3  -5   1        263.00        256.99        11.32 o                         
  -2  -5   1        177.83        155.05        11.35 o                         
  -1  -5   1        193.31        231.13        17.49 o                         
   1  -5   1       4092.10       4102.72        54.77 o                         
   2  -5   1        622.39        701.02        15.77 o                         
   3  -5   1          0.45          2.40         1.72 o                         
   4  -5   1         43.07         89.28        11.00 o                         
   5  -5   1       1335.93       1333.80        21.29 o                         
   6  -5   1        397.03        395.21        19.54 o                         
   7  -5   1        354.34        314.79        15.16 o                         
   8  -5   1          5.23         15.74         6.69 o                         
  -9  -4   1         40.71         77.89        21.85 o                         
  -8  -4   1          7.83          5.50        11.70 o                         
  -7  -4   1         14.70         13.99        14.58 o                         
  -6  -4   1        193.19        182.11        15.48 o                         
  -5  -4   1       1187.18       1123.54        29.62 o                         
  -4  -4   1        776.78        804.35        19.78 o                         
  -3  -4   1        231.14        215.48         7.06 o                         
  -2  -4   1       1653.44       1658.06        25.72 o                         
  -1  -4   1       4238.48       4229.85        64.03 o                         
   0  -4   1        150.71        241.33        15.73 o                         
   1  -4   1        799.19        706.92        11.73 o                         
   2  -4   1       1101.17       1047.38        32.51 o                         
   3  -4   1          2.27         11.33         1.93 o                         
   4  -4   1        126.52        217.90         9.46 o                         
   5  -4   1       1355.83       1366.18        17.85 o                         
   6  -4   1          0.05         13.49         3.29 o                         
   7  -4   1          2.68         11.93         6.02 o                         
   8  -4   1         72.44         43.50         8.31 o                         
   9  -4   1         90.75         82.49        18.97 o                         
  -9  -3   1         60.35         95.77        23.80 o                         
  -8  -3   1          6.25         22.71        16.04 o                         
  -7  -3   1         67.66         31.60        12.75 o                         
  -6  -3   1          0.03         41.52         7.86 o                         
  -5  -3   1         40.99         33.57         6.06 o                         
  -4  -3   1        171.56        158.78        11.55 o                         
  -3  -3   1       1899.05       1677.81        49.33 o                         
  -2  -3   1       2197.49       2066.70        41.57 o                         
  -1  -3   1       1605.44       1619.89        34.62 o                         
   0  -3   1       2303.86       2398.55        41.29 o                         
   1  -3   1       1418.50       1444.60        11.89 o                         
   2  -3   1        122.15        104.68         3.50 o                         
   3  -3   1        225.46        257.62         6.41 o                         
   4  -3   1       2706.22       2823.61        39.32 o                         
   5  -3   1         92.31        229.96         7.61 o                         
   6  -3   1          3.08          3.12         1.91 o                         
   7  -3   1          0.04         -1.46         3.84 o                         
   8  -3   1        173.70        167.70        22.49 o                         
   9  -3   1        132.52        113.02        21.28 o                         
  -9  -2   1         13.27         -1.60        10.39 o                         
  -8  -2   1          2.68          9.15        14.03 o                         
  -7  -2   1         15.00         33.55        15.18 o                         
  -6  -2   1          3.56          7.70         7.96 o                         
  -5  -2   1          5.06          3.57         2.84 o                         
  -4  -2   1         40.04        149.16        31.14 o                         
  -3  -2   1          5.40         13.62         2.23 o                         
  -2  -2   1          9.14          7.88         3.61 o                         
  -1  -2   1         32.59         40.25         5.96 o                         
   0  -2   1       1258.01       1570.28        27.59 o                         
   1  -2   1        430.99        387.81         8.81 o                         
   2  -2   1       6245.93       6062.13        26.59 o                         
   3  -2   1        698.75        675.40        10.91 o                         
   4  -2   1       2595.78       2539.20        24.17 o                         
   5  -2   1         75.47        140.23         4.51 o                         
   6  -2   1        747.20        687.92        13.00 o                         
   7  -2   1          5.98         18.73         8.97 o                         
   8  -2   1          0.09          1.24        10.14 o                         
   9  -2   1         24.15         40.69        10.00 o                         
  -9  -1   1          3.93         12.37        11.49 o                         
  -8  -1   1         63.32         66.15        12.43 o                         
  -7  -1   1        415.81        386.51        16.19 o                         
  -6  -1   1        393.07        374.60        21.77 o                         
  -5  -1   1        136.71        161.35        10.48 o                         
  -4  -1   1       5386.83       5173.81       106.12 o                         
  -3  -1   1       4901.17       4545.94        45.75 o                         
  -2  -1   1       4987.48       4843.01        29.41 o                         
  -1  -1   1         65.33         44.77         4.60 o                         
   1  -1   1        463.04        367.00        11.68 o                         
   2  -1   1      14535.04      13708.57       152.12 o                         
   3  -1   1       3706.19       3382.63        78.36 o                         
   4  -1   1        487.86        429.19        48.19 o                         
   5  -1   1        393.90        484.56        12.72 o                         
   6  -1   1        275.15        529.86        17.17 o                         
   7  -1   1         60.52         60.79         8.56 o                         
   8  -1   1        257.67        223.67        19.48 o                         
   9  -1   1         86.32        135.25        19.74 o                         
  -9   0   1         26.14          5.77        11.25 o                         
  -8   0   1         16.31         14.28         7.58 o                         
  -7   0   1          8.49         15.36         5.37 o                         
  -6   0   1         57.70        120.99        11.54 o                         
  -5   0   1        107.85        132.66         6.39 o                         
  -4   0   1         60.75         48.36         5.66 o                         
  -3   0   1        555.64        588.13        13.25 o                         
  -2   0   1        106.69        105.80         3.27 o                         
   2   0   1        336.30        311.67        13.44 o                         
   3   0   1       2027.91       2073.12        28.82 o                         
   4   0   1       1340.54       1334.29        22.81 o                         
   6   0   1        107.18        127.38         6.84 o                         
   7   0   1         10.86          7.57         3.25 o                         
   8   0   1        783.18        746.57        23.40 o                         
   9   0   1        251.54        227.82        31.24 o                         
  -9   1   1        267.33        275.82        32.70 o                         
  -8   1   1        315.35        307.98        21.20 o                         
  -7   1   1        279.67        263.80        20.50 o                         
  -6   1   1         85.00         64.06         4.24 o                         
  -5   1   1          1.53          1.36         2.78 o                         
  -4   1   1       5665.94       5732.29        30.78 o                         
  -3   1   1        729.67        664.58        10.86 o                         
  -2   1   1       9824.59       9282.08        27.07 o                         
   1   1   1          0.19          4.43         3.43 o                         
   2   1   1       3055.21       2992.14        37.22 o                         
   3   1   1       2671.49       2564.69        20.98 o                         
   4   1   1        258.84        376.38        31.41 o                         
   5   1   1       1264.12       1264.44        23.66 o                         
   6   1   1        433.47        436.47        15.37 o                         
   7   1   1        803.14        828.70        32.72 o                         
   8   1   1         57.43         78.07        10.71 o                         
   9   1   1         16.03         14.89        14.56 o                         
  -9   2   1          1.49          4.39         8.48 o                         
  -8   2   1          4.98          8.41         8.72 o                         
  -7   2   1         10.88          1.60         3.37 o                         
  -6   2   1        172.02        180.33         6.35 o                         
  -5   2   1          0.01         10.18         2.36 o                         
  -4   2   1       1061.19       1045.96        14.66 o                         
  -3   2   1        155.07        156.22         4.91 o                         
  -2   2   1       1747.92       1623.75        13.78 o                         
  -1   2   1        198.74        169.70         7.08 o                         
   0   2   1       1590.61       1785.86        39.13 o                         
   1   2   1         25.09         34.31         2.38 o                         
   2   2   1      13849.01      13400.27        74.57 o                         
   3   2   1         21.85          7.40         2.15 o                         
   4   2   1          2.13         44.57        10.91 o                         
   5   2   1        422.02        535.25        13.45 o                         
   6   2   1       2233.63       2087.57        68.01 o                         
   7   2   1       1257.20       1206.76        57.12 o                         
   8   2   1         10.96         20.70         9.06 o                         
   9   2   1        222.10        215.72        29.33 o                         
  -9   3   1         74.98         58.86        14.68 o                         
  -8   3   1          0.44         12.56        11.37 o                         
  -7   3   1         50.51         53.90         5.02 o                         
  -6   3   1         35.97         71.97         4.90 o                         
  -5   3   1         32.36        288.14         9.07 o                         
  -4   3   1        562.29        521.19        12.20 o                         
  -3   3   1        669.66        563.60        11.92 o                         
  -2   3   1       2352.80       2363.86        17.70 o                         
  -1   3   1        752.23        827.33        52.36 o                         
   0   3   1        648.66       1141.51        18.91 o                         
   1   3   1       1831.89       1822.97        24.55 o                         
   2   3   1        263.79        235.51         6.07 o                         
   3   3   1        580.43        543.78        10.95 o                         
   4   3   1        762.12       1128.29        28.74 o                         
   5   3   1        351.94        374.18        11.79 o                         
   6   3   1          9.73         82.29         7.43 o                         
   7   3   1       1079.47       1011.96        52.66 o                         
   8   3   1          0.06          6.81        13.99 o                         
   9   3   1        126.73         81.49        20.56 o                         
  -8   4   1        534.41        466.65        37.79 o                         
  -7   4   1          0.39         15.74         3.78 o                         
  -6   4   1        348.26        314.45        10.56 o                         
  -5   4   1        344.83        375.14         9.56 o                         
  -4   4   1        475.82        475.13        10.13 o                         
  -3   4   1       1550.10       1520.35        16.45 o                         
  -2   4   1        941.63        894.16        13.85 o                         
  -1   4   1       3471.48       3646.95        45.71 o                         
   0   4   1        315.72        393.61        10.73 o                         
   1   4   1       1152.50       1089.72        17.62 o                         
   2   4   1        833.54        794.89        11.46 o                         
   3   4   1       1141.06       1125.90        18.07 o                         
   4   4   1        938.39       1238.39        24.73 o                         
   5   4   1        557.99        578.18        14.93 o                         
   6   4   1          7.64         11.44         3.85 o                         
   7   4   1         23.95         24.15         6.00 o                         
   8   4   1         70.76         91.67        20.37 o                         
   9   4   1        110.25        141.44        25.78 o                         
  -8   5   1         50.39         48.63        16.04 o                         
  -7   5   1         98.63         88.68        11.15 o                         
  -6   5   1        348.21        403.86        12.95 o                         
  -5   5   1        239.50        389.22        10.53 o                         
  -4   5   1        662.80        676.20        13.09 o                         
  -3   5   1        332.58        290.94         9.15 o                         
  -2   5   1        116.15         96.10         5.31 o                         
  -1   5   1        453.13        431.71        10.78 o                         
   0   5   1       7601.25       7470.12        51.60 o                         
   1   5   1       4831.90       4794.86        40.91 o                         
   2   5   1         56.33         43.46         4.24 o                         
   3   5   1         54.91         35.74         4.53 o                         
   4   5   1        768.95        825.36        38.36 o                         
   5   5   1        267.09        547.93        21.40 o                         
   6   5   1        106.15         91.08        12.94 o                         
   7   5   1        263.50        240.84        15.60 o                         
   8   5   1         48.44         83.95        20.64 o                         
   9   5   1          6.94         38.24        16.85 o                         
  -8   6   1        143.84        100.51        20.90 o                         
  -7   6   1         17.79         49.14        11.51 o                         
  -6   6   1        272.19        318.63        11.93 o                         
  -5   6   1         20.35         13.46         3.45 o                         
  -4   6   1        226.16        222.58         8.53 o                         
  -3   6   1        499.69        485.14        12.66 o                         
  -2   6   1          2.07          4.13         3.06 o                         
  -1   6   1        115.20        166.35         7.62 o                         
   0   6   1         96.19        116.40         7.62 o                         
   1   6   1        747.92        744.93        18.04 o                         
   2   6   1          8.59          9.13         5.46 o                         
   3   6   1          0.01          4.56         4.15 o                         
   4   6   1        615.03        664.64        16.94 o                         
   5   6   1        196.96        480.24        15.03 o                         
   6   6   1         49.57         61.41         6.29 o                         
   7   6   1          4.64          1.49         5.53 o                         
   8   6   1         29.88         37.72        15.61 o                         
   9   6   1         16.73         46.42        18.87 o                         
  -8   7   1         14.78         15.79         8.41 o                         
  -7   7   1          0.81         13.99        15.07 o                         
  -6   7   1         93.98         84.84        10.65 o                         
  -5   7   1         36.16        155.72        10.50 o                         
  -4   7   1        213.42        207.77        11.80 o                         
  -3   7   1          0.21          6.12         8.67 o                         
  -2   7   1        457.90        488.58        19.66 o                         
  -1   7   1        174.55        198.35        12.32 o                         
   0   7   1       1286.39       1373.13        44.82 o                         
   1   7   1         97.68        117.69        13.56 o                         
   2   7   1        138.21        157.10        14.54 o                         
   3   7   1          3.32          5.68         4.22 o                         
   4   7   1        660.17        650.15        22.75 o                         
   5   7   1         48.12         76.10         7.51 o                         
   6   7   1         88.19         78.34        23.22 o                         
   7   7   1          0.03          4.45         5.40 o                         
   8   7   1         98.26        107.80        22.33 o                         
  -7   8   1         13.13         22.09         9.16 o                         
  -6   8   1         31.49        187.40        13.15 o                         
  -5   8   1        308.98        312.38        15.35 o                         
  -4   8   1         29.14         37.64         6.61 o                         
  -3   8   1        492.39        495.28        21.60 o                         
  -2   8   1         70.25         67.29         8.84 o                         
  -1   8   1        939.89        929.16        41.22 o                         
   0   8   1          1.30         12.61         8.55 o                         
   1   8   1       1711.50       1716.71        51.66 o                         
   2   8   1         30.56         24.42         8.98 o                         
   3   8   1        761.94        791.67        26.42 o                         
   4   8   1        420.86        416.82        16.02 o                         
   5   8   1        375.14        379.27        23.28 o                         
   6   8   1        109.24        117.53        15.10 o                         
   7   8   1          2.74          9.36        21.24 o                         
   8   8   1        192.82        180.60        16.88 o                         
  -7   9   1        216.72        199.94        19.38 o                         
  -6   9   1        336.88        282.10        21.41 o                         
  -5   9   1         89.39        112.49        10.27 o                         
  -4   9   1          4.89         14.03         5.51 o                         
  -3   9   1          4.12         12.40         6.44 o                         
  -2   9   1        397.96        403.87        30.24 o                         
  -1   9   1        204.73        173.87        20.52 o                         
   0   9   1         11.53         28.40         9.63 o                         
   1   9   1        404.41        335.69        25.69 o                         
   2   9   1        117.33        104.63        11.41 o                         
   3   9   1          5.70         10.63         5.83 o                         
   4   9   1         19.42         30.88         6.46 o                         
   5   9   1         30.60         35.17        10.29 o                         
   6   9   1         51.66         21.26         9.54 o                         
   7   9   1        653.00        638.91        31.34 o                         
   8   9   1         82.33         67.79        11.77 o                         
  -6  10   1         62.97        112.88        15.33 o                         
  -5  10   1        211.85        200.48        18.66 o                         
  -4  10   1         15.17         70.69        12.74 o                         
  -3  10   1        328.56        288.66        27.55 o                         
  -2  10   1        933.16        917.65        47.35 o                         
  -1  10   1       1103.58        991.49        40.15 o                         
   0  10   1        101.57        135.44        19.25 o                         
   1  10   1        147.09        135.30        17.99 o                         
   2  10   1        633.44        572.49        42.00 o                         
   3  10   1        214.67        209.01        15.23 o                         
   4  10   1        264.90        247.29        15.00 o                         
   5  10   1         20.18         30.76         6.12 o                         
   6  10   1         59.72         52.96        12.02 o                         
   7  10   1        107.22        149.61        14.06 o                         
  -6  11   1         57.92         61.13        25.56 o                         
  -5  11   1         31.83        189.80        19.03 o                         
  -4  11   1        187.49        186.88        18.03 o                         
  -3  11   1         38.89         32.94         9.05 o                         
  -2  11   1        226.40        195.99        24.00 o                         
  -1  11   1        481.82        375.46        29.32 o                         
   0  11   1       1047.18       1105.63        51.42 o                         
   1  11   1        263.36        275.81        25.83 o                         
   2  11   1          0.99         17.42         9.03 o                         
   3  11   1        198.22        189.92        13.30 o                         
   4  11   1        352.90        392.26        18.95 o                         
   5  11   1        351.05        305.26        16.55 o                         
   6  11   1        178.35        180.81        20.07 o                         
   7  11   1        208.73        158.69        22.50 o                         
  -5  12   1        151.00        121.58        16.87 o                         
  -4  12   1         23.06         16.16        12.76 o                         
  -3  12   1         89.04         97.30        14.11 o                         
  -2  12   1          0.57         29.26        13.27 o                         
  -1  12   1        145.89        200.04        26.21 o                         
   0  12   1         81.27        136.92        20.92 o                         
   1  12   1        319.54        315.20        28.24 o                         
   2  12   1          0.05         28.64        11.99 o                         
   3  12   1          5.80          7.83         6.75 o                         
   4  12   1          2.08         34.15         7.54 o                         
   5  12   1         77.21        120.88        23.54 o                         
   6  12   1         40.57         41.09        12.27 o                         
  -4  13   1          0.02         28.41        10.68 o                         
  -3  13   1        234.71        244.69        21.81 o                         
  -2  13   1          1.82         -3.53         9.16 o                         
  -1  13   1        513.38        456.19        37.96 o                         
   0  13   1        151.36        152.98        14.14 o                         
   1  13   1        100.20        142.59        22.09 o                         
   2  13   1         32.53         18.90         9.89 o                         
   3  13   1        298.54        296.90        21.92 o                         
   4  13   1          1.56         11.24         6.74 o                         
   5  13   1          3.36         -5.65         8.90 o                         
  -3  14   1         20.82         29.34        10.14 o                         
  -2  14   1         84.77         77.63        13.75 o                         
  -1  14   1        102.12        102.13        20.23 o                         
   0  14   1         20.13         42.10        16.20 o                         
   1  14   1          3.61          8.29        12.13 o                         
   2  14   1         89.33         95.53        18.11 o                         
   3  14   1          1.05         -1.09         7.91 o                         
   4  14   1          6.80         16.46         7.85 o                         
   0  15   1         13.10        201.39        19.72 o                         
   1  15   1        218.49        196.39        27.40 o                         
   2  15   1         30.68         14.18        12.10 o                         
  -3 -14   2         50.46         51.83        26.15 o                         
  -2 -14   2          1.56          8.98         8.46 o                         
  -1 -14   2        175.97        199.56        16.11 o                         
   0 -14   2        238.24        214.96        18.75 o                         
   1 -14   2          5.29         19.15         8.24 o                         
   2 -14   2          0.88         27.02        14.51 o                         
  -5 -13   2          7.51         12.98        12.09 o                         
  -4 -13   2         28.14         48.60        11.00 o                         
  -3 -13   2         38.17         18.90         8.89 o                         
  -2 -13   2        206.06        212.21        20.24 o                         
  -1 -13   2        428.98        394.86        19.69 o                         
   0 -13   2        159.81        164.11        12.07 o                         
   1 -13   2          0.15          2.32         9.07 o                         
   2 -13   2        562.37        487.88        28.61 o                         
   3 -13   2          0.04          6.06         8.86 o                         
   4 -13   2         15.86         13.63        12.19 o                         
  -6 -12   2         48.94         75.25        11.91 o                         
  -5 -12   2         24.83         45.06        11.48 o                         
  -4 -12   2         35.54         29.91        12.64 o                         
  -3 -12   2          3.06          1.05         8.94 o                         
  -2 -12   2         33.03         29.62        14.52 o                         
  -1 -12   2        619.28        554.07        21.87 o                         
   0 -12   2        455.03        452.97        28.28 o                         
   1 -12   2         13.89         18.12         5.48 o                         
   2 -12   2          0.00          6.72        11.10 o                         
   3 -12   2         90.03         73.80        11.75 o                         
   4 -12   2        109.20        135.80        16.99 o                         
   5 -12   2         30.03         35.88        16.91 o                         
  -6 -11   2         81.57         97.28        12.94 o                         
  -5 -11   2        169.25        204.51        19.35 o                         
  -4 -11   2          0.04         21.15         6.97 o                         
  -3 -11   2        665.43        626.12        22.00 o                         
  -2 -11   2        368.84        356.91        18.33 o                         
  -1 -11   2         48.18         44.60         6.72 o                         
   0 -11   2         27.96         18.50         4.94 o                         
   1 -11   2         20.00         18.02         5.11 o                         
   2 -11   2         32.70         27.18         6.99 o                         
   3 -11   2         33.31         51.13        10.06 o                         
   4 -11   2         10.21         17.70         7.92 o                         
   5 -11   2         33.02         29.15         9.36 o                         
   6 -11   2         51.89         38.84        11.23 o                         
  -7 -10   2        148.90        132.45        13.74 o                         
  -6 -10   2         44.28         42.48         8.66 o                         
  -5 -10   2         90.54        105.71        11.96 o                         
  -4 -10   2       1684.33       1586.05        34.76 o                         
  -3 -10   2        855.36        840.67        25.95 o                         
  -2 -10   2        554.26        508.57        20.19 o                         
  -1 -10   2          6.70          5.18        10.04 o                         
   0 -10   2        264.40        250.46        12.69 o                         
   1 -10   2       1009.08        967.88        37.51 o                         
   2 -10   2          0.93          5.10         4.19 o                         
   3 -10   2        810.94        747.20        31.81 o                         
   4 -10   2          0.34         -5.46         8.80 o                         
   5 -10   2         55.58         30.75        10.62 o                         
   6 -10   2          9.69          7.99         8.92 o                         
  -7  -9   2         91.44         78.00        10.55 o                         
  -6  -9   2         22.57         86.60        10.89 o                         
  -5  -9   2         65.88         64.66         6.36 o                         
  -4  -9   2        322.73        340.52        15.55 o                         
  -3  -9   2        224.39        214.25         9.32 o                         
  -2  -9   2         89.76         72.03         8.07 o                         
  -1  -9   2         41.55         31.69         7.96 o                         
   0  -9   2          1.45         30.25         5.93 o                         
   1  -9   2         33.09         49.87         7.66 o                         
   2  -9   2        234.42        197.82         9.69 o                         
   3  -9   2         41.34         52.30        16.27 o                         
   4  -9   2        136.99        141.98        14.20 o                         
   5  -9   2         92.61        113.71        10.96 o                         
   6  -9   2        138.04        140.83        12.91 o                         
   7  -9   2        106.52        125.20        18.53 o                         
  -8  -8   2          0.25          5.52        14.13 o                         
  -7  -8   2          0.08         13.08         7.80 o                         
  -6  -8   2         18.73         46.41         8.56 o                         
  -5  -8   2        180.19        248.99        16.63 o                         
  -4  -8   2        369.32        364.22        15.03 o                         
  -3  -8   2        163.86        185.49         7.92 o                         
  -2  -8   2        225.00        199.48        12.43 o                         
  -1  -8   2         70.00         82.51         8.28 o                         
   0  -8   2        626.55        721.49        22.26 o                         
   1  -8   2        255.01        241.27        12.50 o                         
   2  -8   2         43.13         57.78         7.14 o                         
   3  -8   2        515.60        463.38        18.42 o                         
   4  -8   2        218.46        259.38        14.74 o                         
   5  -8   2        219.32        195.61        13.68 o                         
   6  -8   2         18.77         26.52         7.32 o                         
   7  -8   2         99.38        115.44        11.57 o                         
  -8  -7   2         21.57         32.54         9.65 o                         
  -7  -7   2        162.73        162.40        20.86 o                         
  -6  -7   2        502.15        500.90        20.72 o                         
  -5  -7   2         53.24         49.73         5.09 o                         
  -4  -7   2          0.00          5.20         3.79 o                         
  -3  -7   2       1767.50       1675.27        41.02 o                         
  -2  -7   2         23.46         46.59         4.92 o                         
  -1  -7   2       1298.92       1411.02        37.58 o                         
   0  -7   2          0.72          1.66         3.90 o                         
   1  -7   2       1379.83       1248.33        36.86 o                         
   2  -7   2        649.76        646.54        13.52 o                         
   3  -7   2        335.04        338.79        13.80 o                         
   4  -7   2         15.73        152.68        17.16 o                         
   5  -7   2         78.07         95.52         8.29 o                         
   6  -7   2        312.33        308.67        16.28 o                         
   7  -7   2         41.93         37.37         7.51 o                         
   8  -7   2          8.06         20.30        17.85 o                         
  -8  -6   2         12.04         16.70         7.57 o                         
  -7  -6   2        135.00        134.44        17.25 o                         
  -6  -6   2         14.67         37.64         7.45 o                         
  -5  -6   2         21.03         71.16         8.66 o                         
  -4  -6   2        316.82        300.97        10.25 o                         
  -3  -6   2         86.72         48.35         7.81 o                         
  -2  -6   2         43.20         19.17         3.94 o                         
  -1  -6   2        234.87        343.24        13.87 o                         
   0  -6   2        140.85        120.03         6.97 o                         
   1  -6   2        599.79        621.86        12.98 o                         
   2  -6   2        183.98        158.61         7.06 o                         
   3  -6   2        514.53        479.27        11.61 o                         
   4  -6   2        337.71        294.90        11.05 o                         
   5  -6   2         76.99         92.74         9.06 o                         
   6  -6   2        134.89        113.78         9.94 o                         
   7  -6   2         58.23         74.22         8.99 o                         
   8  -6   2         19.43         29.13         8.55 o                         
  -9  -5   2          0.60          0.45        11.13 o                         
  -8  -5   2         94.21         93.14        19.63 o                         
  -7  -5   2         52.05         44.78         8.50 o                         
  -6  -5   2         20.62         24.21         7.37 o                         
  -5  -5   2        370.88        371.34        15.55 o                         
  -4  -5   2        412.84        431.67        11.22 o                         
  -3  -5   2       1698.32       1673.90        35.41 o                         
  -2  -5   2        581.44        503.89        11.12 o                         
  -1  -5   2       3835.91       3760.24        47.33 o                         
   0  -5   2        488.51        566.90        21.26 o                         
   1  -5   2        112.41        101.37         5.76 o                         
   2  -5   2          0.39          1.27         2.48 o                         
   3  -5   2         39.76         29.62         3.15 o                         
   4  -5   2        105.25        114.20         6.08 o                         
   5  -5   2         54.51         82.93         8.09 o                         
   6  -5   2         44.04         57.52         9.30 o                         
   7  -5   2         52.08         44.72         6.75 o                         
   8  -5   2          5.96          0.81         6.13 o                         
  -9  -4   2         10.25         29.36        14.56 o                         
  -8  -4   2         95.83         97.53        20.42 o                         
  -7  -4   2          0.61          9.49         6.81 o                         
  -6  -4   2         10.18         16.29         6.40 o                         
  -5  -4   2        188.46        344.12        17.35 o                         
  -4  -4   2       2086.77       1963.88        31.00 o                         
  -3  -4   2       1121.40       1160.74        19.24 o                         
  -2  -4   2        338.47        343.46        14.65 o                         
  -1  -4   2        107.53        216.40         7.73 o                         
   0  -4   2       6191.48       7294.87        52.63 o                         
   1  -4   2       5538.45       5236.73        66.72 o                         
   2  -4   2        731.63        750.55        12.86 o                         
   3  -4   2       1018.17        940.98        13.38 o                         
   4  -4   2       2457.60       2417.44        39.82 o                         
   5  -4   2         80.47        167.01        12.49 o                         
   6  -4   2          2.15         -0.54         5.64 o                         
   7  -4   2         67.36         77.22         7.82 o                         
   8  -4   2         64.99         62.31         8.52 o                         
   9  -4   2         38.80         33.34        13.11 o                         
  -9  -3   2         31.89         43.44        16.87 o                         
  -8  -3   2        231.09        184.57        25.14 o                         
  -7  -3   2        299.25        302.69        29.86 o                         
  -6  -3   2          4.52         12.73         5.14 o                         
  -5  -3   2        298.14        379.48        17.18 o                         
  -4  -3   2        787.79        763.41        14.51 o                         
  -3  -3   2          3.98          8.25         2.94 o                         
  -2  -3   2          3.07          8.79         3.41 o                         
  -1  -3   2        482.01        712.08        34.59 o                         
   0  -3   2        108.76        165.68        12.39 o                         
   1  -3   2        283.38        232.16         5.95 o                         
   2  -3   2        681.77        643.47        10.08 o                         
   3  -3   2        179.36        180.04         6.48 o                         
   4  -3   2        122.77        297.19        12.53 o                         
   5  -3   2        122.76        228.42         7.53 o                         
   6  -3   2        892.04        728.70        58.66 o                         
   7  -3   2         37.35         34.33         7.00 o                         
   8  -3   2         13.56         22.81        10.28 o                         
   9  -3   2        123.79         91.00        19.47 o                         
  -9  -2   2         52.63         17.35        11.82 o                         
  -8  -2   2        222.49        151.21        23.21 o                         
  -7  -2   2       1121.53       1033.10        51.71 o                         
  -6  -2   2          4.80         73.38         8.57 o                         
  -4  -2   2         75.18        107.26         5.83 o                         
  -3  -2   2        147.84        161.87         5.86 o                         
  -2  -2   2        306.11        295.84         8.67 o                         
  -1  -2   2      15533.31      17525.42       313.26 o                         
   0  -2   2       9459.76      11069.21        90.60 o                         
   1  -2   2         14.75          6.51         2.29 o                         
   2  -2   2        432.92        415.46         7.97 o                         
   3  -2   2        416.02        399.88        11.48 o                         
   4  -2   2          0.02          7.81         2.14 o                         
   5  -2   2         48.81         58.79         7.99 o                         
   6  -2   2        539.37        603.51        17.34 o                         
   7  -2   2       1015.91        945.09        22.20 o                         
   8  -2   2          0.47         13.16         7.43 o                         
   9  -2   2         67.59         75.24        14.69 o                         
  -9  -1   2         20.81          3.67        11.29 o                         
  -8  -1   2         25.03         20.44        23.79 o                         
  -7  -1   2         14.26         19.74         6.15 o                         
  -6  -1   2         76.52         94.04         9.03 o                         
  -5  -1   2        226.27        347.92        14.93 o                         
  -4  -1   2        663.41        667.26        20.56 o                         
  -3  -1   2        391.97        348.04        11.87 o                         
  -2  -1   2       7498.00       7256.79        36.75 o                         
  -1  -1   2       4605.15       4988.55        88.16 o                         
   0  -1   2       1353.80       1312.41        19.99 o                         
   1  -1   2       2817.39       2622.73        15.87 o                         
   2  -1   2      18349.70      17084.20        76.35 o                         
   3  -1   2       3123.66       2852.81        29.65 o                         
   4  -1   2          8.59         53.98         5.67 o                         
   5  -1   2        451.39        404.15        41.92 o                         
   6  -1   2       1941.09       1627.99       137.44 o                         
   7  -1   2        275.51        272.82        11.31 o                         
   8  -1   2         22.82         25.76        13.14 o                         
   9  -1   2         33.01         34.53        10.72 o                         
  -9   0   2          6.72          1.69        12.56 o                         
  -8   0   2        203.05        191.53        15.74 o                         
  -7   0   2         79.75         64.91         6.15 o                         
  -6   0   2         55.27         70.41         5.15 o                         
  -5   0   2        648.37        703.52        13.14 o                         
  -4   0   2       4101.63       3971.71        43.02 o                         
  -3   0   2        205.06        163.18         8.38 o                         
  -2   0   2        591.22        518.30        10.54 o                         
  -1   0   2        211.31        210.95         7.08 o                         
   1   0   2          1.11          1.24         2.53 o                         
   2   0   2      25916.78      23825.89       124.55 o                         
   3   0   2        388.67        337.62         9.95 o                         
   4   0   2        284.31        601.45        34.82 o                         
   5   0   2       1196.38       1173.39        22.55 o                         
   6   0   2       1444.86       1449.46        28.88 o                         
   7   0   2         88.69         85.26        10.06 o                         
   8   0   2         28.24         43.26        11.54 o                         
   9   0   2        453.15        409.32        40.72 o                         
  -9   1   2        267.96        240.00        30.88 o                         
  -8   1   2         23.00          9.63         6.32 o                         
  -7   1   2          0.01         98.71         8.94 o                         
  -6   1   2        315.15        284.07        10.07 o                         
  -5   1   2       1667.03       1657.31        18.10 o                         
  -4   1   2         13.18         22.53         3.09 o                         
  -3   1   2       1166.51       1029.11        17.00 o                         
  -2   1   2       1498.59       1396.09        18.45 o                         
  -1   1   2       8769.08       9037.82       226.55 o                         
   0   1   2        611.55        826.58        13.89 o                         
   1   1   2       1974.65       1891.50        18.52 o                         
   2   1   2      13701.00      13120.18        64.81 o                         
   3   1   2       1096.10       1028.93        28.57 o                         
   4   1   2       1821.57       1704.62       142.16 o                         
   6   1   2        911.53       1075.77        31.13 o                         
   7   1   2          2.20          0.62         4.15 o                         
   8   1   2        254.47        271.24        18.93 o                         
   9   1   2        606.37        715.87        52.61 o                         
  -9   2   2          1.89          0.55         6.48 o                         
  -8   2   2         43.71         24.50        10.96 o                         
  -7   2   2        331.54        321.31        16.83 o                         
  -6   2   2          6.34         11.16         2.66 o                         
  -5   2   2        292.19        403.48         8.76 o                         
  -4   2   2         11.99         16.58         3.30 o                         
  -3   2   2         57.19         76.50         3.10 o                         
  -2   2   2       1368.69       1341.32        11.32 o                         
  -1   2   2      15394.32      16657.52       102.33 o                         
   0   2   2      10747.51      11587.10        43.33 o                         
   1   2   2        376.58        316.83         7.65 o                         
   2   2   2        264.43        248.31         7.94 o                         
   3   2   2       4956.37       4781.31        40.14 o                         
   4   2   2        330.39        321.63        17.59 o                         
   5   2   2         63.79        186.20         8.66 o                         
   6   2   2         44.71        197.73        29.33 o                         
   7   2   2        425.55        378.01        33.31 o                         
   8   2   2        360.52        346.64        20.57 o                         
   9   2   2          3.52         66.67        18.99 o                         
  -9   3   2        119.06         78.78        16.99 o                         
  -8   3   2          5.87          6.81        10.39 o                         
  -7   3   2         56.78         47.59         5.55 o                         
  -6   3   2         15.02         18.76         3.07 o                         
  -5   3   2        930.55        909.42        15.57 o                         
  -4   3   2        180.21        267.33        17.07 o                         
  -3   3   2        369.66        341.50         7.70 o                         
  -2   3   2        232.98        205.38         5.82 o                         
  -1   3   2       2048.86       1861.32        93.36 o                         
   0   3   2        223.77        214.73         9.20 o                         
   1   3   2        318.13        294.75         7.27 o                         
   2   3   2       1755.32       1631.17        17.55 o                         
   3   3   2        313.37        279.14         7.69 o                         
   4   3   2         74.82         87.48         6.16 o                         
   5   3   2         85.82         76.75        13.49 o                         
   6   3   2        953.46        864.75        19.06 o                         
   7   3   2        146.43        154.10        23.76 o                         
   8   3   2         70.98         46.04        13.82 o                         
   9   3   2         14.17          5.54        14.74 o                         
  -8   4   2          0.62         24.50        11.82 o                         
  -7   4   2         14.28         23.29         5.02 o                         
  -6   4   2         47.63         58.85         5.16 o                         
  -5   4   2        243.98        298.28         9.85 o                         
  -4   4   2       2000.74       2057.49        21.80 o                         
  -3   4   2        277.42        271.82        20.43 o                         
  -2   4   2       1947.14       1893.42        18.68 o                         
  -1   4   2        595.58        608.25        16.66 o                         
   0   4   2       8383.23       8973.60        50.98 o                         
   1   4   2       4393.18       4181.25        34.79 o                         
   2   4   2        966.05        934.96        12.80 o                         
   3   4   2       1675.69       1630.83        23.57 o                         
   4   4   2       1296.30       1222.88        18.77 o                         
   5   4   2        577.31        572.10        18.78 o                         
   6   4   2          5.60         47.63         5.62 o                         
   7   4   2          9.94          4.30         4.20 o                         
   8   4   2        193.52        179.62        25.42 o                         
   9   4   2         37.44         64.26        18.85 o                         
  -8   5   2          2.34         -0.43         9.67 o                         
  -7   5   2          2.52         10.76         4.95 o                         
  -6   5   2        151.22        146.52         7.52 o                         
  -5   5   2        245.51        236.75         9.48 o                         
  -4   5   2         10.24         11.33         4.37 o                         
  -3   5   2       1069.31       1033.04        17.03 o                         
  -2   5   2       2369.24       2245.28        24.69 o                         
  -1   5   2        567.90       1092.21        53.23 o                         
   0   5   2        206.79        313.24        11.27 o                         
   1   5   2         47.05         41.66         4.74 o                         
   2   5   2        127.35        119.74         5.41 o                         
   3   5   2       1414.76       1337.63        18.26 o                         
   4   5   2        228.80        598.23        20.58 o                         
   5   5   2        461.66        442.25        18.80 o                         
   6   5   2         24.08         23.34         5.90 o                         
   7   5   2         38.44         40.14         7.31 o                         
   8   5   2         71.72         46.13        14.51 o                         
   9   5   2         18.62         44.77        19.01 o                         
  -8   6   2          0.44          1.22         9.39 o                         
  -7   6   2        272.06        244.95        18.15 o                         
  -6   6   2        250.78        321.02        16.85 o                         
  -5   6   2         19.97         28.28         5.38 o                         
  -4   6   2         24.59         29.00         5.39 o                         
  -3   6   2        692.96        618.11        16.77 o                         
  -2   6   2        368.19        381.15        11.33 o                         
  -1   6   2        464.05        534.72        13.43 o                         
   0   6   2          4.43         28.93         4.77 o                         
   1   6   2        630.30        591.81        13.82 o                         
   2   6   2        394.78        393.95        12.65 o                         
   3   6   2       1534.27       1520.15        24.19 o                         
   4   6   2         25.07         46.37        12.94 o                         
   5   6   2        186.05        181.12        10.33 o                         
   6   6   2        367.63        353.74        17.01 o                         
   7   6   2        113.53        111.35        11.37 o                         
   8   6   2         51.08         55.19        17.56 o                         
   9   6   2          2.26         30.79        17.20 o                         
  -8   7   2          6.10         61.57        20.06 o                         
  -7   7   2        246.16        208.77        18.01 o                         
  -6   7   2        174.11        186.53        12.07 o                         
  -5   7   2        273.79        287.43        14.51 o                         
  -4   7   2        274.09        291.30        22.70 o                         
  -3   7   2          0.66         11.83         6.40 o                         
  -2   7   2        187.57        188.15        12.80 o                         
  -1   7   2       1247.41       1283.23        31.51 o                         
   0   7   2         34.08         26.23         9.08 o                         
   1   7   2       1430.21       1362.83        42.89 o                         
   2   7   2        217.55        186.12        15.63 o                         
   3   7   2        217.50        197.47        12.65 o                         
   4   7   2          8.40         33.81        18.91 o                         
   5   7   2        135.39        146.66        14.91 o                         
   6   7   2         53.50         43.96        10.47 o                         
   7   7   2         32.85         37.61        12.10 o                         
   8   7   2         20.90         25.52        14.56 o                         
  -7   8   2          0.01         14.47         7.65 o                         
  -6   8   2        413.49        377.99        26.60 o                         
  -5   8   2         12.15         27.07         6.31 o                         
  -4   8   2          5.56         11.33         6.90 o                         
  -3   8   2        184.95        142.47        12.12 o                         
  -2   8   2        101.90         92.01        10.38 o                         
  -1   8   2         67.41         71.49         9.38 o                         
   0   8   2       1015.05       1072.24        30.10 o                         
   1   8   2          0.38          5.10         7.82 o                         
   2   8   2       1696.92       1667.34        49.44 o                         
   3   8   2        268.70        271.16        13.24 o                         
   4   8   2       1115.82       1012.02        24.93 o                         
   5   8   2         88.58        121.58        14.58 o                         
   6   8   2         17.56         17.58        13.57 o                         
   7   8   2         50.89         45.57        12.95 o                         
   8   8   2         42.23         93.88        20.92 o                         
  -7   9   2          8.54          5.53         7.65 o                         
  -6   9   2          0.93          7.17         6.22 o                         
  -5   9   2        148.59        159.09        12.31 o                         
  -4   9   2        203.28        235.99        16.95 o                         
  -3   9   2        245.37        256.84        17.24 o                         
  -2   9   2        449.62        481.05        22.44 o                         
  -1   9   2          2.46          6.21         6.32 o                         
   0   9   2        144.11        168.75        19.78 o                         
   1   9   2        440.07        440.97        28.43 o                         
   2   9   2        478.62        460.53        21.61 o                         
   3   9   2         60.00         54.90         7.27 o                         
   4   9   2        382.22        399.29        17.18 o                         
   5   9   2         74.22        104.81        13.59 o                         
   6   9   2        144.35        184.07        18.30 o                         
   7   9   2         21.89         51.66        18.54 o                         
   8   9   2         53.54         78.99        20.92 o                         
  -6  10   2          7.40         21.07         8.01 o                         
  -5  10   2        101.64        122.07        11.51 o                         
  -4  10   2        794.23        768.46        30.88 o                         
  -3  10   2       1904.75       1742.42        67.78 o                         
  -2  10   2          5.38         21.72         6.82 o                         
  -1  10   2          0.33         -0.67         8.44 o                         
   0  10   2         69.86         98.51        17.06 o                         
   1  10   2        456.30        454.45        31.57 o                         
   2  10   2          0.21         -3.77         7.24 o                         
   3  10   2       1567.86       1452.71        33.63 o                         
   4  10   2         16.39         41.46         6.83 o                         
   5  10   2         11.57         30.48        10.02 o                         
   6  10   2          7.47         36.47        10.71 o                         
   7  10   2        464.70        488.15        31.47 o                         
  -5  11   2          4.47          3.82         7.82 o                         
  -4  11   2          0.92         15.89         8.18 o                         
  -3  11   2         62.74         79.06        17.35 o                         
  -2  11   2        271.42        221.60        25.28 o                         
  -1  11   2          0.18         17.46        17.03 o                         
   0  11   2         12.09         13.56        10.63 o                         
   1  11   2          0.06         -9.03         9.27 o                         
   2  11   2          0.17         -2.53         8.82 o                         
   3  11   2        167.80        146.42        12.36 o                         
   4  11   2         35.45         38.22         7.17 o                         
   5  11   2         18.72         29.28        10.32 o                         
   6  11   2          0.60         25.82         9.79 o                         
   7  11   2          9.25         30.41        19.87 o                         
  -5  12   2          0.06         14.55         9.62 o                         
  -4  12   2         24.09         10.93         7.31 o                         
  -3  12   2          2.01         12.46        10.89 o                         
  -2  12   2         33.32         55.00        16.04 o                         
  -1  12   2          4.31         86.64        19.21 o                         
   0  12   2        223.60        312.29        29.64 o                         
   1  12   2         11.47         12.87        10.32 o                         
   2  12   2        109.72        122.69        19.73 o                         
   3  12   2         15.56         25.44         6.92 o                         
   4  12   2        118.73        136.44        12.72 o                         
   5  12   2         13.82         23.46        18.01 o                         
   6  12   2         24.66         36.31        11.74 o                         
  -4  13   2          8.81         20.22         9.16 o                         
  -3  13   2          0.37          9.28         8.76 o                         
  -2  13   2        247.52        266.81        30.31 o                         
  -1  13   2          1.76         79.21        20.04 o                         
   0  13   2        160.40        183.05        25.42 o                         
   1  13   2         23.83         42.56        14.13 o                         
   2  13   2        259.63        218.79        25.23 o                         
   3  13   2         94.84         61.04         9.93 o                         
   4  13   2         59.40         72.70        10.53 o                         
   5  13   2          5.42         26.03        10.48 o                         
  -2  14   2          5.91         13.11        11.27 o                         
  -1  14   2        201.57        204.11        27.95 o                         
   0  14   2         26.33         68.72        18.32 o                         
   1  14   2          8.98          5.60         9.63 o                         
   2  14   2         31.73         46.87        15.06 o                         
   3  14   2         38.97         42.31        11.35 o                         
   4  14   2         32.43         51.43        11.05 o                         
   0  15   2        171.86        165.11        25.76 o                         
   1  15   2         39.97         49.35        16.92 o                         
  -3 -14   3          5.78         26.18         9.00 o                         
  -2 -14   3         31.04         27.27         8.73 o                         
  -1 -14   3         13.03         21.31         6.75 o                         
   0 -14   3          1.86         -4.89         7.25 o                         
   1 -14   3        389.03        350.94        24.58 o                         
   2 -14   3        128.99        115.18        16.19 o                         
  -4 -13   3          0.70          1.62         7.06 o                         
  -3 -13   3        196.28        207.62        23.59 o                         
  -2 -13   3         46.30         42.82         7.20 o                         
  -1 -13   3        196.10        188.75        13.12 o                         
   0 -13   3         31.96         43.18         8.73 o                         
   1 -13   3        279.71        281.96        21.36 o                         
   2 -13   3          4.87         10.17         8.31 o                         
   3 -13   3         38.93         70.56        13.90 o                         
   4 -13   3         13.70         12.94         9.18 o                         
  -5 -12   3          0.56          4.72         6.13 o                         
  -4 -12   3         23.75         21.04        10.56 o                         
  -3 -12   3         73.23         55.81        13.77 o                         
  -2 -12   3        327.44        317.80        15.49 o                         
  -1 -12   3         10.68        143.57        11.21 o                         
   0 -12   3        613.78        619.70        21.49 o                         
   1 -12   3        494.34        435.41        30.23 o                         
   2 -12   3        345.83        346.17        23.55 o                         
   3 -12   3         15.15         30.36        10.24 o                         
   4 -12   3         48.88         92.99        14.16 o                         
   5 -12   3          3.27         41.06        12.67 o                         
  -6 -11   3         93.06        119.32        13.41 o                         
  -5 -11   3          1.93         23.06         7.76 o                         
  -4 -11   3        138.78        136.23        11.63 o                         
  -3 -11   3        173.48        154.15        11.00 o                         
  -2 -11   3        186.20        152.89        12.48 o                         
  -1 -11   3         75.18         76.70         7.95 o                         
   0 -11   3        152.46        198.07        12.15 o                         
   1 -11   3         12.81         11.79         5.63 o                         
   2 -11   3         50.13         71.89         7.59 o                         
   3 -11   3         68.06         78.85        12.81 o                         
   4 -11   3         28.93         76.55        13.11 o                         
   5 -11   3        184.35        183.54        19.27 o                         
   6 -11   3        158.44        182.32        19.29 o                         
  -7 -10   3         35.49         40.37         9.55 o                         
  -6 -10   3          9.59         10.45         5.88 o                         
  -5 -10   3         97.14        126.02        12.87 o                         
  -4 -10   3        208.17        193.00        19.41 o                         
  -3 -10   3        650.43        602.68        17.31 o                         
  -2 -10   3        702.08        725.10        23.72 o                         
  -1 -10   3        283.85        360.64        15.27 o                         
   0 -10   3        278.89        303.90        14.14 o                         
   1 -10   3          0.15          9.86         6.13 o                         
   2 -10   3        392.16        351.90        14.07 o                         
   3 -10   3          0.78          2.18         6.61 o                         
   4 -10   3        139.77        171.63        17.87 o                         
   5 -10   3         67.84         63.51         9.50 o                         
   6 -10   3         11.29         32.63         8.70 o                         
  -7  -9   3        140.78        143.45        13.49 o                         
  -6  -9   3        108.47         65.14         9.47 o                         
  -5  -9   3        280.49        346.76        13.86 o                         
  -4  -9   3        130.47         92.43         7.69 o                         
  -3  -9   3        177.87        184.67        10.17 o                         
  -2  -9   3          1.28         17.69         5.87 o                         
  -1  -9   3       1917.25       1950.63        47.84 o                         
   0  -9   3        432.30        836.65        63.19 o                         
   1  -9   3        697.31        664.99        21.95 o                         
   2  -9   3         15.68         22.60         6.98 o                         
   3  -9   3       1280.04       1223.68        38.73 o                         
   4  -9   3         80.96         87.77         9.72 o                         
   5  -9   3        140.15        149.83        12.94 o                         
   6  -9   3          4.61         18.83         8.02 o                         
   7  -9   3         14.21          6.62         6.42 o                         
  -8  -8   3         12.90          6.04         7.39 o                         
  -7  -8   3         65.82         60.47        11.93 o                         
  -6  -8   3        229.33        289.40        18.86 o                         
  -5  -8   3       1382.83       1325.79        26.87 o                         
  -4  -8   3          3.68          3.58         7.26 o                         
  -3  -8   3        400.18        392.68        16.87 o                         
  -2  -8   3        538.48        484.90        17.57 o                         
  -1  -8   3       1379.49       1517.34        36.86 o                         
   0  -8   3        113.44        122.09        10.82 o                         
   1  -8   3          0.10         11.05         5.22 o                         
   2  -8   3         64.90         46.22         5.79 o                         
   3  -8   3         24.35         26.44         8.08 o                         
   4  -8   3         33.05         66.90        10.94 o                         
   5  -8   3        141.45        152.76        12.37 o                         
   6  -8   3         11.03         21.36         6.97 o                         
   7  -8   3         28.80         40.00         8.62 o                         
  -8  -7   3         29.41         14.30         6.59 o                         
  -7  -7   3        230.75        205.46        28.57 o                         
  -6  -7   3        731.31        712.66        24.87 o                         
  -5  -7   3         16.03         24.41         3.94 o                         
  -4  -7   3        110.97         93.19         7.01 o                         
  -3  -7   3          0.98          1.52         3.58 o                         
  -2  -7   3       2347.47       2305.17        33.74 o                         
  -1  -7   3        191.41        278.55        16.70 o                         
   0  -7   3       1742.46       2339.79        74.55 o                         
   1  -7   3        411.80        408.82        13.50 o                         
   2  -7   3       1130.02       1192.13        19.43 o                         
   3  -7   3        173.20        159.10         9.87 o                         
   4  -7   3        360.10        347.11        10.44 o                         
   5  -7   3        243.49        229.87        11.41 o                         
   6  -7   3        181.66        174.84        12.82 o                         
   7  -7   3         58.23         64.55        10.46 o                         
   8  -7   3        143.51        140.71        16.99 o                         
  -8  -6   3        262.69        254.03        36.02 o                         
  -7  -6   3         56.37         52.31         9.50 o                         
  -6  -6   3         14.73         19.94         5.57 o                         
  -5  -6   3         33.43         58.75         5.02 o                         
  -4  -6   3         25.12         24.26         4.00 o                         
  -3  -6   3        354.26        352.64        14.44 o                         
  -2  -6   3        836.81        853.93        18.09 o                         
  -1  -6   3        519.23        585.19        24.71 o                         
   0  -6   3        857.49       1114.43        36.69 o                         
   1  -6   3        144.01        163.67         8.35 o                         
   2  -6   3       2083.85       1961.22        25.78 o                         
   3  -6   3        398.93        348.33        10.96 o                         
   4  -6   3         32.02        102.75         6.07 o                         
   5  -6   3         55.11         56.47         7.79 o                         
   6  -6   3        155.03        149.03        11.47 o                         
   7  -6   3        264.68        236.28        14.71 o                         
   8  -6   3          2.92          9.50         5.88 o                         
  -8  -5   3         46.26         27.00        12.49 o                         
  -7  -5   3         80.90         92.94        11.16 o                         
  -6  -5   3          2.96         58.72         9.26 o                         
  -5  -5   3        270.93        255.57        13.17 o                         
  -4  -5   3         51.98         33.69         5.61 o                         
  -3  -5   3       4107.04       3849.00        37.56 o                         
  -2  -5   3        167.43        174.19        15.24 o                         
  -1  -5   3        329.26        305.18        11.29 o                         
   0  -5   3       1731.30       1765.56        21.54 o                         
   1  -5   3         63.16         80.32         5.77 o                         
   2  -5   3          6.11          1.71         3.03 o                         
   3  -5   3       2999.47       2871.15        28.65 o                         
   4  -5   3        219.43        268.76         9.21 o                         
   5  -5   3         95.35        204.21        10.48 o                         
   6  -5   3         87.09        106.90        12.58 o                         
   7  -5   3         40.13         42.00         6.74 o                         
   8  -5   3          8.94         28.04         6.92 o                         
  -9  -4   3          9.96         30.36        16.39 o                         
  -8  -4   3         65.30         83.02        18.66 o                         
  -7  -4   3         49.80        111.18        22.66 o                         
  -6  -4   3         35.01         64.69         9.30 o                         
  -5  -4   3        397.87        533.27        21.86 o                         
  -4  -4   3        378.91        458.42        15.67 o                         
  -3  -4   3        674.66        737.62        16.18 o                         
  -2  -4   3        812.03        848.27        17.68 o                         
  -1  -4   3       2063.21       2003.69        19.71 o                         
   0  -4   3        806.01        787.04        12.34 o                         
   1  -4   3         59.60         75.73         4.47 o                         
   2  -4   3        315.86        266.58         7.71 o                         
   3  -4   3       2260.02       2246.08        22.27 o                         
   4  -4   3          5.74          9.94         2.47 o                         
   5  -4   3         73.42        112.58        12.09 o                         
   6  -4   3        128.81        130.38        12.25 o                         
   7  -4   3         80.14         70.15         7.74 o                         
   8  -4   3          4.28         12.32         5.62 o                         
   9  -4   3         23.38         36.89        17.66 o                         
  -9  -3   3          2.86         29.26        15.94 o                         
  -8  -3   3         44.22         50.49        16.56 o                         
  -7  -3   3        189.23        181.79        24.23 o                         
  -6  -3   3        106.94        167.23        20.09 o                         
  -5  -3   3        243.83        247.55        17.99 o                         
  -4  -3   3       1909.74       1788.73        24.62 o                         
  -3  -3   3          1.49          3.13         2.54 o                         
  -2  -3   3       1506.86       1428.19        17.55 o                         
  -1  -3   3         85.05        169.34         5.65 o                         
   0  -3   3       5877.29       6717.99        34.41 o                         
   1  -3   3       1527.98       1432.46        16.04 o                         
   2  -3   3        416.10        384.28        10.69 o                         
   3  -3   3         70.64         78.87         4.16 o                         
   4  -3   3       1207.70       1149.54        22.97 o                         
   5  -3   3        341.28        358.27        17.51 o                         
   6  -3   3        165.97        197.49        15.05 o                         
   7  -3   3        154.46        148.75        10.23 o                         
   8  -3   3          6.38         17.92         5.75 o                         
   9  -3   3         11.63         11.06        13.53 o                         
  -9  -2   3         43.34         59.00        17.97 o                         
  -8  -2   3        548.00        489.79        39.36 o                         
  -7  -2   3         53.96         47.78         7.18 o                         
  -6  -2   3         85.52         81.02        10.62 o                         
  -5  -2   3        193.57        211.48        10.74 o                         
  -4  -2   3         52.38         26.29         2.93 o                         
  -3  -2   3        355.70        358.80         9.03 o                         
  -2  -2   3      12791.58      12623.52        97.09 o                         
  -1  -2   3       3826.86       3776.87        20.79 o                         
   0  -2   3         78.04         96.28         4.89 o                         
   1  -2   3         37.32         36.92         3.02 o                         
   2  -2   3       4503.40       4146.35        25.95 o                         
   3  -2   3        265.97        301.11        12.84 o                         
   4  -2   3       2501.14       3054.65        61.23 o                         
   5  -2   3        380.56        541.26        20.69 o                         
   6  -2   3        870.84        854.34        27.68 o                         
   7  -2   3         28.05         43.82         8.62 o                         
   8  -2   3         53.33         55.48         9.94 o                         
   9  -2   3          3.08         62.85        13.00 o                         
  -9  -1   3          4.94         -3.19        10.53 o                         
  -8  -1   3         44.20         31.98        11.96 o                         
  -7  -1   3         89.44         65.92         5.90 o                         
  -6  -1   3         67.13        247.62        11.61 o                         
  -4  -1   3        110.88         97.44         4.16 o                         
  -3  -1   3         10.40          5.29         1.92 o                         
  -2  -1   3        598.20        598.69         8.11 o                         
  -1  -1   3       6150.82       6310.69        21.70 o                         
   0  -1   3       2162.87       2140.25        40.10 o                         
   1  -1   3       1718.70       1503.05        16.74 o                         
   2  -1   3        269.42        271.89        10.80 o                         
   3  -1   3         60.61         72.23         6.73 o                         
   4  -1   3       1490.29       1478.63        24.94 o                         
   5  -1   3        794.01        833.28        38.28 o                         
   6  -1   3        321.33        309.39        22.05 o                         
   7  -1   3       1024.63        946.27        30.84 o                         
   8  -1   3        291.28        296.22        16.98 o                         
   9  -1   3         65.09        106.25        21.80 o                         
  -9   0   3         82.64         94.48        20.73 o                         
  -8   0   3          0.00          1.04         5.75 o                         
  -7   0   3          1.07          2.76         4.97 o                         
  -6   0   3        736.64        705.40        13.84 o                         
  -5   0   3       2163.17       2004.98        33.47 o                         
  -4   0   3        283.84        288.04        17.75 o                         
  -3   0   3         36.52         57.40         4.22 o                         
  -2   0   3         69.41         79.28         4.46 o                         
  -1   0   3       1193.78       1346.17        17.19 o                         
   0   0   3        152.04        134.42         5.61 o                         
   1   0   3        192.37        209.52        10.77 o                         
   2   0   3       1020.27       1007.26        23.00 o                         
   3   0   3       3119.97       3108.26        58.01 o                         
   4   0   3         45.31        219.44        13.84 o                         
   5   0   3       4656.41       4264.10        54.19 o                         
   6   0   3       1076.91       1081.47        29.61 o                         
   7   0   3        447.65        368.71        21.05 o                         
   8   0   3        149.50        129.87        13.58 o                         
   9   0   3        327.41        317.94        35.58 o                         
  -9   1   3          6.27         -8.72        13.82 o                         
  -8   1   3         15.16         10.22         7.18 o                         
  -7   1   3        126.40         97.99        11.17 o                         
  -6   1   3         29.63         38.94         7.35 o                         
  -5   1   3         36.25         54.72        12.11 o                         
  -4   1   3          6.63          6.59         2.84 o                         
  -3   1   3         31.30         25.42         4.91 o                         
  -2   1   3       1039.35       1030.82        24.40 o                         
  -1   1   3       3152.25       3961.97        30.52 o                         
   0   1   3       4816.67       4769.57        27.27 o                         
   1   1   3       3557.54       3349.55        27.22 o                         
   2   1   3        390.89        374.05         8.37 o                         
   3   1   3          0.30          8.18         3.73 o                         
   4   1   3       1024.92        925.24        16.91 o                         
   6   1   3         68.70        112.19        21.28 o                         
   7   1   3        273.93        229.83        16.67 o                         
   8   1   3        180.30        218.06        17.25 o                         
   9   1   3        302.16        402.27        24.15 o                         
  -9   2   3         43.99         36.15        16.78 o                         
  -8   2   3        135.39         82.48        12.03 o                         
  -7   2   3        161.00        176.44        13.12 o                         
  -6   2   3        327.84        307.98        18.11 o                         
  -5   2   3        167.55        181.50        10.25 o                         
  -4   2   3         57.88         92.23         6.39 o                         
  -3   2   3         68.05         70.64         4.22 o                         
  -2   2   3       7596.94       7277.65        66.92 o                         
  -1   2   3        583.45       1164.14        19.04 o                         
   0   2   3        231.40        230.32        10.50 o                         
   1   2   3         61.95         57.59         3.91 o                         
   2   2   3       2584.45       2430.29        22.67 o                         
   3   2   3        729.25        684.87        20.11 o                         
   4   2   3        101.91        397.31        15.18 o                         
   5   2   3        237.17        368.67        24.43 o                         
   6   2   3        486.90        359.10        58.77 o                         
   7   2   3       2008.71       1032.69       512.12 o                         
   8   2   3         65.02         34.41         8.94 o                         
   9   2   3         25.88        100.16        13.07 o                         
  -8   3   3          7.93         42.30        14.46 o                         
  -7   3   3        804.75        782.49        60.73 o                         
  -6   3   3        149.56        161.83         8.01 o                         
  -5   3   3       1016.05       1054.08        22.00 o                         
  -4   3   3       2025.74       1947.65        25.07 o                         
  -3   3   3         72.63         86.38         3.76 o                         
  -2   3   3          0.12          3.00         1.87 o                         
  -1   3   3        671.54        703.18        12.11 o                         
   0   3   3      11225.11      10958.29        78.16 o                         
   1   3   3       2672.75       2613.53        25.57 o                         
   2   3   3         21.61         22.46         2.42 o                         
   3   3   3        214.03        210.74         7.12 o                         
   4   3   3       3343.49       3644.54        67.29 o                         
   5   3   3        687.57        753.35        14.04 o                         
   6   3   3        161.03        132.22        13.64 o                         
   7   3   3         24.74         15.40         4.58 o                         
   8   3   3          4.00         10.20        12.87 o                         
   9   3   3        512.06        496.38        27.46 o                         
  -8   4   3         24.36          9.22         9.72 o                         
  -7   4   3         24.50         40.97         6.15 o                         
  -6   4   3        218.07        210.50         9.20 o                         
  -5   4   3         88.90         96.32         6.68 o                         
  -4   4   3         21.36         18.96         2.69 o                         
  -3   4   3       1096.92       1088.63        20.98 o                         
  -2   4   3       2007.29       1951.46        19.49 o                         
  -1   4   3        732.20        988.15        14.45 o                         
   0   4   3          0.24         99.72         7.76 o                         
   1   4   3        244.09        253.79         7.87 o                         
   2   4   3       1385.42       1331.20        18.18 o                         
   3   4   3        491.97        423.65        10.76 o                         
   4   4   3        462.90        619.49        16.17 o                         
   5   4   3          0.73         78.47         7.13 o                         
   6   4   3        753.09        619.86        45.11 o                         
   7   4   3        248.58        207.86        17.61 o                         
   8   4   3          3.98         18.11        11.44 o                         
   9   4   3        222.96        168.32        27.78 o                         
  -8   5   3          2.15         25.66        13.20 o                         
  -7   5   3        133.72        136.39        10.23 o                         
  -6   5   3         43.04         42.85         4.65 o                         
  -5   5   3        221.70        211.39         9.11 o                         
  -4   5   3         15.95         16.07         3.06 o                         
  -3   5   3       3226.10       3096.71        29.84 o                         
  -2   5   3        128.25        148.48         6.22 o                         
  -1   5   3         47.94        114.52         9.03 o                         
   0   5   3        180.16        417.75        22.94 o                         
   1   5   3         78.15         51.50         5.04 o                         
   2   5   3        649.71        591.91        11.64 o                         
   3   5   3        726.38        707.69        16.85 o                         
   4   5   3         15.69         30.88         5.46 o                         
   5   5   3        210.98        248.73         9.70 o                         
   6   5   3        125.36        107.56        10.92 o                         
   7   5   3        279.49        257.22        16.38 o                         
   8   5   3         59.72         84.42        20.02 o                         
   9   5   3          1.45          6.58        11.06 o                         
  -8   6   3         41.36         49.04        16.92 o                         
  -7   6   3         25.92         56.93        10.34 o                         
  -6   6   3          4.86        183.15        14.27 o                         
  -5   6   3          3.05          6.20         3.69 o                         
  -4   6   3          0.11          3.49         3.70 o                         
  -3   6   3        250.25        239.09        10.77 o                         
  -2   6   3       1255.08       1193.00        23.20 o                         
  -1   6   3        195.53        294.82        12.32 o                         
   0   6   3       1795.14       1974.38        29.89 o                         
   1   6   3        236.34        252.45        13.34 o                         
   2   6   3       3787.29       3603.44        38.53 o                         
   3   6   3         79.05         94.60        11.53 o                         
   4   6   3        274.65        316.08        14.76 o                         
   5   6   3        457.21        477.27        15.57 o                         
   6   6   3        748.76        713.88        25.34 o                         
   7   6   3         53.32         54.08        16.00 o                         
   8   6   3          4.57         35.43        16.20 o                         
   9   6   3         10.61         36.74        18.73 o                         
  -7   7   3         84.43         93.94        17.63 o                         
  -6   7   3        278.61        299.49        15.63 o                         
  -5   7   3        434.26        651.74        34.56 o                         
  -4   7   3          3.33          7.62         4.40 o                         
  -3   7   3         74.02         57.35         6.57 o                         
  -2   7   3        356.94        326.03        13.74 o                         
  -1   7   3        241.41        286.76        15.43 o                         
   0   7   3       4750.47       4895.81        85.09 o                         
   1   7   3        183.02        146.26        15.96 o                         
   2   7   3        310.62        320.67        15.93 o                         
   3   7   3       1603.58       1599.83        27.44 o                         
   4   7   3        456.54        456.90        16.28 o                         
   5   7   3        145.31        140.32        14.26 o                         
   6   7   3         46.48         69.22        16.70 o                         
   7   7   3        164.74        164.27        24.78 o                         
   8   7   3        143.50        135.63        25.00 o                         
  -7   8   3        133.94        117.80        19.79 o                         
  -6   8   3         12.74         25.32         6.64 o                         
  -5   8   3        410.40        458.39        33.17 o                         
  -4   8   3        127.63        139.63        13.04 o                         
  -3   8   3        186.14        192.33        14.35 o                         
  -2   8   3         56.68         57.12         8.75 o                         
  -1   8   3       1554.94       1778.11        39.83 o                         
   0   8   3         75.46         97.03        10.42 o                         
   1   8   3        717.19        792.43        36.36 o                         
   2   8   3        169.38        160.79        13.11 o                         
   3   8   3          3.52          4.57         4.66 o                         
   4   8   3         43.19         98.31        21.89 o                         
   5   8   3         31.67         64.98        11.32 o                         
   6   8   3         24.38         25.48         8.98 o                         
   7   8   3          2.81          8.13        10.98 o                         
   8   8   3          0.08          5.58        11.49 o                         
  -7   9   3        132.01        132.11        16.16 o                         
  -6   9   3         21.32         20.57         9.70 o                         
  -5   9   3          1.39         42.47         7.51 o                         
  -4   9   3       1271.43       1238.58        37.32 o                         
  -3   9   3        273.96        276.18        17.75 o                         
  -2   9   3       1293.40       1325.02        37.26 o                         
  -1   9   3        749.88       1041.98        33.07 o                         
   0   9   3       3608.50       3424.02        58.29 o                         
   1   9   3          7.23         13.75         8.36 o                         
   2   9   3         22.62         42.31         8.34 o                         
   3   9   3       1042.24       1016.29        26.93 o                         
   4   9   3        216.87        229.60        13.35 o                         
   5   9   3        207.94        231.52        18.96 o                         
   6   9   3          9.22         16.81         8.46 o                         
   7   9   3        155.59        178.47        28.45 o                         
   8   9   3         27.18         64.43        19.85 o                         
  -6  10   3         82.44         91.30        14.75 o                         
  -5  10   3         45.12         43.15         8.61 o                         
  -4  10   3          3.21         14.00        11.04 o                         
  -3  10   3        167.34        169.18        15.34 o                         
  -2  10   3         79.25         81.00        13.98 o                         
  -1  10   3        454.33        439.01        22.79 o                         
   0  10   3        397.46        410.68        30.88 o                         
   1  10   3        696.21        693.16        38.08 o                         
   2  10   3        206.53        211.47        15.72 o                         
   3  10   3         65.91         84.80         9.40 o                         
   4  10   3          8.98         20.54         6.48 o                         
   5  10   3         31.42         63.76        12.93 o                         
   6  10   3        293.61        298.22        23.58 o                         
   7  10   3         68.05         96.65        16.01 o                         
  -5  11   3          6.81          3.68        10.01 o                         
  -4  11   3        181.61        201.76        17.70 o                         
  -3  11   3         31.38         39.27        11.37 o                         
  -2  11   3         61.48         55.63        10.23 o                         
  -1  11   3         19.29         42.82        13.65 o                         
   0  11   3        396.85        387.81        32.10 o                         
   1  11   3        683.28        604.79        38.13 o                         
   2  11   3        595.77        528.54        35.10 o                         
   3  11   3          1.84         -5.29         5.29 o                         
   4  11   3        198.17        234.17        15.17 o                         
   5  11   3          0.53          8.08         8.66 o                         
   6  11   3        186.33        175.90        20.10 o                         
   7  11   3          1.15         11.55         9.88 o                         
  -5  12   3         24.87         28.95        10.29 o                         
  -4  12   3         37.53         39.08        15.11 o                         
  -3  12   3          0.44         36.89        14.94 o                         
  -2  12   3         34.69         47.49        15.66 o                         
  -1  12   3        747.83        719.73        45.54 o                         
   0  12   3          1.95        104.37        19.61 o                         
   1  12   3         67.27         78.61        15.99 o                         
   2  12   3        460.45        380.80        31.81 o                         
   3  12   3        796.85        704.34        26.24 o                         
   4  12   3        169.43        169.33        13.46 o                         
   5  12   3         62.70         89.85        15.30 o                         
   6  12   3        326.04        355.29        27.55 o                         
  -4  13   3        126.07        139.89        18.13 o                         
  -3  13   3         21.53         54.26        17.42 o                         
  -2  13   3         51.72         34.36        13.15 o                         
  -1  13   3         19.69         34.98        14.32 o                         
   0  13   3         61.93         79.66        17.51 o                         
   1  13   3          1.99         22.04        13.18 o                         
   2  13   3         32.70         22.37        10.63 o                         
   3  13   3        209.15        206.79        18.37 o                         
   4  13   3        271.38        265.52        17.33 o                         
   5  13   3        123.24        115.13        23.70 o                         
  -2  14   3         69.62         48.71        15.63 o                         
  -1  14   3         70.13         88.28        21.11 o                         
   0  14   3         15.82         33.17        13.87 o                         
   1  14   3        290.21        254.10        29.64 o                         
   2  14   3        186.89        170.25        24.61 o                         
   3  14   3        234.54        235.28        21.23 o                         
   4  14   3         16.18          9.71         8.46 o                         
   1  15   3         32.93         49.97        17.80 o                         
  -3 -14   4         51.33         58.57        10.95 o                         
  -2 -14   4         13.16         33.69         9.68 o                         
  -1 -14   4         10.54         21.76         6.65 o                         
   0 -14   4        804.08        813.05        35.29 o                         
   1 -14   4        246.07        248.26        21.22 o                         
   2 -14   4         36.09         41.14        12.73 o                         
  -4 -13   4         68.53         79.87        11.36 o                         
  -3 -13   4         53.54         50.17        10.56 o                         
  -2 -13   4        107.12         89.74        13.12 o                         
  -1 -13   4        136.52        110.32        10.26 o                         
   0 -13   4         49.36         62.36         9.06 o                         
   1 -13   4          1.12         12.55         7.65 o                         
   2 -13   4        311.67        292.29        22.77 o                         
   3 -13   4         12.98         18.05        10.16 o                         
   4 -13   4          8.59         39.59        12.50 o                         
  -5 -12   4         30.44         58.62        10.74 o                         
  -4 -12   4        221.95        208.61        15.02 o                         
  -3 -12   4         46.09         28.74         8.36 o                         
  -2 -12   4         47.85         54.32         9.33 o                         
  -1 -12   4        113.77        140.59        11.87 o                         
   0 -12   4        374.54        371.12        17.27 o                         
   1 -12   4        167.04        136.02        10.91 o                         
   2 -12   4          4.62         18.24        16.41 o                         
   3 -12   4        311.28        304.51        23.33 o                         
   4 -12   4        243.14        191.92        19.85 o                         
   5 -12   4        164.12        165.27        19.21 o                         
  -6 -11   4          5.44         17.92         7.09 o                         
  -5 -11   4        296.04        291.75        18.96 o                         
  -4 -11   4          9.02         14.69         4.95 o                         
  -3 -11   4        175.14        171.97        19.85 o                         
  -2 -11   4       1189.37       1165.63        27.37 o                         
  -1 -11   4       2115.02       2314.76        42.46 o                         
   0 -11   4         90.96         89.67         8.66 o                         
   1 -11   4         14.87         24.28         6.40 o                         
   2 -11   4        187.74        156.22        10.74 o                         
   3 -11   4        326.01        347.60        23.24 o                         
   4 -11   4         41.09         23.21        13.69 o                         
   5 -11   4        124.12        153.87        18.38 o                         
   6 -11   4          0.07          3.63         7.99 o                         
  -6 -10   4        135.71        146.26        13.76 o                         
  -5 -10   4          0.92         24.16         7.72 o                         
  -4 -10   4          6.00          1.62         5.56 o                         
  -3 -10   4        231.40        194.45        10.77 o                         
  -2 -10   4         63.84         64.87         6.94 o                         
  -1 -10   4         59.10         92.77         9.95 o                         
   0 -10   4          5.11         18.69         6.60 o                         
   1 -10   4        323.67        298.79        16.28 o                         
   2 -10   4         93.44         95.28         9.75 o                         
   3 -10   4         95.36        104.51        17.90 o                         
   4 -10   4         38.68         52.05         9.11 o                         
   5 -10   4         79.06        213.29        16.45 o                         
   6 -10   4        172.07        172.75        15.14 o                         
  -7  -9   4         30.54         59.04        10.05 o                         
  -6  -9   4          1.93         83.17        10.62 o                         
  -5  -9   4        165.96        155.35        13.00 o                         
  -4  -9   4         21.64         27.72         5.60 o                         
  -3  -9   4        627.91        509.00        34.55 o                         
  -2  -9   4         27.54         17.79        12.52 o                         
  -1  -9   4        176.74        175.15        12.34 o                         
   0  -9   4          4.15         13.66         9.53 o                         
   1  -9   4         24.17         34.32         9.10 o                         
   2  -9   4        546.91        493.52        18.03 o                         
   3  -9   4        200.86        189.99        15.84 o                         
   4  -9   4         37.22         55.47        10.34 o                         
   5  -9   4          7.40         52.49         9.29 o                         
   6  -9   4        153.75        141.38        13.55 o                         
   7  -9   4         18.23         23.26         7.76 o                         
  -7  -8   4         68.13         90.03        10.96 o                         
  -6  -8   4        182.37        189.78        14.17 o                         
  -5  -8   4        128.65        162.58         9.25 o                         
  -4  -8   4        191.81        173.47         9.94 o                         
  -3  -8   4        435.54        397.55        21.45 o                         
  -2  -8   4        264.15        281.55        16.04 o                         
  -1  -8   4        647.54        633.98        23.23 o                         
   0  -8   4       1175.99       1196.63        29.30 o                         
   1  -8   4        258.90        240.67        11.70 o                         
   2  -8   4        142.72        130.00         9.15 o                         
   3  -8   4        216.41        228.59        16.70 o                         
   4  -8   4        431.56        568.51        27.03 o                         
   5  -8   4        143.92        151.29        15.27 o                         
   6  -8   4        107.28         82.64        10.30 o                         
   7  -8   4          5.69         17.75         6.48 o                         
  -8  -7   4         38.55         32.97        11.64 o                         
  -7  -7   4          1.12         26.64         9.36 o                         
  -6  -7   4          0.39          2.95         7.08 o                         
  -5  -7   4         90.51         84.36         9.33 o                         
  -4  -7   4          0.47          6.08         6.28 o                         
  -3  -7   4        306.63        271.83        13.78 o                         
  -2  -7   4        383.06        370.88        13.77 o                         
  -1  -7   4       1358.80       1486.53        29.98 o                         
   0  -7   4        518.05        533.42        20.27 o                         
   1  -7   4        475.61        542.81        19.79 o                         
   2  -7   4        110.15        109.64         8.07 o                         
   3  -7   4        119.17        124.14         7.22 o                         
   4  -7   4        103.93        158.28         7.66 o                         
   5  -7   4        381.65        316.23        25.85 o                         
   6  -7   4          6.31          3.61        11.78 o                         
   7  -7   4         46.25         61.84         9.30 o                         
   8  -7   4         30.05         42.95         7.74 o                         
  -8  -6   4          2.79         16.23        14.58 o                         
  -7  -6   4         44.39         58.85        10.29 o                         
  -6  -6   4        279.09        253.22        14.40 o                         
  -5  -6   4        207.65        250.69         9.73 o                         
  -4  -6   4        872.19        873.06        23.81 o                         
  -3  -6   4       1827.92       1716.41        31.32 o                         
  -2  -6   4         31.14         28.90         4.12 o                         
  -1  -6   4       1225.28       1366.13        22.86 o                         
   0  -6   4       1600.23       1610.84        22.85 o                         
   1  -6   4        904.83        814.10        18.65 o                         
   2  -6   4       1137.81       1177.04        16.59 o                         
   3  -6   4        436.82        399.62        12.44 o                         
   4  -6   4         70.65        132.86         6.89 o                         
   5  -6   4        285.19        249.65        13.28 o                         
   6  -6   4        110.89         98.22        12.44 o                         
   7  -6   4         35.38         32.96         7.12 o                         
   8  -6   4          1.40         22.41         6.84 o                         
  -8  -5   4         14.90         39.55        15.92 o                         
  -7  -5   4         28.41         49.29        22.45 o                         
  -6  -5   4         43.18         66.43        15.35 o                         
  -5  -5   4        425.82        375.24        32.79 o                         
  -4  -5   4        442.55        434.65        13.64 o                         
  -3  -5   4        236.01        205.80         8.08 o                         
  -2  -5   4         35.01         43.07         5.66 o                         
  -1  -5   4       2325.60       3151.34        36.42 o                         
   0  -5   4        555.61        615.81        13.29 o                         
   1  -5   4         22.03         18.97         3.11 o                         
   2  -5   4       3056.40       2899.29        30.81 o                         
   3  -5   4         72.44         89.74         6.02 o                         
   4  -5   4        203.19        195.48         7.45 o                         
   5  -5   4         63.13         69.85         7.16 o                         
   6  -5   4        714.60        660.65        28.02 o                         
   7  -5   4         33.84         30.16         8.82 o                         
   8  -5   4          0.44          9.18         6.03 o                         
  -8  -4   4          1.77          7.10        10.89 o                         
  -7  -4   4          4.23         25.73        13.44 o                         
  -6  -4   4        486.98        470.33        21.89 o                         
  -5  -4   4          0.33          6.49         6.05 o                         
  -4  -4   4        120.75        130.91         7.27 o                         
  -3  -4   4        528.75        552.31        11.89 o                         
  -2  -4   4        484.39        481.74        13.11 o                         
   0  -4   4         72.26        161.06         9.68 o                         
   1  -4   4        101.11         88.84         5.02 o                         
   2  -4   4        776.86        778.50        17.02 o                         
   3  -4   4         67.32         73.59         5.39 o                         
   4  -4   4        473.57        384.34        26.07 o                         
   5  -4   4        118.18        151.84        12.05 o                         
   6  -4   4        178.80        181.48        14.98 o                         
   7  -4   4        128.51        111.51        13.12 o                         
   8  -4   4        186.28        153.26        11.77 o                         
   9  -4   4         12.34         27.26        15.51 o                         
  -9  -3   4        182.62        171.33        25.83 o                         
  -8  -3   4         22.83         28.19        14.06 o                         
  -7  -3   4        239.23        294.78        29.26 o                         
  -6  -3   4         35.26        114.66        17.20 o                         
  -5  -3   4       4232.97       4059.18        56.93 o                         
  -4  -3   4        268.45        288.57        11.79 o                         
  -3  -3   4          0.23          5.63         2.55 o                         
  -2  -3   4         15.01         36.96         6.58 o                         
  -1  -3   4       9368.77      10080.13        82.22 o                         
   0  -3   4        519.84        521.06        10.24 o                         
   1  -3   4        157.91        137.53         5.03 o                         
   2  -3   4        345.02        344.36         8.98 o                         
   3  -3   4        373.14        297.49         6.56 o                         
   5  -3   4        583.53        739.05        25.90 o                         
   6  -3   4         48.80         54.35         9.23 o                         
   7  -3   4          7.74         14.89         7.25 o                         
   8  -3   4        188.28        143.33        10.94 o                         
   9  -3   4        326.07        325.14        34.10 o                         
  -9  -2   4          4.47         20.49        11.63 o                         
  -8  -2   4         26.26         41.53        14.18 o                         
  -7  -2   4          5.55         17.30        11.58 o                         
  -6  -2   4         21.58         24.22         5.13 o                         
  -5  -2   4         26.37        120.32        13.26 o                         
  -4  -2   4        957.23       1000.05        14.15 o                         
  -3  -2   4        119.18        134.58         5.24 o                         
  -2  -2   4       2615.93       2670.18        19.54 o                         
  -1  -2   4         14.97         18.28         2.05 o                         
   0  -2   4        312.68        306.72         7.53 o                         
   1  -2   4       7111.13       6902.63        31.88 o                         
   2  -2   4        657.69        623.74        11.14 o                         
   3  -2   4        476.26        481.22        18.09 o                         
   4  -2   4        151.39        233.17        13.16 o                         
   5  -2   4       1857.61       1783.91        38.22 o                         
   6  -2   4         81.18         97.57        10.80 o                         
   7  -2   4          8.61         16.57         6.62 o                         
   8  -2   4        183.25        178.24        11.62 o                         
   9  -2   4        112.91        107.76        14.23 o                         
  -9  -1   4         16.73         13.49        11.10 o                         
  -8  -1   4          9.23         11.32        13.15 o                         
  -7  -1   4          0.29          1.97         4.78 o                         
  -6  -1   4        333.87        354.22        10.59 o                         
  -5  -1   4        590.03        560.14        11.30 o                         
  -4  -1   4       1153.52       1217.92        13.45 o                         
  -3  -1   4        891.34        934.46        21.37 o                         
  -2  -1   4        738.75        725.60        10.04 o                         
  -1  -1   4       1275.58       1443.24        10.18 o                         
   0  -1   4       3376.73       3164.70        26.14 o                         
   1  -1   4        271.91        247.91         5.83 o                         
   2  -1   4       6419.48       6386.28        37.66 o                         
   3  -1   4       2730.19       2639.58        38.95 o                         
   4  -1   4        167.43        215.10        12.45 o                         
   5  -1   4        258.36        625.57        23.48 o                         
   6  -1   4        175.34        165.80        13.77 o                         
   7  -1   4       1918.16       1697.43        41.85 o                         
   8  -1   4         21.28         15.87        35.35 o                         
   9  -1   4         27.07        147.97        15.64 o                         
  -9   0   4          3.95          8.27        10.22 o                         
  -8   0   4         87.46         78.13        16.49 o                         
  -7   0   4         16.62         10.97         8.14 o                         
  -6   0   4        351.73        422.88        18.80 o                         
  -5   0   4        325.50        417.59        10.83 o                         
  -4   0   4          0.63          3.99         2.97 o                         
  -3   0   4         13.46         13.60         2.28 o                         
  -2   0   4       4176.70       3855.55        64.38 o                         
  -1   0   4          8.17         14.59         2.12 o                         
   0   0   4       4502.49       4455.84       201.33 o                         
   1   0   4          8.66          9.13         3.04 o                         
   2   0   4       2537.25       2366.30        26.07 o                         
   3   0   4        696.07        617.35        40.93 o                         
   4   0   4        235.87        487.90        25.88 o                         
   5   0   4         66.98        143.21        15.99 o                         
   6   0   4       1036.42       1103.42        43.13 o                         
   7   0   4        451.51        398.28        22.09 o                         
   8   0   4        247.05        330.71        21.62 o                         
   9   0   4        322.50        321.39        22.74 o                         
  -9   1   4         36.01         64.36        19.16 o                         
  -8   1   4         29.31          9.04         6.23 o                         
  -7   1   4          7.09         10.41         5.66 o                         
  -6   1   4          2.63         16.11         8.08 o                         
  -5   1   4        909.77        914.89        34.34 o                         
  -4   1   4          5.42         13.41         4.58 o                         
  -3   1   4        228.53        296.00        11.34 o                         
  -2   1   4        376.60        349.44        16.70 o                         
  -1   1   4       1424.88       1604.82        34.31 o                         
   0   1   4       1763.94       1847.00        96.88 o                         
   2   1   4       6248.01       5957.20        36.75 o                         
   3   1   4        476.01        507.64        12.68 o                         
   4   1   4       1474.53       1546.03        21.47 o                         
   5   1   4        409.22        381.68        12.65 o                         
   6   1   4        711.75        633.26        87.04 o                         
   7   1   4        199.10        185.56        17.70 o                         
   8   1   4        821.22        894.57        34.99 o                         
   9   1   4          0.03          0.12         7.84 o                         
  -8   2   4         52.95         48.21        13.03 o                         
  -7   2   4        176.48        198.20        20.71 o                         
  -6   2   4        215.92        213.64        14.01 o                         
  -4   2   4        354.35        333.97        13.36 o                         
  -3   2   4         26.20         18.24         3.42 o                         
  -2   2   4          2.31         26.42         8.10 o                         
  -1   2   4         46.63         51.59         4.35 o                         
   0   2   4          0.02          8.95         2.44 o                         
   1   2   4       1850.65       1868.88        19.86 o                         
   2   2   4         47.70         40.45         4.39 o                         
   3   2   4       3011.43       3048.26        30.85 o                         
   4   2   4        315.72        315.91        11.59 o                         
   5   2   4       1859.68       1935.69        35.89 o                         
   6   2   4          6.05          4.84         3.36 o                         
   7   2   4        793.03        784.02        30.71 o                         
   8   2   4        458.79        497.33        26.12 o                         
   9   2   4         33.29         96.52        13.13 o                         
  -8   3   4          8.75         11.18        11.22 o                         
  -7   3   4         70.77         52.98         6.88 o                         
  -6   3   4          1.75        104.65         8.12 o                         
  -5   3   4          8.65          5.47         4.21 o                         
  -4   3   4         16.07         26.22         3.52 o                         
  -3   3   4        367.78        367.71         9.06 o                         
  -2   3   4       2254.93       2186.16        21.22 o                         
  -1   3   4       7803.23       9087.21        47.17 o                         
   0   3   4         97.98        135.49         6.81 o                         
   1   3   4        870.04        818.92        14.73 o                         
   2   3   4       1469.22       1405.46        22.36 o                         
   3   3   4       2578.78       2358.32        49.85 o                         
   4   3   4        436.76        433.58        19.47 o                         
   5   3   4        170.77        451.53        46.30 o                         
   6   3   4        140.58        113.69         5.32 o                         
   7   3   4         82.23         43.51        17.36 o                         
   8   3   4        113.21         72.75        17.35 o                         
   9   3   4        548.31        539.42        28.87 o                         
  -8   4   4         24.09         40.60        13.84 o                         
  -7   4   4        155.11        113.54        11.56 o                         
  -6   4   4          2.07         15.26         3.77 o                         
  -5   4   4        245.20        318.56        11.73 o                         
  -4   4   4        688.24        612.90        11.02 o                         
  -3   4   4        168.19        150.17         5.21 o                         
  -2   4   4         39.36         38.00         3.01 o                         
  -1   4   4       8460.56       8990.75        77.20 o                         
   0   4   4       1747.48       1545.37        30.95 o                         
   1   4   4        353.64        292.07        11.89 o                         
   2   4   4        227.87        226.24         7.16 o                         
   3   4   4          6.88          5.58         2.70 o                         
   4   4   4       1237.33       1209.43        23.56 o                         
   5   4   4        955.55        958.96        18.22 o                         
   6   4   4        249.28        227.83        12.26 o                         
   7   4   4          3.11          2.18         3.53 o                         
   8   4   4         47.90         53.52        17.06 o                         
   9   4   4         37.84         71.72        20.83 o                         
  -8   5   4        181.66        132.18        22.23 o                         
  -7   5   4         58.36         37.50        12.68 o                         
  -6   5   4         15.70         79.68         7.86 o                         
  -5   5   4        720.86        619.40        34.98 o                         
  -4   5   4        375.29        337.23        16.56 o                         
  -3   5   4        421.49        428.88        12.90 o                         
  -2   5   4        374.40        349.49        16.72 o                         
  -1   5   4       3643.44       4080.96        30.61 o                         
   0   5   4        275.66        387.97        14.37 o                         
   1   5   4        615.42        559.71        12.87 o                         
   2   5   4        157.98        145.38         7.11 o                         
   3   5   4        645.68        636.52        16.21 o                         
   4   5   4         29.68        138.99         8.36 o                         
   5   5   4        435.75        427.46        16.24 o                         
   6   5   4        304.68        298.10        13.05 o                         
   7   5   4        330.48        313.15        32.30 o                         
   8   5   4         30.94         56.23        17.94 o                         
   9   5   4         34.00        131.75        27.14 o                         
  -8   6   4          0.19          7.29        11.87 o                         
  -7   6   4        174.95        186.48        15.58 o                         
  -6   6   4          4.00         14.43         5.48 o                         
  -5   6   4          9.48         20.08         4.29 o                         
  -4   6   4        174.25        176.20         9.43 o                         
  -3   6   4       3011.65       2801.79        35.88 o                         
  -2   6   4        100.88         76.17        10.81 o                         
  -1   6   4        553.85        791.76        14.37 o                         
   0   6   4         28.89        181.71        63.98 o                         
   1   6   4        142.52        118.34         9.66 o                         
   2   6   4        508.18        547.16        15.76 o                         
   3   6   4        211.58        163.70        11.17 o                         
   4   6   4         49.98         95.92         7.85 o                         
   5   6   4         20.52         28.65         5.56 o                         
   6   6   4        134.26        133.98        18.96 o                         
   7   6   4        131.74        156.41        24.28 o                         
   8   6   4          3.11         37.89        17.73 o                         
   9   6   4          3.06         14.15        14.27 o                         
  -7   7   4         22.62         24.68         7.97 o                         
  -6   7   4          5.00         58.35        12.69 o                         
  -5   7   4        465.64        455.15        36.59 o                         
  -4   7   4       1589.34       1424.15        34.34 o                         
  -3   7   4        307.74        308.69        13.37 o                         
  -2   7   4         38.55         40.20         7.10 o                         
  -1   7   4        883.18       1107.85        30.20 o                         
   0   7   4         44.02        113.21        15.49 o                         
   1   7   4        171.85        203.35        13.40 o                         
   2   7   4        441.61        395.03        17.82 o                         
   3   7   4        726.35        624.90        25.43 o                         
   4   7   4        285.07        294.44        13.65 o                         
   5   7   4         96.49        142.38        10.36 o                         
   6   7   4         60.82         68.01        16.66 o                         
   7   7   4        145.31        132.18        22.28 o                         
   8   7   4          0.10        -14.80        14.80 o                         
  -7   8   4         18.04          9.41         7.50 o                         
  -6   8   4        345.65        352.22        17.87 o                         
  -5   8   4          0.32         44.18        10.21 o                         
  -4   8   4       1920.84       1819.12        43.51 o                         
  -3   8   4        170.52        171.34        14.03 o                         
  -2   8   4        359.04        345.74        20.52 o                         
  -1   8   4        331.95        451.67        20.92 o                         
   0   8   4       1531.10       1639.87        38.64 o                         
   1   8   4        506.41        464.32        28.45 o                         
   2   8   4       1086.22       1060.44        25.54 o                         
   3   8   4         16.84         29.21         6.13 o                         
   4   8   4        352.25        351.78        21.30 o                         
   5   8   4         64.42         89.43        13.12 o                         
   6   8   4         44.44         38.12         9.95 o                         
   7   8   4          0.72         12.01        14.37 o                         
   8   8   4         84.00         83.97        21.02 o                         
  -6   9   4         42.06         68.13         9.62 o                         
  -5   9   4        101.82        106.17        19.11 o                         
  -4   9   4          4.08          2.15         6.45 o                         
  -3   9   4        108.68        119.27        12.78 o                         
  -2   9   4         21.42         29.35         8.59 o                         
  -1   9   4          1.46         32.10         7.04 o                         
   0   9   4          0.31         -4.46        12.63 o                         
   1   9   4        574.18        566.79        25.72 o                         
   2   9   4        645.14        640.46        21.44 o                         
   3   9   4         10.50         22.56         6.29 o                         
   4   9   4        642.22        740.66        31.84 o                         
   5   9   4         70.51         89.12        13.03 o                         
   6   9   4        182.59        168.27        17.71 o                         
   7   9   4         79.72         92.24        21.06 o                         
   8   9   4         17.80         59.74        19.56 o                         
  -6  10   4          1.35          7.98         7.65 o                         
  -5  10   4          0.92         46.05        10.54 o                         
  -4  10   4          0.72          0.47         6.77 o                         
  -3  10   4        110.33        125.43        29.24 o                         
  -2  10   4        703.91        624.74        27.72 o                         
  -1  10   4        109.50        129.36        13.11 o                         
   0  10   4         31.69         41.58        11.83 o                         
   1  10   4        438.73        416.38        30.91 o                         
   2  10   4         61.79         74.65        10.30 o                         
   3  10   4         52.47         56.19         8.24 o                         
   4  10   4        141.77        180.52        24.78 o                         
   5  10   4        446.26        456.57        27.47 o                         
   6  10   4        563.48        529.31        30.98 o                         
   7  10   4        200.98        210.14        30.07 o                         
  -5  11   4        315.08        317.01        32.10 o                         
  -4  11   4          2.94          3.94         9.05 o                         
  -3  11   4          2.23         18.64        11.43 o                         
  -2  11   4         62.45         85.92        12.23 o                         
  -1  11   4       1230.99       1583.07        45.50 o                         
   0  11   4         36.74         37.77        12.34 o                         
   1  11   4        313.07        303.76        27.95 o                         
   2  11   4         31.54         41.30         9.47 o                         
   3  11   4          1.10         10.32         6.34 o                         
   4  11   4        117.52        103.59        18.44 o                         
   5  11   4       1353.33       1306.95        47.92 o                         
   6  11   4         78.62        102.65        16.16 o                         
   7  11   4         21.13         33.34        12.07 o                         
  -4  12   4         65.46         54.49        14.33 o                         
  -3  12   4         28.60         28.87         9.51 o                         
  -2  12   4          3.88         23.20         8.98 o                         
  -1  12   4         41.07         53.09        15.49 o                         
   0  12   4        304.51        325.71        31.07 o                         
   1  12   4        131.97        118.31        20.11 o                         
   2  12   4          3.02          1.30         6.57 o                         
   3  12   4         25.14         23.56        10.25 o                         
   4  12   4         11.96         17.50         9.69 o                         
   5  12   4        306.55        313.43        25.56 o                         
   6  12   4        155.41        165.27        19.55 o                         
  -3  13   4         21.98         44.80        17.44 o                         
  -2  13   4        323.53        287.49        33.07 o                         
  -1  13   4          1.65         21.30        13.80 o                         
   0  13   4         48.52         69.46        17.32 o                         
   1  13   4         25.12         37.65        14.54 o                         
   2  13   4        511.22        466.77        27.24 o                         
   3  13   4         37.20         71.06        12.80 o                         
   4  13   4         16.09         57.54         9.27 o                         
   5  13   4         82.91         85.55        15.75 o                         
  -2  14   4         57.44         54.69        16.35 o                         
  -1  14   4         12.49          8.41        10.27 o                         
   0  14   4          4.52         92.67        22.57 o                         
   1  14   4        387.24        310.10        32.57 o                         
   2  14   4        252.30        202.98        19.83 o                         
   3  14   4        134.02        123.43        26.02 o                         
   4  14   4         17.57          9.05        21.40 o                         
  -2 -14   5        239.86        210.76        18.69 o                         
  -1 -14   5        253.45        263.48        20.64 o                         
   0 -14   5         79.96         74.76        13.34 o                         
   1 -14   5         11.66          3.45        12.62 o                         
   2 -14   5         52.20         56.20        11.89 o                         
  -4 -13   5          0.01          8.22         6.95 o                         
  -3 -13   5        227.33        196.20        15.23 o                         
  -2 -13   5         92.00         86.31        13.05 o                         
  -1 -13   5          2.50          4.50         5.23 o                         
   0 -13   5         80.50         74.81         9.38 o                         
   1 -13   5        228.06        240.47        20.22 o                         
   2 -13   5        202.10        201.87        19.51 o                         
   3 -13   5         18.17         16.82         8.49 o                         
  -5 -12   5         49.39         40.49         8.01 o                         
  -4 -12   5        318.76        298.26        15.75 o                         
  -3 -12   5         32.79         29.94         7.28 o                         
  -2 -12   5        112.85         91.42        12.30 o                         
  -1 -12   5        248.80        267.19        14.84 o                         
   0 -12   5         24.58         29.54         6.15 o                         
   1 -12   5         58.08         44.08         6.83 o                         
   2 -12   5        213.94        188.96        18.10 o                         
   3 -12   5         27.33         54.32        12.03 o                         
   4 -12   5          0.04         11.76         8.39 o                         
  -6 -11   5         39.74         30.31         8.15 o                         
  -5 -11   5         64.88         62.98        10.83 o                         
  -4 -11   5         69.15         65.09         7.84 o                         
  -3 -11   5          9.75         19.19         8.43 o                         
  -2 -11   5         22.32         51.48         7.22 o                         
  -1 -11   5        129.85        158.93        13.10 o                         
   0 -11   5         65.97         62.24         9.13 o                         
   1 -11   5          3.20          4.08         4.67 o                         
   2 -11   5         19.93         19.30         7.04 o                         
   3 -11   5        184.18        200.06        25.26 o                         
   4 -11   5        142.74        181.17        22.18 o                         
   5 -11   5         78.15         90.40        14.17 o                         
  -6 -10   5         14.51         20.20         7.12 o                         
  -5 -10   5        110.26        115.68        12.54 o                         
  -4 -10   5         57.20         57.40         7.17 o                         
  -3 -10   5        111.13         80.76        28.58 o                         
  -2 -10   5        188.74        207.51        13.99 o                         
  -1 -10   5        364.67        388.15        19.13 o                         
   0 -10   5        158.55        162.72        12.89 o                         
   1 -10   5        988.89        919.55        28.91 o                         
   2 -10   5       1020.74        909.99        28.62 o                         
   3 -10   5        239.90        274.26        20.53 o                         
   4 -10   5         30.70         55.95        10.98 o                         
   5 -10   5        628.22        568.75        25.17 o                         
   6 -10   5        728.55        721.12        31.86 o                         
  -7  -9   5          5.74         10.37         7.07 o                         
  -6  -9   5         18.85         18.58         9.57 o                         
  -5  -9   5         22.76         98.11        11.99 o                         
  -4  -9   5         12.40          4.33         6.42 o                         
  -3  -9   5        345.80        329.53        16.87 o                         
  -2  -9   5         90.68         84.60         9.12 o                         
  -1  -9   5        523.78        551.25        25.29 o                         
   0  -9   5        244.37        265.79        28.50 o                         
   1  -9   5       1346.66       1308.49        55.37 o                         
   2  -9   5          9.17         17.83         5.90 o                         
   3  -9   5         21.21         16.45         8.16 o                         
   4  -9   5         14.42          0.09        16.58 o                         
   5  -9   5        187.82        178.24        17.93 o                         
   6  -9   5          0.00         32.21         8.65 o                         
   7  -9   5         67.32         71.05        10.61 o                         
  -7  -8   5          8.90         30.99         9.33 o                         
  -6  -8   5          7.00         51.76         8.94 o                         
  -5  -8   5        365.80        374.34        14.23 o                         
  -4  -8   5        619.58        639.03        22.98 o                         
  -3  -8   5         95.90         97.23        12.46 o                         
  -2  -8   5        133.91        139.40         8.75 o                         
  -1  -8   5         27.77        210.87        12.90 o                         
   0  -8   5       1612.42       1499.57        41.10 o                         
   1  -8   5         87.61         92.96         8.10 o                         
   2  -8   5        307.19        297.62        13.46 o                         
   3  -8   5        179.01        202.62        18.81 o                         
   4  -8   5         80.54        134.42        13.75 o                         
   5  -8   5         81.15         80.10        11.29 o                         
   6  -8   5        115.53         95.26        14.14 o                         
   7  -8   5          1.13          3.79         6.17 o                         
  -8  -7   5         40.24         38.06         9.60 o                         
  -7  -7   5         53.80         49.63         9.77 o                         
  -6  -7   5        365.39        358.91        18.09 o                         
  -5  -7   5         17.83         28.77         4.77 o                         
  -4  -7   5       1120.80       1075.08        28.04 o                         
  -3  -7   5         19.13         14.79         5.05 o                         
  -2  -7   5        152.91        160.77        18.71 o                         
  -1  -7   5         81.63        180.63        15.33 o                         
   0  -7   5         40.04         71.95         6.91 o                         
   1  -7   5        630.23        634.84        18.20 o                         
   2  -7   5        405.47        445.41        12.93 o                         
   3  -7   5         17.95         35.39         5.56 o                         
   4  -7   5         79.23         78.38         5.90 o                         
   5  -7   5         19.83         27.22         8.06 o                         
   6  -7   5          0.63         -0.23         6.51 o                         
   7  -7   5          3.31         11.99        11.08 o                         
   8  -7   5         49.67         49.73         8.75 o                         
  -8  -6   5         32.81         58.76        17.16 o                         
  -7  -6   5        229.21        226.22        18.46 o                         
  -6  -6   5         75.40         93.26         9.39 o                         
  -5  -6   5         81.01         95.27         9.17 o                         
  -4  -6   5        136.39        143.25        10.47 o                         
  -3  -6   5        174.77        177.22        10.70 o                         
  -2  -6   5         43.37         19.66         7.03 o                         
  -1  -6   5       1299.57       1303.04        33.21 o                         
   0  -6   5        215.15        197.50         7.78 o                         
   1  -6   5          0.52          3.99         3.67 o                         
   2  -6   5        364.99        329.77        10.68 o                         
   3  -6   5        749.78        724.82        15.77 o                         
   4  -6   5        110.42        165.61         7.70 o                         
   5  -6   5        159.01        151.72         7.26 o                         
   6  -6   5        383.68        324.00        21.24 o                         
   7  -6   5         39.38         29.05         9.60 o                         
   8  -6   5          4.35         10.54         6.26 o                         
  -8  -5   5         64.68         66.41        16.73 o                         
  -7  -5   5        168.25        208.02        26.02 o                         
  -6  -5   5         43.25         45.94         8.72 o                         
  -5  -5   5         30.85        134.68        12.02 o                         
  -4  -5   5         52.69         37.96         5.61 o                         
  -3  -5   5        346.63        348.63        10.43 o                         
  -2  -5   5        275.51        265.93        11.19 o                         
  -1  -5   5        420.34        745.42        14.45 o                         
   0  -5   5       1491.36       1664.39        25.83 o                         
   1  -5   5       1532.59       1556.16        18.02 o                         
   2  -5   5        116.63        101.78         5.86 o                         
   3  -5   5         81.73         80.79         5.31 o                         
   4  -5   5        293.90        394.74         9.36 o                         
   5  -5   5        399.34        417.86        12.04 o                         
   6  -5   5        234.18        205.41        17.52 o                         
   7  -5   5        212.32        209.61        19.53 o                         
   8  -5   5         88.43         99.81        10.60 o                         
  -8  -4   5          7.36         33.57        13.34 o                         
  -7  -4   5        210.47        196.13        23.73 o                         
  -6  -4   5         66.96        105.06        17.78 o                         
  -5  -4   5        866.29        912.97        31.48 o                         
  -4  -4   5        462.17        493.12        14.33 o                         
  -3  -4   5       2403.19       2434.51        24.85 o                         
  -2  -4   5       4604.26       4541.56        91.62 o                         
  -1  -4   5       3001.50       3468.17        28.17 o                         
   0  -4   5        113.55        152.33         6.90 o                         
   1  -4   5       1691.02       1641.84        17.44 o                         
   2  -4   5        404.99        351.78         8.97 o                         
   3  -4   5         91.35         73.65         5.68 o                         
   4  -4   5         32.89        195.44         8.25 o                         
   5  -4   5        417.91        392.93        24.42 o                         
   6  -4   5        419.71        373.22        21.20 o                         
   7  -4   5          6.51          7.97         6.45 o                         
   8  -4   5         21.99         15.02        14.30 o                         
   9  -4   5          5.90         69.22        20.23 o                         
  -8  -3   5          1.21         30.31        14.80 o                         
  -7  -3   5         45.62        121.76        20.90 o                         
  -6  -3   5        315.34        226.58        57.25 o                         
  -5  -3   5        419.27        365.38        27.11 o                         
  -4  -3   5        763.48        738.09        15.24 o                         
  -3  -3   5        832.81        818.06        13.37 o                         
  -2  -3   5       5425.94       5399.07        38.99 o                         
  -1  -3   5       1168.43       1667.58        16.54 o                         
   0  -3   5        449.97        398.55         9.92 o                         
   1  -3   5        532.24        490.82        11.24 o                         
   2  -3   5         36.07         43.83         3.83 o                         
   3  -3   5        418.00        408.97        11.49 o                         
   4  -3   5        980.26        897.46        16.04 o                         
   5  -3   5         78.27        237.04        16.52 o                         
   6  -3   5          8.46          9.31         7.69 o                         
   7  -3   5         57.32         40.04         8.32 o                         
   8  -3   5         76.68        118.51        14.76 o                         
   9  -3   5         12.81         48.56        15.25 o                         
  -8  -2   5         18.62         48.66        15.35 o                         
  -7  -2   5         84.91        106.89        18.59 o                         
  -6  -2   5          0.97         31.40         5.96 o                         
  -5  -2   5        175.06        201.86         8.64 o                         
  -4  -2   5         16.32         11.03         3.90 o                         
  -3  -2   5        196.15        192.56         5.89 o                         
  -2  -2   5        789.53        888.22        12.40 o                         
  -1  -2   5       1563.42       1979.64        17.23 o                         
   0  -2   5       1113.61       1199.97        14.71 o                         
   1  -2   5       1278.76       1102.76        13.96 o                         
   2  -2   5       1236.09       1213.47        16.88 o                         
   3  -2   5         87.39         85.59         6.74 o                         
   4  -2   5        358.71        443.71        25.47 o                         
   5  -2   5        964.78        997.65        29.96 o                         
   6  -2   5         91.92         68.42        27.10 o                         
   7  -2   5          8.93         23.49         7.90 o                         
   8  -2   5        149.49        136.15        19.25 o                         
   9  -2   5        238.08        271.86        21.81 o                         
  -8  -1   5         14.56         38.24        15.35 o                         
  -7  -1   5          8.49         14.60         5.67 o                         
  -6  -1   5         49.40         63.67        16.26 o                         
  -5  -1   5         85.75         76.76        13.82 o                         
  -4  -1   5         40.55         23.56         2.96 o                         
  -3  -1   5       1850.76       1796.76        24.78 o                         
  -2  -1   5        363.39        316.75         5.78 o                         
  -1  -1   5        987.17       1011.11        10.26 o                         
   0  -1   5       3142.51       2946.62        30.54 o                         
   1  -1   5       6415.20       6008.44        40.00 o                         
   2  -1   5        138.45        139.45         5.75 o                         
   3  -1   5       2231.99       2062.63        52.97 o                         
   4  -1   5       3038.11       3156.91        66.27 o                         
   5  -1   5        836.50        725.93        34.27 o                         
   6  -1   5         42.90         54.14        12.22 o                         
   7  -1   5         23.28          8.44        10.03 o                         
   8  -1   5         99.01        131.24        17.10 o                         
   9  -1   5         78.68         78.59        12.22 o                         
  -8   0   5          6.58         -3.48        10.79 o                         
  -7   0   5          5.71         10.37        10.44 o                         
  -6   0   5        109.68         97.74         9.77 o                         
  -5   0   5        323.37        311.57        11.23 o                         
  -4   0   5          9.65         10.34         2.52 o                         
  -3   0   5        132.82        146.27         6.14 o                         
  -2   0   5          0.47          2.23         1.50 o                         
  -1   0   5        173.45        198.35         7.93 o                         
   0   0   5         64.06         61.92         6.93 o                         
   1   0   5          0.18         -0.33         2.93 o                         
   2   0   5       1354.36       1287.98        30.85 o                         
   3   0   5       3729.09       3853.18        32.85 o                         
   4   0   5        401.89        735.17       110.86 o                         
   5   0   5         34.71         47.92        10.22 o                         
   6   0   5         94.57         99.22        11.27 o                         
   7   0   5        523.93        542.62        26.87 o                         
   8   0   5         34.83         30.21        10.88 o                         
   9   0   5         55.98         56.66        11.50 o                         
  -8   1   5         30.14         15.68         5.86 o                         
  -7   1   5          3.48         16.08         8.63 o                         
  -6   1   5         87.09         85.94         8.07 o                         
  -5   1   5          2.71         17.64         4.48 o                         
  -4   1   5        546.10        482.04        11.70 o                         
  -3   1   5       1092.87       1075.76        17.38 o                         
  -2   1   5        182.34        144.84         9.08 o                         
  -1   1   5        494.27        630.74        11.51 o                         
   0   1   5       3794.28       3629.19        48.61 o                         
   1   1   5        405.13        426.44        30.54 o                         
   2   1   5         21.99         22.80         3.65 o                         
   3   1   5        295.29        393.88        13.04 o                         
   4   1   5       2160.34       2180.38        26.74 o                         
   5   1   5         59.80         60.29         4.56 o                         
   6   1   5        379.67        382.05        20.56 o                         
   7   1   5         50.12         32.77         8.06 o                         
   8   1   5        263.28        313.88        22.15 o                         
   9   1   5        412.73        468.82        47.29 o                         
  -8   2   5         69.69         48.68         9.00 o                         
  -7   2   5        527.46        484.40        18.25 o                         
  -6   2   5          0.11         70.59         8.06 o                         
  -5   2   5         97.43        142.14        10.67 o                         
  -4   2   5        498.39        440.65        15.97 o                         
  -3   2   5       1360.94       1239.80        27.45 o                         
  -2   2   5       2265.31       2279.30        22.67 o                         
  -1   2   5       1723.96       2022.38        44.25 o                         
   0   2   5       1936.51       1997.32        18.21 o                         
   1   2   5       1272.47       1172.18        14.10 o                         
   2   2   5      11731.95      11540.33        78.46 o                         
   3   2   5        355.73        555.42        52.23 o                         
   4   2   5        849.74       1555.77        25.95 o                         
   5   2   5        221.47        290.94        13.82 o                         
   6   2   5        390.80        363.88        13.59 o                         
   7   2   5        399.23        353.38        21.28 o                         
   8   2   5          9.75          7.91        10.95 o                         
   9   2   5          4.91         35.80         9.96 o                         
  -8   3   5         54.93         51.71        14.20 o                         
  -7   3   5          5.77         48.03        12.10 o                         
  -6   3   5         47.74         48.78         6.48 o                         
  -5   3   5        853.94        897.59        41.89 o                         
  -4   3   5        400.87        366.17        12.48 o                         
  -3   3   5       1354.12       1307.99        21.37 o                         
  -2   3   5       1978.27       2202.08        33.24 o                         
  -1   3   5       2161.91       2329.47        28.63 o                         
   0   3   5        316.93        350.33         7.28 o                         
   1   3   5       2704.70       2591.18        27.16 o                         
   2   3   5         40.19         49.54         3.43 o                         
   3   3   5         46.25         49.30         4.79 o                         
   4   3   5        382.09        487.00        20.66 o                         
   5   3   5         95.09        179.63        19.13 o                         
   6   3   5        189.93        135.02        11.69 o                         
   7   3   5        514.10        311.59       120.09 o                         
   8   3   5        250.77        276.12        20.32 o                         
   9   3   5          3.93         12.16         7.50 o                         
  -8   4   5          1.19          6.77        10.98 o                         
  -7   4   5          1.38         38.19         8.12 o                         
  -6   4   5          2.23         16.35        15.07 o                         
  -5   4   5       1377.63       1257.93        34.41 o                         
  -4   4   5        110.28        104.31        11.77 o                         
  -3   4   5        469.54        456.32         9.83 o                         
  -2   4   5       1184.99       1487.94        48.69 o                         
  -1   4   5       2716.05       3235.44        34.37 o                         
   0   4   5        432.76        472.49        15.79 o                         
   1   4   5        144.55        115.07         5.84 o                         
   2   4   5        170.63        137.95         5.05 o                         
   3   4   5        178.97        171.49         7.84 o                         
   4   4   5          2.97        213.60        14.92 o                         
   5   4   5       1165.77       1116.34        21.33 o                         
   6   4   5        971.16        906.68        19.34 o                         
   7   4   5        430.69        308.02        45.91 o                         
   8   4   5         25.61         31.31        14.42 o                         
   9   4   5        135.38        201.52        19.54 o                         
  -8   5   5         27.90         37.67        14.27 o                         
  -7   5   5        113.52        136.92        24.35 o                         
  -6   5   5         98.30         90.64        13.61 o                         
  -5   5   5        165.54        139.54        11.99 o                         
  -4   5   5          7.93          5.77         2.60 o                         
  -3   5   5        977.66        977.27        19.41 o                         
  -2   5   5         57.26         77.45         5.73 o                         
  -1   5   5       1277.32       1452.84        21.70 o                         
   0   5   5       6242.16       6434.66       107.47 o                         
   1   5   5         15.76         16.72         3.59 o                         
   2   5   5        220.76        222.82         7.18 o                         
   3   5   5         27.43         40.15         4.51 o                         
   4   5   5        777.56        784.04        18.92 o                         
   5   5   5        251.35        311.36        15.58 o                         
   6   5   5         70.93         86.98         8.66 o                         
   7   5   5         64.05         69.98        16.78 o                         
   8   5   5        225.74        249.01        30.71 o                         
   9   5   5        190.06        221.27        32.57 o                         
  -7   6   5         12.18         23.59        11.82 o                         
  -6   6   5        140.22        211.58        21.09 o                         
  -5   6   5        116.22        102.89        11.31 o                         
  -4   6   5          1.32          6.19         4.41 o                         
  -3   6   5        332.75        338.78        12.95 o                         
  -2   6   5          2.39          8.39         4.25 o                         
  -1   6   5        323.96        591.99        13.18 o                         
   0   6   5         61.89         57.94         7.46 o                         
   1   6   5          0.17          1.57         3.02 o                         
   2   6   5       1427.95       1363.81        32.62 o                         
   3   6   5        136.41        143.79         8.22 o                         
   4   6   5        513.70        539.88        17.56 o                         
   5   6   5        399.07        471.12        19.47 o                         
   6   6   5       2651.31       2439.96        84.44 o                         
   7   6   5          5.77         10.79         9.32 o                         
   8   6   5          0.09         30.14        17.08 o                         
   9   6   5          0.63         29.09        14.99 o                         
  -7   7   5         12.96          8.48         8.44 o                         
  -6   7   5        170.92        155.97        24.02 o                         
  -5   7   5        927.48        911.70        31.40 o                         
  -4   7   5       1039.62       1053.95        33.52 o                         
  -3   7   5        108.09        116.12         8.53 o                         
  -2   7   5         31.18         33.02         3.81 o                         
  -1   7   5        525.13        492.42        15.10 o                         
   0   7   5        213.79        200.21        19.21 o                         
   1   7   5         11.80          4.49         7.68 o                         
   2   7   5        167.81        140.89         9.77 o                         
   3   7   5         36.05         47.33        11.04 o                         
   4   7   5        301.93        273.68        18.19 o                         
   5   7   5          2.61         13.06         5.03 o                         
   6   7   5        148.37        150.88        23.33 o                         
   7   7   5         30.08         17.16        14.25 o                         
   8   7   5          1.09         34.48        16.87 o                         
  -7   8   5          0.09         10.10         9.02 o                         
  -6   8   5          0.67         15.90         9.70 o                         
  -5   8   5       1009.80        975.31        33.87 o                         
  -4   8   5         35.74         27.57         7.40 o                         
  -3   8   5        700.76        646.05        26.33 o                         
  -2   8   5          4.22          6.58         4.88 o                         
  -1   8   5        974.37        871.17        27.83 o                         
   0   8   5         12.35         82.14        29.42 o                         
   1   8   5         62.77         66.07         7.64 o                         
   2   8   5          9.96          9.87         4.22 o                         
   3   8   5        681.02        618.49        26.58 o                         
   4   8   5         98.42        108.11        12.66 o                         
   5   8   5         89.93         70.31        11.61 o                         
   6   8   5          2.18         -1.29        11.18 o                         
   7   8   5         18.48         41.37        16.27 o                         
   8   8   5          1.28          0.17        11.20 o                         
  -6   9   5         10.31         29.15         7.58 o                         
  -5   9   5        265.43        273.32        23.14 o                         
  -4   9   5        145.48        138.69        13.83 o                         
  -3   9   5         66.38         62.30        15.52 o                         
  -2   9   5         27.77         16.91        11.19 o                         
  -1   9   5        147.73        238.25        16.59 o                         
   0   9   5        479.81        486.10        26.38 o                         
   1   9   5       1096.02       1019.07        43.83 o                         
   2   9   5         47.73         53.38         6.37 o                         
   3   9   5         77.45         99.24        12.73 o                         
   4   9   5        267.11        279.50        20.08 o                         
   5   9   5         10.98         23.76         8.45 o                         
   6   9   5         30.90         28.64        11.13 o                         
   7   9   5         94.87        102.03        20.99 o                         
   8   9   5          0.12         26.78        17.49 o                         
  -6  10   5         16.39         36.34         7.72 o                         
  -5  10   5         51.90         72.54        12.20 o                         
  -4  10   5          5.19          7.34         6.69 o                         
  -3  10   5          7.50          1.03         6.03 o                         
  -2  10   5        889.71        893.22        33.49 o                         
  -1  10   5         14.22        112.57        12.53 o                         
   0  10   5        184.34        203.38        16.54 o                         
   1  10   5        213.77        221.87        17.05 o                         
   2  10   5       2120.36       1946.42        39.27 o                         
   3  10   5        135.15        106.07        10.41 o                         
   4  10   5         18.83         29.42         9.45 o                         
   5  10   5         77.13         88.13        13.76 o                         
   6  10   5        641.20        663.47        35.05 o                         
   7  10   5          0.09        -14.11        14.11 o                         
  -5  11   5         32.69         42.11        10.23 o                         
  -4  11   5         29.91         25.20         9.01 o                         
  -3  11   5         43.38         37.23         9.85 o                         
  -2  11   5        300.66        286.36        23.20 o                         
  -1  11   5        102.55        109.80        13.07 o                         
   0  11   5         13.04         12.82         7.72 o                         
   1  11   5         30.58         24.35        11.18 o                         
   2  11   5          2.45         11.73        11.43 o                         
   3  11   5        362.68        384.02        19.21 o                         
   4  11   5         55.70         48.38        10.39 o                         
   5  11   5          0.27         50.61        17.51 o                         
   6  11   5        151.54        129.33        20.52 o                         
  -4  12   5        110.13         94.94        14.03 o                         
  -3  12   5         31.56         54.89        17.84 o                         
  -2  12   5         73.75         78.40        12.89 o                         
  -1  12   5          0.51         77.74        12.84 o                         
   0  12   5          0.15          9.60        10.56 o                         
   1  12   5         71.12         73.53        16.94 o                         
   2  12   5         46.41         48.24        13.43 o                         
   3  12   5          2.24         10.21         7.07 o                         
   4  12   5         24.65         43.51        10.65 o                         
   5  12   5          8.63         30.26        11.64 o                         
   6  12   5         82.68         70.63        15.20 o                         
  -3  13   5        187.30        189.45        22.52 o                         
  -2  13   5          2.22         -7.16         7.95 o                         
  -1  13   5          1.53         25.21        12.84 o                         
   0  13   5          5.85         36.08        14.54 o                         
   1  13   5        431.64        430.01        37.10 o                         
   2  13   5          2.41         19.54         9.78 o                         
   3  13   5        195.54        181.94        18.85 o                         
   4  13   5         18.94         26.45        19.90 o                         
   5  13   5        138.93        139.22        18.95 o                         
  -2  14   5         81.22         77.78        19.83 o                         
  -1  14   5         36.16         83.38        20.40 o                         
   0  14   5         13.97         -6.77        11.27 o                         
   1  14   5          1.92         -7.22         9.91 o                         
   2  14   5        125.37        115.77        15.62 o                         
   3  14   5         10.65         25.20        10.81 o                         
  -1 -14   6          8.28         38.15         8.49 o                         
   0 -14   6         83.02         65.56        11.90 o                         
   1 -14   6          1.59          8.67         8.20 o                         
  -3 -13   6         33.08         44.82        10.90 o                         
  -2 -13   6        230.51        202.87        15.61 o                         
  -1 -13   6         12.79         24.09         5.87 o                         
   0 -13   6          3.90          4.58        10.41 o                         
   1 -13   6          5.11         12.69         7.89 o                         
   2 -13   6        247.66        251.43        21.12 o                         
   3 -13   6         54.40         54.11        14.76 o                         
  -4 -12   6         15.00         18.99         9.84 o                         
  -3 -12   6        139.22        142.26        12.52 o                         
  -2 -12   6         33.06         50.91         8.75 o                         
  -1 -12   6         68.68         73.25         8.89 o                         
   0 -12   6          2.76         31.51         8.48 o                         
   1 -12   6        249.69        233.16        24.26 o                         
   2 -12   6        103.76        111.01        12.33 o                         
   3 -12   6         29.30         37.74        15.68 o                         
   4 -12   6          0.25         16.00        13.06 o                         
  -5 -11   6        339.12        327.08        17.62 o                         
  -4 -11   6          9.20         15.40         5.43 o                         
  -3 -11   6          0.11          0.03         6.85 o                         
  -2 -11   6         45.09         43.57         7.09 o                         
  -1 -11   6          4.75          3.28         4.99 o                         
   0 -11   6        171.97        164.46        16.45 o                         
   1 -11   6         22.95         20.41         7.25 o                         
   2 -11   6        115.87         86.02        10.28 o                         
   3 -11   6          1.92          4.06         7.74 o                         
   4 -11   6        284.87        343.86        28.99 o                         
   5 -11   6        102.99        114.35        16.26 o                         
  -6 -10   6         81.63         94.10        10.32 o                         
  -5 -10   6         35.82         16.70         5.47 o                         
  -4 -10   6          3.04          0.19         4.76 o                         
  -3 -10   6          4.47          2.99         7.24 o                         
  -2 -10   6        355.50        356.90        15.50 o                         
  -1 -10   6         30.96         42.19         6.27 o                         
   0 -10   6        123.68        113.52        11.52 o                         
   1 -10   6        728.99        710.83        26.30 o                         
   2 -10   6         51.05         43.51         6.82 o                         
   3 -10   6        262.14        293.12        21.14 o                         
   4 -10   6        164.30        162.17        17.22 o                         
   5 -10   6        380.01        349.66        34.86 o                         
   6 -10   6          2.26         11.68         8.13 o                         
  -6  -9   6         92.91        106.80        11.96 o                         
  -5  -9   6         61.65         43.46         7.20 o                         
  -4  -9   6        141.55        128.90        10.24 o                         
  -3  -9   6        458.18        437.35        24.71 o                         
  -2  -9   6       2823.47       2782.23        58.10 o                         
  -1  -9   6          1.57         31.51         5.63 o                         
   0  -9   6        835.50        796.39        22.70 o                         
   1  -9   6        134.12        128.80        10.09 o                         
   2  -9   6        940.88        912.39        24.69 o                         
   3  -9   6          0.29          5.52         6.61 o                         
   4  -9   6          1.55         50.06         9.89 o                         
   5  -9   6        188.69        213.77        14.01 o                         
   6  -9   6        434.80        453.57        28.73 o                         
   7  -9   6         48.05         69.22        10.66 o                         
  -7  -8   6          0.10          7.68         7.76 o                         
  -6  -8   6        265.12        270.35        16.84 o                         
  -5  -8   6          5.76          5.48         5.62 o                         
  -4  -8   6         50.88         53.56         7.20 o                         
  -3  -8   6         18.73         26.86         6.18 o                         
  -2  -8   6          1.69         16.76         6.60 o                         
  -1  -8   6          1.20         16.82         4.44 o                         
   0  -8   6        260.27        298.98        13.59 o                         
   1  -8   6        206.12        178.86        11.05 o                         
   2  -8   6          0.66          7.26         4.62 o                         
   3  -8   6         11.34         19.38         5.66 o                         
   4  -8   6         50.03         89.63         9.64 o                         
   5  -8   6         82.38         73.54         8.31 o                         
   6  -8   6        206.29        176.80        17.50 o                         
   7  -8   6          0.13         -1.82        23.89 o                         
  -7  -7   6          5.31          1.09         8.52 o                         
  -6  -7   6         13.44         40.25         7.21 o                         
  -5  -7   6       1053.48       1010.02        28.74 o                         
  -4  -7   6       2408.82       2320.54        36.34 o                         
  -3  -7   6        261.80        257.55        14.06 o                         
  -2  -7   6          1.18        170.56        19.60 o                         
  -1  -7   6       1031.70       1006.67        22.67 o                         
   0  -7   6        316.69        347.49        12.45 o                         
   1  -7   6        659.79        663.85        16.94 o                         
   2  -7   6          1.21          6.82         3.19 o                         
   3  -7   6        589.74        552.03        13.63 o                         
   4  -7   6        155.95        136.64         6.78 o                         
   5  -7   6        290.93        266.47        13.73 o                         
   6  -7   6          4.46          7.44         7.47 o                         
   7  -7   6         96.06         86.68        13.73 o                         
  -8  -6   6        109.56        149.40        24.00 o                         
  -7  -6   6         44.29         52.41        10.29 o                         
  -6  -6   6         85.96         62.39        12.05 o                         
  -5  -6   6         22.29          9.71         4.94 o                         
  -4  -6   6         54.53         62.98         6.61 o                         
  -3  -6   6       1158.08       1097.77        22.64 o                         
  -2  -6   6          1.47         13.96         8.94 o                         
  -1  -6   6        341.23        368.93        14.44 o                         
   0  -6   6          0.12          7.61         3.10 o                         
   1  -6   6       2168.01       2055.14        24.93 o                         
   2  -6   6       1961.73       1872.32        23.69 o                         
   3  -6   6         19.75         62.71         5.81 o                         
   4  -6   6        618.06        669.70        13.66 o                         
   5  -6   6        687.11        592.53        47.07 o                         
   6  -6   6          2.51         14.62         8.09 o                         
   7  -6   6         12.65         19.79         8.53 o                         
   8  -6   6        125.67        132.11        24.09 o                         
  -8  -5   6        154.05        139.01        21.80 o                         
  -7  -5   6         23.40         60.02        16.11 o                         
  -6  -5   6         36.54         72.63        10.65 o                         
  -5  -5   6         86.64         99.36         9.36 o                         
  -4  -5   6        161.32        141.71         8.76 o                         
  -3  -5   6        315.88        266.66        10.41 o                         
  -2  -5   6        146.37        293.15        12.35 o                         
  -1  -5   6          1.80        234.62        16.67 o                         
   0  -5   6        763.90        775.32        12.22 o                         
   1  -5   6       1138.89       1089.74        15.87 o                         
   2  -5   6        951.81        833.89        15.10 o                         
   3  -5   6        231.23        245.04        10.98 o                         
   4  -5   6         26.19         33.24         3.53 o                         
   5  -5   6          1.07         96.01        11.33 o                         
   6  -5   6        221.37        243.07        18.23 o                         
   7  -5   6         93.23         90.12        19.34 o                         
   8  -5   6         16.73         24.95        15.50 o                         
  -8  -4   6          0.87         16.13        10.79 o                         
  -7  -4   6         45.60         86.43        17.47 o                         
  -6  -4   6        239.46        322.59        26.88 o                         
  -5  -4   6          9.78         55.28        11.60 o                         
  -4  -4   6         83.28         74.69         5.52 o                         
  -3  -4   6        495.92        448.69        27.13 o                         
  -2  -4   6        355.80        347.19         8.90 o                         
  -1  -4   6         98.36        409.52        10.45 o                         
   0  -4   6        892.47        786.33        15.62 o                         
   1  -4   6         42.70         27.77         3.00 o                         
   2  -4   6         90.43        107.89         6.35 o                         
   3  -4   6          4.75         10.59         3.98 o                         
   4  -4   6        509.91        457.15         9.39 o                         
   5  -4   6          8.88         54.67         9.99 o                         
   6  -4   6         21.81         43.28         9.14 o                         
   7  -4   6         34.11         43.67         9.35 o                         
   8  -4   6        355.98        372.15        34.43 o                         
  -8  -3   6        327.09        299.40        30.93 o                         
  -7  -3   6         63.55         50.92        13.18 o                         
  -6  -3   6        334.06        288.58        24.28 o                         
  -5  -3   6          6.22          7.17         3.12 o                         
  -4  -3   6         14.97         18.52         3.14 o                         
  -3  -3   6       1215.86       1216.91        16.29 o                         
  -2  -3   6        544.88        640.66        15.34 o                         
  -1  -3   6        974.76       1152.76        13.60 o                         
   0  -3   6       3362.97       3480.11        28.73 o                         
   1  -3   6         11.68         12.15         2.74 o                         
   2  -3   6         42.01         34.23         3.80 o                         
   3  -3   6        667.60        596.35        15.02 o                         
   4  -3   6          1.18        209.16        30.33 o                         
   5  -3   6          0.40         21.77         7.86 o                         
   6  -3   6         16.87          8.84         6.27 o                         
   7  -3   6         62.49         77.90        20.93 o                         
   8  -3   6         11.81         27.47        12.34 o                         
   9  -3   6         12.58         34.31        13.22 o                         
  -8  -2   6         15.99         16.50         8.33 o                         
  -7  -2   6        207.43        188.46        22.71 o                         
  -6  -2   6        283.18        279.64        17.00 o                         
  -5  -2   6        115.93        106.68         6.73 o                         
  -4  -2   6         62.80         63.26         5.07 o                         
  -3  -2   6       4625.40       4475.29        31.90 o                         
  -2  -2   6          2.77         54.43         3.69 o                         
  -1  -2   6        609.28        650.76        10.26 o                         
   0  -2   6        264.96        263.67         8.39 o                         
   1  -2   6       5377.39       5262.17        34.28 o                         
   2  -2   6          1.43          0.95         1.90 o                         
   3  -2   6        480.63        433.73        17.42 o                         
   4  -2   6        763.66        737.20        34.50 o                         
   5  -2   6        125.11        168.21        14.67 o                         
   6  -2   6         33.11         52.33        14.08 o                         
   7  -2   6        597.49        588.82        36.84 o                         
   8  -2   6         98.51        160.58        22.59 o                         
   9  -2   6         58.27         56.14        13.18 o                         
  -8  -1   6          0.86          5.12        11.68 o                         
  -7  -1   6        106.20         61.09        10.28 o                         
  -6  -1   6        297.26        346.90        14.18 o                         
  -5  -1   6        478.05        468.76        12.38 o                         
  -4  -1   6        301.76        248.49        21.41 o                         
  -3  -1   6          0.01         -2.07         2.07 o                         
  -2  -1   6       3981.29       4316.23        31.01 o                         
  -1  -1   6         26.26         26.49         2.93 o                         
   0  -1   6       1827.50       1751.14        22.30 o                         
   1  -1   6        496.99        480.92        12.53 o                         
   2  -1   6       1536.87       1483.21        19.50 o                         
   3  -1   6        894.47        892.31        13.62 o                         
   4  -1   6       1233.65       1202.04        42.94 o                         
   5  -1   6         11.33         28.93        12.06 o                         
   6  -1   6         70.93         68.72        13.22 o                         
   7  -1   6        890.76        874.16        43.89 o                         
   8  -1   6          5.04         26.05        19.48 o                         
   9  -1   6         85.03         95.21        14.25 o                         
  -8   0   6         38.03         34.87         9.23 o                         
  -7   0   6          9.45         16.34        10.90 o                         
  -6   0   6        288.41        305.23        13.88 o                         
  -5   0   6        188.36        225.80         9.35 o                         
  -4   0   6        102.46         68.66         4.77 o                         
  -3   0   6        250.12        253.98         8.51 o                         
  -2   0   6        687.83        842.36        28.94 o                         
  -1   0   6        155.34        206.90         6.92 o                         
   0   0   6       2162.63       1842.90        93.16 o                         
   1   0   6        787.58        778.12        19.53 o                         
   2   0   6       3590.59       3546.44        32.43 o                         
   3   0   6         49.10         61.42         4.05 o                         
   4   0   6       1720.60       1642.92        36.18 o                         
   5   0   6         23.96         78.68        16.04 o                         
   6   0   6         52.43         49.64         8.40 o                         
   7   0   6         86.47         92.57        11.96 o                         
   8   0   6        406.85        368.86        23.43 o                         
   9   0   6         10.54          4.06         8.35 o                         
  -8   1   6          0.67         -6.65         6.65 o                         
  -7   1   6         40.38         81.90         8.51 o                         
  -6   1   6         10.48         65.57         8.63 o                         
  -5   1   6         77.16         69.25         6.27 o                         
  -4   1   6        180.28        143.35        13.58 o                         
  -3   1   6         11.30         12.20         2.87 o                         
  -2   1   6       1613.52       1936.88        89.72 o                         
  -1   1   6          0.67         16.54         3.07 o                         
   0   1   6        457.73        433.14        28.41 o                         
   1   1   6          5.53          8.30         3.20 o                         
   2   1   6       3645.55       3550.89        43.45 o                         
   3   1   6        134.98        117.10         7.33 o                         
   4   1   6        224.76        614.25        15.49 o                         
   5   1   6        585.44        517.85        22.64 o                         
   6   1   6          1.62          4.27         5.72 o                         
   7   1   6        426.22        441.58        24.43 o                         
   8   1   6        117.16        136.93        15.39 o                         
   9   1   6        343.87        394.90        25.96 o                         
  -8   2   6          6.99         26.89        10.05 o                         
  -7   2   6         37.05         63.78         6.85 o                         
  -6   2   6          0.10         63.23         8.22 o                         
  -5   2   6          2.31         -0.74         3.41 o                         
  -4   2   6         96.06         97.16         8.11 o                         
  -3   2   6       2304.15       2331.65        36.22 o                         
  -2   2   6        585.64        512.99        19.32 o                         
  -1   2   6        193.82        331.15         8.76 o                         
   0   2   6        184.38        185.61         6.02 o                         
   1   2   6       8098.15       7910.71        42.04 o                         
   2   2   6       1921.15       1846.61        20.45 o                         
   3   2   6        264.88        373.56        10.26 o                         
   4   2   6        292.62        580.53        13.18 o                         
   5   2   6        338.98        288.02        12.17 o                         
   6   2   6          1.81          1.69         2.97 o                         
   7   2   6          1.80          5.90         9.57 o                         
   8   2   6          1.91         58.77        21.95 o                         
   9   2   6          7.03         17.37         9.24 o                         
  -8   3   6          0.24          3.79         6.19 o                         
  -7   3   6        240.90        248.95        14.77 o                         
  -6   3   6        237.79        318.32        16.95 o                         
  -5   3   6        891.17        778.48        28.65 o                         
  -4   3   6          2.95          7.67         4.84 o                         
  -3   3   6        742.74        744.19        20.81 o                         
  -2   3   6       1250.23       1282.41        18.41 o                         
   0   3   6       1313.46       1485.06        29.57 o                         
   1   3   6        851.32        784.01        13.09 o                         
   2   3   6        823.54        845.22        16.49 o                         
   3   3   6        319.69        375.84        11.45 o                         
   4   3   6         41.82        179.96        10.76 o                         
   5   3   6        415.69        414.48        16.44 o                         
   6   3   6       1065.62        964.53        32.20 o                         
   7   3   6         11.59         26.90        16.13 o                         
   8   3   6        255.67        215.14        20.31 o                         
   9   3   6          8.15         35.87         9.71 o                         
  -8   4   6          0.02         22.57        12.87 o                         
  -7   4   6        124.05        150.52        30.64 o                         
  -6   4   6        168.54        158.41        11.80 o                         
  -5   4   6        133.81        160.05        18.91 o                         
  -4   4   6        106.32         81.36         7.85 o                         
  -3   4   6       1100.89       1020.14        31.24 o                         
  -2   4   6        482.54        414.79        11.74 o                         
  -1   4   6       1510.22       1415.27        24.82 o                         
   0   4   6         44.94         91.24         6.27 o                         
   1   4   6          9.95         15.24         2.87 o                         
   2   4   6          0.28          5.77         2.10 o                         
   3   4   6        520.56        488.58        12.77 o                         
   4   4   6       1331.09       1215.39        43.89 o                         
   5   4   6        247.08        239.15        10.69 o                         
   6   4   6         85.95         68.08        11.85 o                         
   7   4   6          6.49          8.70        15.68 o                         
   8   4   6        176.33        208.66        29.28 o                         
   9   4   6          3.69         25.47        11.71 o                         
  -7   5   6         85.28         53.46         9.66 o                         
  -6   5   6          8.85         30.07         8.74 o                         
  -5   5   6         18.63         23.59         7.28 o                         
  -4   5   6         48.35         35.87         3.55 o                         
  -3   5   6         13.85         11.95         3.79 o                         
  -2   5   6       1955.59       1872.26        30.82 o                         
  -1   5   6       1124.43       1098.25        31.58 o                         
   0   5   6        706.92        737.60        29.28 o                         
   1   5   6       2171.98       2312.29        30.50 o                         
   2   5   6       3493.48       3428.22        30.51 o                         
   3   5   6        149.55        128.63         7.29 o                         
   4   5   6         34.44        147.29        11.43 o                         
   5   5   6        400.41        371.02        17.35 o                         
   6   5   6        694.45        643.17        22.69 o                         
   7   5   6         70.91         93.69        19.87 o                         
   8   5   6          7.51         34.17        14.82 o                         
   9   5   6         73.31         78.99        21.37 o                         
  -7   6   6         69.83         83.30        11.87 o                         
  -6   6   6         96.08        147.02        19.54 o                         
  -5   6   6        187.85        248.34        25.12 o                         
  -4   6   6        355.85        345.69        12.50 o                         
  -3   6   6        178.53        163.53         9.64 o                         
  -2   6   6          4.09          6.23         3.39 o                         
  -1   6   6        242.53        291.09        11.19 o                         
   0   6   6          2.43          0.52         5.62 o                         
   1   6   6       1373.56       1263.85        24.59 o                         
   2   6   6        117.07        109.86         8.32 o                         
   3   6   6        333.33        368.01        15.18 o                         
   4   6   6          8.77          7.05         6.00 o                         
   5   6   6       1655.03       1510.92        35.66 o                         
   6   6   6         18.59         15.18        13.34 o                         
   7   6   6         61.05         74.11        17.80 o                         
   8   6   6         46.73        148.35        27.26 o                         
  -7   7   6          2.16         24.18        10.17 o                         
  -6   7   6         14.52        102.82        17.16 o                         
  -5   7   6        148.23        132.36        13.54 o                         
  -4   7   6        692.29        691.32        27.62 o                         
  -3   7   6        807.14        748.88        20.53 o                         
  -2   7   6       1436.15       1352.54        25.41 o                         
  -1   7   6        317.94        478.60        14.71 o                         
   0   7   6         97.50         88.95        14.61 o                         
   1   7   6         74.47         53.98         7.41 o                         
   2   7   6       2871.92       2758.58        40.62 o                         
   3   7   6        549.33        483.02        17.99 o                         
   4   7   6        222.57        342.43        20.51 o                         
   5   7   6         76.38        129.32        22.73 o                         
   6   7   6       1015.24       1002.38        55.21 o                         
   7   7   6          3.41          9.82        11.13 o                         
   8   7   6          0.22         47.97        18.73 o                         
  -6   8   6         58.14         76.50        14.45 o                         
  -5   8   6        113.23        103.00        13.50 o                         
  -4   8   6          6.95         14.99         6.79 o                         
  -3   8   6       1653.73       1547.21        41.38 o                         
  -2   8   6         59.32         40.70         4.49 o                         
  -1   8   6        103.95         97.45         7.50 o                         
   0   8   6         31.20         35.04         7.55 o                         
   1   8   6          1.75          0.88         4.48 o                         
   2   8   6        149.65        123.41         9.92 o                         
   3   8   6        113.08        160.22        12.48 o                         
   4   8   6         26.74         45.11         9.35 o                         
   5   8   6          2.24         25.46        10.06 o                         
   6   8   6         30.50         28.90        13.34 o                         
   7   8   6         24.51         35.60        14.13 o                         
   8   8   6        166.42        201.71        30.07 o                         
  -6   9   6         23.83         56.04        11.51 o                         
  -5   9   6          3.51         14.11         8.24 o                         
  -4   9   6        126.17        114.37        13.71 o                         
  -3   9   6          9.41         24.02         7.83 o                         
  -2   9   6       1131.88       1376.03        43.51 o                         
  -1   9   6        156.31        153.28        11.90 o                         
   0   9   6        103.05        136.13        13.80 o                         
   1   9   6        278.62        271.04        17.65 o                         
   2   9   6       1055.66       1014.84        27.94 o                         
   3   9   6        191.72        203.81        16.51 o                         
   4   9   6        210.38        227.78        21.49 o                         
   5   9   6        247.87        227.76        19.51 o                         
   6   9   6        235.88        217.98        28.78 o                         
   7   9   6         35.57         42.46        16.30 o                         
  -5  10   6         46.99         62.43        12.53 o                         
  -4  10   6         74.65         83.06        12.45 o                         
  -3  10   6        398.08        393.02        23.47 o                         
  -2  10   6        113.61        124.26        14.01 o                         
  -1  10   6         36.30         56.96        10.24 o                         
   0  10   6          1.23         19.52         7.37 o                         
   1  10   6        226.34        237.60        17.70 o                         
   2  10   6          0.16          5.34         5.07 o                         
   3  10   6         37.13         35.85        14.59 o                         
   4  10   6        242.80        228.18        22.11 o                         
   5  10   6        224.72        233.10        29.12 o                         
   6  10   6        140.44        176.50        19.31 o                         
   7  10   6          1.36         16.23        16.97 o                         
  -5  11   6        181.94        137.54        15.76 o                         
  -4  11   6          0.04          5.95         8.23 o                         
  -3  11   6          0.51          0.21        10.71 o                         
  -2  11   6         11.27         25.06        13.75 o                         
  -1  11   6         19.18         18.91         8.11 o                         
   0  11   6         56.98         63.55        11.29 o                         
   1  11   6          1.18         10.10         7.79 o                         
   2  11   6        108.70        105.29        13.05 o                         
   3  11   6        252.50        252.54        20.63 o                         
   4  11   6         20.92         38.98        14.48 o                         
   5  11   6         18.33         55.17        13.26 o                         
   6  11   6         42.91         71.17        14.72 o                         
  -4  12   6        131.17        144.51        16.77 o                         
  -3  12   6         44.47         38.05        13.33 o                         
  -2  12   6         90.91        100.35        14.35 o                         
  -1  12   6          4.61         13.89        11.89 o                         
   0  12   6       1206.23       1111.76        40.82 o                         
   1  12   6        241.80        215.36        25.62 o                         
   2  12   6        386.62        325.08        22.13 o                         
   3  12   6         25.02         52.00        10.83 o                         
   4  12   6        467.22        484.96        29.46 o                         
   5  12   6         50.26         33.76        10.97 o                         
   6  12   6          1.10         35.45        22.22 o                         
  -3  13   6          5.83         10.11         8.35 o                         
  -2  13   6          0.05         19.17        10.50 o                         
  -1  13   6          0.01          7.56         9.53 o                         
   0  13   6         25.81         21.64        13.96 o                         
   1  13   6          9.40         28.50        14.32 o                         
   2  13   6         35.75         34.49        10.63 o                         
   3  13   6         50.18         23.57        11.29 o                         
   4  13   6          3.20          2.48        12.66 o                         
   5  13   6          0.09          6.38         9.16 o                         
  -1  14   6          1.30         28.31        15.87 o                         
   0  14   6         91.80         77.97        20.02 o                         
   1  14   6         25.42         46.92        16.70 o                         
   2  14   6          6.30         14.91         9.05 o                         
   3  14   6          3.59          1.74        11.37 o                         
  -3 -13   7        183.13        165.16        14.51 o                         
  -2 -13   7          0.01         19.44         6.78 o                         
  -1 -13   7         22.71         66.25        12.59 o                         
   0 -13   7         13.18         27.69         7.17 o                         
   1 -13   7        134.66        123.74        11.89 o                         
   2 -13   7         68.20         69.85        20.65 o                         
   3 -13   7          4.31         27.39        19.74 o                         
  -4 -12   7         49.74         63.69        10.46 o                         
  -3 -12   7         28.79         42.12        10.12 o                         
  -2 -12   7         18.81         42.98        11.02 o                         
  -1 -12   7        224.08        260.55        15.69 o                         
   0 -12   7         40.10         39.28         7.19 o                         
   1 -12   7         29.46         33.46         8.18 o                         
   2 -12   7         38.29         32.55         7.10 o                         
   3 -12   7          0.43         30.40        11.77 o                         
   4 -12   7         16.88         37.08        15.17 o                         
  -5 -11   7         23.80         25.50         9.94 o                         
  -4 -11   7         40.36         36.08         7.05 o                         
  -3 -11   7         11.66         24.67         9.11 o                         
  -2 -11   7         29.17         44.71        10.38 o                         
  -1 -11   7         41.77         53.27         8.36 o                         
   0 -11   7        661.57        577.55        21.68 o                         
   1 -11   7         15.76         24.14         5.93 o                         
   2 -11   7        219.06        199.32        14.90 o                         
   3 -11   7         12.33         27.61         7.47 o                         
   4 -11   7        678.78        631.26        31.69 o                         
   5 -11   7         16.21         20.98        10.21 o                         
  -6 -10   7         77.52         48.13         9.65 o                         
  -5 -10   7         50.02         60.09         9.02 o                         
  -4 -10   7         90.85         74.03        10.17 o                         
  -3 -10   7         50.56         62.49        11.83 o                         
  -2 -10   7        251.53        296.13        20.54 o                         
  -1 -10   7         65.33         73.25         8.10 o                         
   0 -10   7         13.54         16.29         6.78 o                         
   1 -10   7        121.87        117.22         9.97 o                         
   2 -10   7         46.25         50.85         6.61 o                         
   3 -10   7        317.78        309.31        17.61 o                         
   4 -10   7         10.29         79.07        10.19 o                         
   5 -10   7         20.25         19.71         9.50 o                         
   6 -10   7        208.32        208.17        20.71 o                         
  -6  -9   7          1.22         40.66         8.11 o                         
  -5  -9   7        152.42        144.41        11.40 o                         
  -4  -9   7        213.53        181.11        12.13 o                         
  -3  -9   7       1548.58       1492.56        46.43 o                         
  -2  -9   7        222.10        270.11        30.91 o                         
  -1  -9   7        303.47        316.74        14.81 o                         
   0  -9   7         57.71         56.97         8.17 o                         
   1  -9   7        500.12        482.06        16.46 o                         
   2  -9   7        142.45        139.88         9.32 o                         
   3  -9   7          1.12          6.35         5.28 o                         
   4  -9   7          4.55        218.12        14.06 o                         
   5  -9   7        203.39        213.21        14.32 o                         
   6  -9   7         18.67         47.80        12.13 o                         
  -7  -8   7          0.60         29.03        10.74 o                         
  -6  -8   7        625.23        604.54        21.84 o                         
  -5  -8   7          0.80          1.01         5.09 o                         
  -4  -8   7        147.73        138.14        10.04 o                         
  -3  -8   7         34.91         28.95         8.50 o                         
  -2  -8   7       1468.62       1432.39        41.15 o                         
  -1  -8   7          1.06          8.22         6.11 o                         
   0  -8   7        107.96        100.42         7.71 o                         
   1  -8   7        559.67        543.53        16.63 o                         
   2  -8   7        258.71        248.33        11.63 o                         
   3  -8   7        425.87        406.18        17.85 o                         
   4  -8   7         86.27        105.08        18.80 o                         
   5  -8   7        761.97        731.38        24.16 o                         
   6  -8   7         25.28         36.65        10.42 o                         
   7  -8   7         10.43         18.76         9.06 o                         
  -7  -7   7          0.14         17.18        10.31 o                         
  -6  -7   7        124.34        166.53        11.55 o                         
  -5  -7   7        507.28        501.11        20.47 o                         
  -4  -7   7       1703.92       1594.28        30.51 o                         
  -3  -7   7       1620.49       1506.48        48.70 o                         
  -2  -7   7         12.64         12.27         6.54 o                         
  -1  -7   7          3.47         23.45         9.32 o                         
   0  -7   7          4.12          1.92         3.50 o                         
   1  -7   7         13.53         10.31         6.04 o                         
   2  -7   7         45.92         48.53         5.63 o                         
   3  -7   7        124.02        132.92        10.55 o                         
   4  -7   7        194.68        188.98        13.10 o                         
   5  -7   7        268.79        326.08        15.66 o                         
   6  -7   7         45.18         48.08         9.75 o                         
   7  -7   7          4.14          3.99         8.03 o                         
  -7  -6   7          0.38          8.13         8.42 o                         
  -6  -6   7          3.96         19.24         6.19 o                         
  -5  -6   7          1.16          5.07         5.26 o                         
  -4  -6   7        488.54        486.35        16.17 o                         
  -3  -6   7          0.25          3.88         4.01 o                         
  -2  -6   7        152.45        456.42        46.35 o                         
  -1  -6   7        153.42        142.91         9.44 o                         
   0  -6   7        923.02        882.20        19.27 o                         
   1  -6   7         44.15         31.58         4.62 o                         
   2  -6   7       1401.23       1261.11        23.21 o                         
   3  -6   7         57.93         53.75         6.80 o                         
   4  -6   7        147.60        140.70         7.58 o                         
   5  -6   7        483.17        432.91        24.96 o                         
   6  -6   7         25.09         23.40         9.47 o                         
   7  -6   7         33.63         54.47        11.05 o                         
   8  -6   7          2.70         19.31        24.72 o                         
  -8  -5   7         16.71         17.60         8.66 o                         
  -7  -5   7         43.69         61.12        11.45 o                         
  -6  -5   7        243.90        251.70        18.86 o                         
  -5  -5   7        311.53        311.92        13.90 o                         
  -4  -5   7        329.02        358.82        13.53 o                         
  -3  -5   7       3234.43       3086.49        31.52 o                         
  -2  -5   7        456.06        466.32        14.47 o                         
  -1  -5   7        478.39        479.79        17.67 o                         
   0  -5   7         95.05        106.76         5.88 o                         
   1  -5   7       4010.23       3646.72        37.27 o                         
   2  -5   7        220.61        227.94        10.62 o                         
   3  -5   7        856.28        812.08        21.31 o                         
   4  -5   7        288.85        264.39         9.40 o                         
   5  -5   7       1417.63       1253.13        27.05 o                         
   6  -5   7        145.17        110.29        13.15 o                         
   7  -5   7          0.64         15.67         9.71 o                         
   8  -5   7          3.28        134.09        18.59 o                         
  -8  -4   7         11.97         24.21        10.28 o                         
  -7  -4   7         10.24        148.72        19.66 o                         
  -6  -4   7         33.90         53.24        10.84 o                         
  -5  -4   7        326.67        265.39        30.58 o                         
  -4  -4   7        135.51        133.47         6.30 o                         
  -3  -4   7        354.62        317.24         7.20 o                         
  -2  -4   7        337.66        364.63        10.65 o                         
  -1  -4   7       1492.45       1784.24        26.48 o                         
   0  -4   7       1867.88       2056.55        27.01 o                         
   1  -4   7       1804.30       1852.19        22.68 o                         
   2  -4   7       1684.54       1675.19        23.81 o                         
   3  -4   7        547.17        542.94        19.33 o                         
   4  -4   7          8.60        230.01        10.98 o                         
   5  -4   7        100.55        132.60        13.29 o                         
   6  -4   7        205.58        187.85        16.36 o                         
   7  -4   7        345.47        337.30        22.73 o                         
   8  -4   7         59.65         57.78        15.82 o                         
  -8  -3   7        118.76        116.54        14.91 o                         
  -7  -3   7         30.17         58.47        10.73 o                         
  -6  -3   7        438.36        419.67        37.89 o                         
  -5  -3   7        278.10        222.40        16.78 o                         
  -4  -3   7        123.17        110.15         6.25 o                         
  -3  -3   7        639.68        619.28        11.10 o                         
  -2  -3   7        318.40        315.22         8.70 o                         
  -1  -3   7       1693.40       2137.67        22.21 o                         
   0  -3   7        952.62        847.92        14.56 o                         
   1  -3   7        242.86        250.80         8.27 o                         
   2  -3   7          2.83          2.82         2.95 o                         
   3  -3   7         58.27        196.08        13.19 o                         
   4  -3   7        308.07        290.18        23.92 o                         
   5  -3   7        474.82        454.51        27.81 o                         
   6  -3   7        206.15        189.96        21.61 o                         
   7  -3   7         20.94         27.43        11.75 o                         
   8  -3   7        113.94        163.10        23.47 o                         
   9  -3   7          5.14          2.07         9.53 o                         
  -8  -2   7         42.12         31.08         8.52 o                         
  -7  -2   7         83.24         78.88        11.25 o                         
  -6  -2   7          2.98          7.21         8.98 o                         
  -5  -2   7          5.02          3.45         2.33 o                         
  -4  -2   7         44.52         40.63         4.92 o                         
  -3  -2   7          5.99         13.23         3.02 o                         
  -2  -2   7        185.67        194.34         5.29 o                         
  -1  -2   7         89.05         71.66         3.88 o                         
   0  -2   7         17.05         13.32         2.88 o                         
   1  -2   7        505.13        477.97        12.06 o                         
   2  -2   7        202.57        164.40         7.51 o                         
   3  -2   7         25.96         25.15         4.96 o                         
   4  -2   7        116.26        403.75        90.13 o                         
   5  -2   7        109.30         91.57        15.37 o                         
   6  -2   7       2267.78       2238.67        69.44 o                         
   7  -2   7        143.70        163.32        22.71 o                         
   8  -2   7         47.81         69.27        16.35 o                         
   9  -2   7         20.88         60.72        11.95 o                         
  -8  -1   7         22.93         37.97         9.76 o                         
  -7  -1   7        158.67        188.65        16.03 o                         
  -6  -1   7        296.30        236.24        12.05 o                         
  -5  -1   7         49.33         70.02        10.23 o                         
  -4  -1   7          0.07         -0.53         5.62 o                         
  -3  -1   7        397.20        394.49         9.91 o                         
  -2  -1   7        297.38        324.27         6.44 o                         
  -1  -1   7         25.78         56.21         4.45 o                         
   0  -1   7        635.07        817.65        24.12 o                         
   1  -1   7         99.05        101.43         5.74 o                         
   2  -1   7        370.23        327.40        10.29 o                         
   4  -1   7         29.04         22.41         2.55 o                         
   5  -1   7         37.52         36.65        11.44 o                         
   6  -1   7        684.08        646.15        37.39 o                         
   7  -1   7          4.19         15.20        10.39 o                         
   8  -1   7          9.57         25.15        14.09 o                         
   9  -1   7          0.57         -2.77        12.35 o                         
  -8   0   7         20.36         11.21         6.85 o                         
  -7   0   7        135.90        139.71        17.63 o                         
  -6   0   7         75.31        131.73        11.96 o                         
  -5   0   7        515.39        495.41        13.12 o                         
  -4   0   7         36.62         39.29         4.84 o                         
  -3   0   7         22.80         19.66         5.96 o                         
  -2   0   7         12.61         14.76         2.06 o                         
  -1   0   7       4991.42       5490.75        48.51 o                         
   0   0   7        357.42        328.87        16.69 o                         
   1   0   7        104.20         97.70         7.87 o                         
   2   0   7          3.29          4.14         3.86 o                         
   3   0   7       4836.73       4748.25        44.23 o                         
   4   0   7        447.09        689.08        12.53 o                         
   5   0   7        726.83        499.22        83.03 o                         
   6   0   7         77.87         59.21        10.19 o                         
   7   0   7         82.00         62.56        10.93 o                         
   8   0   7        199.51        194.41        17.52 o                         
   9   0   7        196.84        147.78        16.38 o                         
  -8   1   7          1.18         -5.50         5.50 o                         
  -7   1   7         12.39         23.82         7.87 o                         
  -6   1   7         51.67         13.42         9.96 o                         
  -5   1   7         13.39          4.18         2.99 o                         
  -4   1   7        458.94        414.67        10.94 o                         
  -3   1   7         37.02         44.45         4.46 o                         
  -2   1   7        619.08        623.79        12.74 o                         
  -1   1   7        205.50        200.57         8.02 o                         
   0   1   7       1766.33       1569.39        32.29 o                         
   1   1   7          7.18         12.10         2.51 o                         
   2   1   7        718.64        659.08        14.89 o                         
   4   1   7       1312.95       1264.91        21.23 o                         
   5   1   7          0.07         41.20        12.02 o                         
   6   1   7        174.05        155.17        13.77 o                         
   7   1   7        128.06        111.09        13.48 o                         
   8   1   7        531.35        644.98        31.57 o                         
   9   1   7         23.17         38.08         9.67 o                         
  -8   2   7         70.47         73.86        11.59 o                         
  -7   2   7        142.68        143.33         9.75 o                         
  -6   2   7          2.59         62.57         8.73 o                         
  -5   2   7         38.67         35.19         7.07 o                         
  -4   2   7         17.80         16.70         4.05 o                         
  -3   2   7        448.82        457.19        14.20 o                         
  -2   2   7         34.48         53.30         4.15 o                         
  -1   2   7        103.62        112.68         5.50 o                         
   0   2   7          0.09          2.93         2.08 o                         
   1   2   7       1076.00       1072.28        13.34 o                         
   2   2   7        243.00        289.07        10.12 o                         
   3   2   7       2765.98       2800.73        32.64 o                         
   4   2   7         14.89         12.74         3.15 o                         
   5   2   7          9.00         14.99         4.57 o                         
   6   2   7         32.86         28.94        10.25 o                         
   7   2   7        107.08        110.20        13.22 o                         
   8   2   7          1.51         29.77        10.64 o                         
   9   2   7         35.13         87.96        13.56 o                         
  -8   3   7          1.15         15.51         6.83 o                         
  -7   3   7        604.84        643.73        54.22 o                         
  -6   3   7         36.23         42.93         7.76 o                         
  -5   3   7         17.79         31.31         7.32 o                         
  -4   3   7         12.79         11.38         8.22 o                         
  -3   3   7        146.21         88.10        17.66 o                         
  -2   3   7        350.13        314.64        11.45 o                         
  -1   3   7       1817.73       2094.97        62.94 o                         
   0   3   7        208.70        170.11        11.82 o                         
   1   3   7        644.38        584.06        10.58 o                         
   2   3   7       1166.20       1073.46        15.46 o                         
   3   3   7        119.20        101.84         6.00 o                         
   4   3   7       2059.25       1963.69        34.37 o                         
   5   3   7          0.57          2.49         4.85 o                         
   6   3   7          1.16          7.84         5.78 o                         
   7   3   7          8.78          6.17        11.32 o                         
   8   3   7        124.69        116.41        14.48 o                         
   9   3   7         13.93         12.72        17.18 o                         
  -7   4   7         23.62         34.32         8.56 o                         
  -6   4   7        199.92        225.86        14.69 o                         
  -5   4   7        887.22        808.88        56.77 o                         
  -4   4   7        180.59        180.67        27.32 o                         
  -3   4   7        196.82        169.74        17.22 o                         
  -2   4   7         17.40         82.35         6.62 o                         
  -1   4   7       2173.93       2327.05        33.28 o                         
   0   4   7         39.78         86.69        15.05 o                         
   1   4   7         84.66         92.96         6.28 o                         
   2   4   7         16.00         33.69         3.73 o                         
   3   4   7       1161.29       1093.73        21.92 o                         
   4   4   7        209.75        231.55        10.74 o                         
   5   4   7        162.79        165.43        12.53 o                         
   6   4   7        581.57        488.40        26.51 o                         
   7   4   7        547.52        543.26        42.65 o                         
   8   4   7         56.00         58.12        18.75 o                         
   9   4   7         66.90         64.28        12.83 o                         
  -7   5   7          6.12         -2.55         6.39 o                         
  -6   5   7         42.69         41.44        11.29 o                         
  -5   5   7        192.49        189.67        14.30 o                         
  -4   5   7        108.87         79.39         9.89 o                         
  -3   5   7       1193.06       1106.48        33.54 o                         
  -2   5   7         88.97        126.05         8.21 o                         
  -1   5   7          6.11         99.77         9.79 o                         
   0   5   7          0.09          4.43         3.32 o                         
   1   5   7       1996.20       1934.42        27.81 o                         
   2   5   7        117.74        139.30        11.34 o                         
   3   5   7        152.56        204.82        11.76 o                         
   4   5   7        971.77        957.47        28.52 o                         
   5   5   7         84.14         63.29        15.42 o                         
   6   5   7        386.38        305.48        29.71 o                         
   7   5   7         21.01         32.00        14.44 o                         
   8   5   7        451.73        438.27        41.41 o                         
   9   5   7         16.67         35.77        18.68 o                         
  -7   6   7          8.61         14.37         8.72 o                         
  -6   6   7        324.69        369.70        30.48 o                         
  -5   6   7        346.54        384.99        30.36 o                         
  -4   6   7          6.22         17.63         4.40 o                         
  -3   6   7         46.85         28.79         5.51 o                         
  -2   6   7       2021.41       1937.76        44.47 o                         
  -1   6   7         14.78         32.34         5.17 o                         
   0   6   7          1.52         15.73         5.61 o                         
   1   6   7        359.38        325.96        12.79 o                         
   2   6   7       4592.46       4373.63        48.33 o                         
   3   6   7         89.34        198.68        13.56 o                         
   4   6   7          0.09         60.30         8.97 o                         
   5   6   7         24.01        101.94        23.40 o                         
   6   6   7         64.22         49.68        15.85 o                         
   7   6   7         71.09         68.51        20.02 o                         
   8   6   7          9.28         22.61        15.77 o                         
  -7   7   7         59.18         76.79        12.74 o                         
  -6   7   7         92.72        216.12        25.04 o                         
  -5   7   7         30.22         32.95        10.79 o                         
  -4   7   7        920.42        830.58        43.77 o                         
  -3   7   7        761.28        699.15        26.44 o                         
  -2   7   7         91.66         81.17         6.56 o                         
  -1   7   7        138.04        139.85        10.03 o                         
   0   7   7         64.11         63.29        12.96 o                         
   1   7   7       2083.49       1823.76        32.27 o                         
   2   7   7        245.87        207.64        12.18 o                         
   3   7   7         20.38         22.01         6.31 o                         
   4   7   7         34.92         74.80        15.93 o                         
   5   7   7       1017.29        947.84        51.40 o                         
   6   7   7         68.88         79.97        18.20 o                         
   7   7   7         31.57         39.13        15.85 o                         
   8   7   7        688.91        692.95        53.54 o                         
  -6   8   7        130.18        124.05        19.59 o                         
  -5   8   7        334.59        287.73        27.97 o                         
  -4   8   7        444.14        383.97        28.71 o                         
  -3   8   7        602.18        549.49        25.87 o                         
  -2   8   7        278.56        434.43        42.33 o                         
  -1   8   7        107.34         89.96        10.94 o                         
   0   8   7         48.01         42.08        11.60 o                         
   1   8   7         41.50         39.87         8.23 o                         
   2   8   7          6.58          9.04         5.35 o                         
   3   8   7         70.70        103.63         9.85 o                         
   4   8   7          3.60         51.84         9.97 o                         
   5   8   7       1775.80       1724.68        49.73 o                         
   6   8   7         92.76         86.35        18.78 o                         
   7   8   7          3.40         20.37        13.15 o                         
   8   8   7         12.91         28.26        14.68 o                         
  -6   9   7          1.27         40.67        15.08 o                         
  -5   9   7        186.61        181.65        24.04 o                         
  -4   9   7        249.01        234.14        18.52 o                         
  -3   9   7        373.96        374.46        22.66 o                         
  -2   9   7        357.66        366.29        21.79 o                         
  -1   9   7          0.40         56.58         6.80 o                         
   0   9   7          0.82          1.03         5.76 o                         
   1   9   7        774.11        706.52        27.97 o                         
   2   9   7          1.18         -5.08         5.08 o                         
   3   9   7         34.61         92.84        10.80 o                         
   4   9   7         16.16         41.44        10.63 o                         
   5   9   7        413.84        432.79        27.03 o                         
   6   9   7         52.97         42.08        15.13 o                         
   7   9   7          1.40         16.06        13.32 o                         
  -5  10   7          1.54          9.84         8.11 o                         
  -4  10   7         17.00         23.41         8.86 o                         
  -3  10   7          0.26          8.56         7.20 o                         
  -2  10   7        531.09        528.96        27.16 o                         
  -1  10   7          2.07          4.85         7.92 o                         
   0  10   7          3.01          6.78         6.34 o                         
   1  10   7         12.22         16.31         6.62 o                         
   2  10   7        505.86        459.70        20.22 o                         
   3  10   7        119.36         94.49        17.23 o                         
   4  10   7       1086.53       1007.20        39.30 o                         
   5  10   7         24.93         31.03        12.99 o                         
   6  10   7          0.69         15.45         9.76 o                         
   7  10   7         68.63         31.45        14.39 o                         
  -4  11   7         91.84         99.37        20.47 o                         
  -3  11   7         74.86         72.20        12.23 o                         
  -2  11   7        103.20        111.51        14.35 o                         
  -1  11   7          0.13          3.40         6.59 o                         
   0  11   7        203.58        229.47        26.94 o                         
   1  11   7         65.16         65.39         8.68 o                         
   2  11   7          6.46         17.54         8.65 o                         
   3  11   7        140.52        140.51        15.83 o                         
   4  11   7        422.85        375.19        25.51 o                         
   5  11   7        283.74        303.28        24.06 o                         
   6  11   7        350.25        345.25        26.67 o                         
  -3  12   7         45.21         72.22        13.53 o                         
  -2  12   7         34.61         30.70        11.19 o                         
  -1  12   7        423.11        459.53        27.45 o                         
   0  12   7        117.80        109.09        14.60 o                         
   1  12   7         75.17         74.36         9.70 o                         
   2  12   7          0.93         -4.05        11.13 o                         
   3  12   7        117.73        110.69        16.11 o                         
   4  12   7         61.05        169.30        19.48 o                         
   5  12   7        323.21        305.59        32.56 o                         
  -2  13   7         40.46         21.21         8.12 o                         
  -1  13   7         97.35        134.91        16.74 o                         
   0  13   7        119.38         94.02        14.57 o                         
   1  13   7         20.44         39.96        10.70 o                         
   2  13   7         12.41         24.19        15.13 o                         
   3  13   7        130.88        148.76        25.76 o                         
   4  13   7         51.64         66.61        13.56 o                         
   0  14   7          2.19          6.91        13.08 o                         
   1  14   7          1.29         -2.23         7.31 o                         
   2  14   7        154.03        137.16        23.95 o                         
  -2 -13   8        123.65        140.43        33.26 o                         
  -1 -13   8         18.65         41.42        12.53 o                         
   0 -13   8         10.79         30.83         7.77 o                         
   1 -13   8          0.05          8.03         7.23 o                         
   2 -13   8        131.84        104.14        15.18 o                         
  -3 -12   8         46.38         49.22        11.79 o                         
  -2 -12   8        157.33        204.61        19.72 o                         
  -1 -12   8         46.11         56.72        11.32 o                         
   0 -12   8         36.99         37.74         7.29 o                         
   1 -12   8         74.30         68.73         9.20 o                         
   2 -12   8         38.14         40.91         7.86 o                         
   3 -12   8        151.93        153.94        16.71 o                         
   4 -12   8         98.98         87.93        11.93 o                         
  -4 -11   8         39.90         56.47        11.91 o                         
  -3 -11   8          0.03         10.63         9.13 o                         
  -2 -11   8         31.28         37.92         9.91 o                         
  -1 -11   8        312.46        327.65        35.47 o                         
   0 -11   8        182.45        172.28        12.73 o                         
   1 -11   8         29.93         40.54         7.43 o                         
   2 -11   8         24.37         30.11         5.93 o                         
   3 -11   8         99.71         98.94        11.32 o                         
   4 -11   8        110.60        116.17        12.13 o                         
   5 -11   8         68.33         80.90        14.64 o                         
  -5 -10   8         10.77         12.25        10.43 o                         
  -4 -10   8         14.79         13.20         6.46 o                         
  -3 -10   8        149.10        113.46        14.64 o                         
  -2 -10   8         35.37         41.96        10.26 o                         
  -1 -10   8         31.79         32.78         8.12 o                         
   0 -10   8        256.53        225.42        13.77 o                         
   1 -10   8        228.61        232.54        12.42 o                         
   2 -10   8        252.79        234.54        12.86 o                         
   3 -10   8         38.95        152.16        13.09 o                         
   4 -10   8        308.85        344.99        19.44 o                         
   5 -10   8         24.97         41.44        10.25 o                         
  -6  -9   8        363.22        383.44        18.73 o                         
  -5  -9   8        130.82        138.00        11.21 o                         
  -4  -9   8          3.91          3.07         5.64 o                         
  -3  -9   8          1.56         -7.49         7.49 o                         
  -2  -9   8          0.13         11.54         7.37 o                         
  -1  -9   8        113.65        103.59        12.32 o                         
   0  -9   8         74.42         76.65        11.01 o                         
   1  -9   8         40.85         29.47         6.02 o                         
   2  -9   8          0.44         -2.33         4.41 o                         
   3  -9   8         66.65         89.51         9.99 o                         
   4  -9   8         37.41         29.83         6.69 o                         
   5  -9   8          2.72          3.23        12.51 o                         
   6  -9   8          0.67         -6.21         7.71 o                         
  -6  -8   8         66.37         54.06         8.12 o                         
  -5  -8   8         89.98         77.98         8.58 o                         
  -4  -8   8         64.66         63.16         7.68 o                         
  -3  -8   8        484.07        491.84        26.49 o                         
  -2  -8   8        167.01        184.04        20.10 o                         
  -1  -8   8         85.88         94.23        11.67 o                         
   0  -8   8        576.58        565.16        21.05 o                         
   1  -8   8        781.90        754.28        20.11 o                         
   2  -8   8         18.03         19.94         4.78 o                         
   3  -8   8          9.07         27.25         5.90 o                         
   4  -8   8        550.46        568.98        21.79 o                         
   5  -8   8        118.35        102.54        13.75 o                         
   6  -8   8        132.47        129.42        16.03 o                         
   7  -8   8        206.16        208.19        21.52 o                         
  -7  -7   8        213.08        217.70        31.00 o                         
  -6  -7   8          0.95          5.11         5.13 o                         
  -5  -7   8         31.55         33.98         7.51 o                         
  -4  -7   8       1988.40       1863.29        50.02 o                         
  -3  -7   8        207.98        199.95        16.55 o                         
  -2  -7   8        183.62        196.99        16.17 o                         
  -1  -7   8       1561.93       1665.93        29.93 o                         
   0  -7   8          0.35          0.00         6.52 o                         
   1  -7   8        424.82        380.65        13.94 o                         
   2  -7   8         40.06         37.73         5.14 o                         
   3  -7   8        260.49        271.79        21.63 o                         
   5  -7   8        318.17        276.65        14.52 o                         
   6  -7   8         85.97         99.29        14.77 o                         
   7  -7   8        213.35        249.49        27.27 o                         
  -7  -6   8        137.54        161.14        17.11 o                         
  -6  -6   8        272.98        320.10        17.80 o                         
  -5  -6   8        100.76        109.25        11.01 o                         
  -4  -6   8         26.44         29.10         5.31 o                         
  -3  -6   8        353.69        356.90        16.74 o                         
  -2  -6   8       1306.76       1207.92        24.20 o                         
  -1  -6   8         62.00        160.31         9.15 o                         
   0  -6   8        769.88        695.89        17.62 o                         
   1  -6   8        410.78        374.07        15.40 o                         
   2  -6   8          2.10          5.10         3.76 o                         
   3  -6   8         88.95         96.89         9.06 o                         
   4  -6   8        322.76        312.17        11.43 o                         
   5  -6   8         63.35         57.13         7.34 o                         
   6  -6   8         20.02         30.39        14.09 o                         
   7  -6   8          2.35         10.41         9.36 o                         
   8  -6   8         97.76        205.91        24.32 o                         
  -7  -5   8          4.11          4.45        14.29 o                         
  -6  -5   8          2.13         24.20         8.38 o                         
  -5  -5   8        306.71        340.36        14.30 o                         
  -4  -5   8       2414.86       2304.75        33.37 o                         
  -3  -5   8        282.20        253.20         7.43 o                         
  -2  -5   8        317.90        330.95        10.61 o                         
  -1  -5   8        378.84        391.37        12.05 o                         
   0  -5   8         70.06         68.75         5.12 o                         
   1  -5   8         20.11         15.21         4.35 o                         
   2  -5   8        279.61        264.45        12.39 o                         
   3  -5   8       1259.88       1282.94        35.22 o                         
   4  -5   8        752.16        700.47        20.49 o                         
   5  -5   8         66.91         43.00        22.13 o                         
   6  -5   8         10.26          8.17         7.09 o                         
   7  -5   8         60.72         70.30        12.39 o                         
   8  -5   8         17.97         10.94        11.70 o                         
  -7  -4   8         17.13         49.41        11.95 o                         
  -6  -4   8        181.54        210.67        16.91 o                         
  -5  -4   8          7.21         35.63         9.48 o                         
  -4  -4   8         41.04         35.87         3.11 o                         
  -3  -4   8         28.74         29.15         3.28 o                         
  -2  -4   8        128.92        249.74         8.80 o                         
  -1  -4   8          3.06         74.11        13.63 o                         
   0  -4   8          6.03          2.92         3.10 o                         
   1  -4   8        663.32        623.34        17.97 o                         
   2  -4   8        437.49        395.21        14.36 o                         
   3  -4   8        226.44        244.82        13.82 o                         
   4  -4   8        653.93        560.99        34.98 o                         
   5  -4   8         14.03         19.23        11.89 o                         
   6  -4   8         66.29         50.42        13.75 o                         
   7  -4   8         69.62         68.96        16.87 o                         
   8  -4   8        104.26        115.92        20.78 o                         
  -8  -3   8        100.47         89.86        19.68 o                         
  -7  -3   8        128.47        179.01        16.21 o                         
  -6  -3   8          0.14         21.37         7.09 o                         
  -5  -3   8         10.40         21.48         6.90 o                         
  -4  -3   8        187.77        174.68         7.81 o                         
  -3  -3   8        401.40        370.71        10.55 o                         
  -2  -3   8        580.14        700.80        15.10 o                         
  -1  -3   8       1079.58       1137.38        23.13 o                         
   0  -3   8       1077.96       1078.50        19.19 o                         
   1  -3   8        430.89        410.35        12.24 o                         
   2  -3   8         66.76         56.50         5.61 o                         
   3  -3   8       1379.52       1230.59        46.66 o                         
   4  -3   8         80.73        376.68        28.95 o                         
   5  -3   8        978.51        929.97        45.13 o                         
   6  -3   8        485.42        424.93        32.43 o                         
   7  -3   8        216.35        244.93        26.31 o                         
   8  -3   8          0.20         26.95        13.80 o                         
  -8  -2   8          3.95         14.54        12.37 o                         
  -7  -2   8         74.44         67.85        10.73 o                         
  -6  -2   8         34.76         63.42        13.25 o                         
  -5  -2   8        243.00        211.70        33.06 o                         
  -4  -2   8          4.41          3.13         4.22 o                         
  -3  -2   8        439.77        470.86        10.72 o                         
  -2  -2   8        173.79        226.46         8.73 o                         
  -1  -2   8         99.30         89.29         8.43 o                         
   0  -2   8          2.28          3.00         3.85 o                         
   1  -2   8        679.95        637.21        15.48 o                         
   2  -2   8        119.88        102.75         9.39 o                         
   3  -2   8        924.25        835.20        30.49 o                         
   4  -2   8          7.20         18.81         3.47 o                         
   5  -2   8        870.85        843.62        42.25 o                         
   6  -2   8        129.15        146.21        20.11 o                         
   7  -2   8         17.83         18.56        11.34 o                         
   8  -2   8          0.28         61.12        15.61 o                         
   9  -2   8         19.27         25.60        10.28 o                         
  -8  -1   8          0.57          5.15         9.65 o                         
  -7  -1   8         82.03         78.16        10.79 o                         
  -6  -1   8        455.68        495.67        22.87 o                         
  -5  -1   8        483.99        462.59        14.95 o                         
  -4  -1   8        468.77        474.59        24.96 o                         
  -3  -1   8        298.05        278.25         9.11 o                         
  -2  -1   8        327.09        384.53         8.70 o                         
  -1  -1   8         49.10        181.01        17.26 o                         
   0  -1   8       2842.97       2955.12        51.29 o                         
   1  -1   8        683.66        724.75        23.59 o                         
   2  -1   8       3851.81       3643.41        53.55 o                         
   3  -1   8         66.12         57.52         7.04 o                         
   4  -1   8        287.84        324.05         9.33 o                         
   5  -1   8          5.92          3.00         8.05 o                         
   6  -1   8        466.77        477.57        33.67 o                         
   7  -1   8        369.15        301.07        28.45 o                         
   8  -1   8         63.95         86.93        13.00 o                         
   9  -1   8          2.78         25.16        11.03 o                         
  -8   0   8         19.07         -1.60        12.56 o                         
  -7   0   8         61.38         65.70        10.59 o                         
  -6   0   8        515.87        520.79        23.06 o                         
  -5   0   8         16.50         20.46         7.17 o                         
  -4   0   8          9.09         12.84         4.12 o                         
  -3   0   8        537.01        592.00        21.80 o                         
  -2   0   8        629.39        642.76        38.20 o                         
  -1   0   8         24.23         25.29         5.20 o                         
   0   0   8       1182.76       1210.87        22.09 o                         
   1   0   8          5.36          8.56         2.49 o                         
   2   0   8        846.27        797.75        17.06 o                         
   3   0   8        184.09        336.47        11.18 o                         
   4   0   8       2390.39       2459.25        29.99 o                         
   5   0   8          8.62          5.33         3.10 o                         
   6   0   8         12.19          8.32         5.83 o                         
   7   0   8        327.06        307.46        29.67 o                         
   8   0   8        296.53        298.77        22.36 o                         
   9   0   8          6.36          8.52        12.39 o                         
  -8   1   8         52.99         45.29         9.15 o                         
  -7   1   8         24.72         37.72         8.74 o                         
  -6   1   8        215.70        167.61        27.38 o                         
  -5   1   8        150.46        127.14        11.13 o                         
  -4   1   8        121.56         95.91         6.29 o                         
  -3   1   8        153.34        144.43         8.32 o                         
  -2   1   8        768.54        770.48        19.77 o                         
  -1   1   8        819.50        775.28        16.62 o                         
   0   1   8        239.77        231.62        13.82 o                         
   1   1   8          0.07          3.29         2.61 o                         
   2   1   8         59.32         54.76         5.69 o                         
   3   1   8       1005.08        853.32        19.39 o                         
   4   1   8        930.84       1324.35        23.68 o                         
   5   1   8        406.60        394.13        12.92 o                         
   6   1   8          6.96          2.92         2.80 o                         
   7   1   8        244.19        243.29        21.41 o                         
   8   1   8        138.06        163.51        24.07 o                         
   9   1   8         12.33         28.22        10.13 o                         
  -8   2   8         15.75         13.65         9.58 o                         
  -7   2   8        148.74        193.00        11.12 o                         
  -6   2   8         74.87         79.68         8.22 o                         
  -5   2   8         54.91         55.69        11.87 o                         
  -4   2   8        429.82        422.12        20.40 o                         
  -3   2   8        796.10        676.64        62.95 o                         
  -2   2   8        134.73        169.84         7.53 o                         
  -1   2   8         41.54         69.27         3.84 o                         
   0   2   8         15.02         16.00         7.51 o                         
   1   2   8       1401.22       1374.84        17.86 o                         
   2   2   8        284.16        292.18        12.35 o                         
   3   2   8          1.16          9.18         3.68 o                         
   4   2   8         58.91        118.76         9.28 o                         
   5   2   8        162.11        154.45        20.30 o                         
   6   2   8        124.27        134.82        14.45 o                         
   7   2   8         73.11         72.15        14.11 o                         
   8   2   8          4.18         57.58        11.11 o                         
   9   2   8          7.52         24.13         9.75 o                         
  -7   3   8         40.60         38.48         9.09 o                         
  -6   3   8         60.61         82.22        10.85 o                         
  -5   3   8          7.65          7.82        13.42 o                         
  -4   3   8          1.35          7.46        11.62 o                         
  -3   3   8          7.50         11.97         5.72 o                         
  -2   3   8        536.66        601.70        13.21 o                         
  -1   3   8        688.41        931.50        19.31 o                         
   0   3   8       1403.35       1433.51        24.81 o                         
   1   3   8          0.41          1.84         2.37 o                         
   2   3   8       1519.53       1520.79        21.06 o                         
   3   3   8         38.12        210.62        10.27 o                         
   4   3   8         76.43         84.21         6.67 o                         
   5   3   8        113.48        147.15        11.32 o                         
   6   3   8        932.29        922.54        49.73 o                         
   7   3   8         83.61         89.91        14.10 o                         
   8   3   8          5.98         24.91         9.36 o                         
   9   3   8          4.18         19.29         9.86 o                         
  -7   4   8          0.44         19.61        12.03 o                         
  -6   4   8         63.56         71.68        16.13 o                         
  -5   4   8        507.28        504.57        29.50 o                         
  -4   4   8         41.98         21.05         8.60 o                         
  -3   4   8        127.80        132.01        10.91 o                         
  -2   4   8        630.18        595.82        13.62 o                         
  -1   4   8        452.04        462.46        10.83 o                         
   0   4   8        762.77        675.18        14.07 o                         
   1   4   8         93.95        110.69         8.44 o                         
   2   4   8        206.41        242.02         9.19 o                         
   3   4   8         71.64        306.67        16.12 o                         
   4   4   8       1497.73       1423.48        26.20 o                         
   5   4   8        199.63        195.26        13.93 o                         
   6   4   8         86.05        106.32        19.54 o                         
   7   4   8         50.48         61.98        16.73 o                         
   8   4   8        229.61        267.50        32.72 o                         
   9   4   8         14.38         56.04        12.56 o                         
  -7   5   8         82.96        119.52        19.01 o                         
  -6   5   8         26.05         58.07        14.89 o                         
  -5   5   8        625.41        632.20        49.53 o                         
  -4   5   8         61.36         76.50         8.74 o                         
  -3   5   8         21.87         31.03         6.95 o                         
  -2   5   8         80.30        122.67        12.19 o                         
  -1   5   8        427.01        401.56        15.55 o                         
   0   5   8         28.73         27.25         4.24 o                         
   1   5   8         10.29         15.65         3.78 o                         
   2   5   8         75.80         64.58         5.78 o                         
   3   5   8        110.76        121.89        11.35 o                         
   4   5   8        150.98        229.41        15.17 o                         
   5   5   8        349.49        288.97        27.64 o                         
   6   5   8         10.08         10.68         9.01 o                         
   7   5   8         50.01         83.78        21.33 o                         
   8   5   8         63.75         89.76        23.88 o                         
  -7   6   8         23.43         65.27        15.58 o                         
  -6   6   8         19.95         16.37        11.29 o                         
  -5   6   8         70.09         73.06        15.54 o                         
  -4   6   8        300.21        271.21        25.21 o                         
  -3   6   8       1326.56       1215.50        70.78 o                         
  -2   6   8         66.19        244.11        11.70 o                         
  -1   6   8        660.71        624.01        20.63 o                         
   0   6   8         83.15         89.91         7.05 o                         
   1   6   8       1438.45       1343.05        26.07 o                         
   2   6   8         35.70         27.67         7.40 o                         
   3   6   8        360.65        574.48        19.39 o                         
   4   6   8        104.39        252.19        17.28 o                         
   5   6   8         40.86         26.50        12.63 o                         
   6   6   8          0.02         20.30        12.53 o                         
   7   6   8          1.24         15.82        13.80 o                         
   8   6   8          0.01         47.51        18.30 o                         
  -6   7   8          3.99         13.73        10.63 o                         
  -5   7   8        200.75        198.23        23.71 o                         
  -4   7   8        211.50        244.22        26.31 o                         
  -3   7   8        170.82        140.13        31.60 o                         
  -2   7   8        119.85        140.85        10.32 o                         
  -1   7   8       1702.57       1774.17        36.30 o                         
   0   7   8         37.36         49.50         9.97 o                         
   1   7   8        208.17        191.00        11.88 o                         
   2   7   8          0.21          4.05         4.84 o                         
   3   7   8         89.84        103.11         9.49 o                         
   4   7   8        313.01        330.22        16.28 o                         
   5   7   8         91.93         99.01        18.94 o                         
   6   7   8          5.95          2.41         9.20 o                         
   7   7   8         43.76         62.95        18.42 o                         
   8   7   8         25.68         45.73        17.54 o                         
  -6   8   8        328.45        318.54        31.10 o                         
  -5   8   8         56.98         59.48        15.89 o                         
  -4   8   8         40.44         77.54        16.73 o                         
  -3   8   8        123.28        133.32        20.37 o                         
  -2   8   8        259.82        224.91        19.90 o                         
  -1   8   8        245.19        218.07        13.29 o                         
   0   8   8       2282.54       2050.78        67.48 o                         
   1   8   8        110.85        112.94        11.62 o                         
   2   8   8          0.19          2.76         5.08 o                         
   3   8   8         16.39         66.11         9.01 o                         
   4   8   8       5337.02       5070.37        79.85 o                         
   5   8   8         32.94         62.86        16.99 o                         
   6   8   8         55.41         68.17        17.78 o                         
   7   8   8          0.36         36.55        16.68 o                         
   8   8   8        421.78        459.50        45.94 o                         
  -5   9   8        315.98        303.43        30.48 o                         
  -4   9   8        310.11        326.80        30.74 o                         
  -3   9   8         53.39         48.78        14.39 o                         
  -2   9   8          4.26         -4.12         8.34 o                         
  -1   9   8         99.83        108.45         9.60 o                         
   0   9   8        424.59        404.99        31.79 o                         
   1   9   8        264.82        250.54        16.90 o                         
   2   9   8         69.13         70.84         8.62 o                         
   3   9   8         33.16         41.91         7.78 o                         
   4   9   8        419.27        489.67        26.80 o                         
   5   9   8         15.47         18.80         8.66 o                         
   6   9   8        152.29        163.32        25.42 o                         
   7   9   8        272.10        309.27        36.22 o                         
  -5  10   8          1.50         29.21        14.27 o                         
  -4  10   8          5.50         31.86        15.04 o                         
  -3  10   8        114.90        152.62        27.25 o                         
  -2  10   8         18.64         40.74         9.56 o                         
  -1  10   8          8.02         33.29        13.56 o                         
   0  10   8          0.03         -4.10         9.48 o                         
   1  10   8        750.82        708.49        29.88 o                         
   2  10   8         54.93         72.38         8.92 o                         
   3  10   8        251.78        224.75        14.99 o                         
   4  10   8          8.79         22.32        12.62 o                         
   5  10   8         43.41         39.17        24.07 o                         
   6  10   8          0.13        -16.08        16.08 o                         
   7  10   8        227.41        271.55        35.65 o                         
  -4  11   8        140.67        159.29        25.00 o                         
  -3  11   8        180.03        171.23        38.83 o                         
  -2  11   8         23.11         32.58         9.92 o                         
  -1  11   8        261.87        294.06        22.14 o                         
   0  11   8          0.01         30.21        12.87 o                         
   1  11   8         17.08         19.08         8.33 o                         
   2  11   8        288.82        308.04        21.45 o                         
   3  11   8        488.74        450.98        26.66 o                         
   4  11   8        195.42        226.74        20.12 o                         
   5  11   8        341.52        342.05        25.52 o                         
   6  11   8         27.57         42.30        16.66 o                         
  -3  12   8          0.11          1.65        10.77 o                         
  -2  12   8         53.81        105.72        29.92 o                         
  -1  12   8         50.16         68.31        19.37 o                         
   0  12   8         15.74         11.46         9.77 o                         
   1  12   8          0.89          4.76        12.30 o                         
   2  12   8          4.78         20.16         8.49 o                         
   3  12   8          3.27         43.11        11.93 o                         
   4  12   8         49.79         77.33        12.98 o                         
   5  12   8          0.51         -8.06        22.52 o                         
  -2  13   8         30.66         39.01        13.75 o                         
  -1  13   8         83.86         72.56        13.77 o                         
   0  13   8         53.08         42.10        14.70 o                         
   1  13   8          1.32          4.09        12.13 o                         
   2  13   8        461.42        405.70        38.10 o                         
   3  13   8          1.50         32.62        16.78 o                         
   4  13   8          8.86         43.22        11.24 o                         
  -1 -13   9          1.29         17.77         8.88 o                         
   0 -13   9          0.30         12.19        12.18 o                         
   1 -13   9        132.33        112.72        15.90 o                         
  -3 -12   9         11.57         16.48        21.58 o                         
  -2 -12   9        187.28        151.18        17.39 o                         
  -1 -12   9          0.81         24.16         9.92 o                         
   0 -12   9        116.11        115.55        11.76 o                         
   1 -12   9         17.41         26.65         7.54 o                         
   2 -12   9        607.92        578.59        23.74 o                         
   3 -12   9        107.47        121.19        13.17 o                         
  -4 -11   9         38.97         54.06        10.14 o                         
  -3 -11   9         18.36         16.42        12.89 o                         
  -2 -11   9        280.28        261.09        21.38 o                         
  -1 -11   9         79.48         66.87        11.29 o                         
   0 -11   9         76.82         71.93        11.72 o                         
   1 -11   9         20.92         18.02         6.42 o                         
   2 -11   9          1.58         12.73         5.27 o                         
   3 -11   9         29.35        111.10        12.12 o                         
   4 -11   9         63.03         77.78        11.16 o                         
  -5 -10   9         60.19         68.33        10.91 o                         
  -4 -10   9         61.02         71.02        11.63 o                         
  -3 -10   9         44.75         37.14        10.47 o                         
  -2 -10   9         25.96         77.76        12.48 o                         
  -1 -10   9         40.00         34.18        13.93 o                         
   0 -10   9         71.58         65.38        10.94 o                         
   1 -10   9         49.05         50.37         7.58 o                         
   2 -10   9          9.41         16.39         5.65 o                         
   3 -10   9        313.77        318.89        18.60 o                         
   4 -10   9         50.98         62.88         9.85 o                         
   5 -10   9         32.47         25.11        11.18 o                         
  -5  -9   9        235.41        210.71        15.90 o                         
  -4  -9   9         79.04         72.25        10.00 o                         
  -3  -9   9        365.96        382.77        24.66 o                         
  -2  -9   9         42.94         87.85        18.59 o                         
  -1  -9   9         59.81         47.66        10.54 o                         
   0  -9   9        128.94        159.96        12.90 o                         
   1  -9   9        747.65        675.51        20.71 o                         
   2  -9   9         41.85         25.64         5.69 o                         
   3  -9   9         27.76         31.22        10.68 o                         
   4  -9   9          1.30         16.43         6.27 o                         
   5  -9   9         42.98         39.64        11.41 o                         
   6  -9   9         27.43         36.18        11.63 o                         
  -6  -8   9        242.74        202.37        16.00 o                         
  -5  -8   9        450.27        417.13        25.51 o                         
  -4  -8   9        152.38        143.66        12.56 o                         
  -3  -8   9        303.22        279.06        20.37 o                         
  -2  -8   9        134.81        153.10        24.98 o                         
  -1  -8   9        316.19        259.35        18.24 o                         
   0  -8   9        367.84        345.74        17.00 o                         
   1  -8   9        826.65        724.11        23.85 o                         
   2  -8   9          3.96          8.07         7.46 o                         
   3  -8   9        111.41        122.24        10.81 o                         
   4  -8   9        107.78        303.49        24.21 o                         
   5  -8   9        250.22        295.44        22.64 o                         
   6  -8   9        363.20        332.88        25.50 o                         
  -6  -7   9         30.41         39.81         9.42 o                         
  -5  -7   9         54.86         59.47         7.61 o                         
  -4  -7   9        883.34        777.35        26.41 o                         
  -3  -7   9         88.00        178.40        17.63 o                         
  -2  -7   9         46.96         45.78         9.30 o                         
  -1  -7   9         67.60         92.69         7.93 o                         
   0  -7   9       1253.02       1198.14        29.76 o                         
   1  -7   9         71.69         72.35         9.07 o                         
   2  -7   9         53.98         76.02         9.80 o                         
   3  -7   9        130.15        340.96        16.84 o                         
   4  -7   9       1819.88       1650.34        35.72 o                         
   5  -7   9        360.85        343.94        20.36 o                         
   6  -7   9          8.94         22.69         9.61 o                         
   7  -7   9        101.71        135.22        17.69 o                         
  -7  -6   9          0.78          4.62        13.99 o                         
  -6  -6   9         32.06         85.48        13.12 o                         
  -5  -6   9         77.90         83.73         8.33 o                         
  -4  -6   9        197.83        193.57        10.83 o                         
  -3  -6   9        212.94        193.80        12.45 o                         
  -2  -6   9         49.42         51.93         6.10 o                         
  -1  -6   9        110.03        121.92         7.37 o                         
   0  -6   9         48.47         46.75         6.77 o                         
   1  -6   9         74.71         72.98         7.92 o                         
   2  -6   9          8.85         14.39         6.94 o                         
   3  -6   9         39.10         39.23         7.63 o                         
   4  -6   9          0.77        127.36        11.04 o                         
   5  -6   9         40.34         47.47         6.87 o                         
   6  -6   9         53.08         70.81        11.99 o                         
   7  -6   9        771.39        819.05        52.45 o                         
  -7  -5   9         73.32        106.56        22.68 o                         
  -6  -5   9         30.20         70.58        11.44 o                         
  -5  -5   9        240.26        255.10        14.06 o                         
  -4  -5   9          0.02          9.46         4.39 o                         
  -3  -5   9        171.09        149.92         6.80 o                         
  -2  -5   9          2.11         33.86         4.08 o                         
  -1  -5   9         65.32         70.11         6.34 o                         
   0  -5   9         26.22         26.64         5.81 o                         
   1  -5   9        605.49        559.97        18.58 o                         
   2  -5   9          9.69         10.82         4.66 o                         
   3  -5   9       1584.11       1588.71        37.88 o                         
   4  -5   9        645.93        671.67        24.30 o                         
   5  -5   9         33.70         32.19        12.39 o                         
   6  -5   9         42.56         25.04        12.51 o                         
   7  -5   9          4.63         11.34        10.22 o                         
   8  -5   9          0.65          5.22        10.08 o                         
  -7  -4   9         13.78         28.05        13.08 o                         
  -6  -4   9        372.82        525.89        25.47 o                         
  -5  -4   9        586.66        557.55        35.21 o                         
  -4  -4   9        269.72        264.53        10.23 o                         
  -3  -4   9         31.92         63.90         7.26 o                         
  -2  -4   9        822.53        805.35        14.78 o                         
  -1  -4   9       3179.58       2983.43        46.61 o                         
   0  -4   9       1039.78        967.43        18.55 o                         
   1  -4   9        460.99        458.66        16.36 o                         
   2  -4   9          1.13          1.80         3.77 o                         
   3  -4   9       1521.67       1460.98        34.52 o                         
   4  -4   9         60.75        210.19        24.14 o                         
   5  -4   9       1075.47        600.67        24.34 o                         
   6  -4   9         42.55         34.69        13.87 o                         
   7  -4   9          0.62          8.05         9.94 o                         
   8  -4   9          1.41         34.67        14.89 o                         
  -7  -3   9         31.70         29.02        13.89 o                         
  -6  -3   9         54.02         82.09        11.12 o                         
  -5  -3   9          1.91         11.34        13.13 o                         
  -4  -3   9          3.44         11.61         4.52 o                         
  -3  -3   9         36.94         54.37         5.09 o                         
  -2  -3   9        221.65        220.97         8.01 o                         
  -1  -3   9        178.34        209.40        11.73 o                         
   0  -3   9          6.46         19.25         4.70 o                         
   1  -3   9        386.15        371.32        24.97 o                         
   2  -3   9        137.85        164.22        24.23 o                         
   3  -3   9        146.17        429.22        29.95 o                         
   4  -3   9       1502.55       1400.60        54.61 o                         
   5  -3   9        539.44        234.73        14.14 o                         
   6  -3   9        474.72        453.60        34.38 o                         
   7  -3   9         46.54         59.93        17.25 o                         
   8  -3   9        626.22        739.37        48.80 o                         
  -7  -2   9        397.79        353.92        33.50 o                         
  -6  -2   9        122.12        163.70        14.02 o                         
  -5  -2   9          4.73          7.45         5.29 o                         
  -4  -2   9        243.00        212.02         8.88 o                         
  -3  -2   9         30.68         22.16         3.22 o                         
  -2  -2   9        922.41        922.93        20.36 o                         
  -1  -2   9        112.19        125.79        20.92 o                         
   0  -2   9        853.58        933.58        25.14 o                         
   1  -2   9        822.52        789.14        34.67 o                         
   2  -2   9        947.93        984.34        27.31 o                         
   3  -2   9        565.69        569.27        31.36 o                         
   4  -2   9        162.36        194.93        12.46 o                         
   5  -2   9        511.04        292.60       143.90 o                         
   6  -2   9         98.64         83.40        16.11 o                         
   7  -2   9         33.27         30.40        14.18 o                         
   8  -2   9         10.76          1.53         9.36 o                         
  -7  -1   9          2.94          0.74         9.75 o                         
  -6  -1   9         16.32          7.49        10.60 o                         
  -5  -1   9          0.05          9.57         5.31 o                         
  -4  -1   9         91.96         80.01         7.65 o                         
  -3  -1   9        705.33        806.87        23.51 o                         
  -2  -1   9        178.94        203.94        11.30 o                         
  -1  -1   9         50.32         64.97         6.27 o                         
   0  -1   9        112.66        124.64         9.33 o                         
   1  -1   9       2706.84       2576.65        59.93 o                         
   2  -1   9          1.40         21.97        10.24 o                         
   3  -1   9          0.89          4.56         2.92 o                         
   4  -1   9         24.29         61.21         6.49 o                         
   5  -1   9        129.68         84.35        27.97 o                         
   6  -1   9        100.43         83.73        16.75 o                         
   7  -1   9         85.56         88.64        34.50 o                         
   8  -1   9          1.71          5.51        13.03 o                         
  -7   0   9         20.93         26.23        11.91 o                         
  -6   0   9          0.19         -1.24         5.97 o                         
  -5   0   9          3.81          4.87         4.84 o                         
  -4   0   9        388.74        441.95        16.83 o                         
  -3   0   9         24.78         18.43         3.62 o                         
  -2   0   9         14.09         22.94         5.52 o                         
  -1   0   9        183.40        156.04        10.39 o                         
   0   0   9        348.75        367.24        20.87 o                         
   1   0   9         85.28        101.63         6.81 o                         
   2   0   9        511.11        517.50        12.58 o                         
   3   0   9        129.69        118.12         6.52 o                         
   4   0   9          4.55         57.22         5.55 o                         
   5   0   9          7.85          6.63         2.55 o                         
   6   0   9         10.17          1.28         6.52 o                         
   7   0   9        209.64        226.97        19.42 o                         
   8   0   9          4.34         18.28        14.13 o                         
   9   0   9          6.21         18.15         8.91 o                         
  -7   1   9         38.69        128.12        19.54 o                         
  -6   1   9        305.23        300.14        27.00 o                         
  -5   1   9          2.22          9.76         5.42 o                         
  -4   1   9          0.03          8.27         9.89 o                         
  -3   1   9       1561.87       1454.41        48.58 o                         
  -2   1   9          0.11         49.89         5.93 o                         
  -1   1   9        198.20        212.86        19.35 o                         
   0   1   9         67.56         36.32         3.35 o                         
   1   1   9        552.21        583.44        13.76 o                         
   2   1   9         41.99         73.79         8.27 o                         
   3   1   9        219.23        215.55        10.04 o                         
   4   1   9        435.07        390.36        13.61 o                         
   5   1   9         32.18         27.29         3.69 o                         
   6   1   9          1.62         -2.84         6.81 o                         
   7   1   9        166.31        182.61        17.77 o                         
   8   1   9        159.01        173.89        17.48 o                         
   9   1   9          0.04          4.94        19.30 o                         
  -7   2   9          2.46          3.06         6.24 o                         
  -6   2   9        199.17        191.98        12.38 o                         
  -5   2   9        537.89        524.75        17.86 o                         
  -4   2   9          0.10          8.84        10.37 o                         
  -3   2   9         29.16         15.57        15.30 o                         
  -2   2   9        485.90        603.25        44.32 o                         
  -1   2   9        202.46        191.38        10.83 o                         
   0   2   9       1131.77        991.73        34.10 o                         
   1   2   9        168.94        152.41         6.95 o                         
   2   2   9       1799.85       1847.89        26.44 o                         
   3   2   9          2.84          2.90         4.30 o                         
   4   2   9        225.34        166.91         9.56 o                         
   5   2   9         29.74         31.63         5.44 o                         
   6   2   9        902.74        882.77        33.78 o                         
   7   2   9        279.24        262.56        20.34 o                         
   8   2   9         24.74         32.16        10.17 o                         
   9   2   9          2.11          4.55        13.52 o                         
  -7   3   9        149.71        149.36        21.78 o                         
  -6   3   9        773.08        778.14        65.11 o                         
  -5   3   9        113.19        113.88        13.73 o                         
  -4   3   9         56.11         49.11         7.73 o                         
  -3   3   9        315.97        275.06        30.48 o                         
  -2   3   9         93.38        131.95         5.91 o                         
  -1   3   9        108.22        138.16         9.34 o                         
   0   3   9        411.20        375.91        15.73 o                         
   1   3   9       3398.71       3432.83        33.93 o                         
   2   3   9        177.05        220.68        11.21 o                         
   3   3   9         52.10        168.12        11.87 o                         
   4   3   9        305.94        320.21        16.27 o                         
   5   3   9        676.35        620.19        32.14 o                         
   6   3   9        142.65        134.37        21.18 o                         
   7   3   9         25.05         49.63        21.42 o                         
   8   3   9          0.02         22.08         8.89 o                         
  -7   4   9        151.14        180.76        24.92 o                         
  -6   4   9        144.48        150.88        22.06 o                         
  -5   4   9        417.14        363.14        19.44 o                         
  -4   4   9         43.75         44.47         7.86 o                         
  -3   4   9        718.80        629.21        36.78 o                         
  -2   4   9         10.17        145.44        38.40 o                         
  -1   4   9        410.77        540.97       104.57 o                         
   0   4   9        244.27        248.60        15.42 o                         
   1   4   9          0.26          2.85         3.38 o                         
   2   4   9       1575.30       1623.81        23.39 o                         
   3   4   9       1228.86       1169.51        29.98 o                         
   4   4   9        180.17        387.76        46.00 o                         
   5   4   9         13.93         31.04         8.26 o                         
   6   4   9        169.72        176.54        23.14 o                         
   7   4   9         99.43         96.70        20.02 o                         
   8   4   9          0.37         11.59         9.23 o                         
  -7   5   9         18.73         41.60        14.85 o                         
  -6   5   9        376.18        416.18        34.24 o                         
  -5   5   9         28.81         27.91        11.96 o                         
  -4   5   9          8.29          2.93        12.24 o                         
  -3   5   9        375.54        359.74        28.98 o                         
  -2   5   9        202.92        174.60         9.63 o                         
  -1   5   9         18.83         28.22         5.98 o                         
   0   5   9       1217.15       1079.71        20.35 o                         
   1   5   9       2169.89       2039.14        25.83 o                         
   2   5   9         19.47         21.00         6.23 o                         
   3   5   9        684.88        956.14        55.07 o                         
   4   5   9        874.72        812.30        27.41 o                         
   5   5   9        132.76        147.25        13.71 o                         
   6   5   9        134.28        134.15        21.66 o                         
   7   5   9        118.52        132.77        24.30 o                         
   8   5   9        453.69        610.55        48.63 o                         
  -6   6   9          0.52         15.04        11.13 o                         
  -5   6   9        154.59        150.88        20.71 o                         
  -4   6   9        141.10        101.65        17.30 o                         
  -3   6   9         44.52         36.89        12.13 o                         
  -2   6   9         13.72         18.80         4.48 o                         
  -1   6   9        248.97        220.46        10.35 o                         
   0   6   9          7.85         15.10         4.70 o                         
   1   6   9         99.52        130.20         8.70 o                         
   2   6   9         74.28         52.79         6.89 o                         
   3   6   9        461.39        797.84        27.63 o                         
   4   6   9        324.89        406.43        30.73 o                         
   5   6   9          1.68         17.25        12.08 o                         
   6   6   9        565.70        562.59        41.79 o                         
   7   6   9         78.12         64.43        17.32 o                         
   8   6   9         82.79         91.60        22.99 o                         
  -6   7   9         44.89         81.30        19.49 o                         
  -5   7   9         18.57         32.41        12.89 o                         
  -4   7   9         30.90         32.88        12.89 o                         
  -3   7   9       1064.02       1045.47        50.80 o                         
  -2   7   9         16.51         16.78         5.68 o                         
  -1   7   9        273.10        254.13        24.45 o                         
   0   7   9         41.95         49.66         8.42 o                         
   1   7   9        184.61        191.56        11.32 o                         
   2   7   9        538.08        482.87        17.79 o                         
   3   7   9          0.02         23.43         6.43 o                         
   4   7   9        821.32        777.24        30.02 o                         
   5   7   9         29.81         50.97        15.23 o                         
   6   7   9        304.78        300.19        31.76 o                         
   7   7   9         95.46        101.72        22.28 o                         
   8   7   9         25.51         50.73        18.20 o                         
  -5   8   9          1.17          4.84        10.84 o                         
  -4   8   9         73.95         65.29        15.92 o                         
  -3   8   9         78.30         85.61        16.82 o                         
  -2   8   9         82.19        108.30        17.99 o                         
  -1   8   9          0.43         36.74        14.46 o                         
   0   8   9         17.05         19.90         7.41 o                         
   1   8   9        109.97         76.24        10.00 o                         
   2   8   9        961.92        922.71        25.68 o                         
   3   8   9       1218.26       1153.60        29.83 o                         
   4   8   9          4.09        260.58        17.13 o                         
   5   8   9        303.63        285.89        30.67 o                         
   6   8   9          6.46          9.77        10.46 o                         
   7   8   9        414.61        484.29        44.75 o                         
  -5   9   9        228.31        229.13        28.19 o                         
  -4   9   9        431.49        453.55        37.36 o                         
  -3   9   9        411.95        369.08        33.15 o                         
  -2   9   9        348.84        314.37        30.50 o                         
  -1   9   9         37.50         18.42        11.46 o                         
   0   9   9        507.40        517.38        23.38 o                         
   1   9   9        553.44        454.86        22.80 o                         
   2   9   9        165.57        140.55        11.24 o                         
   3   9   9        211.85        197.10        13.81 o                         
   4   9   9       1381.02       1295.97        34.43 o                         
   5   9   9         88.91        117.33        22.09 o                         
   6   9   9         34.94         30.83        15.92 o                         
   7   9   9         42.61         59.90        19.90 o                         
  -4  10   9        447.43        464.44        39.17 o                         
  -3  10   9        367.07        373.44        34.43 o                         
  -2  10   9        289.62        283.96        30.31 o                         
  -1  10   9         33.77         33.65        13.70 o                         
   0  10   9       1408.27       1203.01        37.98 o                         
   1  10   9          0.10          0.86         6.50 o                         
   2  10   9        124.90        114.78        10.75 o                         
   3  10   9         70.16         77.38         9.86 o                         
   4  10   9        197.77        180.06        19.27 o                         
   5  10   9         47.31         65.09        18.85 o                         
   6  10   9        261.41        300.71        35.67 o                         
  -3  11   9        162.91        187.10        26.07 o                         
  -2  11   9         41.39        113.85        21.45 o                         
  -1  11   9          4.40         17.68        13.89 o                         
   0  11   9          1.99         16.41         8.01 o                         
   1  11   9        197.60        218.49        18.40 o                         
   2  11   9          9.34          8.14        11.64 o                         
   3  11   9        106.64        156.75        13.90 o                         
   4  11   9        135.04        143.48        17.19 o                         
   5  11   9        118.66        122.33        17.02 o                         
   6  11   9        246.89        259.78        34.15 o                         
  -2  12   9          1.52         44.06        15.80 o                         
  -1  12   9         70.50        109.92        21.99 o                         
   0  12   9        136.31        159.48        34.96 o                         
   1  12   9        166.85        133.91        16.00 o                         
   2  12   9          4.14         12.28        14.96 o                         
   3  12   9        349.94        360.73        25.28 o                         
   4  12   9          5.37         36.91        12.41 o                         
   5  12   9         86.05         86.99        14.93 o                         
  -1  13   9        105.64        122.81        23.88 o                         
   0  13   9         18.10         32.64        15.23 o                         
   1  13   9        344.32        321.83        24.51 o                         
   2  13   9          2.31         14.49        15.04 o                         
   3  13   9         20.69         22.37        13.44 o                         
  -2 -12  10         11.87         23.27        16.57 o                         
  -1 -12  10        217.76        224.97        20.98 o                         
   0 -12  10         22.86         29.02        14.39 o                         
   1 -12  10        406.38        433.45        26.33 o                         
   2 -12  10          0.00         28.52         8.31 o                         
  -3 -11  10         38.58         45.27        11.93 o                         
  -2 -11  10          8.91         16.09         8.53 o                         
  -1 -11  10         74.33         79.80        13.41 o                         
   0 -11  10         12.04         16.87        16.99 o                         
   1 -11  10        139.62        125.73        14.20 o                         
   2 -11  10         60.50         57.76         8.71 o                         
   3 -11  10        169.33        150.87        14.05 o                         
   4 -11  10          0.61         24.27         8.95 o                         
  -4 -10  10          6.07         18.64         7.75 o                         
  -3 -10  10        191.10        162.22        22.61 o                         
  -2 -10  10          1.00         -3.54         6.46 o                         
  -1 -10  10          0.25          9.53         8.11 o                         
   0 -10  10        279.24        269.26        20.44 o                         
   1 -10  10        114.81        109.65        11.35 o                         
   2 -10  10          9.03          0.66         4.88 o                         
   3 -10  10          8.14          3.28         5.42 o                         
   4 -10  10         92.04         96.16        11.36 o                         
   5 -10  10          0.37         12.91        10.09 o                         
  -5  -9  10        114.11        100.25        12.12 o                         
  -4  -9  10        428.16        386.33        20.79 o                         
  -3  -9  10        202.46        215.49        19.50 o                         
  -2  -9  10        267.16        309.95        32.60 o                         
  -1  -9  10        333.09        306.79        21.45 o                         
   0  -9  10        710.91        668.48        25.03 o                         
   1  -9  10         10.20         12.86         5.64 o                         
   2  -9  10          1.69         -2.76         5.47 o                         
   3  -9  10         51.88        126.80        11.51 o                         
   4  -9  10          3.42         19.39         6.51 o                         
   5  -9  10          0.01          1.97         7.99 o                         
  -5  -8  10         41.96         35.54         7.80 o                         
  -4  -8  10         25.82         28.75        10.12 o                         
  -3  -8  10        597.17        531.76        28.38 o                         
  -2  -8  10         19.66         16.52         7.96 o                         
  -1  -8  10         77.55         64.54         9.46 o                         
   0  -8  10         28.04         17.32         7.81 o                         
   1  -8  10        138.56        125.61        10.81 o                         
   2  -8  10         55.18         59.47         8.55 o                         
   3  -8  10        135.04        439.22        24.19 o                         
   4  -8  10          6.96         14.46         5.86 o                         
   5  -8  10         46.34         53.55        12.35 o                         
   6  -8  10         37.63         49.54        11.69 o                         
  -6  -7  10         33.12         22.64         8.84 o                         
  -5  -7  10         20.27         10.91         7.10 o                         
  -4  -7  10        207.91        187.61        13.73 o                         
  -3  -7  10         31.49         53.15         7.83 o                         
  -2  -7  10         61.89         63.72        10.90 o                         
  -1  -7  10         54.33         42.48         7.08 o                         
   0  -7  10         15.04         12.44         5.49 o                         
   1  -7  10        214.38        222.74        13.52 o                         
   2  -7  10         24.20         76.78        10.09 o                         
   3  -7  10       2496.68       2290.07        51.43 o                         
   4  -7  10         13.68         27.77        25.03 o                         
   5  -7  10        139.50        150.45        23.11 o                         
   6  -7  10         17.66         56.69        17.35 o                         
   7  -7  10        278.59        291.99        34.22 o                         
  -6  -6  10         28.36         32.24        13.63 o                         
  -5  -6  10          0.01          2.18         6.40 o                         
  -4  -6  10         42.91         33.81         6.44 o                         
  -3  -6  10        597.29        677.83        23.38 o                         
  -2  -6  10         81.09         96.38         6.90 o                         
  -1  -6  10         15.13         16.42         4.51 o                         
   0  -6  10         21.29         15.24         8.15 o                         
   1  -6  10        731.80        716.30        23.63 o                         
   2  -6  10        227.41        275.65        15.48 o                         
   4  -6  10         26.96         84.63        15.55 o                         
   5  -6  10        447.81        475.21        37.98 o                         
   6  -6  10         41.77         37.39        14.34 o                         
   7  -6  10        158.49        171.59        26.23 o                         
  -6  -5  10         25.26         40.06        15.77 o                         
  -5  -5  10        141.24        129.88        34.52 o                         
  -4  -5  10          9.52         15.85         4.68 o                         
  -3  -5  10        245.28        219.67        10.23 o                         
  -2  -5  10        160.75        157.42         7.30 o                         
  -1  -5  10        227.61        209.34         8.71 o                         
   0  -5  10        105.16        104.73         7.56 o                         
   1  -5  10        226.71        220.77        12.77 o                         
   2  -5  10        318.89        321.66        14.98 o                         
   3  -5  10        688.76        700.00        26.17 o                         
   4  -5  10        405.34        393.64        32.64 o                         
   5  -5  10          9.38         11.01        10.68 o                         
   6  -5  10        347.59        415.59        36.27 o                         
   7  -5  10         39.46         53.78        17.90 o                         
  -7  -4  10          2.54         34.46        15.37 o                         
  -6  -4  10         47.34         51.59        17.61 o                         
  -5  -4  10        570.08        586.68        41.60 o                         
  -4  -4  10        321.58        300.98        12.93 o                         
  -3  -4  10          3.63        105.25         8.16 o                         
  -2  -4  10        235.60        230.67         8.34 o                         
  -1  -4  10        161.70        157.14         7.30 o                         
   0  -4  10          0.67          1.76         3.35 o                         
   1  -4  10         15.29          6.47         4.38 o                         
   2  -4  10        332.18        305.93        18.15 o                         
   3  -4  10         57.49         53.95        13.84 o                         
   4  -4  10        393.67        375.06        30.93 o                         
   5  -4  10        590.06        454.58        76.27 o                         
   6  -4  10        180.53        188.60        24.54 o                         
   7  -4  10        227.93        254.61        29.67 o                         
   8  -4  10         59.27         54.71        17.04 o                         
  -7  -3  10         27.31         52.92        16.20 o                         
  -6  -3  10          7.18         47.06        15.85 o                         
  -5  -3  10       1014.57       1016.04        76.33 o                         
  -4  -3  10        581.90        551.55        26.66 o                         
  -3  -3  10        543.26        548.62        15.86 o                         
  -2  -3  10        257.04        295.61        13.90 o                         
  -1  -3  10        214.64        200.57        26.55 o                         
   0  -3  10         54.84         62.66         8.73 o                         
   1  -3  10       1608.06       1587.47        37.72 o                         
   2  -3  10        283.38        263.14        23.52 o                         
   3  -3  10       1086.39        985.66        45.56 o                         
   4  -3  10        112.37        284.03        29.52 o                         
   5  -3  10        115.61         75.98        22.24 o                         
   6  -3  10         40.11         47.61        14.99 o                         
   7  -3  10         58.62         69.65        18.20 o                         
   8  -3  10          0.44          4.27        11.68 o                         
  -7  -2  10        161.21        164.34        23.71 o                         
  -6  -2  10         63.99         51.45        15.85 o                         
  -5  -2  10          0.80          0.97         4.92 o                         
  -4  -2  10       1615.33       1513.31        47.66 o                         
  -3  -2  10       1139.59       1264.54        29.27 o                         
  -2  -2  10        497.10        501.94        11.79 o                         
  -1  -2  10        463.32        499.70        15.98 o                         
   0  -2  10       3002.14       2886.46        33.70 o                         
   1  -2  10       1551.42       1465.96        49.28 o                         
   2  -2  10       1210.60       1165.70        45.92 o                         
   3  -2  10        159.51        580.43        34.69 o                         
   4  -2  10        334.62        297.56        11.28 o                         
   5  -2  10         38.05         30.10         5.18 o                         
   6  -2  10         14.69         29.57        12.80 o                         
   7  -2  10         17.42         23.73        13.75 o                         
   8  -2  10         18.41        101.74        15.23 o                         
  -7  -1  10          3.97         39.20        13.87 o                         
  -6  -1  10          4.81         25.40        12.77 o                         
  -5  -1  10        275.57        267.97        26.85 o                         
  -4  -1  10       2537.38       2363.61        56.62 o                         
  -3  -1  10        167.98        183.15        11.19 o                         
  -1  -1  10         19.80        186.23        14.69 o                         
   0  -1  10        814.58        619.94        38.64 o                         
   1  -1  10         89.47        109.44        13.84 o                         
   2  -1  10         86.08         88.02        12.91 o                         
   3  -1  10         43.17         49.61         6.44 o                         
   4  -1  10         15.83          9.41         3.36 o                         
   5  -1  10         31.15         39.12         6.08 o                         
   6  -1  10        138.62        161.06        21.18 o                         
   7  -1  10         75.18        106.48        14.29 o                         
   8  -1  10          0.44         -9.09         9.84 o                         
  -7   0  10        172.39        150.43        22.68 o                         
  -6   0  10          0.24         -1.05         8.36 o                         
  -5   0  10        177.93        177.88        21.71 o                         
  -4   0  10         14.80          2.56         3.41 o                         
  -3   0  10        175.51        192.55        10.38 o                         
  -2   0  10          3.65         13.56         8.66 o                         
  -1   0  10        879.53       1015.91        30.62 o                         
   0   0  10        915.09        799.47        24.19 o                         
   1   0  10         15.66          8.11         2.88 o                         
   2   0  10        537.14        454.52        14.14 o                         
   4   0  10        407.00        391.48        11.65 o                         
   5   0  10        353.93        317.71         9.97 o                         
   6   0  10        315.21        318.37        20.82 o                         
   7   0  10          9.19         -2.77         9.91 o                         
   8   0  10         57.32         69.48        19.28 o                         
  -7   1  10         16.45         58.62        15.35 o                         
  -6   1  10          2.68         -2.62        10.03 o                         
  -5   1  10         63.30         42.53        11.63 o                         
  -4   1  10        482.46        484.68        17.11 o                         
  -3   1  10        116.49         98.38        24.92 o                         
  -2   1  10       2352.10       2270.89        42.00 o                         
  -1   1  10       1637.30       1583.93        31.57 o                         
   0   1  10        359.30        306.22         8.98 o                         
   1   1  10        488.97        438.87        12.38 o                         
   2   1  10          6.50         27.22         8.64 o                         
   3   1  10       1237.97       1184.96        23.97 o                         
   4   1  10          0.94         40.40         7.30 o                         
   5   1  10        119.97         82.75         6.03 o                         
   6   1  10         25.84         13.89         6.67 o                         
   7   1  10        438.93        458.70        27.71 o                         
   8   1  10         45.02         59.81        12.17 o                         
  -7   2  10         56.92         73.49        16.80 o                         
  -6   2  10        233.47        193.90        16.21 o                         
  -5   2  10        255.05        260.07        36.23 o                         
  -4   2  10        416.97        401.08        15.82 o                         
  -3   2  10       2019.14       1815.01        90.15 o                         
  -2   2  10         60.30        183.44         9.31 o                         
  -1   2  10        352.57        381.48        16.25 o                         
   0   2  10        270.06        252.33        14.80 o                         
   1   2  10         81.04         72.15         4.66 o                         
   2   2  10          0.09          3.33         3.28 o                         
   3   2  10         10.30         16.06         4.44 o                         
   4   2  10         20.86         22.59         4.91 o                         
   5   2  10         15.03          5.08         4.42 o                         
   6   2  10         39.44         25.52         9.37 o                         
   7   2  10        104.81        117.76        14.25 o                         
   8   2  10         71.46         91.53        24.77 o                         
  -7   3  10         96.56         89.95        19.52 o                         
  -6   3  10          0.61         25.46        15.04 o                         
  -5   3  10         42.05         53.08        23.45 o                         
  -4   3  10        323.38        303.66        18.08 o                         
  -3   3  10        520.13        486.66        22.09 o                         
  -2   3  10        424.98        425.26        10.07 o                         
  -1   3  10        865.06        789.92        15.83 o                         
   0   3  10        712.34        662.72        38.88 o                         
   1   3  10        967.33        896.42        23.03 o                         
   2   3  10        359.28        421.94        15.10 o                         
   3   3  10       1795.57       1737.16        35.83 o                         
   4   3  10          1.08         35.81         9.34 o                         
   5   3  10          7.58          0.65         4.60 o                         
   6   3  10         53.78         61.88        11.24 o                         
   7   3  10        109.82        118.40        16.44 o                         
   8   3  10          2.04         23.30        10.38 o                         
  -6   4  10         72.77        100.36        18.85 o                         
  -5   4  10         77.75         55.10         9.28 o                         
  -4   4  10         29.66         46.22        12.39 o                         
  -3   4  10       1114.53       1034.80        36.36 o                         
  -2   4  10         60.80        116.39        14.08 o                         
  -1   4  10        123.68        148.37         9.74 o                         
   0   4  10        592.87        565.98        18.25 o                         
   1   4  10       1800.02       1676.23        26.23 o                         
   2   4  10        109.03        100.12         7.05 o                         
   3   4  10          8.38        241.85        20.28 o                         
   4   4  10       1439.69       1375.75        34.43 o                         
   5   4  10        194.80        196.87        14.31 o                         
   6   4  10         33.21         22.23        10.89 o                         
   7   4  10        165.21        131.51        22.57 o                         
   8   4  10        490.38        465.48        28.99 o                         
  -6   5  10          0.71         -5.50         9.36 o                         
  -5   5  10         14.00         35.77        12.75 o                         
  -4   5  10         60.33         62.82        12.46 o                         
  -3   5  10          2.41         25.71        12.01 o                         
  -2   5  10         37.53         71.71         7.90 o                         
  -1   5  10        195.74        181.39         8.95 o                         
   0   5  10        997.44        920.21        25.63 o                         
   1   5  10         89.32         86.38         7.03 o                         
   2   5  10        264.86        292.46        16.75 o                         
   3   5  10         18.37         28.84         7.70 o                         
   4   5  10          6.72         37.81         9.06 o                         
   5   5  10         46.12         32.67         8.02 o                         
   6   5  10        500.46        464.94        37.36 o                         
   7   5  10        341.53        331.24        34.36 o                         
   8   5  10          0.52         24.26        17.13 o                         
  -6   6  10         14.73          2.48         9.44 o                         
  -5   6  10          0.04          4.46         9.08 o                         
  -4   6  10        121.87         85.54        16.01 o                         
  -3   6  10       1269.93       1427.58        59.38 o                         
  -2   6  10        118.94        123.40        11.17 o                         
  -1   6  10         10.91         18.76         4.24 o                         
   0   6  10         10.65         11.85         4.26 o                         
   1   6  10        510.95        452.41        15.59 o                         
   2   6  10         82.08         96.64        11.82 o                         
   3   6  10        215.85        404.61        20.55 o                         
   4   6  10         98.05        127.83        13.07 o                         
   5   6  10        335.14        328.25        19.73 o                         
   6   6  10        195.73        154.38        23.14 o                         
   7   6  10         23.72         41.06        17.75 o                         
   8   6  10         35.10         29.21        15.66 o                         
  -6   7  10          5.88         18.16        11.10 o                         
  -5   7  10          1.97         10.51        11.27 o                         
  -4   7  10         55.79         68.05        16.20 o                         
  -3   7  10        209.55        205.83        24.88 o                         
  -2   7  10          1.18         12.18        10.51 o                         
  -1   7  10         14.07         17.04         5.65 o                         
   0   7  10        529.19        516.25        21.04 o                         
   1   7  10        646.46        558.60        22.65 o                         
   2   7  10        733.92        764.23        22.58 o                         
   3   7  10       1184.28       1092.09        34.51 o                         
   4   7  10        536.23        517.69        26.25 o                         
   5   7  10          2.11          4.72         6.70 o                         
   6   7  10        820.85        829.32        52.14 o                         
   7   7  10        103.12        102.87        21.23 o                         
  -5   8  10         14.22         29.31        13.73 o                         
  -4   8  10          1.09         16.44        11.56 o                         
  -3   8  10         27.06         83.47        17.70 o                         
  -2   8  10          2.62         16.27         9.10 o                         
  -1   8  10        119.32        138.60        16.83 o                         
   0   8  10         57.32         47.78        17.70 o                         
   1   8  10          0.40          6.39         5.13 o                         
   2   8  10        629.33        586.11        20.89 o                         
   4   8  10         70.31         86.58        12.08 o                         
   5   8  10         17.72          7.58        10.15 o                         
   6   8  10        151.50        129.84        23.02 o                         
   7   8  10         17.13         33.50        17.42 o                         
  -4   9  10         16.92         17.66        13.11 o                         
  -3   9  10         56.01         83.88        18.99 o                         
  -2   9  10        415.04        468.20        37.22 o                         
  -1   9  10        187.27        204.94        16.11 o                         
   0   9  10          5.18         21.93         7.82 o                         
   1   9  10        130.24        143.17        13.88 o                         
   2   9  10        119.93        121.92        10.57 o                         
   3   9  10       1465.50       1408.01        34.62 o                         
   4   9  10         84.67         86.96        10.84 o                         
   5   9  10          1.10         24.64        13.84 o                         
   6   9  10         63.12         49.94        14.89 o                         
   7   9  10         36.41         44.99        18.30 o                         
  -4  10  10         69.10         96.91        21.47 o                         
  -3  10  10        153.41        163.18        25.33 o                         
  -2  10  10          4.45         -5.89         9.34 o                         
  -1  10  10         43.94         43.87        15.70 o                         
   0  10  10          0.01          9.45         9.11 o                         
   1  10  10        224.46        251.63        18.43 o                         
   2  10  10         96.84         90.05        12.19 o                         
   3  10  10        259.76        288.07        17.00 o                         
   4  10  10          2.20         15.72         7.02 o                         
   5  10  10        192.66        211.14        29.43 o                         
   6  10  10          1.38         30.91        14.32 o                         
  -3  11  10          8.29         29.67        15.96 o                         
  -2  11  10          5.81         37.55        15.99 o                         
  -1  11  10         47.81         32.98        13.58 o                         
   0  11  10         41.31         61.84        12.28 o                         
   1  11  10        207.44        228.50        18.81 o                         
   2  11  10         25.26         27.51         8.91 o                         
   3  11  10          0.54          9.24         6.75 o                         
   4  11  10          4.20         10.99         7.38 o                         
   5  11  10          0.93          8.88        27.52 o                         
  -2  12  10         18.94         27.69        13.53 o                         
  -1  12  10         59.12         70.89        19.54 o                         
   0  12  10        141.54        125.15        26.88 o                         
   1  12  10         32.53         48.23        24.15 o                         
   2  12  10        230.95        222.15        19.96 o                         
   3  12  10          0.04         50.95         9.23 o                         
   4  12  10        177.82        215.39        20.63 o                         
   0  13  10        178.78        179.93        29.24 o                         
   1  13  10         48.59         58.93        12.62 o                         
   2  13  10        246.91        276.31        23.21 o                         
   0 -12  11         87.11        104.43        14.39 o                         
   1 -12  11          1.47          8.56         8.08 o                         
  -2 -11  11         30.84         78.44        13.76 o                         
  -1 -11  11          0.62         12.84        10.50 o                         
   0 -11  11        172.96        171.86        17.42 o                         
   1 -11  11         53.15         35.01        10.12 o                         
   2 -11  11        152.63        146.41        13.04 o                         
   3 -11  11          1.00         10.01        10.12 o                         
  -4 -10  11         47.43         48.30        10.02 o                         
  -3 -10  11          0.17          7.30         7.29 o                         
  -2 -10  11         25.88         33.71        10.56 o                         
  -1 -10  11        339.70        335.87        23.78 o                         
   0 -10  11          5.70         19.66         9.20 o                         
   1 -10  11         15.58          4.49         7.65 o                         
   2 -10  11         19.15         38.55         8.06 o                         
   3 -10  11        165.89        169.29        31.75 o                         
   4 -10  11          5.93         28.44        16.70 o                         
  -4  -9  11          4.30         14.31         6.70 o                         
  -3  -9  11         93.44         84.48        13.83 o                         
  -2  -9  11         57.49        112.76        14.65 o                         
  -1  -9  11         22.75         54.08        10.86 o                         
   0  -9  11         27.82         16.97         5.74 o                         
   1  -9  11        110.75         95.53        10.54 o                         
   2  -9  11         17.85          8.33         6.06 o                         
   3  -9  11        113.58        132.17        14.89 o                         
   4  -9  11          5.87         36.09         9.73 o                         
   5  -9  11         98.93         93.81        21.47 o                         
  -5  -8  11          2.77          9.25         6.61 o                         
  -4  -8  11        132.36        127.22        11.82 o                         
  -3  -8  11          2.41         10.84         8.02 o                         
  -2  -8  11          3.17          7.99         7.04 o                         
  -1  -8  11        561.25        503.10        22.54 o                         
   0  -8  11        355.35        297.97        17.00 o                         
   1  -8  11        131.43        101.30        10.63 o                         
   2  -8  11        315.78        384.07        18.88 o                         
   3  -8  11       1732.16       1628.35        47.12 o                         
   4  -8  11         56.05         66.97        12.41 o                         
   5  -8  11          5.62         12.58        11.99 o                         
   6  -8  11        228.97        298.90        35.22 o                         
  -5  -7  11          4.13          3.35         6.43 o                         
  -4  -7  11          2.26          2.61         6.28 o                         
  -3  -7  11          0.00          2.56         9.34 o                         
  -2  -7  11        309.78        248.83        19.51 o                         
  -1  -7  11          1.75         -0.04         4.90 o                         
   0  -7  11        408.40        349.37        17.45 o                         
   1  -7  11          0.83          3.83         5.70 o                         
   2  -7  11       1684.66       1636.36        36.58 o                         
   3  -7  11        250.81        384.68        22.41 o                         
   4  -7  11         47.36         57.05        10.13 o                         
   5  -7  11        171.55        143.28        22.59 o                         
   6  -7  11        131.26        183.67        29.17 o                         
  -6  -6  11          0.23         11.37        12.75 o                         
  -5  -6  11         56.66         53.67        10.54 o                         
  -4  -6  11        202.32        151.21        15.51 o                         
  -3  -6  11        167.99        153.60        11.57 o                         
  -2  -6  11         14.57         15.38         5.40 o                         
  -1  -6  11        537.77        488.21        16.07 o                         
   0  -6  11        200.94        183.34        13.19 o                         
   1  -6  11          7.33          6.28         5.74 o                         
   2  -6  11         27.84         97.35        13.32 o                         
   3  -6  11        671.54        621.69        26.74 o                         
   4  -6  11        166.60        206.11        27.33 o                         
   5  -6  11        929.58        882.74        52.68 o                         
   6  -6  11         24.43         59.67        18.56 o                         
   7  -6  11          3.00         65.41        20.68 o                         
  -6  -5  11          0.47          9.17        12.65 o                         
  -5  -5  11          0.04         -4.43        10.22 o                         
  -4  -5  11         20.30         20.90        12.49 o                         
  -3  -5  11        727.69        695.98        26.40 o                         
  -2  -5  11          1.65          7.18         4.83 o                         
  -1  -5  11        335.88        349.21        14.56 o                         
   0  -5  11         41.69         40.49         5.34 o                         
   1  -5  11       1316.99       1284.13        30.26 o                         
   2  -5  11         25.35        306.17        18.12 o                         
   3  -5  11        547.40        591.82        39.20 o                         
   4  -5  11        174.69        167.39        23.45 o                         
   5  -5  11        150.72        171.66        23.16 o                         
   6  -5  11          2.50         27.02        14.06 o                         
   7  -5  11         75.47        125.81        24.66 o                         
  -6  -4  11         48.51         57.59        17.78 o                         
  -5  -4  11          0.79          0.86         9.36 o                         
  -4  -4  11         12.52         14.49         8.15 o                         
  -3  -4  11        103.04         79.65        10.83 o                         
  -2  -4  11         32.02         32.22         4.16 o                         
  -1  -4  11          0.24          9.50         4.77 o                         
   0  -4  11        395.10        340.04        13.25 o                         
   1  -4  11         31.13         28.24         6.82 o                         
   2  -4  11          6.56          1.37         5.80 o                         
   3  -4  11          3.61         29.74         8.24 o                         
   4  -4  11        717.29        769.84        45.68 o                         
   5  -4  11        435.17        445.95        35.55 o                         
   6  -4  11         89.50        126.00        23.02 o                         
   7  -4  11        516.38        544.21        42.99 o                         
  -6  -3  11        253.98        242.05        29.09 o                         
  -5  -3  11          7.19         27.28        12.65 o                         
  -4  -3  11         84.97         64.31        15.58 o                         
  -3  -3  11        112.59        276.67        11.95 o                         
  -2  -3  11        129.32        124.79        11.81 o                         
  -1  -3  11         43.13         44.23         5.93 o                         
   0  -3  11        627.37        621.62        16.16 o                         
   1  -3  11        222.38        210.06        25.13 o                         
   2  -3  11        667.80        675.10        37.82 o                         
   3  -3  11       1199.69       1459.91        56.83 o                         
   4  -3  11        571.44        505.90        36.46 o                         
   5  -3  11          0.35          2.75         3.27 o                         
   6  -3  11          3.74         21.68        15.37 o                         
   7  -3  11         21.85         28.00        14.44 o                         
   8  -3  11         77.53         82.64        20.06 o                         
  -7  -2  11        143.62        183.43        27.21 o                         
  -6  -2  11        135.61        128.41        21.23 o                         
  -5  -2  11          2.21         -4.81         8.65 o                         
  -4  -2  11        123.73        182.05        24.61 o                         
  -3  -2  11          3.84         14.45        10.19 o                         
  -2  -2  11        372.09        352.79        10.07 o                         
  -1  -2  11          2.40         21.32         6.72 o                         
   0  -2  11        656.94        596.22        18.81 o                         
   1  -2  11        109.92         98.27        10.88 o                         
   2  -2  11        252.75        297.71        26.66 o                         
   3  -2  11          1.22         62.67        12.89 o                         
   4  -2  11        119.97        121.28        16.91 o                         
   5  -2  11         25.94         14.03         3.81 o                         
   6  -2  11         72.03         86.00        17.70 o                         
   7  -2  11        221.33        217.91        27.74 o                         
   8  -2  11        163.52        150.81        50.52 o                         
  -7  -1  11          2.38         31.10        14.65 o                         
  -6  -1  11        177.40        153.48        22.78 o                         
  -5  -1  11          9.38         -1.67         8.96 o                         
  -4  -1  11          3.14         20.13        11.34 o                         
  -3  -1  11        434.91        408.15        16.84 o                         
  -2  -1  11         89.47        248.50        14.28 o                         
  -1  -1  11          0.78          9.95         5.85 o                         
   0  -1  11          2.71         16.62         6.48 o                         
   1  -1  11        179.02        169.98        12.81 o                         
   2  -1  11        746.87        738.18        37.89 o                         
   3  -1  11         15.08         82.29        13.89 o                         
   4  -1  11         79.90         75.73         8.38 o                         
   5  -1  11        707.18        724.42        17.47 o                         
   6  -1  11         33.55         37.88         8.99 o                         
   7  -1  11        334.11        361.34        36.22 o                         
   8  -1  11         60.28         53.31        11.14 o                         
  -7   0  11        151.64         88.33        18.13 o                         
  -6   0  11        242.01        217.53        24.83 o                         
  -5   0  11          0.31         21.42        12.13 o                         
  -4   0  11          0.95          2.62         7.51 o                         
  -3   0  11          8.63         10.29         4.93 o                         
  -2   0  11         68.58         76.93         8.47 o                         
  -1   0  11       1845.22       2001.74        49.96 o                         
   0   0  11        172.62        184.09        12.89 o                         
   1   0  11          0.02          4.74         3.69 o                         
   2   0  11        210.64        312.22        13.67 o                         
   3   0  11        403.79        366.09        13.96 o                         
   4   0  11          0.12         83.83        10.34 o                         
   5   0  11        306.10        281.10        12.78 o                         
   6   0  11          0.15         -4.57         7.02 o                         
   7   0  11         90.76         89.55        15.56 o                         
   8   0  11          0.03          5.98         7.83 o                         
  -7   1  11        192.74        244.90        34.98 o                         
  -6   1  11        208.63        199.59        24.71 o                         
  -5   1  11         19.75         47.44        13.99 o                         
  -4   1  11         18.21         38.89        13.46 o                         
  -3   1  11         21.13         84.81         7.99 o                         
  -2   1  11        945.78        863.38        23.58 o                         
  -1   1  11        191.08        177.12        11.97 o                         
   0   1  11        558.69        511.01        34.68 o                         
   1   1  11          0.12         -2.05         2.47 o                         
   2   1  11       1084.43        948.34        21.07 o                         
   3   1  11         24.73        105.93         7.92 o                         
   4   1  11        905.84        838.03        23.37 o                         
   5   1  11         41.80         42.90         7.00 o                         
   6   1  11        580.28        508.12        27.51 o                         
   7   1  11        190.25        191.89        18.25 o                         
   8   1  11        146.91        165.11        18.43 o                         
  -6   2  11          0.47         49.75        11.15 o                         
  -5   2  11        159.80        152.95        15.06 o                         
  -4   2  11       1971.58       1866.25        45.79 o                         
  -3   2  11         78.09         89.63         6.22 o                         
  -2   2  11         54.67        119.19         7.95 o                         
  -1   2  11         85.49         78.44         7.32 o                         
   0   2  11         14.21         16.64         6.78 o                         
   1   2  11        252.63        237.45         8.15 o                         
   2   2  11        455.44        521.19        14.03 o                         
   3   2  11        310.94        284.88        12.74 o                         
   4   2  11         74.63         83.31         7.91 o                         
   5   2  11          3.19         10.59         7.37 o                         
   6   2  11        172.73        193.40        16.97 o                         
   7   2  11        249.27        191.97        19.44 o                         
   8   2  11         19.41          4.59         9.77 o                         
  -6   3  11        225.34        207.21        17.32 o                         
  -5   3  11          8.59         12.47         7.98 o                         
  -4   3  11         10.30         20.09         8.18 o                         
  -3   3  11       1253.36       1151.31        54.33 o                         
  -2   3  11          2.43         22.23         6.04 o                         
  -1   3  11          7.17          4.39         3.19 o                         
   0   3  11         54.81         48.44         8.26 o                         
   1   3  11        555.76        571.80        18.58 o                         
   2   3  11        790.92        701.25        17.86 o                         
   3   3  11        156.28        156.30        11.95 o                         
   4   3  11         25.01         38.09         8.15 o                         
   5   3  11          1.80         11.65         4.90 o                         
   6   3  11          0.41          6.54         7.21 o                         
   7   3  11        137.14        163.59        21.45 o                         
   8   3  11          3.17         18.28         9.52 o                         
  -6   4  11         10.26          1.60        11.70 o                         
  -5   4  11         36.97         52.47         9.88 o                         
  -4   4  11          4.78         31.04         8.62 o                         
  -3   4  11         17.94         23.95         3.95 o                         
  -2   4  11         46.17         60.07         5.14 o                         
  -1   4  11        164.46        175.97         9.88 o                         
   0   4  11          0.37          5.06         4.61 o                         
   1   4  11        695.60        610.32        16.07 o                         
   2   4  11        212.70        263.13        12.43 o                         
   3   4  11       1817.45       1913.49        40.42 o                         
   4   4  11        259.79        281.31        17.54 o                         
   5   4  11         71.06         68.26         9.29 o                         
   6   4  11         21.59         37.72        14.13 o                         
   7   4  11        181.13        205.46        19.65 o                         
   8   4  11         71.80        135.85        17.25 o                         
  -6   5  11         13.77         13.49        12.41 o                         
  -5   5  11         48.96         69.46        17.92 o                         
  -4   5  11          9.87         20.83         7.36 o                         
  -3   5  11        136.54        209.71        28.74 o                         
  -2   5  11         29.40         32.29        12.41 o                         
  -1   5  11        164.41        159.08        11.06 o                         
   0   5  11        124.44        129.47        10.18 o                         
   1   5  11          0.05          3.15         4.06 o                         
   2   5  11         22.81         31.12         7.60 o                         
   3   5  11        119.50        107.35        11.07 o                         
   4   5  11        836.11        802.98        29.04 o                         
   5   5  11         44.53         44.25        10.93 o                         
   6   5  11        255.03        255.30        28.59 o                         
   7   5  11         12.64          9.44        12.41 o                         
   8   5  11         68.64        113.20        16.11 o                         
  -5   6  11         29.07         35.43        13.30 o                         
  -4   6  11        371.36        363.88        32.81 o                         
  -3   6  11          7.80         44.73        13.82 o                         
  -2   6  11         21.33         11.08         9.51 o                         
  -1   6  11         29.06         43.27         5.14 o                         
   0   6  11        369.01        353.78        17.91 o                         
   1   6  11         22.58         28.26         8.26 o                         
   2   6  11       2241.79       2107.57        44.78 o                         
   3   6  11         23.34        137.78        13.07 o                         
   4   6  11          0.97         15.76         8.34 o                         
   5   6  11          2.32         11.79         6.37 o                         
   6   6  11        602.71        568.88        43.03 o                         
   7   6  11          0.10        100.01        22.11 o                         
  -5   7  11          0.06         11.87        10.98 o                         
  -4   7  11         30.00         35.41        14.11 o                         
  -3   7  11          1.66         19.01         9.03 o                         
  -2   7  11          3.89         65.79        16.20 o                         
  -1   7  11         27.82         34.62        11.99 o                         
   0   7  11        692.81        614.88        22.45 o                         
   1   7  11          1.30         13.38         5.95 o                         
   2   7  11        456.41        404.55        23.20 o                         
   3   7  11         11.97        137.82        17.63 o                         
   4   7  11        750.77        719.32        29.34 o                         
   5   7  11         31.54         57.33        10.64 o                         
   6   7  11        130.37        143.28        22.95 o                         
   7   7  11         42.05         39.79        16.80 o                         
  -5   8  11        241.26        194.06        27.57 o                         
  -4   8  11          7.09         17.18        14.96 o                         
  -3   8  11          7.74         27.12        14.32 o                         
  -2   8  11         87.65        111.75        20.06 o                         
  -1   8  11       1860.41       1609.98        37.63 o                         
   0   8  11         54.02         59.26         8.86 o                         
   1   8  11         11.21         15.50         6.86 o                         
   2   8  11        275.72        435.86        19.59 o                         
   3   8  11        800.29        762.66        30.96 o                         
   4   8  11        261.88        241.92        18.18 o                         
   5   8  11        121.06        134.11        15.17 o                         
   6   8  11        284.93        301.05        33.69 o                         
   7   8  11        263.40        294.90        35.38 o                         
  -4   9  11         14.38         36.15        14.99 o                         
  -3   9  11         46.39         63.69        16.94 o                         
  -2   9  11        298.63        327.69        33.17 o                         
  -1   9  11        712.77        613.82        42.87 o                         
   0   9  11        155.05        117.87        21.23 o                         
   1   9  11          0.23          4.47         5.64 o                         
   2   9  11        434.95        430.94        19.25 o                         
   3   9  11         90.00        444.31        20.15 o                         
   4   9  11        225.87        242.15        23.11 o                         
   5   9  11          2.31         13.37         9.36 o                         
   6   9  11         92.85         84.78        20.56 o                         
  -3  10  11          6.93         19.11        11.34 o                         
  -2  10  11         30.36         35.12        15.08 o                         
  -1  10  11          4.85         44.54        16.73 o                         
   0  10  11          7.27         16.52         7.56 o                         
   1  10  11          3.44         12.13         6.60 o                         
   2  10  11          7.58         14.63         7.14 o                         
   3  10  11         89.60        140.60        12.77 o                         
   4  10  11        229.51        221.59        19.34 o                         
   5  10  11          9.50         15.39        15.35 o                         
  -2  11  11        108.43        113.16        23.42 o                         
  -1  11  11          0.30         12.61        12.51 o                         
   0  11  11        194.32        139.99        23.61 o                         
   1  11  11        106.48        126.22        14.77 o                         
   2  11  11         78.44         74.58        18.38 o                         
   3  11  11         57.03         83.22        10.89 o                         
   4  11  11        681.25        660.51        27.52 o                         
   5  11  11         56.60         59.90        20.33 o                         
  -1  12  11        115.54        119.64        24.76 o                         
   0  12  11         18.05         28.26        14.58 o                         
   1  12  11          8.01          2.88        13.19 o                         
   2  12  11          8.85         24.81         9.10 o                         
   3  12  11         41.63         55.03        12.06 o                         
  -1 -11  12        304.34        308.29        24.41 o                         
   0 -11  12          3.04         10.74         7.97 o                         
   1 -11  12         45.66         34.78        10.18 o                         
   2 -11  12          0.04         15.75         6.49 o                         
  -3 -10  12          8.28         18.26         8.46 o                         
  -2 -10  12        138.05        157.52        22.71 o                         
  -1 -10  12          0.29          6.03         7.88 o                         
   0 -10  12        116.68        115.61        14.97 o                         
   1 -10  12         43.24         47.78         8.85 o                         
   2 -10  12        317.15        380.41        20.77 o                         
   3 -10  12          0.82        142.30        35.30 o                         
  -4  -9  12         74.56         60.79         9.68 o                         
  -3  -9  12          9.96         11.13        22.54 o                         
  -2  -9  12         19.72         26.82         9.59 o                         
  -1  -9  12         39.98         50.13         9.89 o                         
   0  -9  12         24.72         26.82         7.03 o                         
   1  -9  12         30.77         49.18         9.32 o                         
   2  -9  12        504.06        485.39        22.34 o                         
   3  -9  12        106.44         90.87        13.76 o                         
   4  -9  12          5.78         -4.55         7.54 o                         
  -4  -8  12         17.75         10.71         6.79 o                         
  -3  -8  12          0.76          0.06         5.40 o                         
  -2  -8  12        130.21        139.21        35.84 o                         
  -1  -8  12        515.09        525.92        23.31 o                         
   0  -8  12        127.47        112.10        11.36 o                         
   1  -8  12         97.21        107.00        10.85 o                         
   2  -8  12        106.13        119.08        11.48 o                         
   3  -8  12         47.59         95.11        13.14 o                         
   4  -8  12          3.55         14.92         8.12 o                         
   5  -8  12        251.17        268.33        34.60 o                         
  -5  -7  12         78.14         51.11        16.56 o                         
  -4  -7  12         20.49         24.91         7.16 o                         
  -3  -7  12         24.14         21.95         6.72 o                         
  -2  -7  12         23.28         55.44        15.77 o                         
  -1  -7  12       1667.61       1525.06        37.66 o                         
   0  -7  12         34.51         37.84         8.54 o                         
   1  -7  12         17.36         19.55         6.29 o                         
   2  -7  12        156.70        165.64        15.01 o                         
   3  -7  12          7.92         25.05         9.41 o                         
   4  -7  12          0.23         29.88        15.61 o                         
   5  -7  12          4.64         15.56        12.22 o                         
   6  -7  12          1.35         21.35        14.92 o                         
  -5  -6  12         42.85         45.18        15.54 o                         
  -4  -6  12          9.94         22.97         8.52 o                         
  -3  -6  12        130.28        138.47        13.73 o                         
  -2  -6  12        118.03        117.94        11.14 o                         
  -1  -6  12         21.98         29.26         7.16 o                         
   0  -6  12        295.48        288.05        15.90 o                         
   1  -6  12        204.65        191.28        13.04 o                         
   2  -6  12         17.10         19.17         5.61 o                         
   3  -6  12        149.67        171.09        24.14 o                         
   4  -6  12        566.88        561.35        42.34 o                         
   5  -6  12        274.70        235.16        28.00 o                         
   6  -6  12         30.61         67.98        19.71 o                         
  -6  -5  12          2.46         44.96        18.01 o                         
  -5  -5  12          1.77         10.87        11.82 o                         
  -4  -5  12        372.48        328.91        22.06 o                         
  -3  -5  12         91.92        103.12        11.62 o                         
  -2  -5  12        342.55        382.64        21.71 o                         
  -1  -5  12        201.73        171.54        28.65 o                         
   0  -5  12        115.28        113.62         8.92 o                         
   1  -5  12        182.44        196.38        19.36 o                         
   2  -5  12        324.13        368.90        22.01 o                         
   3  -5  12        477.92        553.27        38.74 o                         
   4  -5  12        579.10        584.05        42.01 o                         
   5  -5  12         73.38         73.30        18.30 o                         
   6  -5  12        367.35        338.50        34.88 o                         
   7  -5  12          0.03         11.22        10.41 o                         
  -6  -4  12         43.47         73.94        19.25 o                         
  -5  -4  12        261.05        190.15        26.69 o                         
  -4  -4  12         24.47         50.25        15.82 o                         
  -3  -4  12        361.42        313.43        20.37 o                         
  -2  -4  12        311.70        369.23        30.96 o                         
  -1  -4  12         95.72         86.59        11.35 o                         
   0  -4  12        436.89        419.21        14.73 o                         
   1  -4  12        363.89        363.43        21.10 o                         
   2  -4  12         28.38         70.36        16.18 o                         
   4  -4  12        344.77        351.32        32.53 o                         
   5  -4  12         16.54         28.07        13.32 o                         
   6  -4  12          7.87          9.58        13.94 o                         
   7  -4  12         47.95         67.82        17.39 o                         
  -6  -3  12         81.82         87.78        21.11 o                         
  -5  -3  12          9.79         27.69        14.23 o                         
  -4  -3  12          0.89          6.24        11.06 o                         
  -3  -3  12        330.17        368.09        16.35 o                         
  -2  -3  12        807.37        757.65        32.81 o                         
  -1  -3  12        981.54        960.91        39.44 o                         
   0  -3  12        216.71        219.76        14.19 o                         
   1  -3  12        595.70        562.68        24.81 o                         
   2  -3  12       1490.41       1347.35        54.64 o                         
   3  -3  12       2055.29       1970.03        69.01 o                         
   4  -3  12        277.11        273.14        27.66 o                         
   5  -3  12         28.39         26.33        11.65 o                         
   6  -3  12         21.74          4.36         9.96 o                         
   7  -3  12        290.20        351.44        35.08 o                         
  -6  -2  12        621.64        568.57        43.15 o                         
  -5  -2  12        291.49        256.37        28.98 o                         
  -4  -2  12        139.90        119.19        19.35 o                         
  -3  -2  12        146.37        133.91        19.54 o                         
  -2  -2  12       1516.47       1326.43       120.18 o                         
  -1  -2  12        190.94        183.52        13.70 o                         
   0  -2  12         44.37         30.01         7.02 o                         
   1  -2  12         41.68         34.18         8.54 o                         
   2  -2  12        614.26        610.36        36.10 o                         
   3  -2  12        175.82        254.13        24.64 o                         
   4  -2  12         72.35         92.92         9.54 o                         
   5  -2  12         56.00         53.10         7.67 o                         
   6  -2  12         61.81         76.75        17.68 o                         
   7  -2  12         17.99         44.23        15.99 o                         
   8  -2  12         68.27         86.54        15.00 o                         
  -6  -1  12         20.51         32.48        13.46 o                         
  -5  -1  12        269.50        264.16        28.43 o                         
  -4  -1  12         35.67         52.45        17.08 o                         
  -3  -1  12        362.87        410.29        30.36 o                         
  -2  -1  12         41.06         50.89         7.50 o                         
  -1  -1  12        117.57        193.33        14.60 o                         
   0  -1  12          0.56          4.67         6.00 o                         
   1  -1  12       1344.80       1319.82        23.47 o                         
   2  -1  12         60.29         71.01         8.33 o                         
   3  -1  12        765.76        677.55        24.31 o                         
   4  -1  12         41.07         58.05         9.49 o                         
   5  -1  12          0.01         -2.53         8.16 o                         
   6  -1  12        338.61        471.66        29.59 o                         
   7  -1  12          0.97         23.82        17.31 o                         
   8  -1  12         53.83         52.19        24.88 o                         
  -6   0  12          5.44         26.83        13.94 o                         
  -5   0  12         21.11         36.22        13.58 o                         
  -4   0  12        291.29        221.60        24.81 o                         
  -3   0  12        110.45        121.23         9.38 o                         
  -2   0  12        374.50        441.73        18.69 o                         
  -1   0  12        218.80        236.41        14.83 o                         
   0   0  12         15.55         21.47         6.79 o                         
   1   0  12        592.04        532.97        16.11 o                         
   2   0  12        356.22        283.56        12.05 o                         
   3   0  12         95.93        217.27        11.51 o                         
   4   0  12        342.77        286.74        13.00 o                         
   5   0  12        183.43        169.59        13.04 o                         
   6   0  12        187.75        152.02        15.74 o                         
   7   0  12         58.68         57.07        10.69 o                         
   8   0  12        136.55        166.39        19.01 o                         
  -6   1  12         12.19         65.77        17.25 o                         
  -5   1  12        489.80        463.48        34.79 o                         
  -4   1  12        238.80        222.70        23.69 o                         
  -3   1  12        371.11        388.63        15.19 o                         
  -2   1  12         17.90         25.41         5.92 o                         
  -1   1  12        632.11        652.90        23.06 o                         
   0   1  12          4.97          4.75         2.20 o                         
   1   1  12         15.19         25.36         4.42 o                         
   2   1  12          4.29         51.55         6.32 o                         
   3   1  12        593.16        581.76        18.19 o                         
   4   1  12         20.36         38.58         7.44 o                         
   5   1  12         98.86         96.24        17.50 o                         
   6   1  12          0.55        -12.92        14.15 o                         
   7   1  12         94.23        100.28        14.24 o                         
   8   1  12         10.20         -9.06         9.06 o                         
  -6   2  12         85.80         85.11        13.45 o                         
  -5   2  12          0.24          7.06         7.79 o                         
  -4   2  12        372.69        351.65        21.48 o                         
  -3   2  12         85.05         91.68         6.78 o                         
  -2   2  12         35.22        360.90        33.76 o                         
  -1   2  12          1.59          6.26         4.38 o                         
   0   2  12        788.85        720.18        25.17 o                         
   1   2  12        647.38        654.13        14.03 o                         
   2   2  12         34.30         40.37         4.81 o                         
   3   2  12          3.21        150.89         9.97 o                         
   4   2  12        397.34        322.89        14.59 o                         
   5   2  12        506.06        523.53        18.49 o                         
   6   2  12         19.92         12.31         9.39 o                         
   7   2  12         29.14         36.80         9.73 o                         
   8   2  12        154.22        185.76        19.01 o                         
  -6   3  12         10.61          1.10        11.18 o                         
  -5   3  12          0.25          2.35         6.96 o                         
  -4   3  12         82.02         75.30        12.30 o                         
  -3   3  12        629.47        604.02        24.75 o                         
  -2   3  12         24.50        180.41        14.68 o                         
  -1   3  12        930.35        925.94        28.71 o                         
   0   3  12        903.20        831.70        27.53 o                         
   1   3  12        265.72        219.95        10.26 o                         
   2   3  12        121.37        209.09         9.85 o                         
   3   3  12        316.32        324.10        14.46 o                         
   4   3  12         82.40         91.65         9.83 o                         
   5   3  12         30.35         32.03         6.22 o                         
   6   3  12       1532.79       1444.73        32.25 o                         
   7   3  12          1.70          3.14         7.40 o                         
   8   3  12         37.84         37.27        10.37 o                         
  -6   4  12        178.99        149.43        24.69 o                         
  -5   4  12          0.15          9.14        13.57 o                         
  -4   4  12          0.31         14.32         7.99 o                         
  -3   4  12          8.55         66.27        10.66 o                         
  -2   4  12        539.06        531.27        20.47 o                         
  -1   4  12        526.69        502.57        21.18 o                         
   0   4  12         33.19         24.29         4.91 o                         
   1   4  12         37.68         40.23         8.21 o                         
   2   4  12         70.49        293.88        16.96 o                         
   3   4  12        463.79        815.63        27.54 o                         
   4   4  12        327.95        285.58        17.55 o                         
   5   4  12          5.04         10.08         6.21 o                         
   6   4  12        102.54        103.51         9.81 o                         
   7   4  12         15.72         14.48        14.67 o                         
   8   4  12         19.42         85.14        14.07 o                         
  -5   5  12        199.72        216.88        27.47 o                         
  -4   5  12          9.92         27.83        13.80 o                         
  -3   5  12         91.76        135.56        21.23 o                         
  -2   5  12         13.92         81.66         8.93 o                         
  -1   5  12       1943.48       1851.77        67.10 o                         
   0   5  12         19.31         21.25         5.47 o                         
   1   5  12        197.85        188.01        10.18 o                         
   2   5  12        248.27        236.41        15.28 o                         
   3   5  12       2637.92       2385.41        59.15 o                         
   4   5  12        128.09        167.69        17.19 o                         
   5   5  12         21.16         28.76         8.04 o                         
   6   5  12          2.01          1.76         9.51 o                         
   7   5  12         80.98        157.62        25.23 o                         
  -5   6  12         47.74         42.27        14.03 o                         
  -4   6  12         32.77         47.66        13.96 o                         
  -3   6  12         53.72         69.05        16.37 o                         
  -2   6  12         24.05         50.13        13.65 o                         
  -1   6  12        336.71        332.07        29.71 o                         
   0   6  12        231.91        240.98        25.71 o                         
   1   6  12        720.99        687.90        40.60 o                         
   2   6  12        271.01        260.65        23.14 o                         
   3   6  12        591.05        656.68        26.63 o                         
   4   6  12        140.56        167.51        15.91 o                         
   5   6  12        135.94        154.45        14.59 o                         
   6   6  12        202.36        202.52        27.86 o                         
   7   6  12          4.01         33.62        17.32 o                         
  -5   7  12         26.28         48.16        16.44 o                         
  -4   7  12         56.57         57.59        16.32 o                         
  -3   7  12          8.77         25.42        13.61 o                         
  -2   7  12        172.53        140.11        22.57 o                         
  -1   7  12        393.27        433.77        36.67 o                         
   0   7  12          6.05         10.82        11.06 o                         
   1   7  12         50.33         54.35        14.06 o                         
   2   7  12         49.64         52.42         8.99 o                         
   3   7  12         23.11         52.33         8.78 o                         
   4   7  12        152.57        151.34        19.17 o                         
   5   7  12          5.40          8.74         6.74 o                         
   6   7  12          1.01          4.86        12.70 o                         
   7   7  12          0.02          9.25        14.15 o                         
  -4   8  12          0.33         17.94        10.96 o                         
  -3   8  12         31.62         38.96        16.13 o                         
  -2   8  12        143.53        209.07        26.47 o                         
  -1   8  12          2.18         14.92        13.87 o                         
   0   8  12        147.48        145.19        12.26 o                         
   1   8  12          0.04          6.47         6.33 o                         
   2   8  12         57.03         71.19        11.08 o                         
   3   8  12         61.79         42.22         9.18 o                         
   4   8  12        544.97        482.71        25.75 o                         
   5   8  12         42.65         40.68        10.28 o                         
   6   8  12         17.66         25.28        16.49 o                         
  -3   9  12         39.56         86.43        19.21 o                         
  -2   9  12        145.92        104.53        20.40 o                         
  -1   9  12        169.97        226.54        27.83 o                         
   0   9  12        123.88        110.66        20.09 o                         
   1   9  12         11.29          8.27        10.03 o                         
   2   9  12         46.47         51.90         9.79 o                         
   3   9  12        179.61        199.09        17.74 o                         
   4   9  12        107.62         96.24        13.93 o                         
   5   9  12         29.14         38.83        10.59 o                         
   6   9  12        248.73        262.40        33.36 o                         
  -3  10  12        166.96        169.90        26.64 o                         
  -2  10  12         62.84         96.48        20.61 o                         
  -1  10  12          2.74         29.26        15.11 o                         
   0  10  12         33.55         40.08        14.25 o                         
   1  10  12        404.32        393.37        23.10 o                         
   2  10  12          0.03         88.30        13.51 o                         
   3  10  12         15.55         33.17         7.90 o                         
   4  10  12          7.98         17.47        23.60 o                         
   5  10  12        247.31        227.42        30.55 o                         
  -1  11  12         34.25         56.95        18.73 o                         
   0  11  12         85.38         66.03        17.44 o                         
   1  11  12         36.32         44.77        17.97 o                         
   2  11  12        525.71        525.25        28.60 o                         
   3  11  12        826.91        755.99        30.40 o                         
   4  11  12         13.25         22.76        14.11 o                         
   1  12  12          0.10         17.63        12.25 o                         
   2  12  12         12.46         20.33         8.98 o                         
  -2 -10  13          4.79         32.29        11.45 o                         
  -1 -10  13        213.48        208.28        29.82 o                         
   0 -10  13         18.26         18.22         9.70 o                         
   1 -10  13          7.34         20.08         7.32 o                         
   2 -10  13         26.65         78.39        10.80 o                         
  -3  -9  13         46.02         41.45         8.36 o                         
  -2  -9  13          2.28         15.11        10.71 o                         
  -1  -9  13          6.46          4.16         9.10 o                         
   0  -9  13          9.65         -3.86         6.38 o                         
   1  -9  13        931.38        881.10        30.97 o                         
   2  -9  13        218.97        254.12        17.18 o                         
   3  -9  13          1.47         -1.11        13.96 o                         
   4  -9  13         68.94         68.41        12.35 o                         
  -4  -8  13          1.57         26.35        16.23 o                         
  -3  -8  13         64.13         87.49        11.03 o                         
  -2  -8  13         30.56         25.88         8.78 o                         
  -1  -8  13          9.97          7.95         6.49 o                         
   0  -8  13          0.95         11.23         6.29 o                         
   1  -8  13         13.18         27.41         7.90 o                         
   2  -8  13         22.53         10.99         6.95 o                         
   3  -8  13         63.52         94.19        13.18 o                         
   4  -8  13          5.92          5.48        11.22 o                         
   5  -8  13         11.93         43.18        19.75 o                         
  -4  -7  13          0.61         15.39        14.37 o                         
  -3  -7  13          1.46         46.76        15.37 o                         
  -2  -7  13        467.50        461.42        27.81 o                         
  -1  -7  13        244.36        216.92        15.18 o                         
   0  -7  13         35.24         18.22         6.41 o                         
   1  -7  13         47.29         60.60         9.91 o                         
   2  -7  13          1.10          7.23         5.38 o                         
   3  -7  13          3.61         39.77        16.87 o                         
   4  -7  13          9.09         17.70        13.30 o                         
   5  -7  13         24.47         45.13        18.01 o                         
  -5  -6  13         12.36          3.36        12.72 o                         
  -4  -6  13         42.80         67.36        18.56 o                         
  -3  -6  13         44.94         54.37        10.24 o                         
  -2  -6  13          3.39         10.99         7.36 o                         
  -1  -6  13        446.89        452.46        25.73 o                         
   0  -6  13        203.89        234.39        27.08 o                         
   1  -6  13        130.14        140.30        15.66 o
[truncated: 70,230 more chars]
