# Supplementary material for: Synthesis and crystal structures of five fluorinated diphenidine derivatives
Source: Acta Crystallogr E Crystallogr Commun. 2025 Feb 14;81(Pt 3):229–34. doi: 10.1107/S2056989025001288 (PMC11891590; doi:10.1107/S2056989025001288)
Supplement: Supplementary file 5 [file e-81-00229-IIsup5.hkl]

data_II                                                                         
_shelx_title ' OS-4 in Ia No9' 
_shelx_refln_list_code          4                                               
_shelx_F_calc_maximum      315.99                                               
_exptl_crystal_F_000      1416.00                                               
_reflns_d_resolution_high  0.8410                                               
                                                                                
loop_                                                                           
 _space_group_symop_operation_xyz                                               
 'x, y, z'                                                                      
 '-x+1/2, y, -z'                                                                
 'x+1/2, y+1/2, z+1/2'                                                          
 '-x+1, y+1/2, -z+1/2'                                                          
 '-x, -y, -z'                                                                   
 'x-1/2, -y, z'                                                                 
 '-x+1/2, -y+1/2, -z+1/2'                                                       
 'x, -y+1/2, z+1/2'                                                             
                                                                                
_cell_length_a    22.9963                                                       
_cell_length_b     7.8729                                                       
_cell_length_c    19.0330                                                       
_cell_angle_alpha  90.000                                                       
_cell_angle_beta   92.130                                                       
_cell_angle_gamma  90.000                                                       
                                                                                
_shelx_F_squared_multiplier     1.000                                           
                                                                                
loop_                                                                           
 _refln_index_h                                                                 
 _refln_index_k                                                                 
 _refln_index_l                                                                 
 _refln_F_squared_calc                                                          
 _refln_F_squared_meas                                                          
 _refln_F_squared_sigma                                                         
 _refln_observed_status                                                         
   6   0   0       1052.59       1275.66        34.97 o                         
   8   0   0      43929.66      42943.42       641.83 o                         
  10   0   0       4929.72       4710.11       172.20 o                         
  12   0   0      29398.94      30654.57       800.84 o                         
  14   0   0       1508.63       1539.63        55.95 o                         
  16   0   0       5404.62       5583.07        86.43 o                         
  18   0   0        174.53        166.86        11.82 o                         
  20   0   0        977.14       1040.79        34.41 o                         
  22   0   0         81.48         89.17        17.78 o                         
  24   0   0         89.97        155.05        17.40 o                         
  26   0   0        302.03        361.98        39.26 o                         
   3   1   0       1300.59       1297.03        17.93 o                         
   5   1   0      30621.20      31689.93       322.75 o                         
   7   1   0      12760.25      13016.46       121.54 o                         
   9   1   0      14047.16      15529.70       179.06 o                         
  11   1   0      13632.28      13957.47       118.37 o                         
  13   1   0        528.08        504.24         9.75 o                         
  15   1   0       2953.20       2786.98        33.07 o                         
  17   1   0        539.33        497.52        19.77 o                         
  19   1   0        581.96        531.46        29.41 o                         
  21   1   0         13.34         20.76         9.10 o                         
  23   1   0       1176.84       1256.17        31.74 o                         
  25   1   0       1505.61       1510.86        54.07 o                         
  27   1   0         54.81         58.44        15.99 o                         
   0   2   0       3045.30       3209.84        35.73 o                         
   2   2   0       3325.15       3360.75        22.61 o                         
   4   2   0       3637.78       3837.14        34.05 o                         
   6   2   0      32862.89      33078.44       250.06 o                         
   8   2   0       2516.27       2495.65        30.69 o                         
  10   2   0        401.81        452.02        12.49 o                         
  12   2   0         50.87         80.44         8.57 o                         
  14   2   0       3567.25       3548.94        52.57 o                         
  16   2   0       8726.23       8490.61       100.27 o                         
  18   2   0         69.02        102.14        11.51 o                         
  20   2   0        850.34        741.17        36.68 o                         
  22   2   0       1352.94       1381.69        36.51 o                         
  24   2   0        519.14        595.77        25.39 o                         
  26   2   0         21.37         36.84        14.09 o                         
   1   3   0       7738.48       7610.60        44.35 o                         
   3   3   0       5425.10       5495.53        34.89 o                         
   5   3   0       7086.57       7840.92        63.18 o                         
   7   3   0       1864.93       2140.68        35.08 o                         
   9   3   0       2756.73       2525.69        23.52 o                         
  11   3   0      14444.03      14402.17       126.17 o                         
  13   3   0       1081.07       1087.15        23.45 o                         
  15   3   0        100.51         99.68        10.95 o                         
  17   3   0          0.09          8.14         7.59 o                         
  19   3   0       1746.48       1758.59        35.07 o                         
  21   3   0        105.66        123.53        11.55 o                         
  23   3   0         80.97         91.87        11.63 o                         
  25   3   0         16.94         40.14        10.31 o                         
   0   4   0       7263.33       7294.06        67.68 o                         
   2   4   0       4350.19       4528.67        26.64 o                         
   4   4   0          0.39         26.06         4.05 o                         
   6   4   0       3023.17       2951.10        36.24 o                         
   8   4   0          9.48         11.00         4.20 o                         
  10   4   0       1436.29       1512.69        17.95 o                         
  12   4   0       9214.40       9009.66        82.79 o                         
  14   4   0       5107.49       5026.89        54.50 o                         
  16   4   0        363.74        382.63        14.19 o                         
  18   4   0       2689.30       2578.95        39.11 o                         
  20   4   0         19.49         10.23         7.76 o                         
  22   4   0        437.00        437.77        17.71 o                         
  24   4   0        659.58        713.66        24.44 o                         
   1   5   0       4528.56       4540.44        39.46 o                         
   3   5   0        595.42        558.01         9.90 o                         
   5   5   0        104.01         86.74         6.33 o                         
   7   5   0         12.06         20.30         5.11 o                         
   9   5   0        141.34        111.96         6.65 o                         
  11   5   0         69.96         34.36         4.64 o                         
  13   5   0       1832.62       1773.31        25.25 o                         
  15   5   0        144.62        141.86         9.70 o                         
  17   5   0        164.92        140.70        10.18 o                         
  19   5   0         82.42        108.16        15.29 o                         
  21   5   0         55.87         43.08        13.29 o                         
  23   5   0         81.95         97.73        12.91 o                         
   0   6   0       2883.96       2750.61        38.91 o                         
   2   6   0       2519.37       2396.61        34.29 o                         
   4   6   0       2885.83       2823.34        32.35 o                         
   6   6   0        191.06        185.48         8.58 o                         
   8   6   0          6.13          5.04         5.18 o                         
  10   6   0       2894.09       2763.04        53.39 o                         
  12   6   0       1239.61       1142.98        35.55 o                         
  14   6   0        695.35        688.38        18.52 o                         
  16   6   0         16.83         30.68         9.30 o                         
  18   6   0         14.62          7.72         8.27 o                         
  20   6   0         24.02         13.76        11.36 o                         
   1   7   0        822.32        805.84        16.04 o                         
   3   7   0       1125.14       1145.94        22.92 o                         
   5   7   0          0.12          4.49         7.99 o                         
   7   7   0          8.84          7.31         8.68 o                         
   9   7   0        537.30        526.43        23.33 o                         
  11   7   0       1318.69       1334.76        56.41 o                         
  13   7   0         88.23         78.08        21.35 o                         
  15   7   0        802.36        807.52        32.70 o                         
  17   7   0         25.55         72.67        15.39 o                         
   0   8   0         73.38         57.15        11.47 o                         
   2   8   0         54.87         71.55        10.24 o                         
   4   8   0        325.35        340.23        19.20 o                         
   6   8   0          5.26         17.26         9.91 o                         
   8   8   0         35.37         35.40        11.30 o                         
  10   8   0        423.69        432.24        23.24 o                         
  12   8   0        272.86        320.78        21.00 o                         
  14   8   0       1179.59       1276.61        48.78 o                         
   1   9   0          0.11         34.88        12.98 o                         
   3   9   0        227.04        238.58        23.57 o                         
   5   9   0          1.73         15.40        24.53 o                         
   7   9   0          3.76         39.27        15.12 o                         
 -26   1   1         81.69         68.64        15.96 o                         
 -24   1   1        103.31        149.46        25.63 o                         
 -22   1   1         34.19         50.57         8.58 o                         
 -20   1   1        545.37        588.53        21.76 o                         
 -18   1   1        104.25        102.47         5.78 o                         
 -16   1   1       3796.53       3911.23        42.92 o                         
 -14   1   1        343.65        359.15        14.32 o                         
 -12   1   1        997.93       1034.99        22.74 o                         
 -10   1   1       3134.05       3479.15        38.80 o                         
  -8   1   1       5528.04       5571.33        51.94 o                         
  -6   1   1          9.88         47.95         3.63 o                         
  -4   1   1      48191.51      49990.70       360.14 o                         
  -2   1   1      30345.84      31268.35       435.64 o                         
   2   1   1       4896.62       5131.91       138.48 o                         
   4   1   1       9086.12       9587.21       298.78 o                         
   6   1   1      44559.34      46388.12       478.18 o                         
   8   1   1       6600.92       6846.52        72.79 o                         
  10   1   1       1333.81       1270.41        24.78 o                         
  12   1   1        597.52        516.03        16.21 o                         
  14   1   1       7356.41       7848.33       131.09 o                         
  16   1   1          0.05          9.35         5.22 o                         
  18   1   1         45.54         35.55         7.52 o                         
  20   1   1        996.51       1043.35        45.52 o                         
  22   1   1        494.06        501.43        27.49 o                         
  24   1   1         49.76         60.09         9.29 o                         
  26   1   1        607.68        595.28        34.96 o                         
 -25   2   1         87.02        101.09        18.11 o                         
 -23   2   1        215.86        203.90        19.45 o                         
 -21   2   1         99.03        121.89        12.59 o                         
 -19   2   1       1658.06       1556.87        36.49 o                         
 -17   2   1      15861.21      15266.40       158.91 o                         
 -15   2   1       7221.51       7331.55        87.61 o                         
 -13   2   1       2235.06       2067.65        36.05 o                         
 -11   2   1        679.96        722.73        16.06 o                         
  -9   2   1       9203.04       9063.27        72.52 o                         
  -7   2   1       3122.56       3697.69        36.00 o                         
  -5   2   1      72436.48      73487.31       435.80 o                         
  -3   2   1      31582.69      32423.26       181.54 o                         
  -1   2   1       9586.23       9850.60        52.47 o                         
   1   2   1       6864.11       7225.01        42.69 o                         
   3   2   1      17546.43      17793.37       111.79 o                         
   5   2   1       1785.97       2053.71        24.90 o                         
   7   2   1       9462.05       9357.89       117.61 o                         
   9   2   1      30582.04      32082.91       247.32 o                         
  11   2   1        438.22        520.01        22.93 o                         
  13   2   1       2333.45       2187.28        38.46 o                         
  15   2   1        343.34        361.55        19.44 o                         
  17   2   1        295.95        318.18        16.77 o                         
  19   2   1         98.15         92.59        11.26 o                         
  21   2   1       1924.69       2016.42        44.73 o                         
  23   2   1        771.38        799.26        29.52 o                         
  25   2   1        422.10        527.70        25.28 o                         
 -24   3   1         28.98         53.54        10.20 o                         
 -22   3   1        195.67        190.10        13.06 o                         
 -20   3   1        295.76        335.02        15.98 o                         
 -18   3   1        554.25        622.21        20.11 o                         
 -16   3   1        896.18        936.89        23.15 o                         
 -14   3   1          0.39          6.41         6.02 o                         
 -12   3   1       8820.85       8632.95       110.65 o                         
 -10   3   1       5593.01       5329.25        44.65 o                         
  -8   3   1       6705.09       6907.88        53.25 o                         
  -6   3   1       2627.99       2667.38        32.07 o                         
  -4   3   1        123.92        182.46         4.50 o                         
  -2   3   1      10549.86      10867.11        54.47 o                         
   0   3   1       2941.04       3141.46        19.51 o                         
   2   3   1       2876.04       3071.08        19.25 o                         
   4   3   1        281.64        224.97         5.88 o                         
   6   3   1       5207.76       4911.43        37.69 o                         
   8   3   1      16497.39      16682.58       139.01 o                         
  10   3   1       3783.78       3582.01        43.10 o                         
  12   3   1       1553.45       1661.10        42.64 o                         
  14   3   1       2392.46       2419.89        43.58 o                         
  16   3   1        787.87        814.11        28.39 o                         
  18   3   1         71.72         57.93        10.00 o                         
  20   3   1        143.56        147.97        13.44 o                         
  22   3   1         88.78        149.66        15.05 o                         
  24   3   1        199.96        215.15        15.45 o                         
 -23   4   1        429.62        452.12        18.19 o                         
 -21   4   1        899.95        870.20        23.39 o                         
 -19   4   1        977.67        968.17        23.45 o                         
 -17   4   1       1998.65       1874.17        31.75 o                         
 -15   4   1       1703.60       1669.52        28.24 o                         
 -13   4   1       4414.86       4427.71        48.70 o                         
 -11   4   1          5.53          0.94         3.41 o                         
  -9   4   1        172.37        193.71         6.11 o                         
  -7   4   1          1.69          1.94         3.41 o                         
  -5   4   1        178.60        213.20         6.53 o                         
  -3   4   1       5203.00       5255.29        37.69 o                         
  -1   4   1       6561.88       6621.46        38.90 o                         
   1   4   1          4.28          2.59         2.44 o                         
   3   4   1       1396.57       1528.26        14.13 o                         
   5   4   1        144.57        124.63         6.00 o                         
   7   4   1       2708.65       2689.74        31.06 o                         
   9   4   1        611.50        569.53        13.56 o                         
  11   4   1        438.41        452.97        10.30 o                         
  13   4   1         58.78         67.97         7.46 o                         
  15   4   1          0.44          9.45         6.13 o                         
  17   4   1         40.14         31.10         8.04 o                         
  19   4   1        809.48        735.72        23.68 o                         
  21   4   1       1008.30        966.08        48.01 o                         
  23   4   1        256.57        295.07        17.66 o                         
 -22   5   1          2.47         12.12         9.47 o                         
 -20   5   1        331.28        337.01        18.05 o                         
 -18   5   1          7.77         14.78         7.22 o                         
 -16   5   1       3615.56       3448.67        75.12 o                         
 -14   5   1       8405.21       8207.54        94.35 o                         
 -12   5   1         98.18         97.54         5.32 o                         
 -10   5   1       1761.35       1609.05        21.43 o                         
  -8   5   1      10857.01      11004.59        89.96 o                         
  -6   5   1       7800.32       7575.02        65.79 o                         
  -4   5   1       3016.79       3069.83        31.65 o                         
  -2   5   1       3428.18       3570.96        28.36 o                         
   0   5   1       4391.99       4537.88        49.73 o                         
   2   5   1       6867.78       6897.26        45.50 o                         
   4   5   1        377.70        328.18         8.44 o                         
   6   5   1       1090.53       1116.93        21.94 o                         
   8   5   1          4.62          7.95         5.33 o                         
  10   5   1        165.64        143.56         8.20 o                         
  12   5   1         28.57         40.44         4.54 o                         
  14   5   1       1497.82       1397.60        23.03 o                         
  16   5   1       1878.60       1779.85        31.14 o                         
  18   5   1        309.57        287.79        13.68 o                         
  20   5   1       1203.56       1129.62        27.01 o                         
  22   5   1       1139.37       1297.86        34.95 o                         
 -19   6   1         77.43         59.78        11.08 o                         
 -17   6   1        690.85        665.02        24.00 o                         
 -15   6   1          5.73         23.19         9.97 o                         
 -13   6   1        722.73        693.57        36.78 o                         
 -11   6   1          4.29          6.78         5.08 o                         
  -9   6   1        400.82        351.34        24.86 o                         
  -7   6   1         39.05         34.38         5.54 o                         
  -5   6   1       2305.08       2268.04        33.66 o                         
  -3   6   1       4465.11       4171.92        38.02 o                         
  -1   6   1       4234.73       4119.32        38.86 o                         
   1   6   1        165.29        181.99         6.65 o                         
   3   6   1        163.69        120.32         7.37 o                         
   5   6   1        969.60        927.35        17.52 o                         
   7   6   1       3577.61       3431.18        42.34 o                         
   9   6   1       3546.75       3519.81        70.95 o                         
  11   6   1       1317.96       1282.82        36.21 o                         
  13   6   1         71.66         86.47         8.14 o                         
  15   6   1         98.03        107.60         8.98 o                         
  17   6   1        122.23        130.66        12.35 o                         
  19   6   1        380.53        352.93        23.39 o                         
 -18   7   1        239.29        255.83        27.36 o                         
 -16   7   1        963.34       1044.12        46.41 o                         
 -14   7   1        901.03        889.84        41.91 o                         
 -12   7   1         94.84        117.93        14.22 o                         
 -10   7   1         76.36         67.70        11.49 o                         
  -8   7   1        196.29        219.32        15.62 o                         
  -6   7   1        255.09        258.02        16.55 o                         
  -4   7   1         16.80         33.35         8.20 o                         
  -2   7   1         42.98         63.60         6.64 o                         
   0   7   1       1420.16       1410.09        23.67 o                         
   2   7   1        175.38        181.60        10.18 o                         
   4   7   1        108.47        107.28        13.15 o                         
   6   7   1        817.54        765.58        26.68 o                         
   8   7   1       1014.72        983.10        31.23 o                         
  10   7   1         40.77         40.43         9.04 o                         
  12   7   1         33.42         37.62         9.95 o                         
  14   7   1       1010.44        952.04        34.80 o                         
  16   7   1        341.39        376.79        23.37 o                         
  18   7   1        330.61        314.71        27.58 o                         
 -13   8   1         21.74         34.34        15.95 o                         
 -11   8   1         16.81         18.20        10.81 o                         
  -9   8   1        738.69        692.15        34.08 o                         
  -7   8   1       1348.26       1287.03        43.24 o                         
  -5   8   1        240.61        239.23        16.84 o                         
  -3   8   1        320.27        362.99        17.50 o                         
  -1   8   1         31.05         40.99         8.18 o                         
   1   8   1        493.96        555.81        21.73 o                         
   3   8   1         19.53         25.06         8.33 o                         
   5   8   1        355.73        374.33        20.44 o                         
   7   8   1        130.77        127.27        16.62 o                         
   9   8   1          9.86          5.99         9.64 o                         
  11   8   1        610.19        690.68        29.15 o                         
  13   8   1         75.91         98.76        14.41 o                         
  -6   9   1        882.20        975.86        43.90 o                         
  -4   9   1         98.84        131.64        23.08 o                         
  -2   9   1       1345.41       1426.40        43.12 o                         
   0   9   1        750.76        747.02        40.26 o                         
   2   9   1          7.11         11.57        11.14 o                         
   4   9   1         51.85         60.42        17.57 o                         
   6   9   1        470.27        503.03        32.68 o                         
 -26   0   2        721.32        760.42        54.65 o                         
 -24   0   2       1417.79       1480.08        72.04 o                         
 -22   0   2       2809.95       2854.43        59.77 o                         
 -20   0   2       3906.60       3948.11        70.70 o                         
 -18   0   2        344.80        317.72        16.75 o                         
 -16   0   2        659.52        709.46        23.12 o                         
 -14   0   2      18860.48      19037.50       218.38 o                         
 -12   0   2      15010.55      15649.64       282.07 o                         
 -10   0   2       2555.49       2441.07        33.29 o                         
  -8   0   2        540.24        588.57        12.45 o                         
  -6   0   2        763.13       1011.95        17.23 o                         
  -4   0   2      14594.51      14311.14       218.71 o                         
   4   0   2      41953.18      44842.29       873.22 o                         
   6   0   2       9894.17      11009.53       125.32 o                         
   8   0   2      30663.08      31060.64       329.57 o                         
  10   0   2        506.90        626.10        17.69 o                         
  12   0   2       7155.27       7368.01        96.06 o                         
  14   0   2        720.63        570.28        34.62 o                         
  16   0   2      17379.55      16645.48       198.45 o                         
  18   0   2      11974.77      11402.82       146.68 o                         
  20   0   2          0.85         15.47        17.88 o                         
  22   0   2        209.92        139.77        15.79 o                         
  24   0   2         74.12         92.25        15.75 o                         
  26   0   2         10.78         40.76        22.08 o                         
 -27   1   2         39.41         45.16        14.76 o                         
 -25   1   2          0.38        -11.30        12.22 o                         
 -23   1   2         22.57         27.64         8.92 o                         
 -21   1   2       1544.02       1375.82        27.48 o                         
 -19   1   2       1346.35       1252.41        30.21 o                         
 -17   1   2       4046.68       4196.56        74.53 o                         
 -15   1   2        586.34        600.51        18.59 o                         
 -13   1   2       1022.58       1064.65        20.31 o                         
 -11   1   2       7507.19       6899.83        72.02 o                         
  -9   1   2       9760.81       9740.54        65.87 o                         
  -7   1   2      21935.56      22724.16       139.98 o                         
  -5   1   2        473.31        476.76         5.73 o                         
  -3   1   2       5081.02       5062.23        32.33 o                         
  -1   1   2      37522.91      37420.66       272.64 o                         
   1   1   2       1220.80       1140.92        19.88 o                         
   3   1   2       1556.16       1973.25        35.87 o                         
   5   1   2       5642.51       6299.18        61.94 o                         
   7   1   2        490.72        572.61         8.13 o                         
   9   1   2       1457.74       1471.34        30.06 o                         
  11   1   2        484.45        630.75        11.28 o                         
  13   1   2       3944.13       4294.04        77.73 o                         
  15   1   2        375.20        373.42        10.72 o                         
  17   1   2         16.89         15.76         3.82 o                         
  19   1   2        729.76        716.44        26.52 o                         
  21   1   2         11.38         35.94        11.26 o                         
  23   1   2        795.21        800.79        28.97 o                         
  25   1   2        522.23        527.75        20.79 o                         
 -26   2   2         21.18         23.13        11.08 o                         
 -24   2   2         99.17        124.23        16.89 o                         
 -22   2   2        680.00        687.29        30.00 o                         
 -20   2   2          6.05          7.55         7.78 o                         
 -18   2   2        465.06        439.93        18.35 o                         
 -16   2   2        603.51        634.84        20.47 o                         
 -14   2   2        397.00        402.89        16.05 o                         
 -12   2   2        325.08        334.29        10.24 o                         
 -10   2   2       1303.76       1345.24        26.81 o                         
  -8   2   2       3657.43       3537.82        31.88 o                         
  -6   2   2      21882.07      21911.82       145.90 o                         
  -4   2   2        587.18        529.11         7.64 o                         
  -2   2   2      30504.88      31049.05       155.03 o                         
   0   2   2          3.27         21.29         2.02 o                         
   2   2   2      58770.15      60158.98       331.40 o                         
   4   2   2       1257.97       1277.51        15.21 o                         
   6   2   2      13293.43      13251.17       156.34 o                         
   8   2   2       6436.80       6097.97        87.48 o                         
  10   2   2       2966.13       2957.72        48.57 o                         
  12   2   2       1081.22       1239.55        27.63 o                         
  14   2   2       1812.08       1922.14        37.53 o                         
  16   2   2        536.02        487.03        25.35 o                         
  18   2   2        875.26        812.71        26.50 o                         
  20   2   2        713.75        671.60        25.37 o                         
  22   2   2        564.85        572.01        24.40 o                         
  24   2   2       1653.15       1492.81        41.83 o                         
  26   2   2          6.93         10.43        11.46 o                         
 -25   3   2       1386.02       1493.55        43.59 o                         
 -23   3   2       2770.86       2730.13        48.10 o                         
 -21   3   2        210.31        234.05        14.17 o                         
 -19   3   2       2345.07       2266.09        39.61 o                         
 -17   3   2         11.58         12.34         7.08 o                         
 -15   3   2        340.77        315.66        13.33 o                         
 -13   3   2       6083.55       6147.11        71.41 o                         
 -11   3   2        962.45       1141.84        17.81 o                         
  -9   3   2        944.88       1031.54        13.48 o                         
  -7   3   2       8944.98       9193.31        69.84 o                         
  -5   3   2        131.99        102.34         5.43 o                         
  -3   3   2        673.16        587.77         9.75 o                         
  -1   3   2        576.95        668.35         7.23 o                         
   1   3   2        314.49        283.31         5.31 o                         
   3   3   2        460.89        409.22         6.77 o                         
   5   3   2      13104.96      13044.03        81.95 o                         
   7   3   2       6242.67       6316.87        55.57 o                         
   9   3   2       1308.07       1223.30        27.63 o                         
  11   3   2       3607.98       3517.84        51.94 o                         
  13   3   2         18.16         33.10         8.19 o                         
  15   3   2        105.15        106.90        11.54 o                         
  17   3   2        214.30        232.18        15.63 o                         
  19   3   2       1122.33       1019.34        30.96 o                         
  21   3   2         23.02         20.05        12.07 o                         
  23   3   2        611.64        606.49        26.76 o                         
  25   3   2         13.62         13.33        11.71 o                         
 -24   4   2          2.00         19.92        11.69 o                         
 -22   4   2        552.50        579.86        19.56 o                         
 -20   4   2       1081.83       1060.63        24.87 o                         
 -18   4   2       2303.35       2273.24        35.77 o                         
 -16   4   2        164.01        179.40        10.69 o                         
 -14   4   2       2067.52       2068.66        30.81 o                         
 -12   4   2       1003.29       1003.18        15.50 o                         
 -10   4   2       5693.71       5397.41        38.95 o                         
  -8   4   2      23236.57      23498.85       151.36 o                         
  -6   4   2        655.29        546.02        11.47 o                         
  -4   4   2       1736.63       1635.18        24.11 o                         
  -2   4   2      12846.79      12956.67       123.32 o                         
   0   4   2       4223.98       3905.92        30.69 o                         
   2   4   2       3683.58       3409.32        23.47 o                         
   4   4   2       6575.97       6446.91        67.72 o                         
   6   4   2        307.54        366.85        10.96 o                         
   8   4   2         26.42         49.64         7.07 o                         
  10   4   2       1393.86       1325.24        21.78 o                         
  12   4   2        181.72        158.87         8.69 o                         
  14   4   2         83.32        104.28         8.50 o                         
  16   4   2        879.16        910.23        21.56 o                         
  18   4   2        320.91        301.71        15.54 o                         
  20   4   2       1620.33       1644.59        36.98 o                         
  22   4   2       1551.26       1578.89        37.86 o                         
  24   4   2         61.42        102.97        23.16 o                         
 -23   5   2        269.14        213.00        16.05 o                         
 -21   5   2          0.54          2.76         8.76 o                         
 -19   5   2        267.28        284.33        16.63 o                         
 -17   5   2       1422.28       1294.28        26.19 o                         
 -15   5   2         80.77         88.31         7.84 o                         
 -13   5   2       1216.11       1083.90        17.84 o                         
 -11   5   2        153.65        144.22         5.80 o                         
  -9   5   2          6.02          2.88         2.54 o                         
  -7   5   2        112.76         98.75         9.87 o                         
  -5   5   2        268.38        262.17         7.81 o                         
  -3   5   2       1013.82       1105.95        14.07 o                         
  -1   5   2       2984.57       3030.03        25.38 o                         
   1   5   2        363.77        331.69         7.73 o                         
   3   5   2        227.99        217.15         6.42 o                         
   5   5   2       2286.35       2390.14        28.80 o                         
   7   5   2         41.52         24.51         5.69 o                         
   9   5   2          2.89          6.42         6.17 o                         
  11   5   2         80.08         74.05         6.77 o                         
  13   5   2       2332.14       2385.10        34.58 o                         
  15   5   2         18.76         24.89         7.69 o                         
  17   5   2       1266.01       1270.56        26.76 o                         
  19   5   2        284.17        270.36        17.12 o                         
  21   5   2        248.64        230.61        13.57 o                         
 -20   6   2          0.24         -7.22         9.05 o                         
 -18   6   2         41.76         37.93        10.90 o                         
 -16   6   2        787.69        770.32        28.54 o                         
 -14   6   2        164.10        159.72        14.20 o                         
 -12   6   2       1627.53       1641.67        51.17 o                         
 -10   6   2         18.25         19.56         8.47 o                         
  -8   6   2         18.64         12.21         2.74 o                         
  -6   6   2       2996.83       2824.96       137.19 o                         
  -4   6   2          0.27         13.68         4.51 o                         
  -2   6   2         53.71         60.05         5.02 o                         
   0   6   2       1204.68       1218.12        18.30 o                         
   2   6   2        427.37        407.15         9.67 o                         
   4   6   2         20.52         35.59         5.01 o                         
   6   6   2         18.45         13.86         5.74 o                         
   8   6   2        414.57        420.60        14.32 o                         
  10   6   2        745.78        775.72        30.25 o                         
  12   6   2       2050.21       1963.40        46.08 o                         
  14   6   2        928.22        925.34        21.75 o                         
  16   6   2        140.47        130.83         9.97 o                         
  18   6   2        408.46        434.83        24.83 o                         
  20   6   2       1383.15       1440.98        45.27 o                         
 -17   7   2        485.10        544.81        35.45 o                         
 -15   7   2       1548.48       1662.60        57.90 o                         
 -13   7   2         46.68         68.85        12.67 o                         
 -11   7   2       2369.06       2269.58        59.23 o                         
  -9   7   2          4.24          7.63        10.51 o                         
  -7   7   2        151.87        201.93        14.88 o                         
  -5   7   2       1942.02       2004.39        43.34 o                         
  -3   7   2        525.46        489.79        16.58 o                         
  -1   7   2        552.65        548.03        14.57 o                         
   1   7   2        801.50        781.36        19.13 o                         
   3   7   2        316.48        310.25        12.58 o                         
   5   7   2        817.78        788.54        26.64 o                         
   7   7   2        140.89        131.76        11.39 o                         
   9   7   2         81.01        102.60        11.76 o                         
  11   7   2        176.60        194.13        14.39 o                         
  13   7   2        721.97        718.75        29.74 o                         
  15   7   2         28.45         33.58        13.37 o                         
  17   7   2         24.77         28.66        12.87 o                         
 -14   8   2        215.49        229.70        19.38 o                         
 -12   8   2        183.19        158.00        17.32 o                         
 -10   8   2        227.73        212.46        17.45 o                         
  -8   8   2        833.79        833.26        44.79 o                         
  -6   8   2       1476.09       1474.51        59.20 o                         
  -4   8   2        313.60        247.75        20.13 o                         
  -2   8   2        163.45        157.16        11.35 o                         
   0   8   2       1011.08       1014.10        33.30 o                         
   2   8   2        852.20        921.80        26.46 o                         
   4   8   2        107.98        116.67        22.62 o                         
   6   8   2         86.32        101.68        19.75 o                         
   8   8   2        351.52        354.27        22.70 o                         
  10   8   2        166.24        199.42        18.51 o                         
  12   8   2         65.50         65.57        14.52 o                         
  -7   9   2         53.84         53.99        13.20 o                         
  -5   9   2        146.13        195.88        35.17 o                         
  -3   9   2        106.23        124.21        19.69 o                         
  -1   9   2        583.56        637.24        30.13 o                         
   1   9   2        115.38         97.59        15.79 o                         
   3   9   2         39.39         54.01        24.68 o                         
   5   9   2        193.73        196.89        23.17 o                         
   7   9   2         94.50        103.78        18.88 o                         
 -26   1   3        479.46        453.43        29.92 o                         
 -24   1   3        115.33        141.35        23.93 o                         
 -22   1   3        710.18        645.31        23.13 o                         
 -20   1   3         39.27         50.13         5.13 o                         
 -18   1   3        768.78        783.91        14.47 o                         
 -16   1   3       2026.62       2004.32        27.85 o                         
 -14   1   3       1578.63       1549.25        20.85 o                         
 -12   1   3       3398.19       3373.29        33.22 o                         
 -10   1   3        363.72        313.11         6.87 o                         
  -8   1   3        826.09       1003.90        11.30 o                         
  -6   1   3       3014.15       3274.26        21.79 o                         
  -4   1   3       1194.55       1367.95        10.46 o                         
  -2   1   3      42970.91      42699.38       196.05 o                         
   0   1   3       5659.13       6482.04        79.49 o                         
   2   1   3      14977.73      14854.38       257.00 o                         
   4   1   3       2457.89       2324.64        25.27 o                         
   6   1   3       8050.84       8225.73        81.07 o                         
   8   1   3         10.45         24.44         3.02 o                         
  10   1   3       2373.01       2798.73        29.39 o                         
  12   1   3         46.57         42.36         4.48 o                         
  14   1   3       5381.75       5368.56        61.95 o                         
  16   1   3       1692.32       1768.53        24.24 o                         
  18   1   3        103.13        100.31         8.29 o                         
  20   1   3       1191.68       1151.30        35.45 o                         
  22   1   3        547.20        472.12        22.62 o                         
  24   1   3        312.73        324.00        20.26 o                         
  26   1   3         43.41         46.73        11.86 o                         
 -25   2   3        791.15        877.38        32.71 o                         
 -23   2   3         12.24         29.70        10.40 o                         
 -21   2   3        109.88        126.81        10.69 o                         
 -19   2   3         16.99         26.42         7.40 o                         
 -17   2   3       3261.50       3160.08        44.31 o                         
 -15   2   3        667.29        696.79        16.18 o                         
 -13   2   3       2120.97       1906.66        40.71 o                         
 -11   2   3       7572.15       7718.75        78.24 o                         
  -9   2   3       2457.03       2362.30        20.02 o                         
  -7   2   3       3662.23       3786.51        22.64 o                         
  -5   2   3       8199.75       8499.39        51.27 o                         
  -3   2   3       9980.50      10155.99        55.74 o                         
  -1   2   3      60383.38      60655.24       289.88 o                         
   1   2   3       7653.13       8188.94        47.97 o                         
   3   2   3      16305.80      16879.13       199.57 o                         
   5   2   3        190.74        212.35        11.99 o                         
   7   2   3       2904.31       2935.42        37.49 o                         
   9   2   3       3626.03       4059.18        42.37 o                         
  11   2   3       4770.42       4498.64        57.41 o                         
  13   2   3       3664.82       3732.76        56.04 o                         
  15   2   3        920.71        906.88        26.71 o                         
  17   2   3       3553.06       3459.63        58.25 o                         
  19   2   3        564.15        459.77        21.36 o                         
  21   2   3        108.24        114.40        12.72 o                         
  23   2   3         18.52         47.90        11.38 o                         
  25   2   3       1056.55       1088.23        47.64 o                         
 -24   3   3        825.76        872.75        32.14 o                         
 -22   3   3         28.45         54.24         9.03 o                         
 -20   3   3        310.49        294.05        14.53 o                         
 -18   3   3        427.96        385.28        15.60 o                         
 -16   3   3        729.12        661.99        17.26 o                         
 -14   3   3        904.15        861.46        18.50 o                         
 -12   3   3       9231.88       9293.87        72.18 o                         
 -10   3   3        312.66        407.96         7.83 o                         
  -8   3   3       2942.94       2936.37        35.88 o                         
  -6   3   3       3848.20       4346.30        43.01 o                         
  -4   3   3       2238.26       2327.80        22.94 o                         
  -2   3   3        936.65        877.95        13.45 o                         
   0   3   3         79.33         53.04         2.51 o                         
   2   3   3         28.80         27.04         2.14 o                         
   4   3   3       2694.29       2849.60        28.96 o                         
   6   3   3       3991.65       4032.91        35.06 o                         
   8   3   3       9798.33      10346.27        83.46 o                         
  10   3   3        356.78        418.36        12.24 o                         
  12   3   3       1312.47       1265.26        42.22 o                         
  14   3   3       5018.90       4977.05        70.66 o                         
  16   3   3       1131.47       1156.44        31.52 o                         
  18   3   3       1930.31       1944.51        43.68 o                         
  20   3   3        355.12        363.90        20.07 o                         
  22   3   3       1180.98       1188.76        37.06 o                         
  24   3   3        177.99        232.31        18.77 o                         
 -23   4   3        233.64        271.34        16.86 o                         
 -21   4   3         13.80         15.44         7.76 o                         
 -19   4   3          5.51         13.98         6.41 o                         
 -17   4   3      10153.31       9791.67        90.78 o                         
 -15   4   3       4160.84       4083.98        47.68 o                         
 -13   4   3        212.99        187.57         6.43 o                         
 -11   4   3        157.05        157.46         5.98 o                         
  -9   4   3       2051.46       2200.34        35.52 o                         
  -7   4   3       3675.00       3707.10        49.73 o                         
  -5   4   3       1673.82       1782.01        27.92 o                         
  -3   4   3       2509.92       2792.45        22.94 o                         
  -1   4   3         32.95         27.18         2.35 o                         
   1   4   3       4159.66       4526.78        31.87 o                         
   3   4   3      16911.90      18098.49       133.13 o                         
   5   4   3       2729.84       2750.73        29.50 o                         
   7   4   3        330.97        322.89        11.47 o                         
   9   4   3        621.47        731.10        15.35 o                         
  11   4   3        584.38        539.21        16.23 o                         
  13   4   3         24.71         14.93         3.17 o                         
  15   4   3       4968.46       4898.27        55.41 o                         
  17   4   3        646.67        663.71        22.21 o                         
  19   4   3        258.57        214.12        14.76 o                         
  21   4   3        319.86        260.21        18.29 o                         
  23   4   3        631.34        641.26        25.24 o                         
 -22   5   3        183.79        156.24        14.22 o                         
 -20   5   3        206.35        198.35        14.83 o                         
 -18   5   3        151.97        135.40        12.26 o                         
 -16   5   3        510.14        485.49        15.10 o                         
 -14   5   3         37.63         31.78         5.89 o                         
 -12   5   3         50.91         42.33         4.39 o                         
 -10   5   3       1024.58       1010.55        22.48 o                         
  -8   5   3       7748.81       7641.53        91.10 o                         
  -6   5   3       1378.93       1333.58        43.84 o                         
  -4   5   3        794.89        707.45        29.32 o                         
  -2   5   3       1133.96       1098.84        14.76 o                         
   0   5   3       1064.79        883.85        12.48 o                         
   2   5   3       7320.36       7317.37        65.25 o                         
   4   5   3        704.70        622.67        11.67 o                         
   6   5   3        329.77        368.37        12.54 o                         
   8   5   3       4841.28       4937.43        58.96 o                         
  10   5   3       3031.19       3067.15        37.58 o                         
  12   5   3        540.90        631.13        18.68 o                         
  14   5   3        244.48        283.10        12.38 o                         
  16   5   3        356.21        327.56        13.79 o                         
  18   5   3        295.80        273.39        13.52 o                         
  20   5   3        890.31        907.08        24.34 o                         
  22   5   3         40.25         78.46        11.78 o                         
 -19   6   3       1230.36       1168.29        87.32 o                         
 -17   6   3        805.16        889.43        38.48 o                         
 -15   6   3       2517.47       2641.44        65.91 o                         
 -13   6   3       1872.41       1844.07        43.60 o                         
 -11   6   3        982.03        896.12        37.40 o                         
  -9   6   3         10.97          7.69         8.04 o                         
  -7   6   3          2.79          9.18         9.02 o                         
  -5   6   3       1094.12        858.35        79.83 o                         
  -3   6   3         43.86         49.64         4.95 o                         
  -1   6   3        281.71        281.42         8.49 o                         
   1   6   3         10.75          3.67         3.86 o                         
   3   6   3        693.86        661.11        14.73 o                         
   5   6   3       3587.41       3475.06        49.46 o                         
   7   6   3        154.31        133.98        11.12 o                         
   9   6   3         26.04         43.14        10.83 o                         
  11   6   3        663.20        647.86        26.24 o                         
  13   6   3        624.32        743.66        28.67 o                         
  15   6   3        727.37        788.78        24.93 o                         
  17   6   3       4097.93       3996.29       124.13 o                         
  19   6   3        151.97        164.39        17.87 o                         
 -16   7   3         36.78         53.95        19.58 o                         
 -14   7   3        129.01        161.97        28.67 o                         
 -12   7   3          8.74         16.53         9.37 o                         
 -10   7   3        976.27        958.73        32.36 o                         
  -8   7   3          4.65          2.70         8.29 o                         
  -6   7   3       3176.03       3255.12        68.43 o                         
  -4   7   3        413.53        359.01        14.69 o                         
  -2   7   3       4676.37       4574.46        46.93 o                         
   0   7   3        821.72        815.86        17.64 o                         
   2   7   3       2803.42       2641.71        37.48 o                         
   4   7   3         40.47          8.71         7.28 o                         
   6   7   3         15.72          7.54         7.41 o                         
   8   7   3       2442.12       2443.97        50.01 o                         
  10   7   3       2172.64       2028.54        41.39 o                         
  12   7   3         60.69         75.69        15.13 o                         
  14   7   3         32.36         44.68        12.58 o                         
  16   7   3        134.30        167.89        17.77 o                         
 -13   8   3        110.24        106.13        21.04 o                         
 -11   8   3       1301.16       1372.48        81.55 o                         
  -9   8   3        337.97        340.06        20.61 o                         
  -7   8   3         15.20         40.69        10.70 o                         
  -5   8   3        435.57        435.93        26.13 o                         
  -3   8   3       2779.23       2810.40        43.78 o                         
  -1   8   3          0.49         10.64         7.38 o                         
   1   8   3       2603.36       2657.84        81.45 o                         
   3   8   3       1076.11       1169.10        56.60 o                         
   5   8   3        508.07        507.97        22.91 o                         
   7   8   3         65.33         74.84        12.86 o                         
   9   8   3         47.79         95.31        12.16 o                         
  11   8   3        463.63        446.34        21.63 o                         
  13   8   3         84.80         98.83        14.88 o                         
  -6   9   3        322.64        376.05        22.30 o                         
  -4   9   3         75.25        102.54        18.91 o                         
  -2   9   3        137.29        125.74        16.96 o                         
   0   9   3         98.60        116.42        16.30 o                         
   2   9   3         66.75         70.53        14.57 o                         
   4   9   3        371.21        384.85        29.80 o                         
   6   9   3        316.04        311.35        26.95 o                         
 -26   0   4         75.49         95.32        25.88 o                         
 -24   0   4         11.15         47.16        18.98 o                         
 -22   0   4        244.98        251.18        30.67 o                         
 -20   0   4       3636.28       3489.04        60.94 o                         
 -18   0   4       5846.52       5740.62        84.02 o                         
 -16   0   4       7277.15       6957.41        93.74 o                         
 -14   0   4       1614.65       1475.48        36.67 o                         
 -12   0   4        863.11        825.32        23.54 o                         
 -10   0   4          5.93          7.05         2.75 o                         
  -8   0   4       2402.41       2587.76        73.83 o                         
  -6   0   4      42684.66      43969.30       540.12 o                         
  -4   0   4      13011.16      13883.24       150.03 o                         
  -2   0   4       8550.41       7975.56        64.40 o                         
   0   0   4       2297.22       2608.81        36.80 o                         
   2   0   4       5337.25       5618.99        97.31 o                         
   4   0   4       2117.55       1964.65        43.96 o                         
   6   0   4        509.13        492.91        13.78 o                         
   8   0   4        525.94        649.66        14.76 o                         
  10   0   4       4607.03       5059.65        92.72 o                         
  12   0   4      33849.73      34399.29       372.59 o                         
  14   0   4       9342.95       8940.90       119.06 o                         
  16   0   4      10047.33      10191.13       134.59 o                         
  18   0   4        435.07        408.03        19.19 o                         
  20   0   4       1193.97       1287.55        63.34 o                         
  22   0   4       5825.14       5562.89       102.86 o                         
  24   0   4       1913.73       2065.41       103.21 o                         
  26   0   4       1614.83       1601.04        54.07 o                         
 -25   1   4        704.59        729.90        36.28 o                         
 -23   1   4         53.34         79.90        15.99 o                         
 -21   1   4        783.19        799.18        24.14 o                         
 -19   1   4        716.76        633.16        12.90 o                         
 -17   1   4        334.08        337.62         9.12 o                         
 -15   1   4       2318.33       2264.58        30.99 o                         
 -13   1   4        382.60        421.24         7.89 o                         
 -11   1   4       7292.48       7342.99        51.34 o                         
  -9   1   4       4767.35       4734.40        34.14 o                         
  -7   1   4       1363.38       1377.35        14.80 o                         
  -5   1   4      11722.95      12456.53        73.83 o                         
  -3   1   4      45726.45      46866.34       245.48 o                         
  -1   1   4        478.31        498.83         7.08 o                         
   1   1   4      46718.69      47885.13       350.15 o                         
   3   1   4       1070.83       1110.43        43.46 o                         
   5   1   4      15893.66      16055.77       246.84 o                         
   7   1   4       5371.76       5486.22        50.47 o                         
   9   1   4       5692.53       5725.96        53.01 o                         
  11   1   4         15.26         14.47         3.34 o                         
  13   1   4          2.75          5.06         3.99 o                         
  15   1   4         78.80         85.86         6.31 o                         
  17   1   4       1677.91       1579.24        23.99 o                         
  19   1   4        206.01        177.34        14.36 o                         
  21   1   4         48.07         37.53        10.66 o                         
  23   1   4         47.79         57.18        12.22 o                         
  25   1   4        144.18        155.08        16.08 o                         
 -26   2   4        151.20        173.04        17.09 o                         
 -24   2   4          0.57         33.85        10.81 o                         
 -22   2   4        531.37        546.32        24.09 o                         
 -20   2   4       1798.55       1796.80        33.55 o                         
 -18   2   4        958.59        958.11        22.77 o                         
 -16   2   4         53.63         48.51         4.49 o                         
 -14   2   4        367.35        352.86         8.11 o                         
 -12   2   4       1399.26       1438.97        16.64 o                         
 -10   2   4        246.95        324.74         6.13 o                         
  -8   2   4          0.54         19.22         2.22 o                         
  -6   2   4      14050.25      14114.27        99.74 o                         
  -4   2   4        557.63        590.90         9.40 o                         
  -2   2   4        500.13        562.95         6.17 o                         
   0   2   4      46659.50      48034.48       256.53 o                         
   2   2   4         42.64         29.93         3.88 o                         
   4   2   4       1486.28       1735.02        31.95 o                         
   6   2   4       6651.41       6266.43        87.11 o                         
   8   2   4       4856.94       4561.38        54.04 o                         
  10   2   4       8887.56       9068.18        82.14 o                         
  12   2   4        633.18        742.37        15.22 o                         
  14   2   4       2617.57       2651.31        47.27 o                         
  16   2   4        392.32        359.95        18.43 o                         
  18   2   4        215.57        147.12        13.55 o                         
  20   2   4         37.60         25.48         9.57 o                         
  22   2   4        394.55        376.40        21.10 o                         
  24   2   4        902.73        913.71        33.42 o                         
  26   2   4        129.96        146.34        16.62 o                         
 -25   3   4        134.05        137.96        15.80 o                         
 -23   3   4         76.08         97.15        13.22 o                         
 -21   3   4        660.10        742.15        23.51 o                         
 -19   3   4       5945.15       5847.69        63.79 o                         
 -17   3   4         18.42         16.47         6.05 o                         
 -15   3   4         75.25         62.98         7.23 o                         
 -13   3   4          8.82         11.11         5.51 o                         
 -11   3   4       1688.89       1554.21        17.32 o                         
  -9   3   4      14833.74      15169.91       102.04 o                         
  -7   3   4       1455.95       1429.51        18.34 o                         
  -5   3   4        238.94        212.17         5.84 o                         
  -3   3   4       2040.63       2438.00        17.86 o                         
  -1   3   4         11.18         34.61         2.42 o                         
   1   3   4        278.58        287.20         5.58 o                         
   3   3   4       3340.90       3308.39        30.19 o                         
   5   3   4         17.27         70.98        23.81 o                         
   7   3   4       3033.17       3395.40        38.89 o                         
   9   3   4        693.30        667.01        17.15 o                         
  11   3   4       6569.17       6607.98        75.22 o                         
  13   3   4        900.56        807.67        16.82 o                         
  15   3   4       3924.48       3782.29        61.35 o                         
  17   3   4        217.92        214.35        15.65 o                         
  19   3   4       1774.21       1701.97        42.25 o                         
  21   3   4       2596.60       2610.30        55.70 o                         
  23   3   4       1794.80       1826.71        47.40 o                         
  25   3   4       1042.52       1125.31        38.70 o                         
 -24   4   4         28.23         39.51        13.04 o                         
 -22   4   4        606.41        632.57        23.76 o                         
 -20   4   4        820.97        835.15        23.32 o                         
 -18   4   4       1208.09       1233.39        25.22 o                         
 -16   4   4          5.37         32.09         6.47 o                         
 -14   4   4          2.50          5.70         4.53 o                         
 -12   4   4       1342.21       1365.94        24.66 o                         
 -10   4   4         35.30         32.21         3.81 o                         
  -8   4   4         69.74         76.16         6.43 o                         
  -6   4   4       1805.87       1735.68        22.73 o                         
  -4   4   4       1316.82       1143.32        15.95 o                         
  -2   4   4       2467.35       2281.18        27.49 o                         
   0   4   4      14505.96      14532.83       116.57 o                         
   2   4   4         67.84         49.17         3.04 o                         
   4   4   4         16.01         15.85         3.71 o                         
   6   4   4       1899.16       1760.14        31.41 o                         
   8   4   4      12413.39      12651.70        99.70 o                         
  10   4   4       3899.83       3686.19        45.98 o                         
  12   4   4       2207.46       2123.91        27.83 o                         
  14   4   4       2952.75       2796.10        63.23 o                         
  16   4   4       1263.59       1318.07        31.08 o                         
  18   4   4        123.97         96.79        12.59 o                         
  20   4   4       2694.51       2645.19        49.36 o                         
  22   4   4         52.19         82.21        12.12 o                         
  24   4   4         55.02        102.08        15.79 o                         
 -21   5   4        273.97        315.17        24.36 o                         
 -19   5   4        371.66        407.70        32.79 o                         
 -17   5   4       1870.94       1808.29        54.97 o                         
 -15   5   4        926.97        860.07        36.58 o                         
 -13   5   4       2335.45       1753.49       284.44 o                         
 -11   5   4       1690.28       1783.09        31.24 o                         
  -9   5   4        133.00        165.09        10.35 o                         
  -7   5   4        421.71        436.64        15.65 o                         
  -5   5   4        133.81        107.82         8.50 o                         
  -3   5   4       1059.34        978.46        21.69 o                         
  -1   5   4        215.27        204.89         6.22 o                         
   1   5   4        380.51        370.08         7.83 o                         
   3   5   4       1851.24       1933.23        29.67 o                         
   5   5   4        326.23        343.64        10.98 o                         
   7   5   4        144.35        146.42        11.07 o                         
   9   5   4         39.32         47.73        10.04 o                         
  11   5   4        121.38        115.70        13.45 o                         
  13   5   4        341.62        327.81        10.84 o                         
  15   5   4       1129.83       1119.54        23.95 o                         
  17   5   4        123.04        119.81         9.76 o                         
  19   5   4          5.71         10.83         8.83 o                         
  21   5   4         18.93         19.19        12.40 o                         
 -20   6   4       1955.18       1873.86        60.94 o                         
 -18   6   4        256.47        304.17        28.87 o                         
 -16   6   4        207.74        234.45        21.36 o                         
 -14   6   4         47.95         73.63        12.49 o                         
 -12   6   4         29.68         22.13        12.06 o                         
 -10   6   4        263.04        274.49        20.71 o                         
  -8   6   4       2405.10       2310.53        45.31 o                         
  -6   6   4          5.71         12.64        11.41 o                         
  -4   6   4       2352.96       2422.82        35.36 o                         
  -2   6   4       1582.34       1650.52        20.17 o                         
   0   6   4        129.56        131.93         8.01 o                         
   2   6   4        295.12        267.32        10.65 o                         
   4   6   4         41.42         44.08         6.53 o                         
   6   6   4        216.94        235.92        13.48 o                         
   8   6   4         34.15         50.90         8.75 o                         
  10   6   4       1055.16       1039.95        29.50 o                         
  12   6   4        975.26       1016.45        33.37 o                         
  14   6   4          0.45          7.45        11.60 o                         
  16   6   4       1767.78       1549.54        54.29 o                         
  18   6   4          0.02         23.24         9.20 o                         
  20   6   4         83.00        121.22        17.07 o                         
 -17   7   4         67.50         70.18        18.82 o                         
 -15   7   4        206.80        283.79        49.96 o                         
 -13   7   4        870.77        891.55        31.48 o                         
 -11   7   4        155.39        127.23        13.39 o                         
  -9   7   4        438.04        474.53        21.88 o                         
  -7   7   4       3535.58       3432.07       100.59 o                         
  -5   7   4         50.33         63.06        10.80 o                         
  -3   7   4        276.59        271.22        13.10 o                         
  -1   7   4       1458.82       1489.16        23.62 o                         
   1   7   4        601.45        580.76        16.79 o                         
   3   7   4        116.25         85.75         8.43 o                         
   5   7   4         35.07         45.44         8.42 o                         
   7   7   4        786.14        772.69        24.00 o                         
   9   7   4        298.74        316.24        16.93 o                         
  11   7   4        776.15        812.22        26.62 o                         
  13   7   4        694.01        692.63        29.80 o                         
  15   7   4        411.53        392.07        20.85 o                         
  17   7   4        152.19        133.61        16.55 o                         
 -12   8   4         58.53         63.00        16.49 o                         
 -10   8   4        343.14        301.06        19.66 o                         
  -8   8   4         29.93         47.69        11.39 o                         
  -6   8   4        559.41        494.74        23.34 o                         
  -4   8   4         19.75         35.68        11.72 o                         
  -2   8   4         55.43         71.21         9.33 o                         
   0   8   4        486.06        509.31        20.78 o                         
   2   8   4        440.50        483.85        20.06 o                         
   4   8   4        251.04        243.86        23.09 o                         
   6   8   4        918.90        909.36        34.15 o                         
   8   8   4       1294.99       1333.56        34.25 o                         
  10   8   4         20.19         53.00        11.06 o                         
  12   8   4        115.78        136.16        13.46 o                         
  -5   9   4          0.31          6.48        12.17 o                         
  -3   9   4         36.58         20.88        12.41 o                         
  -1   9   4        582.60        608.72        30.02 o                         
   1   9   4          3.83          0.41        11.50 o                         
   3   9   4        149.39        122.73        19.50 o                         
   5   9   4        476.40        452.49        31.74 o                         
 -26   1   5          7.03         45.52        11.71 o                         
 -24   1   5       1740.07       1690.28        43.42 o                         
 -22   1   5        333.45        340.86        19.28 o                         
 -20   1   5       1312.31       1275.01        21.39 o                         
 -18   1   5        242.04        216.03        12.41 o                         
 -16   1   5       1086.40        996.64        30.33 o                         
 -14   1   5        356.45        426.14         9.84 o                         
 -12   1   5        223.15        211.80         7.93 o                         
 -10   1   5        860.93        788.75        11.27 o                         
  -8   1   5       8514.48       8627.19        60.36 o                         
  -6   1   5        544.58        470.58         7.22 o                         
  -4   1   5      11477.15      12160.66        64.62 o                         
  -2   1   5       5526.53       5495.24        37.00 o                         
   0   1   5         16.88         35.67         5.69 o                         
   2   1   5      18632.29      19491.38       233.05 o                         
   4   1   5       1698.42       1646.78        30.24 o                         
   6   1   5      18568.33      18723.26       170.89 o                         
   8   1   5       6813.18       6912.10        56.63 o                         
  10   1   5       1009.01        948.00        16.55 o                         
  12   1   5       2728.02       2736.78        30.41 o                         
  14   1   5          0.60         13.78         7.82 o                         
  16   1   5         17.64         12.47         5.68 o                         
  18   1   5       1740.96       1721.54        29.99 o                         
  20   1   5        444.68        494.16        26.49 o                         
  22   1   5        872.10        985.07        33.25 o                         
  24   1   5         67.68        113.07        15.05 o                         
  26   1   5          8.91         15.60        11.78 o                         
 -25   2   5          6.05         28.20        11.26 o                         
 -23   2   5       3453.22       3445.27        64.31 o                         
 -21   2   5       2001.08       2074.61        36.88 o                         
 -19   2   5        743.05        690.46        17.94 o                         
 -17   2   5        155.17        163.29         8.28 o                         
 -15   2   5        777.66        761.03        16.83 o                         
 -13   2   5        525.29        485.72         8.74 o                         
 -11   2   5        411.11        346.56         7.93 o                         
  -9   2   5       6253.56       6364.13        61.01 o                         
  -7   2   5       1293.33       1605.80        15.87 o                         
  -5   2   5       4778.63       4608.38        34.64 o                         
  -3   2   5      18761.71      19113.71       147.34 o                         
  -1   2   5         32.78         15.99         2.59 o                         
   1   2   5       2049.67       1956.77        20.49 o                         
   3   2   5      25155.90      25314.91       353.35 o                         
   5   2   5       9733.33      10160.21       131.48 o                         
   7   2   5       9394.68       9099.96        94.21 o                         
   9   2   5       6020.96       6024.15        60.39 o                         
  11   2   5       3351.36       3423.52        46.52 o                         
  13   2   5        837.76        822.53        17.60 o                         
  15   2   5       4148.30       4040.85        63.90 o                         
  17   2   5       6431.26       6274.98        87.76 o                         
  19   2   5       1846.38       1697.28        41.85 o                         
  21   2   5        217.75        241.51        17.54 o                         
  23   2   5        277.34        222.62        18.78 o                         
  25   2   5          7.97         29.12        13.31 o                         
 -24   3   5        160.06        181.35        14.51 o                         
 -22   3   5        510.20        520.45        21.53 o                         
 -20   3   5        894.29        894.83        22.07 o                         
 -18   3   5       1077.17       1085.67        23.09 o                         
 -16   3   5        767.84        719.89        17.78 o                         
 -14   3   5       3021.53       2958.08        35.04 o                         
 -12   3   5        948.44       1007.93        17.09 o                         
 -10   3   5        326.14        380.99         7.73 o                         
  -8   3   5       7002.95       7339.39        51.15 o                         
  -6   3   5       1852.96       1683.16        16.76 o                         
  -4   3   5         39.78         35.41         2.43 o                         
  -2   3   5       8843.80       9112.33        67.33 o                         
   0   3   5      14870.81      15417.12        83.18 o                         
   2   3   5         62.41         52.11         3.45 o                         
   4   3   5       6720.19       7073.70        87.34 o                         
   6   3   5        396.02        374.50        12.38 o                         
   8   3   5       3483.33       3724.16        66.42 o                         
  10   3   5        100.06        112.08        10.05 o                         
  12   3   5        462.67        444.48        14.33 o                         
  14   3   5        587.74        568.99        13.90 o                         
  16   3   5        203.25        214.12        20.82 o                         
  18   3   5        333.76        310.89        18.52 o                         
  20   3   5        493.12        510.78        25.07 o                         
  22   3   5        896.77        952.31        34.12 o                         
  24   3   5        131.99        159.03        16.98 o                         
 -23   4   5        177.18        231.30        19.44 o                         
 -21   4   5        374.04        386.53        29.39 o                         
 -19   4   5        135.02        146.91        11.43 o                         
 -17   4   5       1101.26       1108.12        25.97 o                         
 -15   4   5       1766.25       1792.02        31.58 o                         
 -13   4   5       1581.47       1507.24        20.98 o                         
 -11   4   5         42.11         33.95         3.70 o                         
  -9   4   5       2188.16       2027.92        30.86 o                         
  -7   4   5       3847.45       3620.51        36.59 o                         
  -5   4   5        306.03        399.41         9.04 o                         
  -3   4   5         16.34          5.72         3.01 o                         
  -1   4   5       2157.55       2159.62        22.44 o                         
   1   4   5       2489.80       2495.88        24.70 o                         
   3   4   5        258.26        277.10         7.01 o                         
   5   4   5       1386.49       1559.89        21.34 o                         
   7   4   5         43.84         25.33         8.14 o                         
   9   4   5        113.50        126.98         7.30 o                         
  11   4   5        468.22        435.73        15.66 o                         
  13   4   5          3.29         15.76         5.03 o                         
  15   4   5        139.13        161.37        14.22 o                         
  17   4   5        531.02        469.15        22.13 o                         
  19   4   5       1466.04       1474.97        40.80 o                         
  21   4   5         16.46         33.77        11.29 o                         
  23   4   5       1009.10        943.90        51.11 o                         
 -22   5   5        722.05        721.44        31.95 o                         
 -20   5   5        291.25        296.28        24.76 o                         
 -18   5   5        163.91        158.95        20.05 o                         
 -16   5   5        113.47        101.56        16.00 o                         
 -14   5   5         85.41        103.36        15.40 o                         
 -12   5   5       1391.44       1450.58        37.19 o                         
 -10   5   5        747.61        758.81        20.32 o                         
  -8   5   5        333.00        324.33        13.40 o                         
  -6   5   5        539.73        538.46        19.44 o                         
  -4   5   5        196.04        236.31         9.10 o                         
  -2   5   5       2062.09       2101.57        25.04 o                         
   0   5   5       2849.70       2815.03        27.86 o                         
   2   5   5        802.69        796.56        25.86 o                         
   4   5   5       1589.16       1498.46        25.76 o                         
   6   5   5       4798.51       4728.12        67.00 o                         
   8   5   5      10766.64      10638.90       122.67 o                         
  10   5   5       3411.09       3494.06        60.00 o                         
  12   5   5       1004.25        954.14        26.03 o                         
  14   5   5       2823.15       2856.73        43.78 o                         
  16   5   5       3990.41       3807.18        55.26 o                         
  18   5   5        500.46        508.29        28.81 o                         
  20   5   5        297.70        295.42        17.87 o                         
  22   5   5         90.82        112.23        15.34 o                         
 -19   6   5        737.90        741.62        38.53 o                         
 -17   6   5        631.01        684.66        35.14 o                         
 -15   6   5         58.06         88.29        13.48 o                         
 -13   6   5        164.67        107.14        16.89 o                         
 -11   6   5       3335.77       3266.10       107.66 o                         
  -9   6   5       7586.65       6924.89       148.27 o                         
  -7   6   5        671.92        611.71        22.29 o                         
  -5   6   5       1074.78       1029.14        25.08 o                         
  -3   6   5        191.63        208.21        10.95 o                         
  -1   6   5        687.28        702.30        15.83 o                         
   1   6   5        573.62        508.21        10.93 o                         
   3   6   5       2786.65       2760.06        31.12 o                         
   5   6   5        487.12        438.58        16.65 o                         
   7   6   5        672.23        692.44        21.57 o                         
   9   6   5        613.00        683.20        22.34 o                         
  11   6   5       2318.61       2309.72        50.06 o                         
  13   6   5         37.30         38.24        12.27 o                         
  15   6   5        150.13        140.91        15.47 o                         
  17   6   5        245.71        265.64        17.13 o                         
  19   6   5        242.77        301.91        21.93 o                         
 -16   7   5         83.83         80.04        18.29 o                         
 -14   7   5        322.85        329.07        20.28 o                         
 -12   7   5         15.08         18.97        14.60 o                         
 -10   7   5        215.68        253.52        16.85 o                         
  -8   7   5        290.71        246.45        16.45 o                         
  -6   7   5        815.81        783.65        27.11 o                         
  -4   7   5       1149.94       1080.64        27.52 o                         
  -2   7   5       1589.08       1646.79        35.18 o                         
   0   7   5        368.44        337.89        16.23 o                         
   2   7   5          8.19          5.21         5.41 o                         
   4   7   5         19.71         26.96         7.34 o                         
   6   7   5         34.27         42.60         9.46 o                         
   8   7   5        398.54        372.01        17.89 o                         
  10   7   5        893.31        839.94        27.49 o                         
  12   7   5        151.81        227.02        18.54 o                         
  14   7   5       1563.58       1526.16        39.00 o                         
  16   7   5        671.31        761.99        33.05 o                         
 -13   8   5         49.22         83.76        18.08 o                         
 -11   8   5        146.08        162.27        27.53 o                         
  -9   8   5         29.05         33.63        15.39 o                         
  -7   8   5        161.91        155.31        14.57 o                         
  -5   8   5       1636.64       1537.17        61.27 o                         
  -3   8   5       1046.09       1076.22        30.58 o                         
  -1   8   5         15.81         39.20        10.08 o                         
   1   8   5         26.59         35.52         8.89 o                         
   3   8   5          5.61         12.86        18.68 o                         
   5   8   5       1709.55       1829.96        47.93 o                         
   7   8   5       2060.42       2104.41        52.27 o                         
   9   8   5         52.21         80.01        14.75 o                         
  11   8   5        196.22        173.59        14.76 o                         
  -4   9   5          7.92          1.80        11.45 o                         
  -2   9   5        170.51        166.50        14.70 o                         
   0   9   5        340.00        275.53        21.75 o                         
   2   9   5        680.84        803.42        41.01 o                         
   4   9   5         40.50         73.50        18.63 o                         
 -26   0   6       1626.72       1618.96        53.34 o                         
 -24   0   6        202.61        166.65        27.38 o                         
 -22   0   6         70.96         53.95        16.98 o                         
 -20   0   6        380.51        383.76        33.47 o                         
 -18   0   6        816.79        780.00        44.26 o                         
 -16   0   6       2649.62       2796.01        82.83 o                         
 -14   0   6       8328.48       8198.01       112.06 o                         
 -12   0   6       5700.10       5987.21        70.53 o                         
 -10   0   6       1872.50       1464.42        35.60 o                         
  -8   0   6      10086.45      10025.36       150.90 o                         
  -6   0   6        938.47       1094.15        22.81 o                         
  -4   0   6        488.08        429.83         8.84 o                         
  -2   0   6      60109.52      59749.67       355.57 o                         
   0   0   6      99851.03      99118.23      1013.09 o                         
   2   0   6      68978.16      70392.45      1028.88 o                         
   4   0   6      29296.90      29930.62       453.50 o                         
   6   0   6       3472.43       3296.56        74.78 o                         
   8   0   6      13935.39      14231.58       164.38 o                         
  10   0   6       6148.36       5747.50        67.78 o                         
  12   0   6      23653.84      24488.26       270.70 o                         
  14   0   6        406.13        439.52        19.97 o                         
  16   0   6          8.92         -2.26        12.09 o                         
  18   0   6         68.92         54.08        14.39 o                         
  20   0   6         56.37         59.75        21.78 o                         
  22   0   6        110.97        117.79        24.88 o                         
  24   0   6         38.52         13.50        12.79 o                         
  26   0   6        439.54        529.11        43.31 o                         
 -25   1   6       2154.57       2119.27        50.38 o                         
 -23   1   6        699.32        772.76        28.48 o                         
 -21   1   6        265.38        274.00        16.72 o                         
 -19   1   6        672.28        720.02        18.68 o                         
 -17   1   6       5406.12       5068.33        57.85 o                         
 -15   1   6        914.79        876.92        23.38 o                         
 -13   1   6       3451.13       3628.71        38.58 o                         
 -11   1   6        526.87        487.06        10.78 o                         
  -9   1   6       7500.20       7614.56        87.27 o                         
  -7   1   6        630.95        598.57         7.38 o                         
  -5   1   6       3587.21       3753.91        25.10 o                         
  -3   1   6       5081.96       4801.38        35.18 o                         
  -1   1   6      21014.25      20676.40       196.33 o                         
   1   1   6       9436.90       9697.91        80.28 o                         
   3   1   6        554.77        432.64        15.45 o                         
   5   1   6      14469.76      13859.39       159.30 o                         
   7   1   6       9625.82       9474.86        74.51 o                         
   9   1   6         61.63         79.71         7.96 o                         
  11   1   6       1157.73       1165.18        20.01 o                         
  13   1   6      10730.84      10360.82        84.69 o                         
  15   1   6       4967.81       4774.99        71.15 o                         
  17   1   6        258.89        214.66        16.57 o                         
  19   1   6        257.67        229.31        17.31 o                         
  21   1   6       1103.29       1045.52        48.64 o                         
  23   1   6        348.52        394.91        23.05 o                         
  25   1   6        424.48        370.68        23.64 o                         
 -24   2   6         34.50         38.06        10.66 o                         
 -22   2   6          9.82         20.73        13.93 o                         
 -20   2   6          0.30          3.93         7.63 o                         
 -18   2   6        732.28        785.74        23.25 o                         
 -16   2   6        619.11        582.19        17.10 o                         
 -14   2   6        374.86        352.59         9.01 o                         
 -12   2   6        291.88        234.40         9.62 o                         
 -10   2   6       1887.80       1960.03        25.72 o                         
  -8   2   6       1331.27       1275.92        12.12 o                         
  -6   2   6         53.67         74.01         2.86 o                         
  -4   2   6       6195.75       6852.68        39.95 o                         
  -2   2   6       1716.37       1920.73        14.03 o                         
   0   2   6       5454.69       5693.39        36.17 o                         
   2   2   6          2.03          6.89         4.19 o                         
   4   2   6        394.70        427.27        11.49 o                         
   6   2   6       2985.58       2778.76        34.78 o                         
   8   2   6       2343.15       2109.45        30.04 o                         
  10   2   6        286.40        283.50        12.04 o                         
  12   2   6        216.76        256.25        11.62 o                         
  14   2   6       6268.08       6201.33        77.87 o                         
  16   2   6       1282.39       1183.85        35.91 o                         
  18   2   6       1395.69       1289.59        36.22 o                         
  20   2   6         16.98         18.92        14.88 o                         
  22   2   6        453.49        477.10        29.94 o                         
  24   2   6        379.38        400.98        23.85 o                         
 -25   3   6        465.91        440.90        25.81 o                         
 -23   3   6         28.96         41.84         9.61 o                         
 -21   3   6         76.50         69.87         9.93 o                         
 -19   3   6       3274.72       3269.14        50.54 o                         
 -17   3   6        925.02        939.77        24.01 o                         
 -15   3   6        473.58        417.62         9.17 o                         
 -13   3   6       2281.73       2196.01        22.15 o                         
 -11   3   6       9684.45       9519.00        59.43 o                         
  -9   3   6       5887.79       5372.56        47.28 o                         
  -7   3   6      13313.53      14034.02       109.26 o                         
  -5   3   6       1667.55       1825.10        16.72 o                         
  -3   3   6       3596.09       3574.87        47.21 o                         
  -1   3   6      29858.65      29444.31       202.88 o                         
   1   3   6         22.02         84.79         4.02 o                         
   3   3   6       9585.09      10061.29        89.89 o                         
   5   3   6        848.37        904.01        22.22 o                         
   7   3   6       2616.93       2740.26        54.31 o                         
   9   3   6       2129.30       2196.64        48.84 o                         
  11   3   6        940.03        863.21        21.66 o                         
  13   3   6          2.95         14.68         6.07 o                         
  15   3   6        462.07        491.45        14.17 o                         
  17   3   6         86.71         76.04        12.19 o                         
  19   3   6          7.83          1.66        10.04 o                         
  21   3   6        457.75        468.18        28.17 o                         
  23   3   6        188.72        231.02        19.30 o                         
 -22   4   6         40.00         84.44        16.67 o                         
 -20   4   6        676.16        683.19        29.32 o                         
 -18   4   6        171.14        183.73        17.58 o                         
 -16   4   6        479.78        503.93        18.20 o                         
 -14   4   6       5413.02       5303.61        81.48 o                         
 -12   4   6       1358.70       1242.00        24.28 o                         
 -10   4   6        297.99        336.83        12.36 o                         
  -8   4   6        675.24        709.86        14.69 o                         
  -6   4   6        583.13        544.82        10.43 o                         
  -4   4   6         30.84         13.95         3.19 o                         
  -2   4   6       1196.53       1138.15        57.62 o                         
   0   4   6      10917.12      11089.80        79.20 o                         
   2   4   6        257.35        266.59        12.36 o                         
   4   4   6       4706.60       4372.67        44.24 o                         
   6   4   6       1806.32       1886.87        27.27 o                         
   8   4   6        375.54        340.40        18.18 o                         
  10   4   6       1237.73       1261.24        23.63 o                         
  12   4   6        834.42        842.49        22.63 o                         
  14   4   6       5062.42       4975.23        65.80 o                         
  16   4   6       2096.59       1962.09        45.64 o                         
  18   4   6        757.52        664.33        27.81 o                         
  20   4   6          0.22         12.31        10.42 o                         
  22   4   6         95.81        115.04        14.72 o                         
 -21   5   6        353.32        403.56        30.45 o                         
 -19   5   6         10.34         43.82        43.66 o                         
 -17   5   6        316.17        298.40        23.88 o                         
 -15   5   6         30.40         39.92        12.25 o                         
 -13   5   6       2520.41       2395.82        50.53 o                         
 -11   5   6       2161.31       2005.28        44.04 o                         
  -9   5   6       1275.05       1231.82        28.45 o                         
  -7   5   6        544.27        535.51        15.53 o                         
  -5   5   6       1397.42       1340.08        22.62 o                         
  -3   5   6       1048.67        982.00        16.34 o                         
  -1   5   6        571.01        553.63        15.94 o                         
   1   5   6       6399.50       6568.50        50.43 o                         
   3   5   6        547.26        591.06        12.85 o                         
   5   5   6         29.28         35.68         5.94 o                         
   7   5   6         52.18         49.34         8.16 o                         
   9   5   6       1632.30       1555.99        37.25 o                         
  11   5   6         12.56         10.49         9.00 o                         
  13   5   6        945.88        952.02        18.26 o                         
  15   5   6        897.01        881.94        31.91 o                         
  17   5   6        321.20        321.68        22.16 o                         
  19   5   6         15.64         14.08        10.59 o                         
  21   5   6         86.06         91.17        12.02 o                         
 -18   6   6         28.35         56.32        16.00 o                         
 -16   6   6         28.06         45.07        12.11 o                         
 -14   6   6       1007.44       1016.03        34.35 o                         
 -12   6   6        207.07        226.99        15.28 o                         
 -10   6   6         37.64         35.79         8.95 o                         
  -8   6   6       1986.99       1882.72        39.78 o                         
  -6   6   6        333.74        290.20        15.60 o                         
  -4   6   6       3171.32       3018.98        45.22 o                         
  -2   6   6       2248.38       2078.94        25.67 o                         
   0   6   6       2047.70       1969.17        26.90 o                         
   2   6   6       1665.97       1621.31        24.58 o                         
   4   6   6        473.79        467.36        14.74 o                         
   6   6   6        234.82        259.97        13.59 o                         
   8   6   6         94.23        102.20         9.45 o                         
  10   6   6        847.16        857.11        25.62 o                         
  12   6   6         83.54         65.33        12.45 o                         
  14   6   6       1821.03       1864.45        47.65 o                         
  16   6   6        291.95        400.92        36.20 o                         
  18   6   6        255.45        248.25        17.54 o                         
 -15   7   6        237.84        208.56        25.93 o                         
 -13   7   6         24.21         73.14        16.37 o                         
 -11   7   6        183.18        226.46        16.59 o                         
  -9   7   6       1142.01       1087.58        75.79 o                         
  -7   7   6        933.85        936.13        37.81 o                         
  -5   7   6       1568.25       1596.52        55.46 o                         
  -3   7   6       2819.59       2830.31        48.20 o                         
  -1   7   6        257.49        257.44        15.11 o                         
   1   7   6       1989.41       1849.91        33.68 o                         
   3   7   6        879.82        862.27        23.45 o                         
   5   7   6         93.85        101.56        10.24 o                         
   7   7   6         13.87         21.91         7.86 o                         
   9   7   6          0.03         11.96         9.26 o                         
  11   7   6       1167.86       1103.55        36.47 o                         
  13   7   6        381.10        422.46        20.83 o                         
  15   7   6        319.35        370.25        27.48 o                         
 -12   8   6         96.11        106.22        20.44 o                         
 -10   8   6        770.80        762.59        39.80 o                         
  -8   8   6         13.90          7.79        13.67 o                         
  -6   8   6         34.61         23.33        14.67 o                         
  -4   8   6         10.93         34.60        13.66 o                         
  -2   8   6        970.57        997.17        29.50 o                         
   0   8   6         17.08         16.61         8.95 o                         
   2   8   6          0.61         25.44        11.59 o                         
   4   8   6         16.28         10.60        10.81 o                         
   6   8   6        266.31        297.14        21.09 o                         
   8   8   6         34.72         37.77        13.07 o                         
  10   8   6         33.61         38.76        12.21 o                         
  -1   9   6        516.60        534.09        23.51 o                         
   1   9   6        128.44        137.26        17.29 o                         
 -26   1   7        256.82        274.80        19.81 o                         
 -24   1   7        230.54        280.48        18.62 o                         
 -22   1   7          2.52         19.68         8.96 o                         
 -20   1   7        127.15        126.41         9.03 o                         
 -18   1   7          7.38         13.86         5.81 o                         
 -16   1   7       4238.83       4217.92        50.87 o                         
 -14   1   7        123.88        113.78         8.06 o                         
 -12   1   7        217.64        277.26         6.84 o                         
 -10   1   7       1139.91       1242.27        13.86 o                         
  -8   1   7       1496.40       1516.68        15.03 o                         
  -6   1   7       6786.86       7020.07        42.44 o                         
  -4   1   7      10517.01      10271.24        49.64 o                         
  -2   1   7        438.38        364.41         7.33 o                         
   0   1   7      10204.56      10099.48        60.02 o                         
   2   1   7        580.36        579.66        13.01 o                         
   4   1   7       9413.79       9933.04       122.56 o                         
   6   1   7         12.02         11.00         6.04 o                         
   8   1   7       4215.74       3983.49        39.82 o                         
  10   1   7       5717.25       5637.86        51.87 o                         
  12   1   7         73.54         86.43        16.91 o                         
  14   1   7          8.46         18.41         6.01 o                         
  16   1   7        699.44        711.96        22.55 o                         
  18   1   7       1570.43       1575.81        41.10 o                         
  20   1   7        236.95        214.32        32.78 o                         
  22   1   7        579.68        544.02        37.02 o                         
  24   1   7        800.69        742.56        32.06 o                         
 -25   2   7         54.36         38.79        11.68 o                         
 -23   2   7         16.00         13.41         8.64 o                         
 -21   2   7        131.15        146.02        15.62 o                         
 -19   2   7       1235.70       1181.93        25.52 o                         
 -17   2   7      11558.08      11526.22        97.97 o                         
 -15   2   7       4607.25       4474.39        39.26 o                         
 -13   2   7       3461.47       3263.30        30.69 o                         
 -11   2   7        112.17        103.81         5.49 o                         
  -9   2   7       1225.11       1130.55        14.69 o                         
  -7   2   7       6081.97       5753.01        35.72 o                         
  -5   2   7      25547.11      26868.42       174.19 o                         
  -3   2   7        896.88        842.70        14.08 o                         
  -1   2   7       1137.56       1056.13        11.51 o                         
   1   2   7        141.89        106.73         6.89 o                         
   3   2   7         81.85        107.79         4.92 o                         
   5   2   7        284.68        363.41        10.54 o                         
   7   2   7       2817.15       2564.21        34.53 o                         
   9   2   7        685.51        718.05        19.75 o                         
  11   2   7      11771.30      11430.84       165.44 o                         
  13   2   7       5705.99       5533.24        71.02 o                         
  15   2   7          6.89         13.99         8.05 o                         
  17   2   7          2.64         18.73        10.50 o                         
  19   2   7         41.62         82.62        12.67 o                         
  21   2   7        681.39        706.94        29.32 o                         
  23   2   7        590.69        587.64        28.37 o                         
  25   2   7       1069.81       1045.04        38.56 o                         
 -24   3   7        196.96        198.85        18.51 o                         
 -22   3   7         17.60         27.57         8.74 o                         
 -20   3   7        218.62        191.38        12.94 o                         
 -18   3   7        309.39        340.92        15.51 o                         
 -16   3   7       2207.41       2283.44        33.74 o                         
 -14   3   7        239.13        237.61         6.87 o                         
 -12   3   7        443.69        435.30         8.81 o                         
 -10   3   7        202.46        170.63         5.08 o                         
  -8   3   7         61.52         43.30         3.90 o                         
  -6   3   7        643.80        642.45         9.86 o                         
  -4   3   7       7782.08       8044.26        82.32 o                         
  -2   3   7       3171.08       3218.09        25.11 o                         
   0   3   7         18.96         64.95         2.97 o                         
   2   3   7       7571.83       7791.03        51.12 o                         
   4   3   7        594.86        572.12        21.59 o                         
   6   3   7       1042.76        878.41        28.63 o                         
   8   3   7       2698.05       2718.15        55.76 o                         
  10   3   7       2730.57       2624.38        42.84 o                         
  12   3   7         45.78         48.07         9.51 o                         
  14   3   7        190.09        212.23        12.01 o                         
  16   3   7       4726.58       4666.57        57.05 o                         
  18   3   7         58.24         38.41        10.55 o                         
  20   3   7        346.57        346.38        21.88 o                         
  22   3   7          5.20         19.27        13.30 o                         
  24   3   7         84.63        137.12        17.30 o                         
 -23   4   7        326.23        346.60        22.86 o                         
 -21   4   7        418.31        485.13        32.07 o                         
 -19   4   7        666.32        676.05        35.36 o                         
 -17   4   7          0.13         12.34         6.51 o                         
 -15   4   7        642.43        653.87        19.21 o                         
 -13   4   7        901.57        867.73        24.37 o                         
 -11   4   7       1762.08       1672.91        28.57 o                         
  -9   4   7       1373.62       1319.01        20.58 o                         
  -7   4   7         88.69         71.84         4.59 o                         
  -5   4   7        770.99        805.36        13.00 o                         
  -3   4   7       2577.07       2412.16        30.11 o                         
  -1   4   7      15457.28      15470.81       116.62 o                         
   1   4   7        701.30        719.90        12.04 o                         
   3   4   7         10.77         12.72         4.61 o                         
   5   4   7       9595.29       9568.48        90.59 o                         
   7   4   7       3435.10       3298.87        52.61 o                         
   9   4   7        569.89        497.44        20.09 o                         
  11   4   7       1233.46       1160.35        24.20 o                         
  13   4   7       3529.86       3449.49        53.34 o                         
  15   4   7         36.71         24.34        11.95 o                         
  17   4   7         93.48        106.29        13.27 o                         
  19   4   7        388.36        420.64        23.43 o                         
  21   4   7        129.00        229.98        31.09 o                         
 -20   5   7        237.92        238.80        38.87 o                         
 -18   5   7       1414.82       1394.40        51.24 o                         
 -16   5   7       1624.17       1731.62        55.32 o                         
 -14   5   7        203.09        200.19        16.55 o                         
 -12   5   7       1285.90       1296.38        36.20 o                         
 -10   5   7        353.61        324.57        18.51 o                         
  -8   5   7       3084.95       2906.53        72.80 o                         
  -6   5   7       4290.79       4100.93        69.97 o                         
  -4   5   7       2565.32       2412.13        28.84 o                         
  -2   5   7       1676.07       1420.51        76.09 o                         
   0   5   7        492.63        499.89        12.38 o                         
   2   5   7        712.39        761.58        14.32 o                         
   4   5   7         67.30         76.17         6.45 o                         
   6   5   7        189.07        208.44        11.93 o                         
   8   5   7          7.15         16.95         8.70 o                         
  10   5   7        266.50        240.45        16.32 o                         
  12   5   7        467.48        468.87        17.08 o                         
  14   5   7        509.59        582.98        25.52 o                         
  16   5   7        178.85        220.39        18.21 o                         
  18   5   7        382.15        358.32        26.35 o                         
  20   5   7        523.83        522.52        27.70 o                         
 -19   6   7        377.88        433.79        25.86 o                         
 -17   6   7        219.53        216.53        19.64 o                         
 -15   6   7         44.68         58.29        14.14 o                         
 -13   6   7        104.53        159.10        15.78 o                         
 -11   6   7        582.64        588.07        22.48 o                         
  -9   6   7       1083.72       1143.35        34.59 o                         
  -7   6   7        172.78        177.02        12.27 o                         
  -5   6   7        580.54        616.48        19.33 o                         
  -3   6   7       5465.93       5282.28        59.44 o                         
  -1   6   7       5386.26       5129.64        48.91 o                         
   1   6   7        442.08        412.44        12.35 o                         
   3   6   7        622.99        655.08        19.45 o                         
   5   6   7       1877.38       1962.30        35.95 o                         
   7   6   7       5248.89       5279.85        67.18 o                         
   9   6   7       2969.31       2835.16        47.39 o                         
  11   6   7        350.68        365.84        20.88 o                         
  13   6   7        312.56        377.51        21.89 o                         
  15   6   7        566.71        713.95        30.09 o                         
  17   6   7         15.31         33.47        10.68 o                         
 -16   7   7        246.66        278.24        28.22 o                         
 -14   7   7        189.58        186.44        22.58 o                         
 -12   7   7         42.44         56.90        35.47 o                         
 -10   7   7        109.69        158.81        20.17 o                         
  -8   7   7        209.20        283.51        25.83 o                         
  -6   7   7        259.67        251.11        16.05 o                         
  -4   7   7        227.70        240.02        17.89 o                         
  -2   7   7        409.21        430.62        18.89 o                         
   0   7   7        260.89        246.19        13.31 o                         
   2   7   7          9.87          9.18         7.80 o                         
   4   7   7         14.74         17.53         7.30 o                         
   6   7   7       2093.35       2151.79        40.82 o                         
   8   7   7         46.49         36.74        11.57 o                         
  10   7   7         11.87          9.03         9.05 o                         
  12   7   7          1.08         19.08         9.46 o                         
  14   7   7        621.10        630.07        25.31 o                         
 -11   8   7        110.05        186.62        38.02 o                         
  -9   8   7        560.82        524.74        33.51 o                         
  -7   8   7        741.37        650.39        36.16 o                         
  -5   8   7        307.22        354.58        27.21 o                         
  -3   8   7          5.53         16.59        10.96 o                         
  -1   8   7        121.87        151.03        21.59 o                         
   1   8   7         12.65         19.84         9.34 o                         
   3   8   7        121.68         92.59        14.28 o                         
   5   8   7          0.02         10.53        11.46 o                         
   7   8   7         48.07         57.60        13.93 o                         
   9   8   7         73.56        125.49        22.75 o                         
  11   8   7        181.61        182.59        19.21 o                         
 -24   0   8       1096.50       1065.58        40.54 o                         
 -22   0   8        470.61        508.05        20.37 o                         
 -20   0   8       3254.71       3070.66        51.00 o                         
 -18   0   8        130.74        137.21        14.23 o                         
 -16   0   8        144.24        178.44        16.54 o                         
 -14   0   8        615.95        510.15        20.80 o                         
 -12   0   8         91.29         79.48         9.19 o                         
 -10   0   8       7192.07       7196.18       104.04 o                         
  -8   0   8       5027.75       5369.65        60.88 o                         
  -6   0   8        814.03        569.31        10.12 o                         
  -4   0   8       6301.46       6329.97        57.58 o                         
  -2   0   8        489.91        520.63         9.85 o                         
   0   0   8       3568.17       3982.76        40.04 o                         
   2   0   8      11015.13      11359.99       137.53 o                         
   4   0   8       5333.90       6226.45       121.89 o                         
   6   0   8       9820.88       9246.58       118.23 o                         
   8   0   8      20566.52      21114.80       405.59 o                         
  10   0   8       2231.19       2282.76        44.43 o                         
  12   0   8       1198.58       1232.30        27.37 o                         
  14   0   8       3916.86       3857.46        70.18 o                         
  16   0   8       3377.70       3055.88       100.81 o                         
  18   0   8        759.96        585.78        44.76 o                         
  20   0   8       3970.88       3630.06       120.49 o                         
  22   0   8        342.34        263.76        36.07 o                         
  24   0   8       2933.44       2870.34       115.00 o                         
 -25   1   8         98.91         84.30        12.90 o                         
 -23   1   8         31.50         31.80         9.41 o                         
 -21   1   8       1887.23       1842.01        29.66 o                         
 -19   1   8       1203.70       1173.21        22.23 o                         
 -17   1   8       1282.15       1247.49        21.86 o                         
 -15   1   8       2632.93       2513.66        31.39 o                         
 -13   1   8        412.25        424.49         8.42 o                         
 -11   1   8       1462.17       1405.47        16.34 o                         
  -9   1   8      22887.62      23849.67       201.92 o                         
  -7   1   8       6354.75       6053.29        42.81 o                         
  -5   1   8       1798.99       1730.57        13.44 o                         
  -3   1   8        542.94        527.23        10.58 o                         
  -1   1   8      27036.57      26909.58       137.22 o                         
   1   1   8      18391.78      19372.01       151.96 o                         
   3   1   8       4918.78       5267.55        51.64 o                         
   5   1   8         20.87         10.87         6.89 o                         
   7   1   8       2983.45       3091.33        46.25 o                         
   9   1   8       2062.89       2089.49        30.49 o                         
  11   1   8        197.37        145.67         8.49 o                         
  13   1   8        457.87        453.87        17.41 o                         
  15   1   8       7863.81       7477.18        78.01 o                         
  17   1   8        109.06         92.56        17.04 o                         
  19   1   8       3250.06       3272.53        63.36 o                         
  21   1   8       1520.17       1683.23        45.56 o                         
  23   1   8       1321.82       1317.27        41.97 o                         
  25   1   8          7.49         26.86        16.75 o                         
 -24   2   8         41.97         49.53         9.80 o                         
 -22   2   8          0.02          3.93         8.19 o                         
 -20   2   8          1.21          5.07         7.12 o                         
 -18   2   8       1978.75       1994.58        30.72 o                         
 -16   2   8         67.18         77.36         7.00 o                         
 -14   2   8        125.94        158.94         7.04 o                         
 -12   2   8         37.26         38.40         4.54 o                         
 -10   2   8       1803.51       1892.58        22.48 o                         
  -8   2   8       1985.30       1976.54        20.06 o                         
  -6   2   8        593.46        724.57         8.71 o                         
  -4   2   8          0.44          6.72         2.20 o                         
  -2   2   8        609.52        619.67         9.44 o                         
   0   2   8         34.51         34.89         3.07 o                         
   2   2   8       6989.38       7783.91        85.52 o                         
   4   2   8       1755.53       1895.27        21.48 o                         
   6   2   8         33.25         23.14         5.74 o                         
   8   2   8       1483.13       1471.68        26.03 o                         
  10   2   8       5100.04       5007.37        66.09 o                         
  12   2   8       3771.72       3807.98        56.04 o                         
  14   2   8        666.94        666.35        21.14 o                         
  16   2   8        694.82        714.67        21.23 o                         
  18   2   8        302.57        302.32        19.69 o                         
  20   2   8         91.47         97.94        16.99 o                         
  22   2   8       1130.71       1076.73        37.45 o                         
  24   2   8        107.62        139.87        17.15 o                         
 -23   3   8        410.51        459.50        27.91 o                         
 -21   3   8       3285.44       3277.40        53.39 o                         
 -19   3   8        206.58        220.15        15.09 o                         
 -17   3   8         71.42         75.08         7.37 o                         
 -15   3   8        182.88        182.10         8.75 o                         
 -13   3   8        433.95        405.64        10.76 o                         
 -11   3   8          0.68          5.07         3.00 o                         
  -9   3   8       1942.32       2105.71        24.73 o                         
  -7   3   8       1399.56       1382.74        22.30 o                         
  -5   3   8        685.58        566.13         9.17 o                         
  -3   3   8      12478.92      12589.50        87.95 o                         
  -1   3   8        298.78        288.70         6.74 o                         
   1   3   8         25.42         19.31         3.69 o                         
   3   3   8       5856.32       5549.48        68.84 o                         
   5   3   8      12757.43      11857.22       125.69 o                         
   7   3   8       6073.66       5641.32        73.46 o                         
   9   3   8       6654.38       6611.70        81.15 o                         
  11   3   8        761.84        724.42        21.84 o                         
  13   3   8       4043.59       4037.90        59.49 o                         
  15   3   8        142.58        153.25        11.08 o                         
  17   3   8        891.44        904.38        31.59 o                         
  19   3   8        198.05        192.59        17.18 o                         
  21   3   8          7.15         22.99        15.29 o                         
  23   3   8        124.63        156.67        18.02 o                         
 -22   4   8       1037.01       1124.60        48.56 o                         
 -20   4   8       1379.73       1366.69        51.64 o                         
 -18   4   8       1146.42       1176.00        45.99 o                         
 -16   4   8        205.05        195.11        45.16 o                         
 -14   4   8          0.09         -2.53         3.89 o                         
 -12   4   8       3779.16       3497.58        39.86 o                         
 -10   4   8       4474.81       4126.98        59.30 o                         
  -8   4   8       1553.06       1386.83        25.45 o                         
  -6   4   8       8225.48       8016.06        59.10 o                         
  -4   4   8        261.48        288.56         9.79 o                         
  -2   4   8       1543.03       1413.28        40.81 o                         
   0   4   8        199.58        150.62         9.22 o                         
   2   4   8       6089.77       6138.04        47.34 o                         
   4   4   8        164.24        175.00         8.44 o                         
   6   4   8         19.88         15.87         8.07 o                         
   8   4   8       1673.02       1687.88        57.36 o                         
  10   4   8        101.12        105.30        12.79 o                         
  12   4   8        137.24        146.90        16.78 o                         
  14   4   8         64.22         76.46         9.31 o                         
  16   4   8          0.33          9.47        13.06 o                         
  18   4   8        123.38        157.65        20.79 o                         
  20   4   8       1957.38       1903.54        50.81 o                         
  22   4   8        830.06        843.62        60.20 o                         
 -21   5   8          1.83         13.51        14.61 o                         
 -19   5   8        142.73        186.77        21.79 o                         
 -17   5   8          0.69         -7.18        12.46 o                         
 -15   5   8        120.42        129.60        26.56 o                         
 -13   5   8         17.24         22.11        12.49 o                         
 -11   5   8       1745.18       1742.72        42.29 o                         
  -9   5   8         50.74         58.56        10.95 o                         
  -7   5   8       1514.16       1317.54        32.49 o                         
  -5   5   8          0.19         14.01         5.29 o                         
  -3   5   8       3797.76       3653.82        44.25 o                         
  -1   5   8       1252.57       1272.38        19.48 o                         
   1   5   8        909.18        931.05        15.57 o                         
   3   5   8         76.86         78.65         6.23 o                         
   5   5   8       1133.59       1147.97        22.72 o                         
   7   5   8         50.85         60.92        10.12 o                         
   9   5   8        372.05        351.57        18.59 o                         
  11   5   8         74.46         94.88         9.03 o                         
  13   5   8       1013.36        989.42        24.95 o                         
  15   5   8        174.01        141.89        15.32 o                         
  17   5   8        767.03        748.28        31.18 o                         
  19   5   8         54.50         61.50        12.00 o                         
 -18   6   8         16.32         19.78        10.99 o                         
 -16   6   8          0.93         17.39        12.40 o                         
 -14   6   8         87.00         92.99        14.31 o                         
 -12   6   8         82.54         65.33        14.81 o                         
 -10   6   8       1684.25       1616.40        58.75 o                         
  -8   6   8          7.62         23.94         7.46 o                         
  -6   6   8        839.17        812.07        25.44 o                         
  -4   6   8         70.41         89.05        15.46 o                         
  -2   6   8          2.84         -2.47         6.54 o                         
   0   6   8         17.17         15.77         5.94 o                         
   2   6   8       2069.82       2096.16        29.60 o                         
   4   6   8        159.19        205.55        12.15 o                         
   6   6   8          3.01          5.60         6.49 o                         
   8   6   8         36.52         38.77         8.36 o                         
  10   6   8         59.07         67.95        10.52 o                         
  12   6   8        135.08        194.33        16.22 o                         
  14   6   8         77.95         84.42        14.01 o                         
  16   6   8        153.79        191.94        18.83 o                         
  18   6   8         51.23         50.88        12.65 o                         
 -15   7   8         78.87        100.31        27.98 o                         
 -13   7   8       1032.84       1027.00        45.45 o                         
 -11   7   8        561.88        615.13        38.12 o                         
  -9   7   8        896.42        915.11        41.09 o                         
  -7   7   8         44.56        101.65        23.23 o                         
  -5   7   8         83.27        111.47        15.00 o                         
  -3   7   8          4.80          8.53         9.89 o                         
  -1   7   8          8.87          6.96         7.33 o                         
   1   7   8        246.67        257.51        13.77 o                         
   3   7   8        275.90        328.27        20.12 o                         
   5   7   8       1031.63       1075.37        27.84 o                         
   7   7   8        434.63        440.52        19.11 o                         
   9   7   8        236.02        263.53        15.92 o                         
  11   7   8         29.80         50.26         9.33 o                         
  13   7   8         20.67         35.76        10.50 o                         
  15   7   8         81.27         96.48        14.91 o                         
 -10   8   8        165.92        159.44        21.85 o                         
  -8   8   8        313.65        376.02        36.22 o                         
  -6   8   8       1429.05       1415.35        52.99 o                         
  -4   8   8        117.63         95.66        14.64 o                         
  -2   8   8          7.89         32.49        10.04 o                         
   0   8   8         48.46         57.39        10.77 o                         
   2   8   8        506.58        574.19        26.96 o                         
   4   8   8        665.97        704.84        30.14 o                         
   6   8   8        511.27        575.93        28.18 o                         
   8   8   8        203.15        199.58        19.21 o                         
  10   8   8         30.40         35.82        14.26 o                         
 -24   1   9        540.01        582.55        25.80 o                         
 -22   1   9        342.56        327.17        18.62 o                         
 -20   1   9        702.73        696.07        17.48 o                         
 -18   1   9       3061.18       3056.47        38.15 o                         
 -16   1   9          5.47          7.90         5.86 o                         
 -14   1   9       2358.05       2396.52        30.94 o                         
 -12   1   9       5305.16       5496.06        50.54 o                         
 -10   1   9        178.15        245.81         7.38 o                         
  -8   1   9       3195.16       3260.92        31.53 o                         
  -6   1   9         10.52         24.03         2.60 o                         
  -4   1   9         38.73         34.88         2.98 o                         
  -2   1   9        591.51        645.41         8.75 o                         
   0   1   9        510.16        681.99        11.73 o                         
   2   1   9         14.70          3.74         3.56 o                         
   4   1   9       1648.88       1612.02        33.29 o                         
   6   1   9       2157.73       2327.81        45.91 o                         
   8   1   9        610.34        728.99        24.52 o                         
  10   1   9        714.62        709.51        17.78 o                         
  12   1   9         46.33         66.50         7.43 o                         
  14   1   9       1210.89       1198.48        25.15 o                         
  16   1   9        109.29        103.15        19.06 o                         
  18   1   9       6788.77       6555.48       120.83 o                         
  20   1   9        119.05        132.20        15.67 o                         
  22   1   9        357.72        278.09        21.46 o                         
  24   1   9        652.73        643.20        37.15 o                         
 -23   2   9        670.48        701.06        24.73 o                         
 -21   2   9        363.74        351.82        17.72 o                         
 -19   2   9         22.67         26.64         6.63 o                         
 -17   2   9        771.52        789.21        17.28 o                         
 -15   2   9       1287.46       1254.02        18.24 o                         
 -13   2   9        279.17        252.21         7.07 o                         
 -11   2   9       3235.80       3235.43        32.88 o                         
  -9   2   9       1656.97       1458.86        18.15 o                         
  -7   2   9         79.09         44.13         3.32 o                         
  -5   2   9         61.52         65.91         3.29 o                         
  -3   2   9      20553.03      19971.91       120.97 o                         
  -1   2   9      10306.80       9645.78        56.33 o                         
   1   2   9       4927.88       4339.73        48.67 o                         
   3   2   9      11648.80      11531.77        89.88 o                         
   5   2   9         22.22          8.18         3.87 o                         
   7   2   9        730.81        714.60        18.40 o                         
   9   2   9       2486.87       2530.02        37.49 o                         
  11   2   9        635.93        636.73        21.03 o                         
  13   2   9        998.78       1067.32        27.69 o                         
  15   2   9       1302.22       1334.73        28.58 o                         
  17   2   9       4825.09       4553.13        60.29 o                         
  19   2   9        641.21        678.58        29.01 o                         
  21   2   9          2.25         31.99        17.01 o                         
  23   2   9          1.34         19.97        11.86 o                         
 -22   3   9        206.18        267.40        25.51 o                         
 -20   3   9          6.62          1.96         8.36 o                         
 -18   3   9        480.37        511.10        17.26 o                         
 -16   3   9        672.52        631.69        17.77 o                         
 -14   3   9        542.42        525.38        14.45 o                         
 -12   3   9        163.72        151.09         6.67 o                         
 -10   3   9         57.03         50.93         4.70 o                         
  -8   3   9       2065.17       2090.33        20.61 o                         
  -6   3   9       1602.23       1826.49        18.87 o                         
  -4   3   9       1602.54       1575.49        20.39 o                         
  -2   3   9       6048.62       6151.94        43.92 o                         
   0   3   9       5364.32       5479.04        37.24 o                         
   2   3   9        335.27        333.33        10.38 o                         
   4   3   9        614.24        551.22        18.96 o                         
   6   3   9       2739.55       2677.24        38.77 o                         
   8   3   9       1471.08       1489.95        32.19 o                         
  10   3   9        467.87        476.70        18.73 o                         
  12   3   9          0.92         10.98         7.68 o                         
  14   3   9        991.63        913.24        25.81 o                         
  16   3   9       2888.13       2850.22        49.58 o                         
  18   3   9        521.66        536.40        25.94 o                         
  20   3   9         14.44         30.81        12.17 o                         
  22   3   9        434.64        406.14        24.83 o                         
 -21   4   9          6.30         23.66        15.00 o                         
 -19   4   9        816.85        837.54        53.30 o                         
 -17   4   9        281.43        292.67        31.72 o                         
 -15   4   9       3201.49       3175.85        54.26 o                         
 -13   4   9       3059.05       3025.90        45.26 o                         
 -11   4   9        826.26        741.40        17.09 o                         
  -9   4   9       2430.61       2270.46        30.33 o                         
  -7   4   9       4188.89       4084.13        36.25 o                         
  -5   4   9        712.01        636.38        14.13 o                         
  -3   4   9        263.61        278.19        11.34 o                         
  -1   4   9        212.96        255.96         6.86 o                         
   1   4   9       3676.92       3788.05        31.45 o                         
   3   4   9        650.41        636.59        14.76 o                         
   5   4   9       2083.63       2047.93        38.65 o                         
   7   4   9       6116.77       6088.06        80.49 o                         
   9   4   9        235.00        249.69        14.38 o                         
  11   4   9       1948.53       1968.45        52.92 o                         
  13   4   9        216.32        238.69        14.31 o                         
  15   4   9       3694.96       3673.47        83.33 o                         
  17   4   9        460.86        484.43        30.97 o                         
  19   4   9          4.38         21.88        11.13 o                         
  21   4   9         10.95         26.39        11.98 o                         
 -20   5   9         12.56         26.14        14.71 o                         
 -18   5   9         17.87         33.97        15.15 o                         
 -16   5   9        101.32         95.48        13.64 o                         
 -14   5   9       1835.86       1727.87        44.95 o                         
 -12   5   9       2283.09       2282.16        50.57 o                         
 -10   5   9        493.64        496.86        16.08 o                         
  -8   5   9       2694.15       2376.39       148.85 o                         
  -6   5   9        514.31        418.95        16.73 o                         
  -4   5   9        862.52        840.38        23.16 o                         
  -2   5   9        728.59        671.08        17.33 o                         
   0   5   9       3167.57       3227.29        35.66 o                         
   2   5   9         46.92         64.98         5.76 o                         
   4   5   9        314.54        314.66        10.51 o                         
   6   5   9       1369.99       1373.71        26.59 o                         
   8   5   9       1273.32       1289.76        33.79 o                         
  10   5   9       1136.36       1049.15        26.17 o                         
  12   5   9        208.90        225.90        12.92 o                         
  14   5   9         55.81         51.81        12.21 o                         
  16   5   9        340.83        320.38        21.49 o                         
  18   5   9        369.76        429.09        23.12 o                         
 -17   6   9        697.39        842.43        33.94 o                         
 -15   6   9       3505.09       3427.40        69.16 o                         
 -13   6   9        267.95        291.19        24.37 o                         
 -11   6   9         69.43         92.11        15.86 o                         
  -9   6   9         43.64         42.07        15.44 o                         
  -7   6   9       1099.97       1134.16        42.70 o                         
  -5   6   9        229.56        229.91        17.50 o                         
  -3   6   9        423.69        429.45        18.22 o                         
  -1   6   9         23.18         27.86         6.89 o                         
   1   6   9       1553.98       1466.16        23.83 o                         
   3   6   9       2206.98       2337.63        38.73 o                         
   5   6   9       2603.08       2693.47        46.18 o                         
   7   6   9       1162.45       1201.02        25.95 o                         
   9   6   9         86.21         82.26        10.30 o                         
  11   6   9        659.90        685.15        22.38 o                         
  13   6   9        461.62        528.13        26.12 o                         
  15   6   9       1822.07       1883.91        49.96 o                         
  17   6   9       1931.08       1931.22        53.10 o                         
 -14   7   9         73.84         70.90        16.97 o                         
 -12   7   9        286.53        299.99        26.99 o                         
 -10   7   9          0.30         -1.99        14.21 o                         
  -8   7   9        504.73        503.47        55.10 o                         
  -6   7   9        111.59         83.22        13.58 o                         
  -4   7   9       1489.47       1411.27        40.94 o                         
  -2   7   9        164.29        167.55        11.72 o                         
   0   7   9       1270.34       1216.20        27.81 o                         
   2   7   9        186.03        199.38        16.36 o                         
   4   7   9        122.51        111.20        13.93 o                         
   6   7   9          2.09         14.58        10.06 o                         
   8   7   9       1588.08       1565.93        36.19 o                         
  10   7   9         38.71         63.05        10.16 o                         
  12   7   9         44.84         54.24        10.02 o                         
  14   7   9          8.60         24.68        10.13 o                         
  -9   8   9        453.23        474.26        33.24 o                         
  -7   8   9        122.08         96.16        18.73 o                         
  -5   8   9        103.64        145.10        17.24 o                         
  -3   8   9       1562.66       1684.65        47.37 o                         
  -1   8   9       1445.55       1524.23        37.52 o                         
   1   8   9        489.02        520.22        26.03 o                         
   3   8   9        162.86        142.41        16.12 o                         
   5   8   9         61.85         62.67        14.52 o                         
   7   8   9         23.80         47.11        13.86 o                         
 -24   0  10          1.57         15.19        17.68 o                         
 -22   0  10        572.44        554.45        59.05 o                         
 -20   0  10       4760.11       4771.94        69.08 o                         
 -18   0  10       1590.00       1561.63        33.89 o                         
 -16   0  10       7020.82       6830.30       105.83 o                         
 -14   0  10       1120.89       1071.12        52.35 o                         
 -12   0  10       2313.35       2456.70        44.11 o                         
 -10   0  10        160.71        168.90        10.08 o                         
  -8   0  10       1082.65        922.10        19.46 o                         
  -6   0  10       5494.17       5657.90        43.74 o                         
  -4   0  10        905.70        930.70        13.70 o                         
  -2   0  10        717.11        656.77        13.44 o                         
   0   0  10        162.42        132.68         7.72 o                         
   2   0  10      16954.82      17936.99       169.99 o                         
   4   0  10        826.26       1118.60        43.66 o                         
   6   0  10        244.47        228.90        19.98 o                         
   8   0  10        535.40        653.02        33.87 o                         
  10   0  10       3361.57       3195.35        82.83 o                         
  12   0  10       3657.36       3522.23        68.60 o                         
  14   0  10      19751.35      19372.14       241.34 o                         
  16   0  10       2153.23       2144.29        85.52 o                         
  18   0  10       1533.95       1510.05        73.83 o                         
  20   0  10         22.15        110.50        28.07 o                         
  22   0  10        219.24        220.60        35.97 o                         
  24   0  10       5750.44       5833.00       177.24 o                         
 -23   1  10        552.21        563.79        30.82 o                         
 -21   1  10        221.61        218.15        12.48 o                         
 -19   1  10        148.76        159.75        13.14 o                         
 -17   1  10        737.43        763.72        17.82 o                         
 -15   1  10        498.27        475.00        16.71 o                         
 -13   1  10         30.36         33.35         6.96 o                         
 -11   1  10       1272.59       1291.77        18.69 o                         
  -9   1  10         97.21         85.23         3.71 o                         
  -7   1  10       5305.78       5653.45        34.08 o                         
  -5   1  10       5164.59       5303.10        34.38 o                         
  -3   1  10       2567.22       2282.90        21.91 o                         
  -1   1  10      15760.01      14987.01        82.86 o                         
   1   1  10      15491.33      15904.01       107.83 o                         
   3   1  10         17.95         39.02         5.01 o                         
   5   1  10       9217.57       9414.08       102.74 o                         
   7   1  10       9294.40       8741.83       178.99 o                         
   9   1  10       3207.22       3065.37        57.65 o                         
  11   1  10        492.35        448.82        25.96 o                         
  13   1  10       1116.94       1275.55        30.48 o                         
  15   1  10       1631.19       1633.97        42.34 o                         
  17   1  10       2427.83       2303.25        75.27 o                         
  19   1  10         20.77         49.36        14.88 o                         
  21   1  10        600.05        602.73        29.06 o                         
  23   1  10        130.00        213.22        23.55 o                         
 -24   2  10          6.94         11.55        20.78 o                         
 -22   2  10        393.98        420.75        22.46 o                         
 -20   2  10        177.95        195.12        15.65 o                         
 -18   2  10        259.73        261.97        13.54 o                         
 -16   2  10        612.06        546.91        21.01 o                         
 -14   2  10        750.86        796.80        19.33 o                         
 -12   2  10        280.88        278.25         9.08 o                         
 -10   2  10        760.87        816.64        14.87 o                         
  -8   2  10        626.82        647.93         8.62 o                         
  -6   2  10       2631.75       2668.08        30.05 o                         
  -4   2  10       1108.09       1130.32        14.80 o                         
  -2   2  10        269.01        167.27         5.86 o                         
   0   2  10       2428.36       2430.19        31.10 o                         
   2   2  10          4.59          8.88         5.82 o                         
   4   2  10        359.36        272.30         9.11 o                         
   6   2  10        146.85        148.02         7.47 o                         
   8   2  10       1696.36       1615.68        54.67 o                         
  10   2  10       1084.62       1194.23        25.67 o                         
  12   2  10        530.87        514.74        19.90 o                         
  14   2  10        113.30        117.62        11.42 o                         
  16   2  10        184.88        223.75        20.82 o                         
  18   2  10        245.56        202.85        17.78 o                         
  20   2  10         65.11         82.22        13.93 o                         
  22   2  10        449.22        428.96        25.69 o                         
 -23   3  10         10.71        -14.24        14.24 o                         
 -21   3  10        593.49        660.92        37.39 o                         
 -19   3  10        562.94        580.41        33.70 o                         
 -17   3  10       2974.47       2970.13        43.80 o                         
 -15   3  10         94.75         81.67         7.54 o                         
 -13   3  10         17.88          7.47         6.54 o                         
 -11   3  10        282.66        301.18         7.93 o                         
  -9   3  10       2741.59       2682.98        29.47 o                         
  -7   3  10       5301.97       4954.74        47.07 o                         
  -5   3  10        491.71        506.67        11.46 o                         
  -3   3  10        613.01        707.21        12.48 o                         
  -1   3  10        371.05        456.37         7.95 o                         
   1   3  10        274.22        217.89         6.47 o                         
   3   3  10       1489.54       1458.24        33.19 o                         
   5   3  10       1724.46       1683.09        30.17 o                         
   7   3  10         19.66         26.26         7.48 o                         
   9   3  10        417.83        366.28        16.72 o                         
  11   3  10       1714.93       1675.94        36.49 o                         
  13   3  10       5079.68       4871.10        70.80 o                         
  15   3  10       5341.01       5150.05        74.43 o                         
  17   3  10         34.09         35.65        18.25 o                         
  19   3  10        102.20         92.86        14.53 o                         
  21   3  10       2864.86       2917.31        65.30 o                         
 -22   4  10         16.70         60.60        17.49 o                         
 -20   4  10        418.47        421.56        30.79 o                         
 -18   4  10        890.29        792.14        39.65 o                         
 -16   4  10        170.19        210.94        14.36 o                         
 -14   4  10        903.81        955.53        34.59 o                         
 -12   4  10        668.63        682.08        26.26 o                         
 -10   4  10        763.88        737.41        24.39 o                         
  -8   4  10       1436.79       1480.19        22.41 o                         
  -6   4  10       1645.44       1606.38        23.17 o                         
  -4   4  10        770.75        718.79        30.00 o                         
  -2   4  10       1623.67       1645.41        17.00 o                         
   0   4  10       3028.72       2963.65        28.03 o                         
   2   4  10         72.86         66.94         5.07 o                         
   4   4  10         13.07         21.17         4.94 o                         
   6   4  10       7466.94       7132.62        89.51 o                         
   8   4  10        496.11        496.26        20.11 o                         
  10   4  10        550.03        587.59        21.99 o                         
  12   4  10       3409.31       3318.95        56.24 o                         
  14   4  10        459.45        403.06        18.84 o                         
  16   4  10          3.81         18.03        13.99 o                         
  18   4  10        263.77        290.84        20.95 o                         
  20   4  10         44.97         68.16        14.00 o                         
 -19   5  10       1018.25        996.16        68.39 o                         
 -17   5  10        564.92        591.50        48.59 o                         
 -15   5  10          2.52         13.06        10.83 o                         
 -13   5  10        115.00         96.16        13.37 o                         
 -11   5  10         69.54         48.66        11.36 o                         
  -9   5  10       1645.79       1690.79        50.83 o                         
  -7   5  10         65.49         64.27        11.27 o                         
  -5   5  10        145.15        115.49        10.45 o                         
  -3   5  10        247.19        174.83        21.03 o                         
  -1   5  10       1526.96       1470.88        35.75 o                         
   1   5  10       7669.69       7352.21        64.09 o                         
   3   5  10       1090.47        988.80        17.70 o                         
   5   5  10          3.47          8.29         5.89 o                         
   7   5  10        894.19        943.69        24.01 o                         
   9   5  10        223.58        224.63        13.05 o                         
  11   5  10         61.43         70.38         9.49 o                         
  13   5  10        764.87        774.78        23.35 o                         
  15   5  10        218.97        231.73        19.29 o                         
  17   5  10          1.96         15.14        11.43 o                         
  19   5  10         49.87         58.13        17.76 o                         
 -16   6  10        107.81        155.14        17.94 o                         
 -14   6  10         88.44        115.92        15.92 o                         
 -12   6  10         30.47         50.57        18.58 o                         
 -10   6  10        424.04        425.02        28.09 o                         
  -8   6  10        253.96        202.03        21.13 o                         
  -6   6  10        264.76        274.94        18.74 o                         
  -4   6  10         69.00         82.90        10.04 o                         
  -2   6  10         21.44         22.30         7.04 o                         
   0   6  10         41.20         39.69         7.45 o                         
   2   6  10        605.90        694.90        19.74 o                         
   4   6  10        723.71        706.93        21.58 o                         
   6   6  10        240.74        235.38        14.28 o                         
   8   6  10         77.07         80.98         8.63 o                         
  10   6  10        699.08        706.91        23.73 o                         
  12   6  10        233.87        246.17        18.56 o                         
  14   6  10       1098.80       1118.84        38.17 o                         
  16   6  10        803.40        830.29        34.49 o                         
 -13   7  10        875.15       1004.18        46.32 o                         
 -11   7  10        182.24        195.19        23.31 o                         
  -9   7  10        103.03        116.51        17.38 o                         
  -7   7  10       1166.67       1176.26        46.54 o                         
  -5   7  10       1984.33       1913.17        48.90 o                         
  -3   7  10        526.85        481.77        21.02 o                         
  -1   7  10         61.28         67.43         9.40 o                         
   1   7  10        308.34        366.64        16.31 o                         
   3   7  10        445.96        420.84        22.10 o                         
   5   7  10         68.14         67.58        12.30 o                         
   7   7  10         10.11         27.22        13.79 o                         
   9   7  10        210.46        265.40        14.53 o                         
  11   7  10        294.18        330.09        16.74 o                         
  13   7  10        980.72       1079.50        32.69 o                         
  -6   8  10        559.80        468.81        32.17 o                         
  -4   8  10        135.42        161.33        19.84 o                         
  -2   8  10        312.10        343.26        23.16 o                         
   0   8  10        492.58        514.12        20.19 o                         
   2   8  10          2.45          6.79        10.55 o                         
   4   8  10          2.80         10.01        13.02 o                         
   6   8  10        190.80        261.57        23.67 o                         
 -24   1  11        200.21        200.56        18.05 o                         
 -22   1  11        517.37        542.43        25.62 o                         
 -20   1  11        793.76        781.03        23.36 o                         
 -18   1  11        191.97        197.70        19.76 o                         
 -16   1  11        365.17        339.35        14.84 o                         
 -14   1  11         11.45         13.89         4.54 o                         
 -12   1  11        125.50        110.19         6.05 o                         
 -10   1  11       1585.59       1554.66        22.32 o                         
  -8   1  11       3514.71       3504.36        24.79 o                         
  -6   1  11        518.21        407.37         7.94 o                         
  -4   1  11       1812.19       1796.43        19.66 o                         
  -2   1  11       1327.64       1466.57        17.54 o                         
   0   1  11         37.02         57.71         4.63 o                         
   2   1  11       1360.19       1481.24        25.87 o                         
   4   1  11       1963.32       1855.41        28.23 o                         
   6   1  11       2301.78       2207.60        48.30 o                         
   8   1  11       7025.71       7024.00       162.01 o                         
  10   1  11       2484.94       2346.53        43.35 o                         
  12   1  11       1748.19       1696.09        36.50 o                         
  14   1  11          6.25         10.02         9.62 o                         
  16   1  11       1298.46       1367.18        35.90 o                         
  18   1  11         12.50         27.35        15.09 o                         
  20   1  11        994.92       1072.93        38.28 o                         
  22   1  11       3222.23       3377.21        71.88 o                         
 -23   2  11        398.00        489.17        59.85 o                         
 -21   2  11        687.66        686.63        27.50 o                         
 -19   2  11        289.36        324.01        14.99 o                         
 -17   2  11         88.89         92.44         9.24 o                         
 -15   2  11        149.77        128.87         9.67 o                         
 -13   2  11        209.59        191.63         8.13 o                         
 -11   2  11       1986.73       1870.23        21.72 o                         
  -9   2  11        621.13        610.46         8.93 o                         
  -7   2  11         43.98         26.79         2.86 o                         
  -5   2  11        560.53        556.40        11.79 o                         
  -3   2  11       2993.61       3058.53        29.20 o                         
  -1   2  11       3440.45       3527.27        30.45 o                         
   1   2  11        563.80        629.22        11.93 o                         
   3   2  11         10.40         16.07         4.54 o                         
   5   2  11       8403.86       8763.78        84.11 o                         
   7   2  11       5138.03       4972.23        51.09 o                         
   9   2  11       3305.11       3285.17        46.80 o                         
  11   2  11       2132.98       2236.81        37.85 o                         
  13   2  11       9001.74       8750.31       107.71 o                         
  15   2  11       2057.90       1993.08        43.58 o                         
  17   2  11       1145.79       1096.79        28.27 o                         
  19   2  11       1561.52       1604.22        59.00 o                         
  21   2  11        169.01        161.70        18.50 o                         
 -22   3  11        293.59        345.29        29.35 o                         
 -20   3  11        451.77        479.34        55.75 o                         
 -18   3  11          8.84         22.66         8.53 o                         
 -16   3  11       2114.44       2176.12        36.54 o                         
 -14   3  11          3.74          4.34         5.06 o                         
 -12   3  11        194.50        188.17         9.49 o                         
 -10   3  11       1222.50       1263.18        19.05 o                         
  -8   3  11       1200.73       1072.30        15.22 o                         
  -6   3  11         91.38        119.15         5.87 o                         
  -4   3  11       1694.95       1698.85        20.96 o                         
  -2   3  11        128.44        135.75         5.52 o                         
   0   3  11       1255.51       1275.45        17.96 o                         
   2   3  11        115.86        123.67         7.39 o                         
   4   3  11        305.62        276.92        13.28 o                         
   6   3  11        227.44        249.38        12.58 o                         
   8   3  11       1534.98       1430.00        24.64 o                         
  10   3  11       2408.75       2327.56        45.03 o                         
  12   3  11       2467.75       2333.29        45.93 o                         
  14   3  11        753.85        749.89        25.42 o                         
  16   3  11         11.26         20.18        11.68 o                         
  18   3  11        346.26        329.24        21.94 o                         
  20   3  11        233.91        233.65        20.17 o                         
 -21   4  11         19.32         49.63        21.73 o                         
 -19   4  11         65.91         74.26        17.16 o                         
 -17   4  11        492.30        471.76        31.03 o                         
 -15   4  11        261.16        230.94        13.83 o                         
 -13   4  11        682.16        641.47        21.13 o                         
 -11   4  11         16.47         34.49         8.55 o                         
  -9   4  11       3622.76       3457.54        50.84 o                         
  -7   4  11        255.77        168.31        12.17 o                         
  -5   4  11        816.50        725.41        14.16 o                         
  -3   4  11        423.46        441.92         9.23 o                         
  -1   4  11        522.54        517.06        11.29 o                         
   1   4  11         20.40         22.84         5.62 o                         
   3   4  11        723.59        732.37        13.47 o                         
   5   4  11        257.14        285.49        15.59 o                         
   7   4  11       5685.49       5684.47        90.89 o                         
   9   4  11       1202.77       1193.97        31.57 o                         
  11   4  11       3217.31       3232.64        56.40 o                         
  13   4  11         63.06         83.15        11.27 o                         
  15   4  11         53.17         83.57        16.50 o                         
  17   4  11        324.57        382.69        41.86 o                         
  19   4  11        436.00        446.93        30.86 o                         
 -18   5  11          5.74         47.40        12.86 o                         
 -16   5  11         38.12         36.72        13.31 o                         
 -14   5  11         58.03         54.60        13.09 o                         
 -12   5  11         46.48         10.58        20.84 o                         
 -10   5  11         82.60        122.07        16.82 o                         
  -8   5  11         84.10         82.14        14.62 o                         
  -6   5  11       2505.02       2463.54        42.27 o                         
  -4   5  11        338.44        325.43        12.09 o                         
  -2   5  11       1954.62       1883.97        27.35 o                         
   0   5  11       3838.91       3624.01        39.86 o                         
   2   5  11       4148.10       4142.30        40.50 o                         
   4   5  11       4137.18       4082.04        49.89 o                         
   6   5  11       2297.61       2149.03        33.76 o                         
   8   5  11       2576.31       2578.75        42.80 o                         
  10   5  11       1813.41       1835.59        43.45 o                         
  12   5  11        970.87        976.91        26.63 o                         
  14   5  11        382.66        320.74        25.10 o                         
  16   5  11       2419.99       2586.62        59.75 o                         
  18   5  11         87.72        104.19        15.84 o                         
 -15   6  11        530.33        522.73        27.82 o                         
 -13   6  11        167.32        197.33        22.63 o                         
 -11   6  11        710.29        817.05        38.95 o                         
  -9   6  11       2086.29       1979.57        59.72 o                         
  -7   6  11       3271.01       3109.97        62.13 o                         
  -5   6  11          9.91         34.21         8.92 o                         
  -3   6  11         47.58         52.20        10.03 o                         
  -1   6  11        293.09        273.59        16.69 o                         
   1   6  11       1018.21       1079.08        27.41 o                         
   3   6  11       2043.19       1981.27        35.78 o                         
   5   6  11         23.71         49.98         7.69 o                         
   7   6  11          1.31          5.61         6.63 o                         
   9   6  11        112.26        106.20        10.04 o                         
  11   6  11        354.82        439.71        18.89 o                         
  13   6  11       1072.22       1187.04        38.91 o                         
  15   6  11        243.84        322.67        22.78 o                         
 -12   7  11         19.10         33.00        14.87 o                         
 -10   7  11        168.79        174.50        21.47 o                         
  -8   7  11         25.55         34.05        30.02 o                         
  -6   7  11        152.61        135.47        20.93 o                         
  -4   7  11        802.77        842.26        27.45 o                         
  -2   7  11        239.65        219.63        15.66 o                         
   0   7  11        292.47        308.41        15.40 o                         
   2   7  11        387.57        406.11        22.05 o                         
   4   7  11        527.14        546.29        25.49 o                         
   6   7  11          1.25          4.97        10.38 o                         
   8   7  11         38.32         49.99        14.03 o                         
  10   7  11         41.74         55.50        10.81 o                         
  -5   8  11          0.17         11.06        11.82 o                         
  -3   8  11        712.19        797.22        38.45 o                         
  -1   8  11        898.55        874.43        30.02 o                         
   1   8  11          0.54          1.60        10.76 o                         
   3   8  11        480.00        580.54        34.70 o                         
 -22   0  12         71.33        139.53        14.06 o                         
 -20   0  12         46.99         46.96        10.35 o                         
 -18   0  12        184.38        218.20        15.93 o                         
 -16   0  12         98.70         99.62        11.32 o                         
 -14   0  12        307.22        321.39        21.03 o                         
 -12   0  12       5533.21       5305.31        62.48 o                         
 -10   0  12       5924.85       5568.49        62.89 o                         
  -8   0  12       3476.25       3405.87        32.39 o                         
  -6   0  12       1320.34       1421.29        22.55 o                         
  -4   0  12       4492.38       4210.39        48.89 o                         
  -2   0  12      11604.93      11406.02       117.82 o                         
   0   0  12       7733.67       7524.62        78.67 o                         
   2   0  12      21863.13      22561.45       209.82 o                         
   4   0  12        147.04        117.99        18.18 o                         
   6   0  12        167.05        210.71        22.38 o                         
   8   0  12        319.01        362.08        28.27 o                         
  10   0  12       2063.83       2033.09        67.54 o                         
  12   0  12        721.69        709.07        39.56 o                         
  14   0  12       4528.12       4511.54        86.24 o                         
  16   0  12         73.18         71.64        13.27 o                         
  18   0  12       1946.05       1990.83        89.72 o                         
  20   0  12        441.63        415.23        45.06 o                         
  22   0  12        334.61        333.00        41.46 o                         
 -23   1  12        163.62        159.89        13.30 o                         
 -21   1  12        158.80        171.43        13.10 o                         
 -19   1  12         19.81         28.08         6.84 o                         
 -17   1  12        979.46        958.30        25.52 o                         
 -15   1  12        210.04        188.20        11.89 o                         
 -13   1  12       1522.64       1440.31        19.27 o                         
 -11   1  12        563.05        550.25        11.55 o                         
  -9   1  12        112.69        125.35         4.87 o                         
  -7   1  12         23.41         32.19         5.03 o                         
  -5   1  12       1202.05       1167.08        16.08 o                         
  -3   1  12       2790.44       2836.49        29.71 o                         
  -1   1  12       1122.94       1218.19        22.04 o                         
   1   1  12          0.21          3.58         2.59 o                         
   3   1  12       1248.13       1152.35        22.10 o                         
   5   1  12       6052.61       5691.83        78.12 o                         
   7   1  12       3200.41       3109.46        61.54 o                         
   9   1  12       1559.45       1487.58        59.35 o                         
  11   1  12        169.12        151.05        13.02 o                         
  13   1  12       9288.47       8689.81       107.09 o                         
  15   1  12       1262.02       1211.87        28.98 o                         
  17   1  12       3770.35       3729.12        65.82 o                         
  19   1  12         21.64         74.83        43.41 o                         
  21   1  12        710.81        724.77        32.81 o                         
 -22   2  12         44.53         48.42        16.42 o                         
 -20   2  12        122.03        161.91        20.24 o                         
 -18   2  12        950.20        912.61        24.85 o                         
 -16   2  12         60.31         70.37         8.36 o                         
 -14   2  12        395.47        342.72        14.64 o                         
 -12   2  12        410.20        442.97        13.87 o                         
 -10   2  12        844.65        815.51        10.84 o                         
  -8   2  12        383.16        353.37        14.23 o                         
  -6   2  12         82.95         74.59         5.23 o                         
  -4   2  12       1748.00       1760.96        21.53 o                         
  -2   2  12         11.07          5.62         4.61 o                         
   0   2  12        959.77        920.97        13.42 o                         
   2   2  12        165.72        133.53         8.22 o                         
   4   2  12       1698.45       1710.37        28.65 o                         
   6   2  12       1024.00       1034.12        22.02 o                         
   8   2  12        675.32        666.80        16.52 o                         
  10   2  12        476.89        447.07        17.23 o                         
  12   2  12       1721.64       1626.49        36.36 o                         
  14   2  12       1593.82       1559.17        38.33 o                         
  16   2  12          4.93         22.55         9.44 o                         
  18   2  12        725.73        680.19        33.37 o                         
  20   2  12        216.62        280.23        23.05 o                         
 -21   3  12        232.63        260.00        26.63 o                         
 -19   3  12          1.03         12.14        13.65 o                         
 -17   3  12        618.08        609.85        31.67 o                         
 -15   3  12         66.60         62.79        11.22 o                         
 -13   3  12       2013.73       2043.37        31.21 o                         
 -11   3  12       3634.31       3529.18        50.96 o                         
  -9   3  12       4319.54       4264.18        57.42 o                         
  -7   3  12       2117.81       2044.16        31.09 o                         
  -5   3  12       3692.36       3621.40        39.80 o                         
  -3   3  12       1242.68       1300.98        18.67 o                         
  -1   3  12       4014.05       3994.07        33.38 o                         
   1   3  12       6563.35       6497.40        63.42 o                         
   3   3  12       1159.13       1230.92        31.85 o                         
   5   3  12         93.39        102.60         9.75 o                         
   7   3  12          9.50          3.08         4.70 o                         
   9   3  12         17.44         18.14         5.88 o                         
  11   3  12       3368.27       3244.68        56.89 o                         
  13   3  12          6.80         20.10         8.68 o                         
  15   3  12         34.70         38.78        10.01 o                         
  17   3  12        312.02        405.31        29.74 o                         
  19   3  12        169.37        168.48        26.93 o                         
 -20   4  12          0.07         10.97        32.67 o                         
 -18   4  12        254.28        295.85        21.23 o                         
 -16   4  12          9.82         20.04         8.81 o                         
 -14   4  12        267.50        312.74        16.01 o                         
 -12   4  12        486.62        406.23        17.49 o                         
 -10   4  12        329.84        268.95        14.70 o                         
  -8   4  12          1.58          0.74         7.01 o                         
  -6   4  12       1739.42       1732.87        27.04 o                         
  -4   4  12        275.67        226.16         7.12 o                         
  -2   4  12          8.20          4.66         4.23 o                         
   0   4  12       6013.04       5660.98        50.27 o                         
   2   4  12       2773.14       2733.14        27.64 o                         
   4   4  12       1750.59       1770.70        22.80 o                         
   6   4  12       4304.88       4141.74        69.57 o                         
   8   4  12          0.33         -1.22         7.92 o                         
  10   4  12       1120.45       1101.60        31.65 o                         
  12   4  12       1411.88       1418.14        36.96 o                         
  14   4  12       2933.96       3046.02        56.85 o                         
  16   4  12       1061.79       1130.88        47.07 o                         
  18   4  12         69.74         93.00        26.83 o                         
 -17   5  12          0.15         29.16        13.43 o                         
 -15   5  12         72.93         69.08        12.84 o                         
 -13   5  12        312.57        341.57        26.36 o                         
 -11   5  12        321.45        335.37        18.95 o                         
  -9   5  12        378.70        383.40        20.38 o                         
  -7   5  12         22.88         18.30         6.69 o                         
  -5   5  12        972.00        895.49        18.94 o                         
  -3   5  12        352.88        356.27        15.99 o                         
  -1   5  12       2277.22       2246.23        29.07 o                         
   1   5  12         26.04         26.42         6.69 o                         
   3   5  12         66.13         56.89         6.93 o                         
   5   5  12       1406.44       1307.86        25.28 o                         
   7   5  12       2056.78       2074.27        30.96 o                         
   9   5  12         24.53         42.04         8.98 o                         
  11   5  12          2.37         21.09         9.68 o                         
  13   5  12        108.70        122.25        15.55 o                         
  15   5  12         35.03         58.83        15.71 o                         
  17   5  12          1.67         34.23        15.66 o                         
 -14   6  12        815.32        854.96        41.89 o                         
 -12   6  12        198.70        209.44        24.73 o                         
 -10   6  12         66.37         88.36        39.17 o                         
  -8   6  12         75.51         61.85        41.91 o                         
  -6   6  12        726.31        736.83        33.44 o                         
  -4   6  12        167.22        161.04        21.93 o                         
  -2   6  12       1670.76       1674.22        37.06 o                         
   0   6  12       1957.55       1983.13        34.42 o                         
   2   6  12        737.12        631.40        24.46 o                         
   4   6  12         26.34         16.48         7.60 o                         
   6   6  12        396.53        388.32        15.25 o                         
   8   6  12         28.06         29.98         7.61 o                         
  10   6  12         50.94         67.46         9.27 o                         
  12   6  12        796.24        855.42        64.92 o                         
  14   6  12        433.09        462.57        26.18 o                         
 -11   7  12        296.22        328.18        33.72 o                         
  -9   7  12        445.01        355.40        53.75 o                         
  -7   7  12        144.34        184.14        21.65 o                         
  -5   7  12       2213.61       2250.73        55.54 o                         
  -3   7  12        146.02        120.20        13.28 o                         
  -1   7  12       4319.78       4188.57        56.47 o                         
   1   7  12        321.59        342.36        19.90 o                         
   3   7  12       1731.39       1711.80        44.04 o                         
   5   7  12        140.30        142.14        15.41 o                         
   7   7  12         64.84         56.59        12.50 o                         
   9   7  12          5.08          9.07         9.83 o                         
 -22   1  13        148.72        155.46        13.07 o                         
 -20   1  13        123.37        139.65        18.45 o                         
 -18   1  13        339.36        342.05        13.89 o                         
 -16   1  13        269.11        273.72        11.97 o                         
 -14   1  13        794.02        780.17        18.72 o                         
 -12   1  13       1348.10       1386.05        20.37 o                         
 -10   1  13        181.92        209.79         6.00 o                         
  -8   1  13          9.01         14.61         3.80 o                         
  -6   1  13        600.65        584.00        10.32 o                         
  -4   1  13       4363.31       4164.89        42.69 o                         
  -2   1  13       7922.17       7747.25        67.10 o                         
   0   1  13        699.56        668.63        12.63 o                         
   2   1  13        144.76        159.75         6.78 o                         
   4   1  13       1311.03       1363.13        25.38 o                         
   6   1  13        174.09        161.65         9.80 o                         
   8   1  13       2139.54       2023.04        49.77 o                         
  10   1  13       2342.60       2228.44        53.04 o                         
  12   1  13         92.18        116.86        12.48 o                         
  14   1  13        605.45        661.06        25.04 o                         
  16   1  13        384.13        349.43        20.51 o                         
  18   1  13         44.36         65.38        11.53 o                         
  20   1  13        208.94        251.49        21.00 o                         
 -21   2  13        512.93        526.85        33.39 o                         
 -19   2  13         69.95         72.42         9.38 o                         
 -17   2  13       1517.79       1546.11        32.97 o                         
 -15   2  13       4998.49       4868.55        63.32 o                         
 -13   2  13       1477.66       1482.83        24.85 o                         
 -11   2  13        310.41        296.66         9.80 o                         
  -9   2  13        472.58        451.42        10.14 o                         
  -7   2  13       2023.62       1877.28        27.25 o                         
  -5   2  13       1476.78       1418.58        17.86 o                         
  -3   2  13       8275.09       7985.59        56.79 o                         
  -1   2  13       2556.63       2577.31        33.87 o                         
   1   2  13        530.07        536.40        15.31 o                         
   3   2  13         40.75         62.48         8.08 o                         
   5   2  13        333.87        347.02        13.43 o                         
   7   2  13         96.15        108.78         8.92 o                         
   9   2  13       1893.56       1819.16        29.50 o                         
  11   2  13       2050.41       1995.98        37.69 o                         
  13   2  13       2392.21       2394.41        42.58 o                         
  15   2  13       1660.69       1613.00        40.56 o                         
  17   2  13          1.57         11.90         8.85 o                         
  19   2  13         28.67         22.32        12.39 o                         
  21   2  13        616.55        761.07        35.14 o                         
 -20   3  13        111.96        133.00        20.57 o                         
 -18   3  13        308.17        289.46        18.79 o                         
 -16   3  13        194.04        232.85        22.16 o                         
 -14   3  13        439.10        427.17        14.56 o                         
 -12   3  13        523.08        509.38        18.92 o                         
 -10   3  13        223.76        247.11         9.82 o                         
  -8   3  13        236.74        236.47        14.39 o                         
  -6   3  13         18.44         22.27         6.86 o                         
  -4   3  13       4791.58       4521.67        46.98 o                         
  -2   3  13       1509.07       1387.20        17.45 o                         
   0   3  13       4705.46       4441.76       145.86 o                         
   2   3  13         62.82         64.74         6.19 o                         
   4   3  13       1339.23       1262.04        28.18 o                         
   6   3  13        248.39        197.28        12.75 o                         
   8   3  13       1166.02       1065.55        26.75 o                         
  10   3  13          9.53         11.67         7.71 o                         
  12   3  13        341.96        337.92        26.57 o                         
  14   3  13         34.06         41.90         9.46 o                         
  16   3  13        493.29        424.37        30.23 o                         
  18   3  13          0.23         27.16        16.61 o                         
  20   3  13         83.75        126.98        17.38 o                         
 -19   4  13        242.20        271.54        20.75 o                         
 -17   4  13         39.83         34.04        17.34 o                         
 -15   4  13        122.24        132.31        11.91 o                         
 -13   4  13         86.31         73.14        10.03 o                         
 -11   4  13         15.31         28.57         8.22 o                         
  -9   4  13       1366.62       1298.16        25.50 o                         
  -7   4  13         24.23         46.92         6.39 o                         
  -5   4  13         91.89        111.03         8.63 o                         
  -3   4  13        903.67        845.05        15.55 o                         
  -1   4  13       5511.86       5419.14        67.77 o                         
   1   4  13        117.33        137.73         7.16 o                         
   3   4  13         67.38         58.17         4.56 o                         
   5   4  13         64.04        101.81         8.04 o                         
   7   4  13       5467.59       5345.52        78.19 o                         
   9   4  13       3719.96       3622.69        62.69 o                         
  11   4  13          0.33         25.99        10.97 o                         
  13   4  13        330.52        349.74        19.48 o                         
  15   4  13        332.51        373.44        29.25 o                         
  17   4  13         19.19         26.81        18.93 o                         
 -16   5  13        828.73        906.37        35.35 o                         
 -14   5  13       1133.66       1063.52        29.86 o                         
 -12   5  13          5.04         20.77         9.25 o                         
 -10   5  13        963.60        817.31        36.49 o                         
  -8   5  13        272.88        308.94        14.96 o                         
  -6   5  13       1077.18       1050.68        21.17 o                         
  -4   5  13       1218.31       1064.43        24.80 o                         
  -2   5  13        488.21        512.58        17.57 o                         
   0   5  13        464.30        479.31        14.19 o                         
   2   5  13          4.97         14.80         5.34 o                         
   4   5  13       1219.44       1231.15        24.15 o                         
   6   5  13         79.13         86.63         7.63 o                         
   8   5  13        673.88        702.16        19.52 o                         
  10   5  13       1847.75       1932.91        39.04 o                         
  12   5  13       1040.72       1106.62        29.80 o                         
  14   5  13          7.79         17.18        10.99 o                         
  16   5  13        693.07        788.03        41.36 o                         
 -13   6  13         93.21         99.68        18.51 o                         
 -11   6  13        570.65        630.65        35.52 o                         
  -9   6  13         32.79         44.20        28.42 o                         
  -7   6  13         82.20         84.98        11.08 o                         
  -5   6  13        146.85        192.12        18.33 o                         
  -3   6  13       3904.25       3797.50        59.37 o                         
  -1   6  13        697.95        745.09        32.22 o                         
   1   6  13       1305.41       1300.73        61.25 o                         
   3   6  13          0.00         -2.09         8.64 o                         
   5   6  13       2356.87       2522.30        44.22 o                         
   7   6  13        493.73        535.45        16.44 o                         
   9   6  13       2442.74       2513.31        37.59 o                         
  11   6  13       1458.87       1454.15        35.37 o                         
  13   6  13        628.74        704.32        32.46 o                         
  -8   7  13         14.14         44.36        16.94 o                         
  -6   7  13         69.56         84.66        14.55 o                         
  -4   7  13        811.93        849.92        28.40 o                         
  -2   7  13        686.87        686.53        25.84 o                         
   0   7  13        582.93        590.60        34.58 o                         
   2   7  13        230.50        175.97        26.68 o                         
   4   7  13        148.40        190.87        36.07 o                         
   6   7  13        797.24        832.28        42.23 o                         
   8   7  13          1.61         15.95        10.77 o                         
 -22   0  14        176.65        187.01        37.77 o                         
 -20   0  14        961.52        953.59        32.59 o                         
 -18   0  14        197.85        249.86        17.56 o                         
 -16   0  14          0.03         13.73        10.49 o                         
 -14   0  14         31.71         73.33        11.35 o                         
 -12   0  14       2432.65       2372.66        46.63 o                         
 -10   0  14        746.46        757.07        17.70 o                         
  -8   0  14        230.61        246.43        11.39 o                         
  -6   0  14      11400.46      11112.26       125.53 o                         
  -4   0  14       4928.64       4813.49        64.31 o                         
  -2   0  14        620.03        592.86        23.43 o                         
   0   0  14       1098.58       1123.00        21.42 o                         
   2   0  14       2113.49       2067.56        43.31 o                         
   4   0  14       2279.37       2104.17        43.92 o                         
   6   0  14       8014.81       7958.21       171.15 o                         
   8   0  14       1720.26       1763.73        67.04 o                         
  10   0  14        319.34        274.26        27.18 o                         
  12   0  14       7282.09       7259.73       162.95 o                         
  14   0  14        363.56        368.86        24.96 o                         
  16   0  14        677.65        664.10        33.09 o                         
  18   0  14        103.58        104.18        15.85 o                         
  20   0  14        239.43        216.21        36.77 o                         
 -21   1  14        244.34        308.84        19.30 o                         
 -19   1  14       1419.94       1377.80        27.36 o                         
 -17   1  14        954.29        955.44        22.17 o                         
 -15   1  14         86.93         79.78         8.13 o                         
 -13   1  14        474.97        484.88        15.55 o                         
 -11   1  14        461.46        439.21        12.45 o                         
  -9   1  14       1641.91       1600.01        18.73 o                         
  -7   1  14       1840.14       1758.26        19.99 o                         
  -5   1  14       3234.08       3067.03        31.80 o                         
  -3   1  14        416.54        395.91        24.52 o                         
  -1   1  14       5518.35       5564.78        59.79 o                         
   1   1  14       2412.69       2484.17        35.80 o                         
   3   1  14          3.76         19.71         7.86 o                         
   5   1  14        164.78        177.27        12.43 o                         
   7   1  14          8.56         -1.40         9.94 o                         
   9   1  14        155.63        150.01        23.98 o                         
  11   1  14        191.83        228.67        18.55 o                         
  13   1  14         29.54         25.82        15.46 o                         
  15   1  14       4399.19       4239.38        70.26 o                         
  17   1  14         16.93         43.62        12.45 o                         
  19   1  14        864.77        908.52        46.06 o                         
 -20   2  14        265.29        247.50        25.41 o                         
 -18   2  14        335.69        317.26        16.25 o                         
 -16   2  14         15.90         27.95        13.25 o                         
 -14   2  14          7.52         18.64         6.31 o                         
 -12   2  14        905.22        990.76        20.15 o                         
 -10   2  14       1739.24       1744.62        22.55 o                         
  -8   2  14         37.95         54.07         5.67 o                         
  -6   2  14       1631.65       1548.47        20.74 o                         
  -4   2  14       4508.54       4581.03        41.93 o                         
  -2   2  14       1444.80       1416.23        22.96 o                         
   0   2  14          0.40          1.47         2.93 o                         
   2   2  14        880.41        821.44        19.04 o                         
   4   2  14          0.36          2.23         5.84 o                         
   6   2  14       1560.40       1549.21        29.47 o                         
   8   2  14        441.87        472.15        16.41 o                         
  10   2  14          0.73         -3.11         7.40 o                         
  12   2  14       1351.24       1330.49        33.85 o                         
  14   2  14        631.73        651.05        25.14 o                         
  16   2  14        138.52        197.59        23.61 o                         
  18   2  14         42.98         61.03        14.45 o                         
  20   2  14        109.56         92.85        25.35 o                         
 -19   3  14        194.10        219.52        24.31 o                         
 -17   3  14       2911.80       2843.89        59.47 o                         
 -15   3  14        421.73        378.17        19.45 o                         
 -13   3  14        162.88        145.28        10.68 o                         
 -11   3  14         15.03         24.85         7.70 o                         
  -9   3  14       1777.32       1732.76        31.00 o                         
  -7   3  14       1435.29       1350.18        24.25 o                         
  -5   3  14       5133.90       4965.35        61.74 o                         
  -3   3  14        472.35        436.30        13.96 o                         
  -1   3  14        270.80        245.50        10.28 o                         
   1   3  14         34.56         58.91         5.07 o                         
   3   3  14        621.59        590.11        15.73 o                         
   5   3  14      11944.22      11590.05       116.20 o                         
   7   3  14       3533.20       3556.28        53.16 o                         
   9   3  14        835.78        849.35        24.94 o                         
  11   3  14        493.92        502.21        22.39 o                         
  13   3  14         42.42         34.11         9.91 o                         
  15   3  14        219.64        235.69        17.20 o                         
  17   3  14        307.09        267.22        26.11 o                         
 -18   4  14        786.13        795.09        33.14 o                         
 -16   4  14        330.83        332.74        17.59 o                         
 -14   4  14       1059.79       1047.90        29.33 o                         
 -12   4  14       2089.92       2020.53        40.56 o                         
 -10   4  14        352.67        418.24        16.04 o                         
  -8   4  14       1396.78       1479.62        26.86 o                         
  -6   4  14       2610.59       2513.05        33.31 o                         
  -4   4  14        154.83        171.89         9.12 o                         
  -2   4  14         82.72         92.46         6.45 o                         
   0   4  14       1366.97       1382.94        24.40 o                         
   2   4  14         23.73         29.32         5.22 o                         
   4   4  14          9.59         18.71         5.54 o                         
   6   4  14       1323.62       1297.12        27.63 o                         
   8   4  14        308.16        283.57        17.81 o                         
  10   4  14          1.79          9.15         9.27 o                         
  12   4  14        106.82        120.83        13.55 o                         
  14   4  14         77.75         92.07        18.46 o                         
  16   4  14         26.11         30.31        15.78 o                         
 -15   5  14         26.25         37.62        13.07 o                         
 -13   5  14          9.16         12.96        11.83 o                         
 -11   5  14        142.35        182.78        15.78 o                         
  -9   5  14        188.01        158.51        18.52 o                         
  -7   5  14        142.63        138.85        10.63 o                         
  -5   5  14        951.10        922.99        28.54 o                         
  -3   5  14        594.92        544.04        18.33 o                         
  -1   5  14         28.59         28.08        10.64 o                         
   1   5  14         30.91         31.28         8.85 o                         
   3   5  14        364.82        363.53        12.87 o                         
   5   5  14         56.59         59.55         7.17 o                         
   7   5  14        329.65        410.32        14.35 o                         
   9   5  14        801.89        784.08        24.90 o                         
  11   5  14       2268.38       2235.57        43.58 o                         
  13   5  14         16.46         37.88        13.52 o                         
  15   5  14        125.73        165.16        22.35 o                         
 -12   6  14          0.11         -4.84        15.64 o                         
 -10   6  14        617.91        637.52        36.03 o                         
  -8   6  14        541.82        523.39        96.11 o                         
  -6   6  14       1655.02       1673.15        37.86 o                         
  -4   6  14         23.40         48.55        11.35 o                         
  -2   6  14        765.63        665.54        24.33 o                         
   0   6  14        807.10        734.74        35.99 o                         
   2   6  14       1626.59       1514.72        52.62 o                         
   4   6  14        138.13        189.66        18.69 o                         
   6   6  14        118.08         98.81        11.70 o                         
   8   6  14         18.21         20.62         9.62 o                         
  10   6  14        639.98        676.97        19.56 o                         
  -7   7  14        988.24       1014.08        46.41 o                         
  -5   7  14         37.54         35.65        10.80 o                         
  -3   7  14         13.73         26.69        10.55 o                         
  -1   7  14          1.79          9.46        13.32 o                         
   1   7  14        133.12         67.92        16.82 o                         
   3   7  14        328.31        341.66        28.59 o                         
   5   7  14        508.60        574.96        46.31 o                         
 -20   1  15         63.63         80.61         9.28 o                         
 -18   1  15        118.80        132.57        10.41 o                         
 -16   1  15       1183.57       1113.42        24.13 o                         
 -14   1  15       1982.23       2011.20        28.63 o                         
 -12   1  15         51.77         56.44         6.15 o                         
 -10   1  15       2017.24       1950.26        23.11 o                         
  -8   1  15       3371.68       3352.33        29.99 o                         
  -6   1  15        971.77        902.92        14.38 o                         
  -4   1  15        129.32        136.72         9.18 o                         
  -2   1  15       1323.55       1312.19        23.89 o                         
   0   1  15        149.77        145.96         7.46 o                         
   2   1  15       1052.35       1006.65        16.84 o                         
   4   1  15       1530.06       1363.24        31.62 o                         
   6   1  15        765.57        747.86        31.64 o                         
   8   1  15          0.08         19.03        11.11 o                         
  10   1  15         42.11         29.09        15.09 o                         
  12   1  15         64.73         35.77        10.78 o                         
  14   1  15        853.22        780.36        28.73 o                         
  16   1  15        737.02        873.99        27.47 o                         
  18   1  15        273.51        261.30        21.18 o                         
 -19   2  15         99.53        160.77        12.78 o                         
 -17   2  15       2396.46       2365.43        33.37 o                         
 -15   2  15        547.47        559.00        15.28 o                         
 -13   2  15          0.48         13.25         5.59 o                         
 -11   2  15       2166.45       2098.77        28.64 o                         
  -9   2  15       1153.47       1141.91        19.08 o                         
  -7   2  15        270.05        282.00         9.94 o                         
  -5   2  15       2911.27       2799.98        31.39 o                         
  -3   2  15       3867.29       3773.42        42.60 o                         
  -1   2  15         48.76         35.80         8.14 o                         
   1   2  15       6089.19       5950.54        52.94 o                         
   3   2  15       4289.42       3988.07        98.22 o                         
   5   2  15        431.79        441.01        16.11 o                         
   7   2  15        650.07        519.93        22.45 o                         
   9   2  15       1133.75       1125.26        28.91 o                         
  11   2  15        121.42        132.18        11.87 o                         
  13   2  15        549.66        598.58        22.29 o                         
  15   2  15        129.72        168.76        17.24 o                         
  17   2  15        962.28        846.76        42.86 o                         
 -18   3  15        639.72        680.29        34.10 o                         
 -16   3  15       1009.28        941.24        25.14 o                         
 -14   3  15         20.16         47.83         8.81 o                         
 -12   3  15          8.98          7.53         6.76 o                         
 -10   3  15        144.16        159.53        11.16 o                         
  -8   3  15         21.40         40.54         6.43 o                         
  -6   3  15        170.09        193.47         9.42 o                         
  -4   3  15         89.24         90.39         7.29 o                         
  -2   3  15        312.23        275.09         9.68 o                         
   0   3  15       1109.06       1034.90        26.41 o                         
   2   3  15       1131.88       1042.35        35.30 o                         
   4   3  15       4008.95       3943.42        56.95 o                         
   6   3  15        285.26        297.30        15.89 o                         
   8   3  15        192.10        168.48        21.79 o                         
  10   3  15         11.43         13.60        10.09 o                         
  12   3  15        464.17        494.56        23.83 o                         
  14   3  15        821.83        825.52        30.43 o                         
  16   3  15        368.28        409.10        31.30 o                         
 -17   4  15          6.87         19.14        13.95 o                         
 -15   4  15       1020.10       1081.16        30.61 o                         
 -13   4  15        103.85        114.01        10.71 o                         
 -11   4  15         47.20         34.48         7.78 o                         
  -9   4  15        146.32        151.04         9.78 o                         
  -7   4  15       2332.69       2215.98        31.65 o                         
  -5   4  15         23.05         23.19         6.03 o                         
  -3   4  15       1414.66       1317.65        23.21 o                         
  -1   4  15         14.25         23.82         5.62 o                         
   1   4  15          7.86         15.92         5.47 o                         
   3   4  15         44.13         60.79         7.35 o                         
   5   4  15        100.77         86.57         7.77 o                         
   7   4  15       1119.47       1072.04        28.71 o                         
   9   4  15        675.58        682.71        27.75 o                         
  11   4  15        287.15        286.31        18.97 o                         
  13   4  15        490.88        519.35        24.97 o                         
  15   4  15        430.84        452.07        32.09 o                         
 -14   5  15        822.71        869.66        28.49 o                         
 -12   5  15       1762.95       1796.56        38.80 o                         
 -10   5  15       2564.40       2600.90        55.62 o                         
  -8   5  15       1757.42       1867.40        37.37 o                         
  -6   5  15          4.30         11.78         7.03 o                         
  -4   5  15        302.43        314.27        15.07 o                         
  -2   5  15       1389.55       1493.60        35.15 o                         
   0   5  15       1225.22       1199.53        36.19 o                         
   2   5  15        240.17        242.00        18.36 o                         
   4   5  15          0.48          8.33         6.51 o                         
   6   5  15         56.42         75.09         9.04 o                         
   8   5  15         85.64         75.26        10.06 o                         
  10   5  15        336.43        357.34        20.75 o                         
  12   5  15         25.47         43.82        10.55 o                         
 -11   6  15        479.04        544.85        42.76 o                         
  -9   6  15         78.08         96.56        18.26 o                         
  -7   6  15         12.17          1.06         9.16 o                         
  -5   6  15         27.84         22.03        11.05 o                         
  -3   6  15          1.06         12.47         9.08 o                         
  -1   6  15        116.01         91.12        17.49 o                         
   1   6  15          7.80         19.18        13.66 o                         
   3   6  15        499.13        512.69        32.43 o                         
   5   6  15       1179.89       1251.31        34.12 o                         
   7   6  15        222.87        239.35        15.54 o                         
   9   6  15         39.27         54.53        12.49 o                         
   0   7  15        430.39        402.82        30.25 o                         
 -20   0  16       1316.00       1390.21        41.34 o                         
 -18   0  16       1528.20       1534.33        42.55 o                         
 -16   0  16       1845.29       1828.17        45.62 o                         
 -14   0  16        358.60        329.74        19.65 o                         
 -12   0  16       1478.85       1390.50        37.41 o                         
 -10   0  16       1272.47       1263.18        35.18 o                         
  -8   0  16      10549.12      10324.29       131.92 o                         
  -6   0  16       1319.55       1288.72        75.68 o                         
  -4   0  16          7.98          7.78         8.13 o                         
  -2   0  16         53.53         31.96         8.41 o                         
   0   0  16          2.30         11.85         8.47 o                         
   2   0  16       3866.90       3967.21        77.84 o                         
   4   0  16        304.41        344.13        22.83 o                         
   6   0  16        882.05        900.20        49.96 o                         
   8   0  16        259.93        231.99        27.98 o                         
  10   0  16       4513.07       4371.90       121.49 o                         
  12   0  16       3443.38       3352.61       104.81 o                         
  14   0  16      11892.75      11803.44       333.05 o                         
  16   0  16         79.87         79.47        16.34 o                         
  18   0  16         52.80         74.18        16.83 o                         
 -19   1  16        396.99        427.99        16.32 o                         
 -17   1  16        222.46        212.54        12.56 o                         
 -15   1  16        566.08        610.14        18.53 o                         
 -13   1  16       1197.24       1283.07        25.85 o                         
 -11   1  16         88.21        123.87        10.86 o                         
  -9   1  16        108.41        130.18         6.78 o                         
  -7   1  16        292.68        296.62        11.77 o                         
  -5   1  16         61.73         75.84         7.91 o                         
  -3   1  16        468.38        530.26        20.77 o                         
  -1   1  16       4305.42       4271.36        51.71 o                         
   1   1  16       1191.56       1195.58        22.74 o                         
   3   1  16         42.45         91.37         9.82 o                         
   5   1  16        373.54        346.85        23.26 o                         
   7   1  16       1239.22       1369.33        44.39 o                         
   9   1  16        440.17        428.26        25.04 o                         
  11   1  16        332.24        349.21        23.04 o                         
  13   1  16        156.93        172.23        15.27 o                         
  15   1  16         62.15         69.65        12.14 o                         
  17   1  16        238.45        235.41        16.06 o                         
 -18   2  16        339.98        347.61        17.10 o                         
 -16   2  16         90.68         72.22         8.23 o                         
 -14   2  16         46.66         40.45         7.11 o                         
 -12   2  16        929.50        989.51        25.47 o                         
 -10   2  16        393.67        427.11        14.38 o                         
  -8   2  16         91.21         79.51         6.54 o                         
  -6   2  16        514.33        535.53        13.29 o                         
  -4   2  16        127.46        178.32         9.62 o                         
  -2   2  16       5000.31       5229.58        65.07 o                         
   0   2  16          1.38         14.15         5.37 o                         
   2   2  16          1.51         14.05         7.45 o                         
   4   2  16        459.69        443.82        17.95 o                         
   6   2  16       1553.47       1574.13        39.50 o                         
   8   2  16         94.87        120.05        13.32 o                         
  10   2  16          5.12         11.05         8.24 o                         
  12   2  16         11.27         21.96         9.48 o                         
  14   2  16        602.32        650.11        23.95 o                         
  16   2  16          5.41         21.25        15.43 o                         
 -17   3  16        250.07        333.58        18.75 o                         
 -15   3  16          3.42         17.61         7.88 o                         
 -13   3  16        474.11        460.32        17.61 o                         
 -11   3  16         89.24        100.62         9.72 o                         
  -9   3  16        326.95        307.38        12.37 o                         
  -7   3  16       1656.65       1563.76        25.72 o                         
  -5   3  16          0.78          2.80         6.25 o                         
  -3   3  16          0.27          1.17         5.95 o                         
  -1   3  16        791.37        732.74        23.33 o                         
   1   3  16        806.62        749.38        23.44 o                         
   3   3  16          4.74         12.51         8.25 o                         
   5   3  16        702.20        717.80        21.09 o                         
   7   3  16        322.41        313.08        16.63 o                         
   9   3  16        119.14        143.15        16.35 o                         
  11   3  16        710.36        760.84        30.83 o                         
  13   3  16       3096.31       3283.77        64.41 o                         
  15   3  16        142.03        130.36        19.89 o                         
 -16   4  16        238.09        320.13        16.25 o                         
 -14   4  16        919.05        874.27        24.83 o                         
 -12   4  16       1236.66       1238.70        28.76 o                         
 -10   4  16        121.13        201.83        13.99 o                         
  -8   4  16        571.27        566.58        17.18 o                         
  -6   4  16        859.04        905.49        19.90 o                         
  -4   4  16        539.70        569.42        22.88 o                         
  -2   4  16       1140.44       1267.78        31.21 o                         
   0   4  16       1271.56       1265.35        27.15 o                         
   2   4  16        390.18        363.24        12.95 o                         
   4   4  16       3314.63       3272.59        47.41 o                         
   6   4  16          0.43         18.82         7.84 o                         
   8   4  16        329.87        367.90        18.41 o                         
  10   4  16        732.91        809.73        30.32 o                         
  12   4  16        358.13        326.52        21.20 o                         
  14   4  16        133.87        174.43        23.15 o                         
 -13   5  16        238.26        225.05        18.37 o                         
 -11   5  16         63.32         67.89        18.38 o                         
  -9   5  16        219.98        209.04        25.80 o                         
  -7   5  16          0.01          8.74         7.43 o                         
  -5   5  16          2.51          1.74         7.17 o                         
  -3   5  16          4.41         19.15         9.06 o                         
  -1   5  16        190.90        205.23        16.93 o                         
   1   5  16        552.69        496.34        21.20 o                         
   3   5  16        135.09        163.19        16.76 o                         
   5   5  16         42.93         40.32         8.77 o                         
   7   5  16          0.32          8.71         7.71 o                         
   9   5  16          0.08         17.98         8.45 o                         
  11   5  16        605.33        610.35        26.16 o                         
  -8   6  16          9.52         34.08        16.64 o                         
  -6   6  16          1.30         20.33        10.50 o                         
  -4   6  16          0.26         20.17         9.60 o                         
  -2   6  16         17.18         12.77        33.67 o                         
   0   6  16        304.20        285.78        42.56 o                         
   2   6  16         46.38         76.02        16.25 o                         
   4   6  16        168.94        164.68        17.06 o                         
   6   6  16          3.83         10.50        10.70 o                         
 -18   1  17        151.59        162.27        11.60 o                         
 -16   1  17         70.28         85.60        10.73 o                         
 -14   1  17        578.12        566.37        22.11 o                         
 -12   1  17       1322.49       1273.62        26.16 o                         
 -10   1  17       1333.85       1324.99        26.11 o                         
  -8   1  17         83.92         89.62         8.11 o                         
  -6   1  17       3884.16       3789.11        71.01 o                         
  -4   1  17        600.92        634.47        33.85 o                         
  -2   1  17         16.17         23.91        10.09 o                         
   0   1  17          0.04          3.31         5.50 o                         
   2   1  17        515.00        461.04        19.92 o                         
   4   1  17        646.53        671.56        31.89 o                         
   6   1  17        261.88        330.93        47.86 o                         
   8   1  17       3819.52       3633.59        78.70 o                         
  10   1  17       3196.86       3113.87        72.53 o                         
  12   1  17         43.02         85.08        19.44 o                         
  14   1  17        903.82        962.61        33.95 o                         
  16   1  17        279.44        320.96        18.81 o                         
 -17   2  17        149.15        166.32        15.37 o                         
 -15   2  17        398.88        424.41        18.30 o                         
 -13   2  17        829.63        865.98        21.64 o                         
 -11   2  17         65.51        103.45        10.55 o                         
  -9   2  17        170.40        180.57        12.08 o                         
  -7   2  17        559.08        582.74        17.61 o                         
  -5   2  17        129.29        154.52         9.34 o                         
  -3   2  17       5562.10       5446.54        68.16 o                         
  -1   2  17         10.25         18.09        11.70 o                         
   1   2  17        300.32        269.87        14.42 o                         
   3   2  17        526.40        448.67        18.46 o                         
   5   2  17       1954.56       2026.21        48.70 o                         
   7   2  17        737.36        746.56        28.60 o                         
   9   2  17       2559.65       2389.47        45.87 o                         
  11   2  17        591.01        595.78        23.53 o                         
  13   2  17       1149.24        997.55        30.00 o                         
  15   2  17         64.10         78.64        12.82 o                         
 -16   3  17        514.73        496.54        20.16 o                         
 -14   3  17         11.29         29.11        13.97 o                         
 -12   3  17         58.55         74.53        10.52 o                         
 -10   3  17        452.11        421.36        15.44 o                         
  -8   3  17        936.05        934.33        20.03 o                         
  -6   3  17         65.63         94.91         7.40 o                         
  -4   3  17        550.96        503.47        15.38 o                         
  -2   3  17         21.52         17.59         8.02 o                         
   0   3  17        750.31        690.81        22.81 o                         
   2   3  17        353.77        383.98        17.88 o                         
   4   3  17        986.78        985.68        27.79 o                         
   6   3  17         40.66         40.19         8.35 o                         
   8   3  17        609.78        608.98        23.05 o                         
  10   3  17        123.18        130.24        12.96 o                         
  12   3  17        911.36       1021.12        34.24 o                         
  14   3  17         11.69         56.12        18.62 o                         
 -13   4  17          4.68         15.98         9.85 o                         
 -11   4  17         55.80        104.11        11.33 o                         
  -9   4  17        179.45        194.98        13.78 o                         
  -7   4  17         11.64         33.71         8.56 o                         
  -5   4  17         13.92         27.71         7.38 o                         
  -3   4  17         18.44         17.77         7.42 o                         
  -1   4  17         28.07         69.63         8.83 o                         
   1   4  17         62.31         61.08         8.61 o                         
   3   4  17         22.77         26.77         6.57 o                         
   5   4  17          0.03          8.02         8.02 o                         
   7   4  17          8.78          8.49         7.91 o                         
   9   4  17        261.50        218.12        18.02 o                         
  11   4  17         11.16          6.81        10.72 o                         
 -10   5  17         34.31         65.01        12.86 o                         
  -8   5  17          0.10          4.09         9.72 o                         
  -6   5  17        609.11        551.05        19.32 o                         
  -4   5  17       1389.52       1426.26        46.25 o                         
  -2   5  17       1466.95       1495.43        49.16 o                         
   0   5  17        702.80        681.09        24.89 o                         
   2   5  17        298.04        313.80        17.88 o                         
   4   5  17       1688.67       1822.14        48.43 o                         
   6   5  17       4014.81       4090.44        82.90 o                         
   8   5  17       2844.85       2838.47        46.03 o                         
  -5   6  17        308.64        334.31        18.82 o                         
  -3   6  17         12.01         18.84        11.46 o                         
  -1   6  17         98.70        107.06        21.43 o                         
   1   6  17          0.07         15.17        11.27 o                         
   3   6  17        146.16        156.02        24.26 o                         
 -16   0  18        113.42        123.02        27.30 o                         
 -14   0  18        190.67        184.85        16.42 o                         
 -12   0  18        277.51        372.76        21.43 o                         
 -10   0  18        806.43        844.08        30.25 o                         
  -8   0  18       3485.25       3434.44       143.97 o                         
  -6   0  18        360.42        382.30        26.12 o                         
  -4   0  18       5945.94       6251.53       160.06 o                         
  -2   0  18        136.03        149.83        17.08 o                         
   0   0  18       8403.42       8710.44       127.95 o                         
   2   0  18       1588.93       1788.73        47.02 o                         
   4   0  18        196.04        191.03        27.08 o                         
   6   0  18        366.05        342.00        35.47 o                         
   8   0  18       1479.96       1370.08        67.94 o                         
  10   0  18          0.57          5.50        15.59 o                         
  12   0  18         80.93         46.96        16.69 o                         
  14   0  18       1344.95       1265.77        65.64 o                         
 -17   1  18         45.13         41.06         8.35 o                         
 -15   1  18        553.01        545.91        18.81 o                         
 -13   1  18         47.52         61.98         8.67 o                         
 -11   1  18        389.18        401.23        20.06 o                         
  -9   1  18        807.27        829.96        23.62 o                         
  -7   1  18       1217.17       1186.45        23.85 o                         
  -5   1  18        181.10        192.47        16.03 o                         
  -3   1  18          0.39         12.61         8.38 o                         
  -1   1  18          8.08         11.27         8.93 o                         
   1   1  18        178.20        184.34        11.00 o                         
   3   1  18       2987.27       2889.90        44.20 o                         
   5   1  18       1462.32       1414.80        48.11 o                         
   7   1  18        250.00        261.91        22.28 o                         
   9   1  18         92.23        127.92        17.71 o                         
  11   1  18        107.09        125.55        20.88 o                         
  13   1  18       1506.00       1553.80        43.73 o                         
  15   1  18       1214.48       1284.87        41.61 o                         
 -16   2  18          2.15         17.98         8.51 o                         
 -14   2  18        298.06        295.26        15.95 o                         
 -12   2  18        144.24        149.26        12.37 o                         
 -10   2  18        407.15        420.65        18.00 o                         
  -8   2  18        104.97        121.03        11.85 o                         
  -6   2  18         60.72         57.71         7.97 o                         
  -4   2  18        679.81        754.46        22.87 o                         
  -2   2  18        270.34        286.66        15.12 o                         
   0   2  18        209.76        155.57        12.22 o                         
   2   2  18         67.76         77.37         9.84 o                         
   4   2  18        528.88        586.25        21.43 o                         
   6   2  18       1836.55       1801.99        45.02 o                         
   8   2  18         41.89         43.99        12.50 o                         
  10   2  18        245.10        261.67        19.61 o                         
  12   2  18       1191.75       1167.72        33.25 o                         
  14   2  18        167.18        192.57        15.21 o                         
 -13   3  18        707.60        790.11        27.31 o                         
 -11   3  18       1638.69       1726.90        36.02 o                         
  -9   3  18       1271.02       1243.87        33.43 o                         
  -7   3  18        268.16        258.24        15.56 o                         
  -5   3  18       1934.41       1817.18        30.13 o                         
  -3   3  18        354.31        316.54        16.07 o                         
  -1   3  18        360.19        400.89        19.25 o                         
   1   3  18        964.65       1048.24        28.95 o                         
   3   3  18        779.96        811.00        26.23 o                         
   5   3  18        881.21        816.82        26.37 o                         
   7   3  18        285.26        275.08        18.12 o                         
   9   3  18         31.99         24.82        10.12 o                         
  11   3  18          5.17         33.99        10.46 o                         
  13   3  18        384.10        420.75        29.40 o                         
 -12   4  18        512.56        560.96        33.58 o                         
 -10   4  18         12.54         44.89        17.58 o                         
  -8   4  18        579.08        548.82        27.16 o                         
  -6   4  18        401.61        377.83        14.59 o                         
  -4   4  18        145.96        189.58        12.86 o                         
  -2   4  18         95.59         77.01        10.54 o                         
   0   4  18        833.55        808.47        26.25 o                         
   2   4  18       2535.56       2612.36        42.99 o                         
   4   4  18       1420.61       1590.45        37.09 o                         
   6   4  18       1616.00       1590.49        34.05 o                         
   8   4  18          1.08         -0.32         8.22 o                         
  10   4  18          2.96         14.49        11.09 o                         
  -7   5  18         44.71         66.29        18.97 o                         
  -5   5  18        221.79        242.24        16.08 o                         
  -3   5  18        103.66        131.75        13.04 o                         
  -1   5  18         32.44         47.87        11.81 o                         
   1   5  18        138.53        143.96        13.75 o                         
   3   5  18          0.38         27.15        10.77 o                         
   5   5  18         75.74        132.60        15.72 o                         
   7   5  18          0.25          2.14        11.10 o                         
 -14   1  19        184.41        210.44        12.53 o                         
 -12   1  19        312.29        338.34        19.36 o                         
 -10   1  19        343.08        344.22        16.54 o                         
  -8   1  19         90.78         77.16         9.96 o                         
  -6   1  19          6.83         18.37        11.47 o                         
  -4   1  19       1618.69       1648.89        40.28 o                         
  -2   1  19       2677.58       2680.19        52.88 o                         
   0   1  19        888.04        919.81        29.81 o                         
   2   1  19        789.04        802.83        28.33 o                         
   4   1  19          3.03         28.88        10.71 o                         
   6   1  19        862.73        818.20        37.72 o                         
   8   1  19        445.85        431.13        28.61 o                         
  10   1  19        651.12        717.45        36.08 o                         
  12   1  19        354.38        365.25        22.39 o                         
 -13   2  19        732.35        732.77        23.99 o                         
 -11   2  19        170.51        196.42        13.75 o                         
  -9   2  19         35.12         46.22        10.64 o                         
  -7   2  19         28.82         20.89         9.13 o                         
  -5   2  19        592.13        587.98        20.81 o                         
  -3   2  19       2550.13       2592.79        45.64 o                         
  -1   2  19        595.48        556.30        20.76 o                         
   1   2  19       1559.10       1423.43        33.47 o                         
   3   2  19          3.93         21.78         9.06 o                         
   5   2  19         70.02         52.77         9.33 o                         
   7   2  19        195.95        198.06        22.62 o                         
   9   2  19       2038.01       2027.48        45.64 o                         
  11   2  19        833.20        904.98        29.98 o                         
 -12   3  19         24.76         49.06         9.93 o                         
 -10   3  19        109.79        107.10        15.52 o                         
  -8   3  19        102.27        111.42        12.32 o                         
  -6   3  19          5.37         16.38         8.02 o                         
  -4   3  19        480.36        461.60        19.58 o                         
  -2   3  19       2006.46       2167.72        42.61 o                         
   0   3  19       1267.33       1171.56        31.26 o                         
   2   3  19        166.54        169.52        14.17 o                         
   4   3  19        255.91        218.45        15.27 o                         
   6   3  19        168.85        217.46        14.22 o                         
   8   3  19       1209.16       1124.52        34.58 o                         
  10   3  19        461.20        512.00        23.06 o                         
  -9   4  19        630.94        699.80        31.44 o                         
  -7   4  19        128.61        143.87        16.61 o                         
  -5   4  19        804.94        819.66        23.97 o                         
  -3   4  19        364.58        379.83        18.90 o                         
  -1   4  19        283.26        297.76        17.54 o                         
   1   4  19        593.63        595.58        30.49 o                         
   3   4  19         14.76         36.43         8.88 o                         
   5   4  19        179.28        190.06        13.48 o                         
   7   4  19        364.04        358.49        17.62 o                         
  -2   5  19        271.78        306.34        18.34 o                         
   0   5  19        224.00        250.24        17.01 o                         
 -12   0  20         17.05         41.18        12.06 o                         
 -10   0  20        131.67        110.35        34.67 o                         
  -8   0  20        639.75        705.07        51.90 o                         
  -6   0  20       1896.68       1860.44        83.63 o                         
  -4   0  20       1391.98       1381.37        71.54 o                         
  -2   0  20       1746.50       1813.38        81.93 o                         
   0   0  20         53.16         53.15        21.28 o                         
   2   0  20        294.83        295.74        36.07 o                         
   4   0  20       2278.40       2225.37        57.18 o                         
   6   0  20        942.42        967.64        59.35 o                         
   8   0  20       1859.70       1823.57        82.63 o                         
  10   0  20         70.42         73.93        24.38 o                         
 -13   1  20        204.68        242.36        15.54 o                         
 -11   1  20        433.34        407.75        18.60 o                         
  -9   1  20        255.45        253.43        17.33 o                         
  -7   1  20       1548.74       1388.92        46.59 o                         
  -5   1  20         50.94         63.38        11.35 o                         
  -3   1  20        378.78        355.78        19.59 o                         
  -1   1  20         64.80         92.24        18.49 o                         
   1   1  20        152.86        161.95        14.60 o                         
   3   1  20         14.27         15.17         9.37 o                         
   5   1  20        125.94        145.11        14.51 o                         
   7   1  20        358.14        297.24        25.67 o                         
   9   1  20        789.75        823.42        39.28 o                         
  11   1  20        576.93        651.05        35.66 o                         
 -12   2  20         49.53         69.03        10.61 o                         
 -10   2  20        261.90        307.25        18.36 o                         
  -8   2  20        177.31        219.13        15.49 o                         
  -6   2  20        136.82        104.85        25.98 o                         
  -4   2  20        103.70        131.04        17.25 o                         
  -2   2  20        373.32        425.05        19.78 o                         
   0   2  20          0.05          6.02         7.93 o                         
   2   2  20          0.25          9.15         8.53 o                         
   4   2  20        292.88        344.55        18.32 o                         
   6   2  20        405.48        438.79        20.51 o                         
   8   2  20        121.87        132.62        15.79 o                         
  10   2  20         59.40         58.29        10.98 o                         
  -9   3  20       1074.46       1133.21        39.19 o                         
  -7   3  20       2628.98       2759.07        62.02 o                         
  -5   3  20       1404.33       1487.40        42.52 o                         
  -3   3  20        447.43        464.79        20.33 o                         
  -1   3  20          7.88         18.51         8.78 o                         
   1   3  20        998.83        946.82        29.06 o                         
   3   3  20        956.16       1029.46        48.51 o                         
   5   3  20       2620.64       2599.99        50.33 o                         
   7   3  20       1706.63       1750.01        44.06 o                         
  -6   4  20        360.33        404.22        24.43 o                         
  -4   4  20        327.81        346.98        22.30 o                         
  -2   4  20        107.47        153.50        14.27 o                         
   0   4  20         93.39        117.32        12.70 o                         
   2   4  20         65.72         65.64        11.71 o                         
   4   4  20        110.85         93.96        12.92 o                         
 -10   1  21       1262.92       1343.16        53.28 o                         
  -8   1  21        173.42        192.36        18.02 o                         
  -6   1  21        334.09        374.62        37.82 o                         
  -4   1  21        207.31        193.71        16.47 o                         
  -2   1  21          3.88         31.34        19.03 o                         
   0   1  21        264.68        231.24        23.60 o                         
   2   1  21        216.95        201.67        16.47 o                         
   4   1  21        516.81        582.65        28.32 o                         
   6   1  21        975.77        975.59        33.85 o                         
   8   1  21          0.11          2.31        16.69 o                         
  -9   2  21        676.15        687.02        30.35 o                         
  -7   2  21         51.54         94.18        18.15 o                         
  -5   2  21        548.48        512.32        33.62 o                         
  -3   2  21        553.50        573.72        22.01 o                         
  -1   2  21        971.73        974.25        31.29 o                         
   1   2  21        475.46        482.63        20.81 o                         
   3   2  21        217.18        245.45        16.36 o                         
   5   2  21        756.97        812.78        27.70 o                         
   7   2  21         52.77         39.23        10.62 o                         
  -6   3  21          0.12         -0.55        14.19 o                         
  -4   3  21        369.95        383.20        25.59 o                         
  -2   3  21         87.20        109.98        17.80 o                         
   0   3  21        155.40        179.40        14.95 o                         
   2   3  21        506.87        518.86        27.21 o                         
   4   3  21        157.13        184.83        15.34 o                         
  -6   0  22         73.53        113.50        26.98 o                         
  -4   0  22       1326.08       1303.04        73.63 o                         
  -2   0  22         81.77         92.52        27.28 o                         
   0   0  22        212.38        219.60        32.77 o                         
   2   0  22        508.53        650.72        53.35 o                         
   4   0  22         69.75         74.13        24.38 o                         
  -5   1  22         71.40        125.08        29.92 o                         
  -3   1  22       1931.23       2019.95        50.29 o                         
  -1   1  22         70.45         69.48        17.96 o                         
   1   1  22        128.81        171.89        22.06 o                         
   3   1  22          7.49         24.63        14.27 o                         
  -2   2  22          3.57         25.52        10.58 o                         
   0   2  22        213.35        250.74        19.83 o                         
                                                                                
