# Supplementary material for: Synthesis and crystal structures of five fluorinated diphenidine derivatives
Source: Acta Crystallogr E Crystallogr Commun. 2025 Feb 14;81(Pt 3):229–34. doi: 10.1107/S2056989025001288 (PMC11891590; doi:10.1107/S2056989025001288)
Supplement: Supplementary file 6 [file e-81-00229-IIIsup6.hkl]

data_III                                                                        
_shelx_title ' OS-3-a in P21/c No14' 
_shelx_refln_list_code          4                                               
_shelx_F_calc_maximum      152.29                                               
_exptl_crystal_F_000       688.00                                               
_reflns_d_resolution_high  0.8409                                               
                                                                                
loop_                                                                           
 _space_group_symop_operation_xyz                                               
 'x, y, z'                                                                      
 '-x, y+1/2, -z+1/2'                                                            
 '-x, -y, -z'                                                                   
 'x, -y-1/2, z-1/2'                                                             
                                                                                
_cell_length_a    11.3115                                                       
_cell_length_b    10.5400                                                       
_cell_length_c    14.8039                                                       
_cell_angle_alpha  90.000                                                       
_cell_angle_beta  105.044                                                       
_cell_angle_gamma  90.000                                                       
                                                                                
_shelx_F_squared_multiplier     1.000                                           
                                                                                
loop_                                                                           
 _refln_index_h                                                                 
 _refln_index_k                                                                 
 _refln_index_l                                                                 
 _refln_F_squared_calc                                                          
 _refln_F_squared_meas                                                          
 _refln_F_squared_sigma                                                         
 _refln_observed_status                                                         
   2   0   0       1543.33       1583.32        36.36 o                         
   3   0   0          0.71         11.56         4.56 o                         
   4   0   0      10413.90      10301.37        76.57 o                         
   5   0   0        140.67        208.25        12.90 o                         
   6   0   0       7986.79       8056.26        82.73 o                         
   7   0   0        368.89        368.43        19.75 o                         
   8   0   0        742.87        746.52        32.07 o                         
   9   0   0       3123.33       3006.08        56.80 o                         
  10   0   0       1088.06       1146.84        81.88 o                         
  11   0   0        328.19        350.03        50.15 o                         
  12   0   0          3.47         11.32        21.84 o                         
   2   1   0        674.24        799.70        16.86 o                         
   3   1   0          4.71         18.43        11.20 o                         
   4   1   0        400.28        424.62        14.15 o                         
   5   1   0        992.47       1044.81        17.09 o                         
   6   1   0       2909.04       3008.43        41.96 o                         
   7   1   0        156.79        173.59         9.27 o                         
   8   1   0         48.46         45.48         8.95 o                         
   9   1   0         12.89         16.26        12.07 o                         
  10   1   0          1.50         -8.60        10.62 o                         
  11   1   0        137.85        145.93        23.84 o                         
  12   1   0         68.68        110.44        29.80 o                         
   0   2   0       4521.04       4347.94        53.46 o                         
   1   2   0         79.90         75.10        12.83 o                         
   2   2   0       1395.50       1456.62        40.23 o                         
   3   2   0        496.27        517.90        18.81 o                         
   4   2   0          7.16         17.46         8.97 o                         
   5   2   0        718.11        780.25        21.82 o                         
   6   2   0        385.89        404.76        19.85 o                         
   7   2   0        171.15        170.17        14.49 o                         
   8   2   0        194.77        172.71        15.04 o                         
   9   2   0          1.45         -6.82        11.84 o                         
  10   2   0         27.23         18.88        13.34 o                         
  11   2   0         17.77         41.81        16.01 o                         
  12   2   0         49.92         78.29        24.33 o                         
   1   3   0        870.02        904.36        23.59 o                         
   2   3   0        726.29        722.88        35.86 o                         
   3   3   0        240.50        228.66        15.86 o                         
   4   3   0         45.78         57.28        10.67 o                         
   5   3   0          0.28          9.08         8.22 o                         
   6   3   0         23.88         28.01         8.56 o                         
   7   3   0        494.50        484.27        31.35 o                         
   8   3   0        516.27        478.64        33.53 o                         
   9   3   0        218.73        200.99        24.87 o                         
  10   3   0        512.80        494.00        38.40 o                         
  11   3   0         43.59         62.16        16.53 o                         
  12   3   0         32.78         58.72        19.18 o                         
   0   4   0      10455.15      10320.22       116.30 o                         
   1   4   0      17668.62      17872.34       108.88 o                         
   2   4   0        479.34        536.14        18.32 o                         
   3   4   0         29.16          9.55         8.94 o                         
   4   4   0       2298.14       2332.95        78.74 o                         
   5   4   0       6993.48       6880.48       144.41 o                         
   6   4   0        196.08        175.66        26.96 o                         
   7   4   0        908.24        911.03        61.06 o                         
   8   4   0       1172.95       1210.54        62.78 o                         
   9   4   0        812.31        792.95        46.82 o                         
  10   4   0        428.88        448.43        52.38 o                         
  11   4   0        270.25        316.38        37.43 o                         
  12   4   0          3.08         -0.03        18.75 o                         
   1   5   0         81.94        119.19         9.53 o                         
   2   5   0         71.69         76.50         8.89 o                         
   3   5   0       3237.03       3338.29        50.92 o                         
   4   5   0        371.22        448.40        26.71 o                         
   5   5   0        637.32        609.03        46.09 o                         
   6   5   0        286.61        328.15        18.92 o                         
   7   5   0        351.77        320.52        39.81 o                         
   8   5   0        208.03        243.07        36.52 o                         
   9   5   0         63.80         65.04        24.21 o                         
  10   5   0          6.92         20.74        16.87 o                         
  11   5   0        569.44        543.68        61.83 o                         
   0   6   0        988.36       1141.20        49.08 o                         
   1   6   0       2220.72       2359.58        34.61 o                         
   2   6   0         33.02         41.97         7.48 o                         
   3   6   0        745.27        842.60        27.75 o                         
   4   6   0          4.67          6.19         7.02 o                         
   5   6   0         52.29         39.60        15.40 o                         
   6   6   0         22.58         24.73        17.34 o                         
   7   6   0        544.13        552.76        19.14 o                         
   8   6   0       1458.69       1345.61        83.26 o                         
   9   6   0         80.23         87.41        25.56 o                         
  10   6   0         18.95         40.28        23.60 o                         
  11   6   0        103.45        110.06        32.88 o                         
   1   7   0         69.78         70.04        10.80 o                         
   2   7   0        219.23        210.54        12.77 o                         
   3   7   0        149.42        156.12        13.46 o                         
   4   7   0         66.76         45.05        12.23 o                         
   5   7   0         36.98         32.90        16.29 o                         
   6   7   0          7.40          5.63        10.42 o                         
   7   7   0         56.99         69.77        27.27 o                         
   8   7   0        159.74        156.05        32.08 o                         
   9   7   0        221.04        229.09        40.68 o                         
  10   7   0         14.40         23.01        25.02 o                         
   0   8   0        334.42        312.68        31.61 o                         
   1   8   0          5.66         15.39         7.88 o                         
   2   8   0        361.99        353.36        20.32 o                         
   3   8   0         50.98         44.23        14.18 o                         
   4   8   0       3034.74       2925.87        76.42 o                         
   5   8   0        960.65        949.09        68.78 o                         
   6   8   0        619.11        516.64        51.89 o                         
   7   8   0          3.42         22.11        22.74 o                         
   8   8   0        210.37        266.36        43.89 o                         
   9   8   0         12.02         16.07        18.08 o                         
  10   8   0         27.26         71.31        25.94 o                         
   1   9   0         38.91         52.24         9.51 o                         
   2   9   0       2591.98       2577.60        56.26 o                         
   3   9   0          4.69         13.60         8.64 o                         
   4   9   0         11.15          5.17         9.49 o                         
   5   9   0         13.62         17.06        19.94 o                         
   6   9   0        175.36        202.31        37.46 o                         
   7   9   0         13.99         22.88        23.72 o                         
   8   9   0        189.63        168.24        37.31 o                         
   9   9   0          5.04         57.48        27.49 o                         
   0  10   0       2602.95       2582.17        63.57 o                         
   1  10   0        164.35        164.13        12.48 o                         
   2  10   0         54.04         53.88        10.38 o                         
   3  10   0         23.89         17.26         8.94 o                         
   4  10   0        502.40        445.30        27.23 o                         
   5  10   0          5.83         13.67        12.31 o                         
   6  10   0        413.35        359.65        50.77 o                         
   7  10   0          0.01        -11.55        18.39 o                         
   1  11   0         13.84         28.77        11.89 o                         
   2  11   0          5.07         10.65         9.21 o                         
   3  11   0         12.04         18.41         8.91 o                         
   4  11   0         34.24         51.09        15.95 o                         
   5  11   0          9.07         19.42        13.83 o                         
   6  11   0          4.12          9.44        12.32 o                         
   0  12   0         62.81        146.29        36.11 o                         
   1  12   0         29.04         40.39        14.86 o                         
   2  12   0          3.79          2.39        26.14 o                         
   3  12   0        102.72         95.15        19.43 o                         
 -13   1   1         15.82         11.49        12.52 o                         
 -12   1   1        105.20        121.69        24.99 o                         
 -11   1   1         17.69          3.16        14.83 o                         
 -10   1   1         52.93         58.77        35.18 o                         
  -9   1   1        139.68        132.43        13.34 o                         
  -8   1   1          6.55          4.78         2.72 o                         
  -7   1   1        557.20        561.21        14.35 o                         
  -6   1   1        627.31        672.31        13.49 o                         
  -5   1   1        321.96        304.94        12.14 o                         
  -4   1   1        525.63        532.92        18.64 o                         
  -3   1   1       3195.34       3211.77        38.51 o                         
  -2   1   1        640.57        664.29        17.98 o                         
   1   1   1         88.53        106.92        10.31 o                         
   2   1   1       8496.18       8288.19        54.55 o                         
   3   1   1         16.16         27.78         4.27 o                         
   4   1   1         27.19         33.47         4.72 o                         
   5   1   1        255.33        234.58        10.40 o                         
   6   1   1       1152.18       1197.55        48.19 o                         
   7   1   1         17.61         20.97        10.90 o                         
   8   1   1        182.33        191.94        28.60 o                         
   9   1   1         14.49         24.84         7.86 o                         
  10   1   1         68.69         70.37        16.45 o                         
  11   1   1         89.55         92.54        21.39 o                         
  12   1   1          8.56         44.56        19.59 o                         
 -13   2   1        210.61        236.89        26.91 o                         
 -12   2   1        363.76        412.96        39.27 o                         
 -11   2   1        128.67        134.57        22.57 o                         
 -10   2   1          0.80          8.82        12.12 o                         
  -9   2   1         45.94         49.63        22.32 o                         
  -8   2   1          9.41          8.01         6.74 o                         
  -7   2   1       1406.89       1305.48        36.40 o                         
  -6   2   1       1205.20       1145.37        42.13 o                         
  -5   2   1          4.64         18.40         6.11 o                         
  -4   2   1        433.18        462.93        15.53 o                         
  -3   2   1       9849.56       9791.74        88.46 o                         
  -2   2   1       2248.79       2373.09        29.90 o                         
  -1   2   1       2343.41       2125.63        60.38 o                         
   0   2   1        828.44        890.15        28.84 o                         
   1   2   1       7434.70       7633.63        84.24 o                         
   2   2   1       3210.89       3185.41        46.06 o                         
   3   2   1       1396.54       1357.34        24.47 o                         
   4   2   1        151.26        140.85        14.04 o                         
   5   2   1       5101.73       5262.20        44.31 o                         
   6   2   1       1740.75       1712.16        38.03 o                         
   7   2   1       1385.69       1346.36        38.65 o                         
   8   2   1        911.70        846.89        43.99 o                         
   9   2   1          9.74         -2.86        11.42 o                         
  10   2   1        192.85        166.54        24.24 o                         
  11   2   1         60.22         90.49        20.44 o                         
  12   2   1        672.93        836.24        55.01 o                         
 -12   3   1        695.51        683.83        50.61 o                         
 -11   3   1        169.58        177.86        25.49 o                         
 -10   3   1        406.10        422.67        36.04 o                         
  -9   3   1         86.67         88.73        17.42 o                         
  -8   3   1        512.14        489.67        33.51 o                         
  -7   3   1        372.16        378.72        51.42 o                         
  -6   3   1        469.47        505.10        41.71 o                         
  -5   3   1        215.31        203.01        14.47 o                         
  -4   3   1       3214.14       3262.58        32.94 o                         
  -3   3   1       4503.03       4700.58        60.94 o                         
  -2   3   1       2252.32       2266.10        59.15 o                         
  -1   3   1       1342.15       1277.82        31.23 o                         
   0   3   1       6301.11       6281.81        37.73 o                         
   1   3   1       5240.29       5155.21        82.97 o                         
   2   3   1        522.16        553.20        21.81 o                         
   3   3   1        246.70        300.54        29.50 o                         
   4   3   1         61.80         44.45         7.49 o                         
   5   3   1         53.44         43.30         5.10 o                         
   6   3   1        528.48        520.16        15.22 o                         
   7   3   1        628.61        679.99        53.45 o                         
   8   3   1        191.57        166.25        22.05 o                         
   9   3   1        246.40        183.64        22.99 o                         
  10   3   1        512.42        506.38        39.95 o                         
  11   3   1        421.69        396.78        36.97 o                         
  12   3   1         30.88         11.78        14.79 o                         
 -12   4   1          7.88          1.53        13.12 o                         
 -11   4   1         24.82         47.97        16.50 o                         
 -10   4   1        137.87        153.64        23.73 o                         
  -9   4   1         71.94         99.60        19.37 o                         
  -8   4   1        111.77        133.31        31.25 o                         
  -7   4   1        107.77        126.22        27.05 o                         
  -6   4   1        454.39        472.04        40.33 o                         
  -5   4   1         30.10         23.09         6.28 o                         
  -4   4   1          0.77          8.47         4.13 o                         
  -3   4   1          2.09         17.71         7.83 o                         
  -2   4   1       2038.03       2191.58        40.51 o                         
  -1   4   1         98.88        112.43         8.13 o                         
   0   4   1         56.61         48.72         5.32 o                         
   1   4   1         54.56         58.29         7.67 o                         
   2   4   1         69.75         62.87        10.14 o                         
   3   4   1       1126.42       1296.43        32.04 o                         
   4   4   1        220.86        281.45        20.41 o                         
   5   4   1          5.96          0.28        11.46 o                         
   6   4   1        767.56        789.16        22.26 o                         
   7   4   1          7.72         10.76        10.82 o                         
   8   4   1        269.61        278.81        27.39 o                         
   9   4   1         96.43        115.45        38.94 o                         
  10   4   1          3.06         12.94        26.80 o                         
  11   4   1         87.48         97.77        26.86 o                         
  12   4   1         51.43         49.59        21.41 o                         
 -12   5   1         44.86         -3.81        21.29 o                         
 -11   5   1          3.94         23.67        18.57 o                         
 -10   5   1         52.26         31.90        20.74 o                         
  -9   5   1          6.62          9.71        15.55 o                         
  -8   5   1        475.83        477.56        49.03 o                         
  -7   5   1        383.16        383.39        40.51 o                         
  -6   5   1         10.35         11.19         3.38 o                         
  -5   5   1         63.85         70.01        12.98 o                         
  -4   5   1         49.26         93.80        25.82 o                         
  -3   5   1         29.47         56.83        15.78 o                         
  -2   5   1        192.82        223.86        25.33 o                         
  -1   5   1        405.66        413.91        19.55 o                         
   0   5   1        236.71        234.70        11.45 o                         
   1   5   1        495.64        540.93        19.19 o                         
   2   5   1         18.50         29.81         9.70 o                         
   3   5   1         97.99        124.64        25.13 o                         
   4   5   1        266.55        243.44        28.40 o                         
   5   5   1         14.68         10.01        11.85 o                         
   6   5   1        213.91        232.84        32.96 o                         
   7   5   1          4.92          7.35         5.41 o                         
   8   5   1        373.67        334.63        42.92 o                         
   9   5   1         43.40         38.32        20.75 o                         
  10   5   1        133.83        162.85        37.20 o                         
  11   5   1          6.37         15.12        20.57 o                         
 -11   6   1        140.13        140.42        35.27 o                         
 -10   6   1        250.62        204.66        40.28 o                         
  -9   6   1         30.65         10.84        15.64 o                         
  -8   6   1        269.24        281.96        40.05 o                         
  -7   6   1        135.60        153.39        27.42 o                         
  -6   6   1         79.24         81.72        16.93 o                         
  -5   6   1          8.23         14.59        10.73 o                         
  -4   6   1        370.06        391.75        22.76 o                         
  -3   6   1       1232.44       1152.46        31.16 o                         
  -2   6   1       1112.55        997.87        24.36 o                         
  -1   6   1       1015.55       1017.46        32.23 o                         
   0   6   1          9.86          5.24         6.00 o                         
   1   6   1        275.62        249.72        13.39 o                         
   2   6   1       3062.75       3095.02        50.70 o                         
   3   6   1         66.95         52.80        10.87 o                         
   4   6   1         90.65        103.15        24.20 o                         
   5   6   1         81.28         42.80        18.84 o                         
   6   6   1       1172.27       1191.42        72.12 o                         
   7   6   1         10.57         18.23        18.21 o                         
   8   6   1       1280.46       1230.48        82.14 o                         
   9   6   1          2.17          1.48        19.74 o                         
  10   6   1        400.78        444.71        56.36 o                         
  11   6   1        322.71        406.48        55.37 o                         
 -10   7   1        495.81        475.40        57.64 o                         
  -9   7   1        317.31        350.93        47.53 o                         
  -8   7   1        434.20        467.38        52.48 o                         
  -7   7   1          8.19         18.72        15.54 o                         
  -6   7   1        116.94        115.09        11.71 o                         
  -5   7   1        579.64        581.25        25.07 o                         
  -4   7   1       1118.26       1098.52        28.57 o                         
  -3   7   1       1245.60       1154.39        33.28 o                         
  -2   7   1        692.32        626.13        20.88 o                         
  -1   7   1        673.01        722.43        29.55 o                         
   0   7   1       2891.02       2830.72        44.60 o                         
   1   7   1       1397.97       1385.17        34.13 o                         
   2   7   1         36.21         35.20         9.79 o                         
   3   7   1          9.62          9.25         9.04 o                         
   4   7   1        362.34        360.53        39.92 o                         
   5   7   1        598.98        560.70        51.34 o                         
   6   7   1       1481.01       1398.88        82.65 o                         
   7   7   1        180.96        147.20        31.08 o                         
   8   7   1         33.92         19.85        18.20 o                         
   9   7   1         29.24         16.16        19.67 o                         
  10   7   1        383.60        368.50        51.15 o                         
 -10   8   1         41.55         12.72        22.00 o                         
  -9   8   1        151.77        124.66        30.91 o                         
  -8   8   1        136.60        148.32        33.36 o                         
  -7   8   1          9.36          5.85        17.66 o                         
  -6   8   1        128.82        132.91        21.72 o                         
  -5   8   1        155.18        179.51        18.28 o                         
  -4   8   1         23.40         43.29        20.64 o                         
  -3   8   1         71.33         82.39        13.22 o                         
  -2   8   1         46.06         43.88         8.88 o                         
  -1   8   1         33.67         45.95         8.87 o                         
   0   8   1        620.61        593.35        22.30 o                         
   1   8   1          1.82         -2.66         5.97 o                         
   2   8   1         95.89        101.66        11.69 o                         
   3   8   1         85.20        103.21        16.54 o                         
   4   8   1        187.40        177.01        32.43 o                         
   5   8   1        260.33        276.03        39.46 o                         
   6   8   1        224.89        265.09        41.18 o                         
   7   8   1         11.55         31.42        20.04 o                         
   8   8   1         71.31         67.61        26.79 o                         
   9   8   1          2.30         47.01        23.00 o                         
  -9   9   1         11.45          4.06        18.20 o                         
  -8   9   1         23.00         43.81        23.14 o                         
  -7   9   1         15.73         20.44        21.23 o                         
  -6   9   1        248.52        258.12        27.26 o                         
  -5   9   1         76.65         74.04        16.49 o                         
  -4   9   1        466.67        462.17        27.26 o                         
  -3   9   1        342.18        384.52        23.89 o                         
  -2   9   1        175.68        187.83        17.13 o                         
  -1   9   1         26.97         25.33        12.08 o                         
   0   9   1        146.97        179.80        13.75 o                         
   1   9   1         40.28         59.25        11.44 o                         
   2   9   1        567.74        588.32        26.93 o                         
   3   9   1        139.70        164.30        20.33 o                         
   4   9   1        144.33        145.69        31.16 o                         
   5   9   1         19.07         25.69        21.90 o                         
   6   9   1         88.68         71.08        25.82 o                         
   7   9   1         71.10         47.78        25.95 o                         
   8   9   1          3.38         19.43        18.07 o                         
  -7  10   1         33.79         69.65        26.22 o                         
  -6  10   1        100.86        136.98        36.19 o                         
  -5  10   1         76.95         67.78        19.80 o                         
  -4  10   1         41.18         52.04        12.14 o                         
  -3  10   1        542.80        516.02        28.33 o                         
  -2  10   1         11.36         20.07        11.63 o                         
  -1  10   1         47.06         50.90         7.73 o                         
   0  10   1         60.78         58.63         9.53 o                         
   1  10   1        221.81        246.39        18.07 o                         
   2  10   1         50.18         63.67        10.75 o                         
   3  10   1        441.81        453.78        36.14 o                         
   4  10   1        383.41        424.59        33.83 o                         
   5  10   1         72.39         68.44        27.54 o                         
   6  10   1         28.37         24.91        18.58 o                         
   7  10   1         14.35         13.83        18.78 o                         
  -6  11   1         22.88         43.78        15.75 o                         
  -5  11   1        383.75        396.36        28.01 o                         
  -4  11   1        373.86        437.95        28.56 o                         
  -3  11   1        175.80        182.00        19.89 o                         
  -2  11   1         36.82         32.13         8.78 o                         
  -1  11   1        206.22        194.66        21.22 o                         
   0  11   1        724.82        663.54        47.19 o                         
   1  11   1        213.52        237.71        18.58 o                         
   2  11   1        246.02        216.65        24.91 o                         
   3  11   1         35.59         44.36        14.90 o                         
   4  11   1        133.42        183.40        24.04 o                         
   5  11   1        750.56        755.06        47.61 o                         
  -3  12   1         71.69         89.79        15.94 o                         
  -2  12   1        185.05        190.42        19.08 o                         
  -1  12   1          0.40          7.74        13.27 o                         
   0  12   1        282.52        327.25        49.90 o                         
   1  12   1          1.25         32.90        23.68 o                         
   2  12   1         30.94         50.31        14.46 o                         
   3  12   1         25.97         40.71        14.49 o                         
 -13   0   2        183.55        201.39        42.60 o                         
 -12   0   2          8.44        -19.42        19.42 o                         
 -11   0   2        342.98        338.69        47.26 o                         
 -10   0   2         43.27         81.25        25.36 o                         
  -9   0   2        962.26        947.50        32.55 o                         
  -8   0   2         15.15         31.42         7.74 o                         
  -7   0   2        627.03        699.90        24.59 o                         
  -6   0   2       1169.20       1232.93        32.05 o                         
  -5   0   2         48.85         48.88         7.37 o                         
  -4   0   2       1243.73       1165.07        21.40 o                         
  -3   0   2       9371.66       9225.32       106.02 o                         
  -2   0   2      11344.31      11401.02        60.35 o                         
   1   0   2      13542.74      13532.72       286.89 o                         
   2   0   2      19488.74      19142.64        82.25 o                         
   3   0   2        225.17        186.76         9.88 o                         
   4   0   2        492.58        587.91        17.73 o                         
   5   0   2       2131.65       2034.72        34.82 o                         
   6   0   2        353.93        295.88        18.88 o                         
   7   0   2       3014.31       2923.16        60.74 o                         
   8   0   2        109.66        120.47        14.43 o                         
   9   0   2        187.07        214.05        25.08 o                         
  10   0   2        596.70        593.70        60.17 o                         
  11   0   2         10.87         35.35        23.86 o                         
  12   0   2         18.42          3.07        21.67 o                         
 -13   1   2         11.96         40.52        23.16 o                         
 -12   1   2         16.73         42.06        21.31 o                         
 -11   1   2        293.84        272.09        24.03 o                         
 -10   1   2         99.50        140.86        21.97 o                         
  -9   1   2        195.82        168.69        14.42 o                         
  -8   1   2        203.43        206.80         8.77 o                         
  -7   1   2          0.52          6.89         6.39 o                         
  -6   1   2       1908.62       1793.32        21.21 o                         
  -5   1   2       3543.65       3589.34        35.33 o                         
  -4   1   2         26.14         23.20         4.57 o                         
  -3   1   2        990.03        926.45        16.37 o                         
  -2   1   2         11.92         28.93         2.82 o                         
  -1   1   2      10251.13       9774.73       119.46 o                         
   0   1   2         23.67         13.62         3.90 o                         
   1   1   2        132.94        158.34         6.88 o                         
   2   1   2       2827.29       2851.85        34.44 o                         
   3   1   2       2624.42       2720.30        27.75 o                         
   4   1   2       1288.69       1426.03        22.08 o                         
   5   1   2          1.86          8.06         4.16 o                         
   6   1   2        248.95        260.30        15.36 o                         
   7   1   2          1.73          6.24         5.96 o                         
   8   1   2         41.97         47.16         9.56 o                         
   9   1   2        164.92        130.23        21.45 o                         
  10   1   2        298.80        252.04        28.20 o                         
  11   1   2         58.81         97.30        16.52 o                         
  12   1   2        330.34        319.35        45.18 o                         
 -13   2   2         90.87        107.38        24.54 o                         
 -12   2   2         62.35         45.07        17.99 o                         
 -11   2   2        250.41        215.10        27.32 o                         
 -10   2   2          0.46         -5.35        11.16 o                         
  -9   2   2         15.36         13.90         7.69 o                         
  -8   2   2        107.30        112.50        20.39 o                         
  -7   2   2          0.31          6.64        14.15 o                         
  -6   2   2         98.46        117.85        10.94 o                         
  -5   2   2        870.13        970.55        20.34 o                         
  -4   2   2          4.86          4.54         4.49 o                         
  -3   2   2        589.83        571.98         9.46 o                         
  -2   2   2       2202.77       2279.80        23.97 o                         
  -1   2   2        139.46        149.40        10.40 o                         
   0   2   2       3135.68       3344.12        43.87 o                         
   1   2   2        772.04        775.64        23.01 o                         
   2   2   2          5.05         11.69         5.88 o                         
   3   2   2        369.64        344.66        13.35 o                         
   4   2   2          1.78          2.32         3.85 o                         
   5   2   2          2.75          3.55         4.93 o                         
   6   2   2        211.73        225.74        11.50 o                         
   7   2   2        146.12        152.41        17.53 o                         
   8   2   2         28.86         26.94        14.84 o                         
   9   2   2         36.35         27.38        16.78 o                         
  10   2   2          0.07         15.86        13.17 o                         
  11   2   2          0.02          8.99        14.81 o                         
  12   2   2         47.64         68.22        20.73 o                         
 -12   3   2        160.38        143.32        25.85 o                         
 -11   3   2          0.74         30.65        16.13 o                         
 -10   3   2        557.42        564.97        40.14 o                         
  -9   3   2        240.59        226.25        31.98 o                         
  -8   3   2        122.49        131.88        36.74 o                         
  -7   3   2        161.24        171.86        14.26 o                         
  -6   3   2        895.43        854.68        27.17 o                         
  -5   3   2        163.03        190.56        11.71 o                         
  -4   3   2        430.98        399.43        12.65 o                         
  -3   3   2        516.82        530.80        15.56 o                         
  -2   3   2        120.15        126.87        10.50 o                         
  -1   3   2        296.49        282.14        22.95 o                         
   0   3   2       4406.17       4286.18        44.35 o                         
   1   3   2        255.22        280.27        14.57 o                         
   2   3   2        436.25        427.24        24.16 o                         
   3   3   2        417.64        483.19        18.88 o                         
   4   3   2         46.22         42.79         6.02 o                         
   5   3   2         49.81         52.43         6.31 o                         
   6   3   2         17.26         16.20         5.11 o                         
   7   3   2         84.03         84.02         8.09 o                         
   8   3   2         88.33         81.18        15.97 o                         
   9   3   2          9.21         52.21        25.42 o                         
  10   3   2          0.45          3.52        13.40 o                         
  11   3   2        129.77        200.98        29.64 o                         
  12   3   2         18.09          2.56        21.93 o                         
 -12   4   2         51.67         55.13        18.42 o                         
 -11   4   2         35.35         43.17        15.88 o                         
 -10   4   2         93.53        114.01        22.26 o                         
  -9   4   2       1004.55        987.39        50.20 o                         
  -8   4   2         95.73         97.74        23.77 o                         
  -7   4   2         41.07         43.69        17.24 o                         
  -6   4   2        142.29        141.99        22.74 o                         
  -5   4   2       1011.16       1074.07        24.40 o                         
  -4   4   2       1081.51       1013.60        24.00 o                         
  -3   4   2        734.53        701.69        24.28 o                         
  -2   4   2       1422.77       1456.92        25.37 o                         
  -1   4   2        599.61        606.08        12.33 o                         
   0   4   2       2889.64       2931.68        36.89 o                         
   1   4   2        101.35         92.75         8.58 o                         
   2   4   2       1598.85       1606.75        32.99 o                         
   3   4   2        610.03        636.87        39.00 o                         
   4   4   2        130.09        128.79        22.23 o                         
   5   4   2       1312.32       1230.53        65.62 o                         
   6   4   2       2041.74       1934.57        41.70 o                         
   7   4   2        164.75        181.24        11.36 o                         
   8   4   2        390.04        348.94        16.79 o                         
   9   4   2        281.72        263.36        42.37 o                         
  10   4   2        112.10         87.33        37.29 o                         
  11   4   2          2.81         21.02        15.89 o                         
 -12   5   2         12.83          8.57        17.79 o                         
 -11   5   2        284.84        266.82        44.35 o                         
 -10   5   2        294.84        292.76        42.15 o                         
  -9   5   2        348.48        338.40        42.19 o                         
  -8   5   2       1238.71       1204.46        73.44 o                         
  -7   5   2        447.72        409.10        20.98 o                         
  -6   5   2       2082.32       2010.99        33.03 o                         
  -5   5   2         70.91         70.59         8.05 o                         
  -4   5   2       2466.51       2697.20        44.09 o                         
  -3   5   2       2042.85       2157.95        35.73 o                         
  -2   5   2         91.79         75.92         6.99 o                         
  -1   5   2        251.03        358.42        11.02 o                         
   0   5   2          0.59          3.94         3.84 o                         
   1   5   2        107.58        117.43        14.66 o                         
   2   5   2       2226.71       2308.35        54.16 o                         
   3   5   2       1828.48       1813.04        39.79 o                         
   4   5   2        849.00        888.48        55.29 o                         
   5   5   2        261.59        316.14        36.49 o                         
   6   5   2        213.66        236.98        35.89 o                         
   7   5   2         18.44          2.96        11.75 o                         
   8   5   2       1074.14       1030.36        74.17 o                         
   9   5   2        100.98         96.68        27.68 o                         
  10   5   2         86.25        128.73        35.47 o                         
  11   5   2        391.49        405.23        56.55 o                         
 -11   6   2          1.96         54.16        27.12 o                         
 -10   6   2        195.08        237.43        39.44 o                         
  -9   6   2        121.09        161.76        33.30 o                         
  -8   6   2        506.27        527.48        50.32 o                         
  -7   6   2          0.08          4.06         8.91 o                         
  -6   6   2         76.37         71.02         8.33 o                         
  -5   6   2        110.61        107.01        10.83 o                         
  -4   6   2        248.35        243.20        12.65 o                         
  -3   6   2       1118.69       1091.67        25.09 o                         
  -2   6   2       1431.03       1452.13        32.03 o                         
  -1   6   2        524.82        567.65        15.34 o                         
   0   6   2         13.64         28.05         5.46 o                         
   1   6   2          1.90          8.78         8.23 o                         
   2   6   2        997.78       1011.53        59.21 o                         
   3   6   2         14.68          2.76        13.32 o                         
   4   6   2        385.43        403.86        39.80 o                         
   5   6   2         95.88        145.60        28.24 o                         
   6   6   2       1112.25       1053.56        70.81 o                         
   7   6   2         64.28         63.91        23.16 o                         
   8   6   2        414.46        514.14        55.52 o                         
   9   6   2        123.56        151.79        32.64 o                         
  10   6   2         99.13        166.95        38.48 o                         
 -11   7   2          4.05          9.45        24.85 o                         
 -10   7   2         12.88         46.30        23.30 o                         
  -9   7   2        144.01        149.74        29.87 o                         
  -8   7   2        224.72        193.70        34.84 o                         
  -7   7   2          0.08        -10.84        10.84 o                         
  -6   7   2        208.84        198.20        15.84 o                         
  -5   7   2          9.07         16.88         5.65 o                         
  -4   7   2          6.49          6.37         4.49 o                         
  -3   7   2         79.55         90.40         9.67 o                         
  -2   7   2        107.23         86.33         7.96 o                         
  -1   7   2        941.07        944.64        24.52 o                         
   0   7   2        157.16        166.38        16.65 o                         
   1   7   2        598.44        622.07        29.36 o                         
   2   7   2        310.14        306.89        35.40 o                         
   3   7   2        545.27        551.48        48.37 o                         
   4   7   2        217.93        172.94        31.43 o                         
   5   7   2         23.00         40.41        20.11 o                         
   6   7   2          0.96         -0.38        12.51 o                         
   7   7   2          2.22        -16.94        16.94 o                         
   8   7   2          3.22         29.05        23.10 o                         
   9   7   2          3.70         -3.71        17.31 o                         
  10   7   2          0.08         13.82        22.65 o                         
 -10   8   2         79.72        120.86        34.84 o                         
  -9   8   2          5.69         -6.23        14.46 o                         
  -8   8   2        526.58        437.59        50.74 o                         
  -7   8   2        227.50        235.57        51.90 o                         
  -6   8   2        147.98        140.15        21.55 o                         
  -5   8   2          7.00         12.06         6.67 o                         
  -4   8   2        378.18        339.95        17.62 o                         
  -3   8   2         24.56         27.57        11.26 o                         
  -2   8   2        416.20        378.14        16.72 o                         
  -1   8   2        232.15        212.26        15.58 o                         
   0   8   2         23.84         23.85         6.48 o                         
   1   8   2        297.38        314.89        53.65 o                         
   2   8   2        453.99        416.67        32.32 o                         
   3   8   2        758.80        784.80        61.09 o                         
   4   8   2        514.08        504.36        50.43 o                         
   5   8   2        618.52        598.63        56.91 o                         
   6   8   2         49.68         57.05        23.25 o                         
   7   8   2         11.58         44.21        23.81 o                         
   8   8   2         85.82         69.42        26.72 o                         
   9   8   2          0.25         22.89        18.96 o                         
  -9   9   2         41.12         19.51        16.04 o                         
  -8   9   2          3.08         -9.17        18.37 o                         
  -7   9   2        199.22        228.72        27.52 o                         
  -6   9   2        335.06        341.45        39.05 o                         
  -5   9   2          9.20         26.77        10.02 o                         
  -4   9   2          0.04         16.12         8.79 o                         
  -3   9   2         11.02          8.34         6.40 o                         
  -2   9   2       1794.73       1787.67        34.38 o                         
  -1   9   2        840.13        770.20        30.43 o                         
   0   9   2        211.03        209.38        14.12 o                         
   1   9   2          4.66         12.50         8.17 o                         
   2   9   2       1043.65       1056.15        45.34 o                         
   3   9   2        332.85        309.90        26.25 o                         
   4   9   2        149.21        171.24        34.37 o                         
   5   9   2          3.45         29.89        18.00 o                         
   6   9   2          2.36         36.65        24.39 o                         
   7   9   2        589.24        578.39        63.63 o                         
   8   9   2        507.26        472.41        61.40 o                         
  -8  10   2        248.01        298.03        47.63 o                         
  -7  10   2         54.70         85.17        30.95 o                         
  -6  10   2         72.87         96.96        18.84 o                         
  -5  10   2          0.12         20.38         9.35 o                         
  -4  10   2        274.86        281.56        22.72 o                         
  -3  10   2        476.93        460.55        27.21 o                         
  -2  10   2        461.93        473.62        26.98 o                         
  -1  10   2         16.99          6.93         5.01 o                         
   0  10   2         62.38         62.32        12.44 o                         
   1  10   2        581.69        580.94        34.73 o                         
   2  10   2        176.84        179.52        33.29 o                         
   3  10   2        466.13        442.27        32.74 o                         
   4  10   2         96.98         82.57        18.80 o                         
   5  10   2        311.94        340.87        48.90 o                         
   6  10   2        181.46        182.91        38.24 o                         
   7  10   2        439.67        427.88        57.38 o                         
  -6  11   2         94.15        125.00        18.21 o                         
  -5  11   2          0.57          2.56         9.07 o                         
  -4  11   2         30.29         12.53        14.65 o                         
  -3  11   2         45.09         34.88        10.61 o                         
  -2  11   2         23.48         22.58         9.68 o                         
  -1  11   2         32.88         43.35        11.04 o                         
   0  11   2         85.31         73.57        27.14 o                         
   1  11   2        121.72        120.22        31.60 o                         
   2  11   2         63.72         76.95        48.27 o                         
   3  11   2         25.83         51.22        14.24 o                         
   4  11   2        115.48        110.72        25.86 o                         
   5  11   2         28.52         21.84        12.55 o                         
  -3  12   2         19.12         26.87        15.11 o                         
  -2  12   2          3.75          5.60         8.99 o                         
  -1  12   2          6.08         33.94        13.73 o                         
   0  12   2         23.38         30.53        21.22 o                         
   1  12   2          4.01          9.95        18.90 o                         
   2  12   2        137.24        185.47        40.89 o                         
   3  12   2          0.19          9.48        17.08 o                         
 -13   1   3         57.74         75.50        19.82 o                         
 -12   1   3        119.75        176.76        28.39 o                         
 -11   1   3        167.70        152.13        24.75 o                         
 -10   1   3         26.34         30.80        12.28 o                         
  -9   1   3        281.44        261.67        11.00 o                         
  -8   1   3        400.69        402.24        14.26 o                         
  -7   1   3        997.80        985.93        44.15 o                         
  -6   1   3       1781.87       1882.28        27.98 o                         
  -5   1   3        446.30        492.18        13.17 o                         
  -4   1   3        171.13        158.95         7.96 o                         
  -3   1   3        557.58        566.59        12.55 o                         
  -2   1   3       9058.68       8920.85        61.70 o                         
  -1   1   3       3939.59       3962.78        65.26 o                         
   0   1   3      10128.64      10218.89       122.77 o                         
   1   1   3        176.83        183.16         8.60 o                         
   2   1   3      14596.85      14476.91        93.97 o                         
   3   1   3       1926.04       1914.14        25.49 o                         
   4   1   3        931.94       1011.10        20.06 o                         
   5   1   3         43.25         58.84         6.53 o                         
   6   1   3        218.37        209.99        12.30 o                         
   7   1   3        132.51        119.60        10.04 o                         
   8   1   3          0.01         15.88        11.64 o                         
   9   1   3        480.49        422.83        35.04 o                         
  10   1   3          5.96         15.98        13.03 o                         
  11   1   3         12.10         -4.00         9.40 o                         
  12   1   3         62.44         82.58        37.12 o                         
 -13   2   3         21.89         17.04        16.19 o                         
 -12   2   3        213.77        206.91        28.44 o                         
 -11   2   3        166.76        198.23        25.53 o                         
 -10   2   3         15.09          4.52        13.14 o                         
  -9   2   3       1644.62       1594.26        62.28 o                         
  -8   2   3        671.99        629.36        35.67 o                         
  -7   2   3         41.61         54.46         8.29 o                         
  -6   2   3        919.06        926.72        23.85 o                         
  -5   2   3        366.35        365.49         9.73 o                         
  -4   2   3        412.93        397.57        14.14 o                         
  -3   2   3         24.93         20.37         3.75 o                         
  -2   2   3        810.53        836.60        17.01 o                         
  -1   2   3        277.66        324.27        15.82 o                         
   0   2   3       4613.62       4979.51        46.94 o                         
   1   2   3        142.91        155.83        11.06 o                         
   2   2   3       2045.73       2005.40        28.33 o                         
   3   2   3       2490.74       2516.92        55.41 o                         
   4   2   3       1400.77       1387.74        25.30 o                         
   5   2   3         16.12         16.91         7.58 o                         
   6   2   3          0.48         -0.89         5.33 o                         
   7   2   3        135.20        142.74        12.14 o                         
   8   2   3        850.53        842.43        29.07 o                         
   9   2   3        102.58        102.78        19.56 o                         
  10   2   3         39.80         21.87        13.02 o                         
  11   2   3         89.64        122.28        22.73 o                         
  12   2   3        268.10        298.75        34.41 o                         
 -13   3   3          1.64         61.75        21.09 o                         
 -12   3   3        172.74        171.96        25.93 o                         
 -11   3   3        311.35        336.59        73.98 o                         
 -10   3   3        155.41        131.42        33.93 o                         
  -9   3   3       1472.43       1385.76        57.45 o                         
  -8   3   3         55.34         72.58        14.54 o                         
  -7   3   3        238.33        213.76        13.36 o                         
  -6   3   3        627.17        648.68        22.86 o                         
  -5   3   3         23.16         15.10         9.43 o                         
  -4   3   3          2.41         15.78         3.28 o                         
  -3   3   3       5950.72       6143.80        82.09 o                         
  -2   3   3       2888.97       2786.28        22.95 o                         
  -1   3   3        505.81        523.96        21.68 o                         
   0   3   3        338.58        329.35        18.16 o                         
   1   3   3        352.63        319.67        24.35 o                         
   2   3   3       4252.84       4284.31        53.70 o                         
   3   3   3        683.76        688.52        28.60 o                         
   4   3   3        341.29        344.73        15.70 o                         
   5   3   3         22.52         17.04         6.13 o                         
   6   3   3        891.55        852.64        26.80 o                         
   7   3   3         50.06         60.63         8.64 o                         
   8   3   3        618.31        563.20        22.68 o                         
   9   3   3          0.01         -0.93        11.75 o                         
  10   3   3        106.70         95.68        22.20 o                         
  11   3   3         86.32        117.16        24.08 o                         
 -12   4   3         67.07         94.62        23.97 o                         
 -11   4   3         88.96         70.22        28.77 o                         
 -10   4   3        429.78        488.64        40.84 o                         
  -9   4   3        511.25        522.75        50.10 o                         
  -8   4   3        502.92        515.15        33.78 o                         
  -7   4   3         20.53          8.93         9.12 o                         
  -6   4   3         92.50         87.38        13.87 o                         
  -5   4   3         40.03         32.60         4.23 o                         
  -4   4   3          9.05         28.90         7.83 o                         
  -3   4   3          9.66          8.78         5.73 o                         
  -2   4   3       1103.18       1286.34        19.70 o                         
  -1   4   3        612.19        680.85        15.54 o                         
   0   4   3        605.30        570.37        33.59 o                         
   1   4   3          1.61          2.23         5.62 o                         
   2   4   3        215.71        239.17        13.71 o                         
   3   4   3          3.10         12.73         6.14 o                         
   4   4   3        706.70        719.01        48.57 o                         
   5   4   3        975.03        960.43        58.35 o                         
   6   4   3          7.71          0.99         6.31 o                         
   7   4   3         56.45         68.59         8.97 o                         
   8   4   3          0.67         -0.38         4.44 o                         
   9   4   3          1.41          6.92        14.56 o                         
  10   4   3         81.60         74.90        19.13 o                         
  11   4   3         23.79         77.78        50.50 o                         
 -12   5   3         73.67         86.56        25.58 o                         
 -11   5   3        132.76        205.17        38.95 o                         
 -10   5   3        229.90        287.80        41.52 o                         
  -9   5   3         49.22         35.07        19.83 o                         
  -8   5   3        207.56        185.77        15.11 o                         
  -7   5   3       1260.48       1222.59        34.16 o                         
  -6   5   3         79.20         66.77         8.31 o                         
  -5   5   3         46.88         35.18         4.71 o                         
  -4   5   3         75.67         93.74        10.05 o                         
  -3   5   3        582.43        536.35        17.28 o                         
  -2   5   3        190.02        181.02        13.23 o                         
  -1   5   3       1017.35       1057.18        23.13 o                         
   0   5   3        738.01        714.93        20.45 o                         
   1   5   3        120.05        134.63        10.77 o                         
   2   5   3        414.98        430.30        23.07 o                         
   3   5   3       1667.79       1786.57        49.35 o                         
   4   5   3        212.29        184.78        27.34 o                         
   5   5   3          3.16         -3.79        12.90 o                         
   6   5   3          6.18          5.49        13.86 o                         
   7   5   3        128.03        154.32        14.71 o                         
   8   5   3         14.48          4.57        12.41 o                         
   9   5   3         15.54         19.68        18.29 o                         
  10   5   3        245.93        303.85        47.08 o                         
  11   5   3          0.01          9.36        17.60 o                         
 -11   6   3          3.99          0.23        14.85 o                         
 -10   6   3        292.23        351.97        45.43 o                         
  -9   6   3        271.05        243.44        36.58 o                         
  -8   6   3          1.33         10.42        13.75 o                         
  -7   6   3        423.18        436.88        20.29 o                         
  -6   6   3         15.97         21.98         5.24 o                         
  -5   6   3        871.54        889.95        18.81 o                         
  -4   6   3        222.25        247.45        16.46 o                         
  -3   6   3         15.52         18.56         6.14 o                         
  -2   6   3         33.28         70.19         9.50 o                         
  -1   6   3       2221.54       2232.82        60.95 o                         
   0   6   3        337.33        351.28        37.18 o                         
   1   6   3         41.69         40.06        16.50 o                         
   2   6   3        373.12        409.25        39.76 o                         
   3   6   3        248.98        258.11        32.50 o                         
   4   6   3         94.37         76.01        22.93 o                         
   5   6   3        167.49        200.38        33.27 o                         
   6   6   3          6.10         35.01        17.84 o                         
   7   6   3        212.17        240.49        18.37 o                         
   8   6   3        580.95        699.60        65.10 o                         
   9   6   3        672.84        764.46        70.40 o                         
  10   6   3          6.29          6.60        16.19 o                         
 -11   7   3         94.17         66.16        26.02 o                         
 -10   7   3         33.76         15.02        16.57 o                         
  -9   7   3       1079.10       1023.32        75.52 o                         
  -8   7   3          3.87          8.23        14.49 o                         
  -7   7   3        235.20        232.18        33.30 o                         
  -6   7   3        459.61        412.49        13.18 o                         
  -5   7   3        185.14        169.28         9.61 o                         
  -4   7   3         28.88         15.99         5.31 o                         
  -3   7   3       1418.30       1421.68        50.40 o                         
  -2   7   3        878.81        829.81        37.89 o                         
  -1   7   3        305.68        322.61        18.93 o                         
   0   7   3        826.64        818.02        30.29 o                         
   1   7   3        575.89        566.24        27.58 o                         
   2   7   3       1195.20       1132.45        67.74 o                         
   3   7   3         75.87         46.36        15.00 o                         
   4   7   3        108.48         89.84        24.63 o                         
   5   7   3          2.32         -5.22        16.10 o                         
   6   7   3        882.15        863.05        67.74 o                         
   7   7   3          3.26        -20.21        20.21 o                         
   8   7   3        102.52         58.28        24.52 o                         
   9   7   3         12.41         14.63        20.75 o                         
 -10   8   3         13.61         59.30        24.92 o                         
  -9   8   3        664.75        817.88        71.44 o                         
  -8   8   3        246.97        249.37        28.85 o                         
  -7   8   3         51.93         64.87        39.29 o                         
  -6   8   3        196.32        161.43        21.36 o                         
  -5   8   3        519.54        501.51        36.55 o                         
  -4   8   3         56.55         41.33         7.67 o                         
  -3   8   3          2.71          1.49        14.05 o                         
  -2   8   3        110.17        101.85        15.30 o                         
  -1   8   3         71.28        103.98        24.10 o                         
   0   8   3       1075.00       1066.45        68.70 o                         
   1   8   3         20.10         16.33         8.35 o                         
   2   8   3         10.28         13.24        15.54 o                         
   3   8   3        112.34        112.67        28.12 o                         
   4   8   3        588.61        511.95        51.45 o                         
   5   8   3        157.12        140.04        31.59 o                         
   6   8   3          6.07          9.55        17.54 o                         
   7   8   3         55.44         51.92        24.45 o                         
   8   8   3        148.14        127.29        35.15 o                         
   9   8   3        128.53        151.19        36.63 o                         
  -9   9   3         99.41        117.33        30.68 o                         
  -8   9   3         43.72         66.03        17.51 o                         
  -7   9   3          2.93         25.23        14.59 o                         
  -6   9   3         37.74         46.74        14.33 o                         
  -5   9   3        175.95        156.72        17.19 o                         
  -4   9   3          9.06         12.38         8.60 o                         
  -3   9   3          2.44          7.29         8.88 o                         
  -2   9   3        173.88        174.41        21.68 o                         
  -1   9   3        926.25        941.25        63.22 o                         
   0   9   3         42.12         45.31        10.59 o                         
   1   9   3         92.94         89.00        17.53 o                         
   2   9   3        104.41        104.25        15.78 o                         
   3   9   3          9.96         -4.21        14.35 o                         
   4   9   3         52.62         65.02        24.46 o                         
   5   9   3        129.26        172.11        36.83 o                         
   6   9   3         51.85         49.50        25.59 o                         
   7   9   3          0.19         22.34        24.87 o                         
   8   9   3         32.41         71.85        31.50 o                         
  -8  10   3          4.50        -15.03        17.97 o                         
  -7  10   3         55.16         29.72        19.41 o                         
  -6  10   3        113.91        147.25        18.37 o                         
  -5  10   3        206.40        208.26        20.53 o                         
  -4  10   3        217.71        243.18        21.56 o                         
  -3  10   3         82.24         69.31        13.02 o                         
  -2  10   3          0.96         12.84        12.39 o                         
  -1  10   3         37.42         38.99        20.72 o                         
   0  10   3        766.53        816.41        38.71 o                         
   1  10   3         16.64         23.65        10.40 o                         
   2  10   3          1.88          4.50         8.41 o                         
   3  10   3         16.46         14.25         9.95 o                         
   4  10   3        354.06        362.00        51.07 o                         
   5  10   3          0.07        114.05        35.27 o                         
   6  10   3         34.57         -8.34        21.55 o                         
  -6  11   3         84.81        116.26        19.34 o                         
  -5  11   3        222.07        197.40        21.25 o                         
  -4  11   3        347.26        341.48        25.62 o                         
  -3  11   3         57.97         76.47        19.26 o                         
  -2  11   3        264.60        284.92        23.29 o                         
  -1  11   3        238.66        201.30        24.97 o                         
   0  11   3         23.97         11.89        15.50 o                         
   1  11   3        180.33        189.39        36.64 o                         
   2  11   3        423.16        368.65        29.70 o                         
   3  11   3         25.68         32.49        30.45 o                         
   4  11   3          5.68          7.79        11.90 o                         
   5  11   3        350.55        320.22        31.35 o                         
  -3  12   3         15.50         30.20        11.59 o                         
  -2  12   3         54.20         88.17        15.00 o                         
  -1  12   3        161.70        200.91        18.15 o                         
   0  12   3        419.25        596.19        66.54 o                         
   1  12   3          7.18          9.01        25.71 o                         
   2  12   3         22.15         40.38        21.28 o                         
 -13   0   4        254.15        319.42        49.51 o                         
 -12   0   4        159.70        163.82        35.08 o                         
 -11   0   4          0.76          4.80        17.69 o                         
 -10   0   4         13.08         27.95        16.03 o                         
  -9   0   4       2081.43       2010.68        95.53 o                         
  -8   0   4        324.39        345.57        39.23 o                         
  -7   0   4         95.03         76.12        19.71 o                         
  -6   0   4         29.84         19.01         6.83 o                         
  -5   0   4        494.01        440.26        17.45 o                         
  -4   0   4        857.14        805.24        20.38 o                         
  -3   0   4      14272.43      13998.42        83.12 o                         
  -2   0   4       5301.36       5180.70        33.49 o                         
  -1   0   4          0.23         -1.48         7.96 o                         
   0   0   4       1223.52       1281.45        20.89 o                         
   1   0   4      23192.07      22727.09       158.89 o                         
   2   0   4       2151.77       2309.51        34.88 o                         
   3   0   4         73.99        105.39         8.42 o                         
   4   0   4       2648.61       2743.75        58.55 o                         
   5   0   4       1907.05       1902.42        39.72 o                         
   6   0   4        205.00        218.95        14.79 o                         
   7   0   4       1667.10       1690.43        76.17 o                         
   8   0   4        495.02        442.11        46.37 o                         
   9   0   4          6.32         21.71        13.59 o                         
  10   0   4        225.63        168.96        37.63 o                         
  11   0   4         32.38         56.24        28.01 o                         
 -13   1   4         46.37        116.69        73.14 o                         
 -12   1   4        132.11        174.18        27.03 o                         
 -11   1   4        173.78        165.64        24.21 o                         
 -10   1   4        288.87        309.21        30.90 o                         
  -9   1   4       1434.44       1388.84        28.62 o                         
  -8   1   4       1812.99       1741.81        56.18 o                         
  -7   1   4         30.19         50.22         9.84 o                         
  -6   1   4        486.79        522.92        16.36 o                         
  -5   1   4       3324.88       3274.80        32.29 o                         
  -4   1   4        163.06        128.57         6.63 o                         
  -3   1   4       1176.83       1307.98        18.45 o                         
  -2   1   4       3413.35       3350.07        44.59 o                         
  -1   1   4      20088.77      19878.73        80.31 o                         
   0   1   4        307.98        347.65        10.91 o                         
   1   1   4       9284.53       9347.10        59.87 o                         
   2   1   4       5747.40       5897.98        40.08 o                         
   3   1   4       3223.14       3276.77        32.80 o                         
   4   1   4         95.45        116.48         7.46 o                         
   5   1   4       1626.57       1615.60        28.73 o                         
   6   1   4          6.18         18.74         7.35 o                         
   7   1   4        180.41        163.03        14.50 o                         
   8   1   4        197.42        158.79        14.72 o                         
   9   1   4        276.52        312.26        36.50 o                         
  10   1   4        589.20        540.74        41.33 o                         
  11   1   4          8.07         19.65        11.51 o                         
 -13   2   4         15.45         27.43        16.06 o                         
 -12   2   4         65.19         78.99        20.16 o                         
 -11   2   4        235.25        239.50        27.12 o                         
 -10   2   4        780.52        809.87        45.16 o                         
  -9   2   4        908.52        899.56        44.59 o                         
  -8   2   4         67.47         75.74        11.31 o                         
  -7   2   4        710.80        696.97        15.74 o                         
  -6   2   4         16.43         15.52         3.44 o                         
  -5   2   4       1021.67       1081.73        19.32 o                         
  -4   2   4       1223.25       1250.03        18.24 o                         
  -3   2   4       2294.85       2270.21        34.36 o                         
  -2   2   4        457.32        444.65        12.07 o                         
  -1   2   4       2784.80       2825.07        47.89 o                         
   0   2   4         92.05        114.95         9.58 o                         
   1   2   4         65.51         77.82         6.57 o                         
   2   2   4        228.45        234.10         9.58 o                         
   3   2   4        289.55        268.34        11.79 o                         
   4   2   4        138.88        153.50         8.62 o                         
   5   2   4          0.69          3.03         5.28 o                         
   6   2   4        140.03        159.68        13.72 o                         
   7   2   4        103.37        112.93        15.26 o                         
   8   2   4         11.70         10.65         7.53 o                         
   9   2   4         11.31         16.74        13.33 o                         
  10   2   4         31.27         48.74        16.84 o                         
  11   2   4          0.34         -9.39        19.41 o                         
 -13   3   4        139.32         92.07        20.05 o                         
 -12   3   4         27.83         20.26        25.23 o                         
 -11   3   4          8.48         15.36        12.34 o                         
 -10   3   4        367.16        349.53        31.30 o                         
  -9   3   4       1705.04       1571.71        59.82 o                         
  -8   3   4         84.88         82.97        12.13 o                         
  -7   3   4        132.06        125.48        10.64 o                         
  -6   3   4       1281.24       1290.39        32.11 o                         
  -5   3   4       1194.12       1275.95        25.53 o                         
  -4   3   4        338.87        324.39        11.21 o                         
  -3   3   4       4441.29       4625.63        46.86 o                         
  -2   3   4         41.45         37.65         5.59 o                         
  -1   3   4        209.84        222.66        16.34 o                         
   0   3   4       7549.40       7603.89        69.61 o                         
   1   3   4        273.57        252.69        19.19 o                         
   2   3   4          2.46          7.16         5.93 o                         
   3   3   4         37.54         32.17         6.85 o                         
   4   3   4       1575.24       1472.76        37.58 o                         
   5   3   4        713.14        707.68        25.39 o                         
   6   3   4       1074.58       1039.02        31.82 o                         
   7   3   4         29.54         33.86         8.17 o                         
   8   3   4        194.23        213.17        15.75 o                         
   9   3   4         58.99         59.86        17.22 o                         
  10   3   4        192.96        189.94        26.53 o                         
  11   3   4          0.46         19.96        15.24 o                         
 -12   4   4        195.08        233.79        39.83 o                         
 -11   4   4         45.97         97.09        27.51 o                         
 -10   4   4        137.11         64.92        23.35 o                         
  -9   4   4         10.74          9.27        15.51 o                         
  -8   4   4       1026.24       1012.56        43.95 o                         
  -7   4   4          9.22          9.77         8.56 o                         
  -6   4   4        220.46        232.32        26.80 o                         
  -5   4   4         24.31         28.05         5.42 o                         
  -4   4   4       4976.04       4952.47        65.78 o                         
  -3   4   4        460.62        410.66        19.59 o                         
  -2   4   4       1667.85       1580.36        28.16 o                         
  -1   4   4         18.65         17.38         3.69 o                         
   0   4   4       1477.03       1443.14        25.60 o                         
   1   4   4        360.21        378.47        16.70 o                         
   2   4   4       2574.38       2630.60        55.94 o                         
   3   4   4        119.92        116.41        11.14 o                         
   4   4   4          3.93         -8.95        10.22 o                         
   5   4   4        151.15        117.60        24.50 o                         
   6   4   4       1582.97       1538.49        86.69 o                         
   7   4   4         15.85         23.01         7.28 o                         
   8   4   4        284.42        269.84        17.63 o                         
   9   4   4         21.07         35.06        14.94 o                         
  10   4   4        294.82        351.91        35.24 o                         
  11   4   4         39.22         64.30        21.27 o                         
 -12   5   4         15.82         15.43        18.40 o                         
 -11   5   4          0.02         23.74        19.60 o                         
 -10   5   4        168.12        247.98        38.31 o                         
  -9   5   4        597.87        654.10        40.35 o                         
  -8   5   4        595.90        596.52        25.14 o                         
  -7   5   4        973.28        932.78        31.34 o                         
  -6   5   4        480.40        479.19        18.66 o                         
  -5   5   4        493.73        561.05        23.96 o                         
  -4   5   4         30.43         39.10        11.84 o                         
  -3   5   4        730.74        733.52        25.80 o                         
  -2   5   4       1795.88       1844.00        38.79 o                         
  -1   5   4         90.05         79.60         6.40 o                         
   0   5   4       2199.39       2159.14        43.02 o                         
   1   5   4        607.79        574.53        24.81 o                         
   2   5   4        826.96        866.13        27.27 o                         
   3   5   4        313.35        339.75        35.62 o                         
   4   5   4       1200.26       1182.40        65.87 o                         
   5   5   4        404.41        365.20        40.53 o                         
   6   5   4       1160.88       1283.14        76.90 o                         
   7   5   4        671.95        629.51        31.36 o                         
   8   5   4        152.54        164.51        32.45 o                         
   9   5   4        307.92        289.90        46.08 o                         
  10   5   4        490.25        487.28        59.82 o                         
 -11   6   4        161.47        170.31        34.90 o                         
 -10   6   4         61.75         69.69        22.88 o                         
  -9   6   4         22.08         46.69        15.45 o                         
  -8   6   4       1179.01       1076.39        50.67 o                         
  -7   6   4        370.66        364.23        28.30 o                         
  -6   6   4         29.62         35.05         8.67 o                         
  -5   6   4         44.08         50.39         6.45 o                         
  -4   6   4        485.16        469.94        16.04 o                         
  -3   6   4        347.31        351.97        19.21 o                         
  -2   6   4       1462.63       1366.77        66.20 o                         
  -1   6   4        579.21        594.72        20.70 o                         
   0   6   4         15.48         15.91         5.35 o                         
   1   6   4         55.82         65.88        20.35 o                         
   2   6   4       1037.32       1047.11        79.01 o                         
   3   6   4        254.46        277.11        34.65 o                         
   4   6   4        111.27        146.25        29.61 o                         
   5   6   4          1.96         -5.82        11.44 o                         
   6   6   4        419.28        379.16        44.89 o                         
   7   6   4         47.28         72.40        28.75 o                         
   8   6   4        235.43        204.27        37.42 o                         
   9   6   4          0.08          5.66        17.16 o                         
  10   6   4          1.72         20.45        23.36 o                         
 -11   7   4          9.71         20.57        18.97 o                         
 -10   7   4         72.58         98.04        28.05 o                         
  -9   7   4          3.47         12.04        12.62 o                         
  -8   7   4        149.75        114.54        27.07 o                         
  -7   7   4        724.74        687.70        40.35 o                         
  -6   7   4        400.19        355.34        22.49 o                         
  -5   7   4        547.75        550.78        19.38 o                         
  -4   7   4       1025.81       1022.25        32.02 o                         
  -3   7   4        147.12        144.64        18.39 o                         
  -2   7   4        549.09        534.96        31.01 o                         
  -1   7   4        412.49        387.95        38.41 o                         
   0   7   4        162.66        155.00        16.71 o                         
   1   7   4         91.24         65.54        18.80 o                         
   2   7   4        109.48        163.82        28.21 o                         
   3   7   4         89.71         63.29        20.59 o                         
   4   7   4        126.06        123.62        27.84 o                         
   5   7   4        958.07        908.69        67.72 o                         
   6   7   4        160.40        160.91        35.93 o                         
   7   7   4        191.57        158.79        31.11 o                         
   8   7   4          7.80          5.69        17.49 o                         
   9   7   4         15.19         16.17        23.51 o                         
 -10   8   4        142.45        150.75        32.84 o                         
  -9   8   4        118.48        146.03        23.02 o                         
  -8   8   4         34.57         27.72        12.81 o                         
  -7   8   4        816.54        788.33        48.04 o                         
  -6   8   4        187.21        184.57        24.11 o                         
  -5   8   4        165.71        147.14        16.07 o                         
  -4   8   4         34.43         41.45        13.60 o                         
  -3   8   4       1711.44       1650.36        58.06 o                         
  -2   8   4        423.80        376.99        43.11 o                         
  -1   8   4         11.59         15.48        17.40 o                         
   0   8   4        113.58        122.75        12.36 o                         
   1   8   4        131.15        150.73        16.54 o                         
   2   8   4       1152.53       1123.80        73.15 o                         
   3   8   4       1198.73       1150.29        76.00 o                         
   4   8   4         14.26          3.58        15.53 o                         
   5   8   4        669.14        635.67        59.93 o                         
   6   8   4         53.29         85.09        28.67 o                         
   7   8   4         29.34         40.42        24.67 o                         
   8   8   4          7.62         30.75        20.54 o                         
  -9   9   4        183.35        203.27        27.49 o                         
  -8   9   4        114.97        157.10        23.97 o                         
  -7   9   4        184.62        177.00        24.66 o                         
  -6   9   4          1.54          4.16         9.32 o                         
  -5   9   4        333.41        400.55        26.75 o                         
  -4   9   4        361.77        393.56        25.52 o                         
  -3   9   4        472.17        452.03        33.68 o                         
  -2   9   4        421.49        361.52        29.52 o                         
  -1   9   4       2662.27       2490.95       104.82 o                         
   0   9   4         12.33         16.40         7.14 o                         
   1   9   4          1.24          8.25         7.57 o                         
   2   9   4         22.21         35.12        10.48 o                         
   3   9   4        949.70        844.50        69.39 o                         
   4   9   4        112.94        100.99        28.09 o                         
   5   9   4        367.74        391.10        50.57 o                         
   6   9   4        631.27        637.59        65.34 o                         
   7   9   4         33.60         73.62        30.66 o                         
  -8  10   4         86.62        114.06        21.17 o                         
  -7  10   4        139.23        148.38        20.18 o                         
  -6  10   4        216.08        166.88        19.24 o                         
  -5  10   4          0.10         26.69        11.92 o                         
  -4  10   4        141.64        122.25        16.62 o                         
  -3  10   4       1035.41        990.56        51.16 o                         
  -2  10   4        379.60        448.73        34.05 o                         
  -1  10   4         10.83         39.78        23.35 o                         
   0  10   4         86.60        108.09        15.87 o                         
   1  10   4        500.99        518.99        66.54 o                         
   2  10   4        232.77        248.81        23.60 o                         
   3  10   4        515.27        502.57        33.97 o                         
   4  10   4        343.36        434.65        54.92 o                         
   5  10   4        114.61         93.89        28.53 o                         
   6  10   4          6.70         40.56        24.93 o                         
  -6  11   4        134.66        146.08        19.25 o                         
  -5  11   4         12.99         11.62         8.42 o                         
  -4  11   4         44.03         52.99        13.65 o                         
  -3  11   4         51.36         65.93        13.62 o                         
  -2  11   4        334.85        328.10        62.06 o                         
  -1  11   4         18.92         27.34        19.33 o                         
   0  11   4         66.48         87.71        28.31 o                         
   1  11   4          6.14         -5.77        20.05 o                         
   2  11   4          0.00         29.68        23.24 o                         
   3  11   4          9.01         40.13        24.58 o                         
   4  11   4         67.25        100.04        30.24 o                         
  -3  12   4          0.24         -0.93         9.66 o                         
  -2  12   4        133.36        159.58        18.91 o                         
  -1  12   4         38.08         27.69        13.98 o                         
   0  12   4         17.69         60.98        26.88 o                         
   1  12   4          5.50         11.65        18.50 o                         
 -13   1   5         18.70         25.99        28.31 o                         
 -12   1   5        217.88        225.25        37.05 o                         
 -11   1   5        454.55        460.62        38.25 o                         
 -10   1   5         55.99         55.83        16.16 o                         
  -9   1   5          0.39         -6.12        11.38 o                         
  -8   1   5       1185.42       1160.58        36.83 o                         
  -7   1   5       1541.85       1492.92        32.63 o                         
  -6   1   5       1361.04       1407.48        23.27 o                         
  -5   1   5         16.86         33.00         4.68 o                         
  -4   1   5       3700.50       3679.21        39.55 o                         
  -3   1   5        957.40        963.39        14.76 o                         
  -2   1   5       4931.12       4733.84        42.35 o                         
  -1   1   5        875.60        822.61        15.33 o                         
   0   1   5        496.80        524.44        14.33 o                         
   1   1   5          0.54          5.31         4.18 o                         
   2   1   5       7858.23       7836.28        45.08 o                         
   3   1   5       6306.09       6248.17        46.86 o                         
   4   1   5        215.32        220.98        10.39 o                         
   5   1   5        228.15        227.39        13.73 o                         
   6   1   5        216.40        239.08        14.44 o                         
   7   1   5        673.96        676.72        24.74 o                         
   8   1   5        185.27        181.58        16.30 o                         
   9   1   5        153.64        161.78        16.33 o                         
  10   1   5         27.63         50.91        16.44 o                         
  11   1   5        194.79        205.10        23.49 o                         
 -13   2   5        168.72        164.67        26.69 o                         
 -12   2   5         18.32         29.93        15.59 o                         
 -11   2   5        156.59        160.99        22.60 o                         
 -10   2   5        815.27        830.36        44.88 o                         
  -9   2   5         58.11         41.04         9.91 o                         
  -8   2   5        355.24        356.79        13.37 o                         
  -7   2   5         50.50         56.82         8.50 o                         
  -6   2   5        153.70        174.73         8.34 o                         
  -5   2   5        100.02        120.55         6.51 o                         
  -4   2   5          1.79         22.68         3.60 o                         
  -3   2   5         37.39         40.76         4.27 o                         
  -2   2   5        597.42        573.48        13.21 o                         
  -1   2   5        874.49        905.72        18.24 o                         
   0   2   5        221.43        232.05        10.03 o                         
   1   2   5        287.94        311.38        10.12 o                         
   2   2   5        212.60        209.51         9.40 o                         
   3   2   5        294.27        291.98        11.32 o                         
   4   2   5          1.34         -2.99         5.24 o                         
   5   2   5        295.97        284.39        18.80 o                         
   6   2   5          0.64          5.33         5.34 o                         
   7   2   5        191.74        191.64        16.05 o                         
   8   2   5        710.50        691.89        29.93 o                         
   9   2   5        161.23        202.85        17.80 o                         
  10   2   5        108.82        150.01        26.00 o                         
  11   2   5         14.34         39.04        18.75 o                         
 -13   3   5          4.91         15.62        14.27 o                         
 -12   3   5        420.78        479.99        39.39 o                         
 -11   3   5        900.16        863.94        49.73 o                         
 -10   3   5         91.21         71.60        37.84 o                         
  -9   3   5        758.79        774.37        34.20 o                         
  -8   3   5        166.26        176.23        16.55 o                         
  -7   3   5       1743.60       1704.42        30.66 o                         
  -6   3   5        826.10        754.46        33.43 o                         
  -5   3   5        822.69        874.80        22.50 o                         
  -4   3   5        366.33        340.62        10.04 o                         
  -3   3   5       7130.21       7093.86        54.99 o                         
  -2   3   5       2789.96       2680.44        38.61 o                         
  -1   3   5       3366.39       3083.55        58.79 o                         
   0   3   5          0.10         10.63         7.05 o                         
   1   3   5        906.40        939.24        24.77 o                         
   2   3   5       1441.97       1394.50        28.28 o                         
   3   3   5       2467.72       2432.00        39.78 o                         
   4   3   5         57.65         50.31         9.90 o                         
   5   3   5        110.80        109.29        10.10 o                         
   6   3   5         55.76         60.55        10.13 o                         
   7   3   5       1312.48       1262.84        40.59 o                         
   8   3   5       1046.22       1029.18        36.12 o                         
   9   3   5        120.17        115.93        20.62 o                         
  10   3   5          0.88         13.27        13.29 o                         
  11   3   5        181.14        203.45        53.58 o                         
 -12   4   5         56.75         76.49        23.88 o                         
 -11   4   5        187.40        214.51        35.89 o                         
 -10   4   5        152.74        154.90        30.31 o                         
  -9   4   5        779.64        740.26        41.39 o                         
  -8   4   5         25.80         45.87        13.03 o                         
  -7   4   5         51.02         33.72        17.30 o                         
  -6   4   5         10.85         13.76         9.24 o                         
  -5   4   5        561.94        624.53        20.62 o                         
  -4   4   5         35.65         76.21         8.20 o                         
  -3   4   5        275.69        277.51        12.84 o                         
  -2   4   5        405.39        448.01        15.98 o                         
  -1   4   5         42.89         51.87         8.67 o                         
   0   4   5       1751.93       1781.69        39.23 o                         
   1   4   5          2.34          1.60         8.54 o                         
   2   4   5        147.43        191.88        14.03 o                         
   3   4   5        282.41        308.48        18.23 o                         
   4   4   5         96.58         73.24        18.56 o                         
   5   4   5         93.02         94.71        22.10 o                         
   6   4   5        261.42        260.41        21.19 o                         
   7   4   5        774.94        693.68        37.23 o                         
   8   4   5          0.36          9.55         7.59 o                         
   9   4   5          4.26         24.81        13.48 o                         
  10   4   5         27.58         62.17        18.17 o                         
 -12   5   5         12.37         66.56        27.22 o                         
 -11   5   5         30.59         26.35        17.60 o                         
 -10   5   5         47.58         70.41        16.28 o                         
  -9   5   5         43.74         43.91        31.02 o                         
  -8   5   5         86.55         98.12        26.37 o                         
  -7   5   5        758.42        760.85        75.75 o                         
  -6   5   5         74.06         66.94        11.96 o                         
  -5   5   5        419.57        455.08        22.92 o                         
  -4   5   5         71.02         79.15         9.67 o                         
  -3   5   5        583.40        551.15        22.88 o                         
  -2   5   5        447.37        464.21        26.52 o                         
  -1   5   5         63.70         60.95         8.27 o                         
   0   5   5        416.51        454.58        16.53 o                         
   1   5   5        342.78        356.69        20.60 o                         
   2   5   5        933.23        981.89        33.24 o                         
   3   5   5        833.16        781.92        52.92 o                         
   4   5   5        212.55        197.54        29.76 o                         
   5   5   5        210.91        210.75        32.56 o                         
   6   5   5         66.88         70.39        13.58 o                         
   7   5   5         74.66         70.93        12.77 o                         
   8   5   5          0.30        -12.95        15.87 o                         
   9   5   5        130.24        114.52        32.31 o                         
  10   5   5          0.24         10.36        19.38 o                         
 -11   6   5          0.78          3.11        17.34 o                         
 -10   6   5          2.32         21.22        14.16 o                         
  -9   6   5        524.72        482.03        40.68 o                         
  -8   6   5          1.69         14.20        11.99 o                         
  -7   6   5         83.18         76.73        15.17 o                         
  -6   6   5        420.73        461.74        21.17 o                         
  -5   6   5          3.81         10.00         4.24 o                         
  -4   6   5         97.36        100.48         8.48 o                         
  -3   6   5        195.37        194.42        18.57 o                         
  -2   6   5         56.94         53.36        17.92 o                         
  -1   6   5        209.66        192.26        27.75 o                         
   0   6   5        501.24        486.68        25.68 o                         
   1   6   5        381.45        430.64        23.49 o                         
   2   6   5         36.00         36.17         9.55 o                         
   3   6   5        255.40        235.44        32.98 o                         
   4   6   5        124.39        113.54        25.09 o                         
   5   6   5        198.58        225.54        34.70 o                         
   6   6   5        577.50        455.55        50.84 o                         
   7   6   5        273.66        291.69        24.15 o                         
   8   6   5          4.54         46.52        23.34 o                         
   9   6   5        291.05        303.28        47.85 o                         
 -11   7   5        140.57        139.78        31.73 o                         
 -10   7   5         46.79         88.15        19.93 o                         
  -9   7   5        153.04        133.75        21.81 o                         
  -8   7   5          4.51         34.11        19.76 o                         
  -7   7   5        324.74        321.45        28.67 o                         
  -6   7   5       1162.69       1137.79        35.64 o                         
  -5   7   5         42.38         31.60         7.68 o                         
  -4   7   5        444.56        458.11        30.51 o                         
  -3   7   5       1809.49       1760.01        60.38 o                         
  -2   7   5       1124.31       1030.49        63.77 o                         
  -1   7   5        950.60        891.52        58.84 o                         
   0   7   5          0.17         10.46         5.40 o                         
   1   7   5        282.61        258.63        35.18 o                         
   2   7   5        383.27        334.57        23.73 o                         
   3   7   5        785.60        662.55        56.34 o                         
   4   7   5        190.02        218.17        34.94 o                         
   5   7   5         21.38         11.06        16.51 o                         
   6   7   5         19.89        -13.11        18.97 o                         
   7   7   5        639.47        570.40        60.55 o                         
   8   7   5        148.25        150.19        32.92 o                         
   9   7   5         34.09         50.00        30.01 o                         
 -10   8   5          3.28          8.76        12.08 o                         
  -9   8   5        262.89        332.32        33.29 o                         
  -8   8   5        434.02        373.99        33.03 o                         
  -7   8   5         17.17          1.70        10.09 o                         
  -6   8   5          5.34         25.25        10.69 o                         
  -5   8   5        111.69        133.81        16.00 o                         
  -4   8   5        447.40        472.29        44.57 o                         
  -3   8   5         14.71         38.46        13.45 o                         
  -2   8   5        754.54        725.10        38.56 o                         
  -1   8   5         45.31         37.93        18.60 o                         
   0   8   5        342.45        326.27        19.70 o                         
   1   8   5        145.39        155.08        20.82 o                         
   2   8   5         32.80         39.97        21.26 o                         
   3   8   5         10.02         -8.14        14.19 o                         
   4   8   5         49.95        111.13        29.20 o                         
   5   8   5        687.49        628.13        61.24 o                         
   6   8   5         37.33         50.78        25.84 o                         
   7   8   5          0.67         61.75        26.90 o                         
   8   8   5          2.81         -9.67        17.52 o                         
  -9   9   5          8.10         16.20        15.87 o                         
  -8   9   5          3.01         21.57        18.52 o                         
  -7   9   5          1.76          8.54         9.59 o                         
  -6   9   5         37.58         43.94        13.43 o                         
  -5   9   5          4.54         -8.93         8.93 o                         
  -4   9   5         19.45         21.14        10.36 o                         
  -3   9   5          1.90         10.34        16.42 o                         
  -2   9   5          4.88          0.81         9.34 o                         
  -1   9   5         14.12         23.44        17.96 o                         
   0   9   5        450.72        411.08        49.61 o                         
   1   9   5         60.67         75.73        12.87 o                         
   2   9   5          1.15          2.33         7.47 o                         
   3   9   5         45.30         72.75        22.88 o                         
   4   9   5         24.27         42.99        21.75 o                         
   5   9   5         68.30        128.60        35.05 o                         
   6   9   5        127.20        165.22        39.35 o                         
   7   9   5          2.39         -0.13        24.24 o                         
  -7  10   5         16.69         18.22        16.28 o                         
  -6  10   5          1.24          1.25         9.98 o                         
  -5  10   5         25.41         37.53        10.68 o                         
  -4  10   5         71.95         88.69        18.79 o                         
  -3  10   5         33.20         51.44        13.97 o                         
  -2  10   5         44.82         40.81        16.23 o                         
  -1  10   5          0.46         27.39        14.89 o                         
   0  10   5        362.87        340.21        47.84 o                         
   1  10   5        210.46        188.36        36.33 o                         
   2  10   5         54.29         53.34        26.07 o                         
   3  10   5          1.38         15.97        10.61 o                         
   4  10   5        340.25        293.91        46.65 o                         
   5  10   5        188.01        222.13        43.62 o                         
  -6  11   5        279.06        312.87        27.75 o                         
  -5  11   5          6.14         40.77        12.19 o                         
  -4  11   5        286.58        333.38        35.01 o                         
  -3  11   5        115.62        141.30        22.34 o                         
  -2  11   5         98.57        118.72        31.51 o                         
  -1  11   5        197.45        200.54        26.67 o                         
   0  11   5         43.29         35.64        26.47 o                         
   1  11   5         59.37         97.16        32.98 o                         
   2  11   5        267.99        308.40        49.27 o                         
   3  11   5        541.74        602.94        65.46 o                         
   4  11   5         15.48         66.24        26.06 o                         
  -1  12   5        185.85        213.85        31.37 o                         
 -13   0   6         22.90        -10.15        15.17 o                         
 -12   0   6         40.13         75.66        31.38 o                         
 -11   0   6        308.40        276.96        42.64 o                         
 -10   0   6          7.39          2.02        15.17 o                         
  -9   0   6        612.14        591.24        51.82 o                         
  -8   0   6        154.25        146.72        17.27 o                         
  -7   0   6        186.34        203.22        17.22 o                         
  -6   0   6       1565.74       1434.66        33.32 o                         
  -5   0   6       4460.00       4622.29        63.51 o                         
  -4   0   6       3639.86       3943.11        76.32 o                         
  -3   0   6          9.45          2.13         2.91 o                         
  -2   0   6        234.51        231.45        20.10 o                         
  -1   0   6       1222.94       1199.48        20.09 o                         
   0   0   6       1184.33       1149.42        18.71 o                         
   1   0   6       8451.07       8737.64        67.32 o                         
   2   0   6         67.41         76.84         8.26 o                         
   3   0   6         98.25        105.16        13.46 o                         
   4   0   6       4091.35       4138.53        76.66 o                         
   5   0   6       1467.13       1510.92        48.83 o                         
   6   0   6         80.72         89.99        14.17 o                         
   7   0   6          5.21          0.15         8.42 o                         
   8   0   6       1211.62       1157.88        41.58 o                         
   9   0   6        202.77        203.85        36.29 o                         
  10   0   6         64.79         93.00        27.40 o                         
  11   0   6         36.37         68.46        29.66 o                         
 -13   1   6          0.93         20.63        17.95 o                         
 -12   1   6        381.49        408.17        37.96 o                         
 -11   1   6        213.05        198.75        25.74 o                         
 -10   1   6         50.69         60.00        20.91 o                         
  -9   1   6          1.96         12.12         8.82 o                         
  -8   1   6         21.81         19.74        12.18 o                         
  -7   1   6          1.23         11.00         4.46 o                         
  -6   1   6         75.47         75.19         6.07 o                         
  -5   1   6        639.64        673.59        17.77 o                         
  -4   1   6       1570.92       1482.50        29.78 o                         
  -3   1   6         20.75          8.65         3.14 o                         
  -2   1   6        128.80        158.11         6.00 o                         
  -1   1   6        224.62        212.01         8.32 o                         
   0   1   6        363.58        329.97        10.25 o                         
   1   1   6        333.66        383.92        10.49 o                         
   2   1   6        984.35        975.66        16.86 o                         
   3   1   6        123.45        130.33         8.04 o                         
   4   1   6       1839.32       1827.16        35.63 o                         
   5   1   6         58.57         55.34         8.14 o                         
   6   1   6        296.60        289.12        16.38 o                         
   7   1   6        542.77        537.90        23.22 o                         
   8   1   6          3.23          4.08         6.68 o                         
   9   1   6         47.61         49.38        11.66 o                         
  10   1   6        192.29        202.52        22.54 o                         
 -13   2   6          6.58         40.58        18.62 o                         
 -12   2   6        156.44        167.78        25.30 o                         
 -11   2   6          0.01          4.82         9.66 o                         
 -10   2   6         15.35         19.62        12.21 o                         
  -9   2   6         33.99         29.19         6.72 o                         
  -8   2   6        850.84        884.80        23.58 o                         
  -7   2   6        177.88        183.86        10.17 o                         
  -6   2   6        563.35        554.04        13.28 o                         
  -5   2   6         12.76         10.26         3.35 o                         
  -4   2   6         37.77         39.98         4.42 o                         
  -3   2   6        682.74        765.65        16.01 o                         
  -2   2   6        696.81        688.16        15.58 o                         
  -1   2   6         14.01         19.32         4.59 o                         
   0   2   6        257.93        234.90         8.57 o                         
   1   2   6        636.26        690.70        18.24 o                         
   2   2   6       1196.57       1199.34        22.25 o                         
   3   2   6        413.20        426.67        13.74 o                         
   4   2   6        499.89        499.76        19.32 o                         
   5   2   6          9.39         16.86         6.49 o                         
   6   2   6        281.08        264.54        19.72 o                         
   7   2   6         32.30         37.46         8.01 o                         
   8   2   6         20.81         20.70        11.19 o                         
   9   2   6         11.89         18.39         8.86 o                         
  10   2   6         43.63         67.64        32.20 o                         
 -13   3   6         84.83        125.42        51.38 o                         
 -12   3   6          4.61         22.34        15.25 o                         
 -11   3   6        202.52        175.58        23.66 o                         
 -10   3   6        406.52        428.29        27.26 o                         
  -9   3   6        483.96        461.83        26.38 o                         
  -8   3   6          7.85          7.72         9.40 o                         
  -7   3   6         33.85         41.14         6.98 o                         
  -6   3   6         29.22         26.03         5.49 o                         
  -5   3   6         36.74         22.32         4.92 o                         
  -4   3   6        126.26        116.93         6.74 o                         
  -3   3   6          1.20          4.53         2.46 o                         
  -2   3   6       1309.71       1308.94        24.45 o                         
  -1   3   6       3708.67       3694.51        34.02 o                         
   0   3   6          1.88         -7.33         7.60 o                         
   1   3   6       1280.84       1237.91        32.19 o                         
   2   3   6        347.50        398.07        14.13 o                         
   3   3   6         26.16         30.65         7.82 o                         
   4   3   6         28.51         34.87         7.22 o                         
   5   3   6       1943.44       1909.18        39.99 o                         
   6   3   6         67.58         77.43        18.55 o                         
   7   3   6         84.03         73.12        13.47 o                         
   8   3   6        328.66        304.78        21.12 o                         
   9   3   6          0.04         -5.62        11.62 o                         
  10   3   6          1.94          4.03        13.87 o                         
 -12   4   6         78.95        111.65        29.39 o                         
 -11   4   6        104.82        144.97        30.48 o                         
 -10   4   6         24.52         57.81        16.05 o                         
  -9   4   6        639.93        640.51        52.24 o                         
  -8   4   6         64.70         58.89        12.76 o                         
  -7   4   6       1209.07       1147.71        29.74 o                         
  -6   4   6        107.06         93.70         9.09 o                         
  -5   4   6       3066.66       2974.76        54.77 o                         
  -4   4   6          1.81          5.10         6.97 o                         
  -3   4   6        570.08        546.36        17.65 o                         
  -2   4   6        733.44        782.88        32.25 o                         
  -1   4   6       4114.37       4079.34        59.77 o                         
   0   4   6        326.66        369.38        23.53 o                         
   1   4   6         79.62        113.40        17.98 o                         
   2   4   6          0.47          4.31         6.60 o                         
   3   4   6       1112.28       1099.87        34.20 o                         
   4   4   6        113.66        102.73        17.59 o                         
   5   4   6        100.42         95.11        17.34 o                         
   6   4   6        112.58        130.00        16.74 o                         
   7   4   6        285.63        272.89        23.70 o                         
   8   4   6          5.82          8.59         7.63 o                         
   9   4   6        176.13        178.85        47.62 o                         
  10   4   6         26.37         50.41        18.28 o                         
 -12   5   6         58.06         95.31        26.79 o                         
 -11   5   6        147.69        218.13        35.75 o                         
 -10   5   6          1.19          4.46         9.99 o                         
  -9   5   6         59.86         82.93        16.62 o                         
  -8   5   6          4.11          5.51        13.95 o                         
  -7   5   6        672.46        672.74        35.82 o                         
  -6   5   6         32.44         60.78        15.50 o                         
  -5   5   6        604.22        544.34        20.77 o                         
  -4   5   6          3.24          4.60         5.26 o                         
  -3   5   6       1319.02       1324.45        29.82 o                         
  -2   5   6        263.37        241.11        15.26 o                         
  -1   5   6        219.52        199.35        12.26 o                         
   0   5   6        317.47        401.05        26.54 o                         
   1   5   6        591.06        548.21        45.41 o                         
   2   5   6         17.37         33.45         8.54 o                         
   3   5   6         33.86         17.57        15.04 o                         
   4   5   6        476.69        409.79        41.47 o                         
   5   5   6        456.03        463.90        47.31 o                         
   6   5   6         20.63         14.08         8.83 o                         
   7   5   6        125.57        133.23        17.19 o                         
   8   5   6        150.54        141.26        32.86 o                         
   9   5   6         56.22        134.69        36.64 o                         
 -11   6   6        261.54        294.24        42.47 o                         
 -10   6   6          7.56         12.93        11.09 o                         
  -9   6   6          0.64          3.96        17.11 o                         
  -8   6   6        319.91        280.50        39.04 o                         
  -7   6   6       3415.83       3334.15       159.32 o                         
  -6   6   6         87.24        102.68        11.52 o                         
  -5   6   6        560.67        552.00        15.50 o                         
  -4   6   6        302.59        290.76        22.79 o                         
  -3   6   6        502.91        496.96        32.49 o                         
  -2   6   6         58.55         66.80        21.84 o                         
  -1   6   6       2057.96       1893.84        83.71 o                         
   0   6   6        201.60        220.08        15.85 o                         
   1   6   6        803.75        824.91        33.18 o                         
   2   6   6        900.22        857.92        36.21 o                         
   3   6   6       1825.40       1772.30        86.18 o                         
   4   6   6        784.56        771.11        58.82 o                         
   5   6   6        142.78        148.36        31.91 o                         
   6   6   6        263.80        242.94        37.50 o                         
   7   6   6        322.29        313.74        26.31 o                         
   8   6   6         70.61         69.57        27.22 o                         
   9   6   6         29.87         92.38        32.23 o                         
 -11   7   6         40.83         75.50        25.72 o                         
 -10   7   6         17.34         39.74        14.12 o                         
  -9   7   6        234.57        235.79        47.39 o                         
  -8   7   6         82.34         95.87        18.43 o                         
  -7   7   6         25.57         22.77        12.60 o                         
  -6   7   6         58.93         50.34        12.88 o                         
  -5   7   6          0.15         -5.03         8.88 o                         
  -4   7   6         28.54         48.59        18.29 o                         
  -3   7   6        252.34        247.20        22.76 o                         
  -2   7   6        116.19        104.37        23.71 o                         
  -1   7   6          7.68         -8.50        16.89 o                         
   0   7   6       1801.65       1689.07        84.79 o                         
   1   7   6          2.88          1.20        10.13 o                         
   2   7   6         25.00         28.67        16.50 o                         
   3   7   6          1.39          3.82        14.88 o                         
   4   7   6         31.75          5.45        16.11 o                         
   5   7   6         27.68          0.89        14.71 o                         
   6   7   6        418.26        427.35        51.64 o                         
   7   7   6        105.74        123.41        30.79 o                         
   8   7   6         23.72         40.22        28.33 o                         
 -10   8   6         53.04         82.56        38.03 o                         
  -9   8   6        401.22        378.87        34.67 o                         
  -8   8   6        103.39         92.31        20.77 o                         
  -7   8   6        104.48        123.63        16.87 o                         
  -6   8   6        274.04        255.19        21.45 o                         
  -5   8   6          0.42         20.62        10.62 o                         
  -4   8   6        123.24        102.85        25.58 o                         
  -3   8   6        139.68        134.87        19.15 o                         
  -2   8   6         71.58         38.57        11.78 o                         
  -1   8   6          9.56         13.44        11.92 o                         
   0   8   6       1805.27       1765.36        41.72 o                         
   1   8   6        279.54        268.84        19.38 o                         
   2   8   6        198.90        227.66        36.46 o                         
   3   8   6        195.64        212.03        36.36 o                         
   4   8   6          8.35         41.74        22.19 o                         
   5   8   6        828.88        732.65        66.40 o                         
   6   8   6         20.66         58.25        22.85 o                         
   7   8   6          1.63          0.41        17.95 o                         
  -9   9   6        171.80        192.90        26.41 o                         
  -8   9   6         63.98        130.01        17.99 o                         
  -7   9   6         99.69        108.41        17.00 o                         
  -6   9   6         95.45        104.08        18.35 o                         
  -5   9   6         45.39         36.09        13.00 o                         
  -4   9   6         24.88         85.06        29.80 o                         
  -3   9   6        700.84        716.33        41.48 o                         
  -2   9   6          7.40         14.52        20.33 o                         
  -1   9   6        666.18        607.10        44.70 o                         
   0   9   6        334.60        359.04        45.53 o                         
   1   9   6        102.44        122.17        14.64 o                         
   2   9   6         77.11         76.95        25.34 o                         
   3   9   6          1.42         26.90        17.76 o                         
   4   9   6          8.61         31.64        25.70 o                         
   5   9   6          1.80        -11.44        16.95 o                         
   6   9   6        976.22        979.36        83.11 o                         
  -7  10   6        558.87        580.15        35.57 o                         
  -6  10   6        523.08        545.47        33.44 o                         
  -5  10   6        395.91        404.02        28.53 o                         
  -4  10   6         36.40         46.41        31.71 o                         
  -3  10   6        900.88        852.60        70.65 o                         
  -2  10   6        589.24        570.13        39.48 o                         
  -1  10   6       1019.04       1071.69        55.84 o                         
   0  10   6        661.17        573.05        60.34 o                         
   1  10   6         41.63         66.24        24.37 o                         
   2  10   6        190.52        269.48        43.69 o                         
   3  10   6        732.99        683.06        67.58 o                         
   4  10   6        432.36        525.92        62.01 o                         
   5  10   6         52.71         99.10        34.47 o                         
  -5  11   6         50.55         73.88        15.69 o                         
  -4  11   6         15.31         33.31        25.88 o                         
  -3  11   6          1.15         17.79        18.56 o                         
  -2  11   6          2.14         26.51        15.01 o                         
  -1  11   6         54.42         75.01        24.90 o                         
   0  11   6         10.35         37.43        24.56 o                         
   1  11   6         17.23         27.17        19.09 o                         
   2  11   6         19.21         11.83        19.80 o                         
   3  11   6          0.06         26.20        22.95 o                         
 -13   1   7         18.60         35.03        15.33 o                         
 -12   1   7        156.02        139.84        22.29 o                         
 -11   1   7        270.00        222.22        27.07 o                         
 -10   1   7        384.18        381.28        25.60 o                         
  -9   1   7        200.52        221.35        19.07 o                         
  -8   1   7          4.77         18.33         7.25 o                         
  -7   1   7        691.62        719.55        18.33 o                         
  -6   1   7       1121.10       1183.91        24.98 o                         
  -5   1   7        208.81        209.35         9.59 o                         
  -4   1   7        119.82        109.24         6.39 o                         
  -3   1   7         10.14         11.18         4.17 o                         
  -2   1   7          9.49         25.76         4.01 o                         
  -1   1   7       6004.80       5814.04        66.99 o                         
   0   1   7        796.95        825.18        14.36 o                         
   1   1   7        883.48        915.24        15.63 o                         
   2   1   7        284.02        270.53        10.21 o                         
   3   1   7       4675.79       4596.54        44.31 o                         
   4   1   7         55.37         74.37         8.80 o                         
   5   1   7        217.80        231.44        15.88 o                         
   6   1   7        275.83        272.74        16.83 o                         
   7   1   7          4.40         12.52         6.24 o                         
   8   1   7        131.03        164.10        14.65 o                         
   9   1   7         22.20         28.14         9.15 o                         
  10   1   7         77.65         73.84        16.55 o                         
 -13   2   7         90.44        107.27        38.82 o                         
 -12   2   7         99.30        142.66        33.43 o                         
 -11   2   7        545.79        575.20        73.94 o                         
 -10   2   7         27.25         24.72        15.06 o                         
  -9   2   7         13.17         25.58         6.43 o                         
  -8   2   7       1057.65       1010.86        26.86 o                         
  -7   2   7       1800.86       1639.43        26.20 o                         
  -6   2   7         11.63          4.36         3.10 o                         
  -5   2   7        512.88        533.78        15.19 o                         
  -4   2   7        209.09        228.67         8.76 o                         
  -3   2   7       2471.86       2424.10        22.92 o                         
  -2   2   7        107.40        126.34        35.83 o                         
  -1   2   7         75.92         67.65         4.82 o                         
   0   2   7        615.22        694.87        19.46 o                         
   1   2   7        638.65        605.23        17.74 o                         
   2   2   7          2.73         13.98         4.83 o                         
   3   2   7        545.10        581.34        17.88 o                         
   4   2   7         47.74         41.62         7.50 o                         
   5   2   7        669.63        653.07        28.65 o                         
   6   2   7          8.19          1.67        10.01 o                         
   7   2   7          0.12          4.12         7.07 o                         
   8   2   7          0.15         -5.76         5.76 o                         
   9   2   7        220.84        268.72        30.48 o                         
  10   2   7         10.53         23.16        13.53 o                         
 -12   3   7         57.62        109.29        20.93 o                         
 -11   3   7       1020.67        917.09        40.82 o                         
 -10   3   7        484.17        494.82        28.69 o                         
  -9   3   7         73.27         96.88        13.28 o                         
  -8   3   7        119.65        123.04        11.08 o                         
  -7   3   7         58.38         63.85         7.07 o                         
  -6   3   7        877.44        848.88        20.24 o                         
  -5   3   7       1792.08       1777.41        27.92 o                         
  -4   3   7        437.29        444.38        12.01 o                         
  -3   3   7          0.50          0.93         3.89 o                         
  -2   3   7       1888.36       1882.68        35.88 o                         
  -1   3   7       1739.71       1670.67        26.13 o                         
   0   3   7       1512.53       1508.23        29.59 o                         
   1   3   7         43.99         37.82         5.88 o                         
   2   3   7        151.39        120.57        11.68 o                         
   3   3   7        644.16        631.46        32.84 o                         
   4   3   7       1274.91       1201.93        37.69 o                         
   5   3   7        590.05        597.74        23.83 o                         
   6   3   7       1287.85       1229.44        35.20 o                         
   7   3   7         21.49         41.77         9.28 o                         
   8   3   7        242.00        277.22        21.34 o                         
   9   3   7         41.23         47.55        16.25 o                         
  10   3   7          3.46         13.99        14.53 o                         
 -12   4   7          9.93         -0.88        13.48 o                         
 -11   4   7          0.33          8.83        25.98 o                         
 -10   4   7          8.16          2.08        23.85 o                         
  -9   4   7        410.51        344.58        28.29 o                         
  -8   4   7         27.19         17.80        10.82 o                         
  -7   4   7         35.85         35.04        12.03 o                         
  -6   4   7        276.58        253.14        14.22 o                         
  -5   4   7        149.35        138.32        11.64 o                         
  -4   4   7          0.43          6.48         7.15 o                         
  -3   4   7        164.78        159.90        15.14 o                         
  -2   4   7        179.32        159.71        17.24 o                         
  -1   4   7         19.41         27.11         3.62 o                         
   0   4   7        520.56        477.23        26.79 o                         
   1   4   7        473.55        444.56        19.80 o                         
   2   4   7        151.29        166.13        13.68 o                         
   3   4   7          0.82          2.96         9.66 o                         
   4   4   7         38.11         51.51        13.66 o                         
   5   4   7       1047.63       1056.26        37.68 o                         
   6   4   7          0.53          5.87         8.41 o                         
   7   4   7        141.60        164.53        18.94 o                         
   8   4   7        117.49        117.25        16.43 o                         
   9   4   7         36.65         71.39        28.25 o                         
 -12   5   7         13.65        -16.05        16.05 o                         
 -11   5   7          3.49         16.97        18.34 o                         
 -10   5   7         15.04         51.00        14.74 o                         
  -9   5   7         40.75         60.39        14.33 o                         
  -8   5   7         28.37         41.25        12.28 o                         
  -7   5   7        729.49        671.91        35.24 o                         
  -6   5   7        452.38        459.54        26.76 o                         
  -5   5   7         37.34         38.47         7.01 o                         
  -4   5   7          1.32         -2.29         5.45 o                         
  -3   5   7         10.81          5.22         5.87 o                         
  -2   5   7        296.14        273.75        22.69 o                         
  -1   5   7        195.35        208.09        16.30 o                         
   0   5   7        455.35        483.65        29.08 o                         
   1   5   7         89.74        107.33        11.76 o                         
   2   5   7        219.99        223.23        16.69 o                         
   3   5   7         93.80         92.43        15.59 o                         
   4   5   7          7.83         -1.39        10.40 o                         
   5   5   7         55.13         74.01        21.95 o                         
   6   5   7        155.36        121.46        17.55 o                         
   7   5   7         67.20         78.33        14.65 o                         
   8   5   7         98.94         85.60        28.92 o                         
   9   5   7         13.10         24.36        19.71 o                         
 -11   6   7         95.84        102.46        20.13 o                         
 -10   6   7         16.27         21.00        10.19 o                         
  -9   6   7        210.36        196.99        46.82 o                         
  -8   6   7        116.59        139.00        19.58 o                         
  -7   6   7        125.02        111.33        16.05 o                         
  -6   6   7        495.17        462.05        29.93 o                         
  -5   6   7        523.01        477.79        29.32 o                         
  -4   6   7        351.29        349.63        23.98 o                         
  -3   6   7       1062.40       1043.43        33.72 o                         
  -2   6   7          2.06         -9.44        10.06 o                         
  -1   6   7         15.03         17.60         5.35 o                         
   0   6   7        338.19        339.38        18.23 o                         
   1   6   7        101.34         77.63        12.16 o                         
   2   6   7         86.67        108.36        25.44 o                         
   3   6   7        252.88        231.84        34.18 o                         
   4   6   7         25.52         24.71        18.64 o                         
   5   6   7        234.30        193.05        35.12 o                         
   6   6   7         98.70        100.59        25.77 o                         
   7   6   7          5.02         17.83         9.77 o                         
   8   6   7          6.48         50.40        24.70 o                         
 -10   7   7        233.28        278.58        52.18 o                         
  -9   7   7        346.51        371.76        32.83 o                         
  -8   7   7          7.78         42.64        14.24 o                         
  -7   7   7          9.30          8.85         9.18 o                         
  -6   7   7       1307.51       1349.71        53.46 o                         
  -5   7   7       1576.28       1505.26       101.27 o                         
  -4   7   7          5.97         12.03         8.58 o                         
  -3   7   7         72.95         68.19        20.26 o                         
  -2   7   7        414.30        405.47        44.22 o                         
  -1   7   7       1244.38       1240.81        51.32 o                         
   0   7   7        794.67        740.26        19.65 o                         
   1   7   7        145.41        108.59        14.11 o                         
   2   7   7         27.42         14.26        15.87 o                         
   3   7   7        114.01        107.28        25.70 o                         
   4   7   7        408.99        352.74        43.87 o                         
   5   7   7        314.57        288.05        42.48 o                         
   6   7   7        285.96        323.72        47.11 o                         
   7   7   7        249.32        259.16        44.74 o                         
   8   7   7        210.22        246.58        45.04 o                         
  -9   8   7         68.58         93.54        18.36 o                         
  -8   8   7        121.97        128.27        16.93 o                         
  -7   8   7         44.65         47.81        12.26 o                         
  -6   8   7        260.16        239.06        24.57 o                         
  -5   8   7          0.02          1.15        16.18 o                         
  -4   8   7         78.36         76.61        16.33 o                         
  -3   8   7         74.60         88.80        15.70 o                         
  -2   8   7        404.33        414.41        48.11 o                         
  -1   8   7         44.70         18.35        12.59 o                         
   0   8   7        400.88        420.63        23.57 o                         
   1   8   7        999.83        983.09        70.24 o                         
   2   8   7         32.80         43.52        20.11 o                         
   3   8   7          2.60         12.19        21.41 o                         
   4   8   7        128.96        164.42        35.83 o                         
   5   8   7        838.05        840.33        71.96 o                         
   6   8   7          0.05         15.51        22.41 o                         
   7   8   7         61.91         51.80        27.39 o                         
  -8   9   7         22.72         26.21        11.82 o                         
  -7   9   7          1.60          4.36         9.21 o                         
  -6   9   7         37.60         54.11        13.63 o                         
  -5   9   7         13.95         26.05        12.63 o                         
  -4   9   7         22.07         22.82        11.40 o                         
  -3   9   7          0.10         10.32        14.48 o                         
  -2   9   7         45.71         51.43        15.24 o                         
  -1   9   7         19.72         34.54        17.05 o                         
   0   9   7         50.29         55.42        21.56 o                         
   1   9   7        162.71        130.95        30.34 o                         
   2   9   7          3.04          4.82        13.95 o                         
   3   9   7        123.53         74.63        27.88 o                         
   4   9   7         20.32         38.51        25.69 o                         
   5   9   7         31.85         65.16        25.99 o                         
   6   9   7         40.35         73.46        28.63 o                         
  -7  10   7         44.68         92.93        17.21 o                         
  -6  10   7         93.64        133.90        21.66 o                         
  -5  10   7          5.21          1.72        10.48 o                         
  -4  10   7        109.64        117.07        19.52 o                         
  -3  10   7        345.76        349.92        32.30 o                         
  -2  10   7         40.99         48.63        12.71 o                         
  -1  10   7         48.03         40.55        23.85 o                         
   0  10   7          0.77          1.52        17.39 o                         
   1  10   7        363.23        361.15        49.11 o                         
   2  10   7         13.84         50.24        22.09 o                         
   3  10   7         16.50         16.04        23.72 o                         
   4  10   7          0.05         41.21        25.47 o                         
  -4  11   7         14.60         28.25        13.95 o                         
  -3  11   7          5.98          3.17        12.30 o                         
  -2  11   7         27.87         50.69        16.17 o                         
  -1  11   7        843.69        926.93        79.32 o                         
   0  11   7        333.69        397.34        54.04 o                         
   1  11   7        109.35         94.03        30.41 o                         
   2  11   7          0.21          0.08        16.94 o                         
 -13   0   8         92.92         85.69        29.79 o                         
 -12   0   8        375.84        368.92        49.45 o                         
 -11   0   8          2.25          1.74        11.85 o                         
 -10   0   8       1669.46       1664.37        61.09 o                         
  -9   0   8       1696.22       1569.26        96.24 o                         
  -8   0   8        209.02        241.94        21.77 o                         
  -7   0   8        364.05        379.64        18.56 o                         
  -6   0   8        493.92        470.97        21.69 o                         
  -5   0   8        674.01        605.48        20.88 o                         
  -4   0   8       2021.98       1998.04        31.06 o                         
  -3   0   8        941.88        953.84        43.82 o                         
  -2   0   8       3156.27       3126.75        55.49 o                         
  -1   0   8       4372.93       4348.22        44.79 o                         
   0   0   8       3533.42       3549.86        78.88 o                         
   1   0   8       2577.37       2591.22        56.08 o                         
   2   0   8         35.07         40.33        10.97 o                         
   3   0   8       4364.69       4497.06        65.40 o                         
   4   0   8        634.20        577.99        31.85 o                         
   5   0   8       5465.44       5159.11        98.96 o                         
   6   0   8        109.29        132.24        15.05 o                         
   7   0   8          1.90         -4.40         7.82 o                         
   8   0   8        240.46        199.98        22.91 o                         
   9   0   8        274.52        351.51        31.11 o                         
 -13   1   8        128.50        151.35        25.29 o                         
 -12   1   8          2.50         -6.04        12.36 o                         
 -11   1   8        944.27        965.51       127.61 o                         
 -10   1   8        619.62        580.09        30.86 o                         
  -9   1   8          0.12         -1.75         7.85 o                         
  -8   1   8         55.92         52.15         7.01 o                         
  -7   1   8        828.21        758.56        18.54 o                         
  -6   1   8        108.87        122.52         8.16 o                         
  -5   1   8          1.54          5.39         3.49 o                         
  -4   1   8       3774.94       3777.01        42.03 o                         
  -3   1   8        197.85        188.87         7.47 o                         
  -2   1   8          7.28          7.10         3.31 o                         
  -1   1   8        176.64        170.88         7.61 o                         
   0   1   8         20.57         20.40         3.50 o                         
   1   1   8        207.11        204.97         7.95 o                         
   2   1   8        822.91        794.23        17.38 o                         
   3   1   8         33.74         33.01         6.36 o                         
   4   1   8       1895.22       1926.87        39.75 o                         
   5   1   8       1501.85       1439.95        48.28 o                         
   6   1   8        210.50        238.79        16.78 o                         
   7   1   8        206.70        223.65        17.05 o                         
   8   1   8         82.51         90.31        12.02 o                         
   9   1   8          7.40          9.69         7.78 o                         
 -12   2   8         91.83        102.37        19.54 o                         
 -11   2   8         47.73         40.43        12.60 o                         
 -10   2   8          0.86         35.16        11.37 o                         
  -9   2   8        742.66        708.01        27.73 o                         
  -8   2   8        203.09        213.39        11.72 o                         
  -7   2   8         31.01         36.54         4.91 o                         
  -6   2   8         87.39         97.68         6.45 o                         
  -5   2   8          9.47          9.00         2.87 o                         
  -4   2   8       1278.40       1298.75        25.78 o                         
  -3   2   8       1318.24       1361.00        25.40 o                         
  -2   2   8       1532.66       1565.58        33.26 o                         
  -1   2   8         98.97        117.25         6.42 o                         
   0   2   8        268.80        275.30        11.10 o                         
   1   2   8        199.56        189.25        10.60 o                         
   2   2   8        257.69        249.08        13.35 o                         
   3   2   8        247.24        243.72        14.15 o                         
   4   2   8         23.21         34.19         6.95 o                         
   5   2   8         87.77         84.82        10.16 o                         
   6   2   8        109.23        104.74        11.44 o                         
   7   2   8         42.42         60.09         9.98 o                         
   8   2   8          0.03         11.97         7.29 o                         
   9   2   8          0.04         11.01        17.49 o                         
 -12   3   8        342.69        309.81        46.50 o                         
 -11   3   8          3.11          2.44        14.51 o                         
 -10   3   8          0.60         -4.62         9.08 o                         
  -9   3   8        887.31        859.60        28.50 o                         
  -8   3   8         13.10         18.64         6.31 o                         
  -7   3   8        107.98        117.72         8.37 o                         
  -6   3   8        280.05        285.26        12.96 o                         
  -5   3   8        740.69        768.76        17.46 o                         
  -4   3   8          0.07          2.59         3.57 o                         
  -3   3   8       1054.78       1066.59        23.09 o                         
  -2   3   8         18.79         17.04         5.02 o                         
  -1   3   8         88.93        103.66         6.07 o                         
   0   3   8        933.91        969.50        20.07 o                         
   1   3   8       1059.73        974.72        28.85 o                         
   2   3   8         24.91         13.93         6.40 o                         
   3   3   8        227.33        228.65        23.78 o                         
   4   3   8        119.91        121.28        14.30 o                         
   5   3   8        215.91        234.12        16.19 o                         
   6   3   8        489.04        506.97        23.87 o                         
   7   3   8          8.05          9.86        12.44 o                         
   8   3   8         11.30          7.54         7.57 o                         
   9   3   8         41.54         75.07        22.15 o                         
 -12   4   8          1.60         26.04        17.09 o                         
 -11   4   8         70.30         94.28        34.03 o                         
 -10   4   8        386.60        387.36        64.21 o                         
  -9   4   8        932.53        858.08        42.80 o                         
  -8   4   8        469.38        469.18        36.90 o                         
  -7   4   8        249.00        260.53        15.03 o                         
  -6   4   8        394.56        417.20        14.91 o                         
  -5   4   8        960.92        928.49        16.38 o                         
  -4   4   8       1369.47       1300.66        31.70 o                         
  -3   4   8         75.81         70.48         8.13 o                         
  -2   4   8         61.89         63.97        10.46 o                         
  -1   4   8       2009.79       2001.78        32.16 o                         
   0   4   8       2423.12       2318.15        44.55 o                         
   1   4   8        552.78        545.41        28.51 o                         
   2   4   8        368.18        349.71        16.40 o                         
   3   4   8         62.17         83.94        18.06 o                         
   4   4   8         28.98         64.83        19.78 o                         
   5   4   8       1601.20       1598.69        48.20 o                         
   6   4   8        172.08        213.96        19.16 o                         
   7   4   8          4.79          9.49        10.30 o                         
   8   4   8         20.65        -11.57        20.70 o                         
   9   4   8        355.07        468.99        60.17 o                         
 -11   5   8         59.11         85.72        20.79 o                         
 -10   5   8        140.61        154.01        23.15 o                         
  -9   5   8        111.82        127.62        18.75 o                         
  -8   5   8          1.21         19.31         7.22 o                         
  -7   5   8       1010.25        971.50        36.37 o                         
  -6   5   8        553.04        565.97        24.26 o                         
  -5   5   8        945.14        933.33        41.16 o                         
  -4   5   8         56.72         55.17         8.40 o                         
  -3   5   8       1471.10       1406.00        36.04 o                         
  -2   5   8         19.90         13.92        12.59 o                         
  -1   5   8         42.29         46.10        10.41 o                         
   0   5   8        305.50        330.71        36.02 o                         
   1   5   8        558.96        566.46        24.58 o                         
   2   5   8        994.08        911.84        32.42 o                         
   3   5   8         44.64         38.58        11.99 o                         
   4   5   8        294.82        313.29        35.59 o                         
   5   5   8       1229.87       1100.09        73.63 o                         
   6   5   8         15.55         43.30        13.66 o                         
   7   5   8        497.84        443.64        32.63 o                         
   8   5   8        143.79        145.74        33.92 o                         
 -11   6   8        117.10        110.78        20.91 o                         
 -10   6   8        217.00        251.03        27.17 o                         
  -9   6   8         69.72         61.69        13.65 o                         
  -8   6   8         57.20         80.61        15.24 o                         
  -7   6   8        259.98        272.17        24.62 o                         
  -6   6   8          2.85          2.18         8.13 o                         
  -5   6   8        449.88        482.61        23.83 o                         
  -4   6   8        123.81        108.21        11.71 o                         
  -3   6   8          3.05          5.17        10.32 o                         
  -2   6   8        350.23        341.40        14.88 o                         
  -1   6   8        922.05        946.78        25.69 o                         
   0   6   8        572.91        597.38        35.47 o                         
   1   6   8         56.82         71.86        14.56 o                         
   2   6   8          0.26          4.77        10.11 o                         
   3   6   8          4.18         -8.39        15.63 o                         
   4   6   8        116.01        118.33        27.10 o                         
   5   6   8        223.96        189.19        34.22 o                         
   6   6   8          7.83         15.32         8.86 o                         
   7   6   8          1.84         21.70        18.62 o                         
   8   6   8         24.69          9.57        18.55 o                         
 -10   7   8        188.47        181.99        40.84 o                         
  -9   7   8         19.75         16.60        14.31 o                         
  -8   7   8         84.96         73.17        12.86 o                         
  -7   7   8         25.64         36.89        11.34 o                         
  -6   7   8        314.66        307.93        26.48 o                         
  -5   7   8         61.82         66.38        13.54 o                         
  -4   7   8        110.17        142.66        17.81 o                         
  -3   7   8         23.31         39.16        11.38 o                         
  -2   7   8        120.94         78.25        26.28 o                         
  -1   7   8        145.42        155.25        21.11 o                         
   0   7   8        549.50        503.99        19.17 o                         
   1   7   8        288.36        253.38        35.67 o                         
   2   7   8         69.25         37.54        15.37 o                         
   3   7   8          0.59         -1.68        16.08 o                         
   4   7   8        229.42        237.30        38.72 o                         
   5   7   8         15.38         27.57        21.64 o                         
   6   7   8          0.29        -14.87        17.04 o                         
   7   7   8         42.98         87.22        30.37 o                         
  -9   8   8        360.80        398.62        29.36 o                         
  -8   8   8          0.58         30.06        12.01 o                         
  -7   8   8        120.41        116.65        24.47 o                         
  -6   8   8        797.43        797.88        43.63 o                         
  -5   8   8        606.17        623.98        38.16 o                         
  -4   8   8         14.15         21.20        11.57 o                         
  -3   8   8        913.16        943.05        44.68 o                         
  -2   8   8         27.76         46.74        13.39 o                         
  -1   8   8         49.69         46.01        21.41 o                         
   0   8   8        617.93        580.13        53.77 o                         
   1   8   8        588.90        551.93        53.50 o                         
   2   8   8        415.65        388.44        46.93 o                         
   3   8   8        297.20        318.51        44.68 o                         
   4   8   8        402.49        325.74        45.14 o                         
   5   8   8          3.62         32.30        22.12 o                         
   6   8   8         64.97         71.86        27.40 o                         
  -8   9   8         99.60        113.56        17.04 o                         
  -7   9   8        424.42        462.27        39.57 o                         
  -6   9   8        128.89        144.59        21.53 o                         
  -5   9   8        253.65        270.19        27.54 o                         
  -4   9   8        351.11        321.03        29.11 o                         
  -3   9   8        492.09        488.78        38.46 o                         
  -2   9   8        234.74        269.34        22.38 o                         
  -1   9   8         75.07         75.90        26.93 o                         
   0   9   8        284.57        257.16        39.80 o                         
   1   9   8         21.16         -4.00        14.08 o                         
   2   9   8        332.68        336.49        46.71 o                         
   3   9   8        507.86        445.39        54.21 o                         
   4   9   8          2.95         52.83        28.24 o                         
   5   9   8         25.29         57.94        27.52 o                         
  -6  10   8        223.54        236.86        23.34 o                         
  -5  10   8        128.82        126.07        20.61 o                         
  -4  10   8         89.53         99.69        20.31 o                         
  -3  10   8         46.40         67.95        16.42 o                         
  -2  10   8         70.07         64.78        13.33 o                         
  -1  10   8        103.76        113.40        29.09 o                         
   0  10   8         63.10         93.69        27.73 o                         
   1  10   8        155.83        181.05        36.36 o                         
   2  10   8         63.39         79.72        26.28 o                         
   3  10   8          3.48        -15.97        15.97 o                         
  -3  11   8          8.37         17.97         9.39 o                         
  -2  11   8          0.36          4.82        12.03 o                         
  -1  11   8          9.37         25.17        18.73 o                         
   0  11   8          0.93         22.55        22.17 o                         
 -12   1   9         30.51         10.71        13.90 o                         
 -11   1   9          0.52          5.56         8.56 o                         
 -10   1   9        183.57        239.59        14.70 o                         
  -9   1   9          2.08          7.56         8.50 o                         
  -8   1   9        128.22        120.85         9.87 o                         
  -7   1   9        119.54        124.11         8.27 o                         
  -6   1   9        245.61        258.12        12.19 o                         
  -5   1   9          7.55         16.35         3.26 o                         
  -4   1   9         12.63         30.52         5.54 o                         
  -3   1   9         60.42         69.62         5.57 o                         
  -2   1   9         10.89         14.18         3.87 o                         
  -1   1   9       1448.84       1475.72        25.26 o                         
   0   1   9        108.44        113.38         7.11 o                         
   1   1   9         42.95         59.74         6.14 o                         
   2   1   9         38.32         37.55         7.68 o                         
   3   1   9        842.77        871.38        25.91 o                         
   4   1   9         24.18         40.91         8.28 o                         
   5   1   9         50.15         50.25         9.19 o                         
   6   1   9        104.60        120.10        12.81 o                         
   7   1   9          8.95         22.49        10.11 o                         
   8   1   9         57.11         61.67        10.78 o                         
   9   1   9         34.80         52.38         9.71 o                         
 -12   2   9        204.41        263.23        37.93 o                         
 -11   2   9         65.46         99.83        15.71 o                         
 -10   2   9        498.25        478.47        28.83 o                         
  -9   2   9        295.78        271.53        15.58 o                         
  -8   2   9        626.64        563.33        18.65 o                         
  -7   2   9       1673.87       1506.54        29.87 o                         
  -6   2   9        874.63        813.98        20.94 o                         
  -5   2   9         32.15         42.51         6.32 o                         
  -4   2   9         45.27         42.98         5.17 o                         
  -3   2   9       1233.55       1151.23        17.50 o                         
  -2   2   9        651.90        590.53        18.98 o                         
  -1   2   9        790.35        752.35        34.61 o                         
   0   2   9        126.92        130.99         8.25 o                         
   1   2   9        370.59        413.68        15.77 o                         
   2   2   9       1672.50       1643.09        35.34 o                         
   3   2   9        720.50        717.40        23.97 o                         
   4   2   9         41.74         52.71         8.63 o                         
   5   2   9        216.45        206.44        15.48 o                         
   6   2   9       1165.49       1152.25        35.89 o                         
   7   2   9        510.51        480.81        25.59 o                         
   8   2   9        504.00        479.11        25.78 o                         
   9   2   9         55.58         81.33        19.72 o                         
 -12   3   9          2.45         17.85        13.80 o                         
 -11   3   9          1.39         21.69        16.38 o                         
 -10   3   9        570.51        535.43        34.26 o                         
  -9   3   9          0.65         10.08         7.41 o                         
  -8   3   9        104.35         98.08         9.05 o                         
  -7   3   9        243.81        255.72        11.99 o                         
  -6   3   9        525.45        523.56        15.05 o                         
  -5   3   9        648.62        642.65        15.70 o                         
  -4   3   9        197.08        194.03         9.03 o                         
  -3   3   9        708.84        653.82        33.00 o                         
  -2   3   9       1161.04       1150.74        16.46 o                         
  -1   3   9        819.32        816.13        15.96 o                         
   0   3   9         38.34         24.01         4.87 o                         
   1   3   9        492.19        527.43        21.95 o                         
   2   3   9          7.27         20.89         6.96 o                         
   3   3   9          0.08         19.25         9.62 o                         
   4   3   9         18.35         27.19         9.54 o                         
   5   3   9        748.93        779.64        34.76 o                         
   6   3   9         11.42         38.25         8.94 o                         
   7   3   9          3.39          5.31         7.12 o                         
   8   3   9         81.92         87.50        14.52 o                         
 -12   4   9          5.34          7.13        11.40 o                         
 -11   4   9          1.74         20.13        10.15 o                         
 -10   4   9          7.87         16.89        10.48 o                         
  -9   4   9          2.78          3.77         8.40 o                         
  -8   4   9        308.10        300.55        18.22 o                         
  -7   4   9         19.35         23.41         7.62 o                         
  -6   4   9          0.13          5.37         3.61 o                         
  -5   4   9        164.17        159.76        13.23 o                         
  -4   4   9        103.31         94.00        18.14 o                         
  -3   4   9        291.23        289.02        14.50 o                         
  -2   4   9        334.95        303.31        13.67 o                         
  -1   4   9         55.03         58.94         5.49 o                         
   0   4   9          1.16          4.25         5.33 o                         
   1   4   9         69.72         77.65        15.99 o                         
   2   4   9         16.28         14.14        18.36 o                         
   3   4   9        141.95        142.37        19.54 o                         
   4   4   9          5.80          5.17         8.59 o                         
   5   4   9        532.68        554.50        30.48 o                         
   6   4   9        141.94        144.32        16.71 o                         
   7   4   9         48.08         63.24        18.68 o                         
   8   4   9         17.90         15.28        23.18 o                         
 -11   5   9         10.15         20.07        20.54 o                         
 -10   5   9          0.75         10.23         9.83 o                         
  -9   5   9          8.62         26.93        10.71 o                         
  -8   5   9         23.99         18.67         6.61 o                         
  -7   5   9        155.88        168.54        18.11 o                         
  -6   5   9         85.71         92.56        20.42 o                         
  -5   5   9        205.32        214.56        13.68 o                         
  -4   5   9        206.00        222.61        15.09 o                         
  -3   5   9         76.10         81.93         9.73 o                         
  -2   5   9         41.53         65.56        16.86 o                         
  -1   5   9         58.02         54.24         6.97 o                         
   0   5   9          9.19         12.56         6.36 o                         
   1   5   9         10.57         12.88         7.58 o                         
   2   5   9        640.87        633.80        40.45 o                         
   3   5   9        320.54        307.09        28.62 o                         
   4   5   9         87.97        100.47        18.81 o                         
   5   5   9          0.09          1.65        10.29 o                         
   6   5   9         42.28         30.33         9.80 o                         
   7   5   9         27.75         36.60        12.47 o                         
   8   5   9         29.15         92.43        32.25 o                         
 -11   6   9        273.87        289.07        37.21 o                         
 -10   6   9          0.08         -8.56         9.08 o                         
  -9   6   9         51.87         64.68        40.65 o                         
  -8   6   9         35.24         58.48        13.16 o                         
  -7   6   9        138.69        149.92        14.95 o                         
  -6   6   9        193.95        203.59        23.02 o                         
  -5   6   9        856.07        882.57        31.75 o                         
  -4   6   9        784.35        777.64        38.05 o                         
  -3   6   9        671.06        688.25        35.70 o                         
  -2   6   9        394.28        369.08        32.13 o                         
  -1   6   9        148.02        182.71        27.72 o                         
   0   6   9         10.22          2.93         6.11 o                         
   1   6   9        241.90        275.16        27.86 o                         
   2   6   9        525.87        542.83        37.34 o                         
   3   6   9        513.50        478.36        45.85 o                         
   4   6   9        157.41        152.78        30.31 o                         
   5   6   9         98.17        119.86        29.72 o                         
   6   6   9         76.53         91.11        40.20 o                         
   7   6   9        277.22        317.18        48.87 o                         
 -10   7   9        170.58        200.20        29.52 o                         
  -9   7   9        585.46        569.37        36.60 o                         
  -8   7   9          2.68         15.75        10.33 o                         
  -7   7   9         66.33         60.50        13.86 o                         
  -6   7   9        291.54        333.85        26.87 o                         
  -5   7   9       1509.71       1437.42        52.32 o                         
  -4   7   9         91.14         86.18        16.33 o                         
  -3   7   9        699.90        609.01        28.56 o                         
  -2   7   9         24.35         33.80        10.61 o                         
  -1   7   9        478.65        470.73        33.74 o                         
   0   7   9         85.45         57.42        18.98 o                         
   1   7   9        204.50        205.19        33.92 o                         
   2   7   9         19.31         33.13        16.48 o                         
   3   7   9          0.10         21.43        16.97 o                         
   4   7   9        186.68        207.50        36.21 o                         
   5   7   9        873.37        875.37        73.86 o                         
   6   7   9         92.07        120.06        20.49 o                         
  -9   8   9          7.24         10.15        10.15 o                         
  -8   8   9          3.38          1.10        10.51 o                         
  -7   8   9         76.33         67.80        28.08 o                         
  -6   8   9          4.09         15.49        10.58 o                         
  -5   8   9          0.01         -0.82         7.33 o                         
  -4   8   9          0.08         21.61        12.43 o                         
  -3   8   9         88.99        104.74        16.79 o                         
  -2   8   9          0.37         10.24        13.69 o                         
  -1   8   9        265.30        256.88        38.53 o                         
   0   8   9          0.63         -9.90        13.52 o                         
   1   8   9        249.91        277.58        38.81 o                         
   2   8   9         90.54        105.37        29.04 o                         
   3   8   9         17.35         35.95        22.00 o                         
   4   8   9         29.35         51.63        24.09 o                         
   5   8   9         45.33         84.12        29.08 o                         
  -7   9   9         15.49         19.42        11.50 o                         
  -6   9   9         88.50         71.02        16.12 o                         
  -5   9   9         84.31        111.09        19.02 o                         
  -4   9   9         51.00         39.67        13.36 o                         
  -3   9   9        335.25        348.44        29.87 o                         
  -2   9   9         42.86         53.02        11.91 o                         
  -1   9   9          0.88          5.06        15.93 o                         
   0   9   9          0.07        -12.81        19.28 o                         
   1   9   9        425.11        362.68        46.81 o                         
   2   9   9          4.36         -0.29        16.45 o                         
   3   9   9         21.83         23.92        17.91 o                         
   4   9   9         16.77         39.56        22.83 o                         
  -5  10   9         20.51         67.16        17.70 o                         
  -4  10   9         58.53         95.84        32.99 o                         
  -3  10   9        165.21        193.13        20.47 o                         
  -2  10   9         68.94         77.13        15.21 o                         
  -1  10   9         32.58         64.62        25.46 o                         
   0  10   9          7.86         36.72        24.00 o                         
   1  10   9        327.53        400.82        53.09 o                         
   2  10   9        266.42        240.73        41.48 o                         
 -12   0  10        153.86        140.68        32.24 o                         
 -11   0  10          1.16         14.11        18.55 o                         
 -10   0  10        342.38        363.00        29.90 o                         
  -9   0  10        932.03        973.06        70.01 o                         
  -8   0  10        313.98        336.69        32.01 o                         
  -7   0  10          3.20         10.06         4.81 o                         
  -6   0  10         43.20         37.20         6.32 o                         
  -5   0  10       2009.36       1768.84        92.05 o                         
  -4   0  10       3724.32       3662.14        95.82 o                         
  -3   0  10       1771.42       1821.45        68.24 o                         
  -2   0  10        154.46        158.42        17.25 o                         
  -1   0  10       1793.54       1776.79        84.47 o                         
   0   0  10        139.88        139.17         9.75 o                         
   1   0  10        852.89        856.36        20.75 o                         
   2   0  10         76.83         76.33         7.33 o                         
   3   0  10       1107.79       1044.02        32.30 o                         
   4   0  10         48.48         57.81        10.72 o                         
   5   0  10       3790.21       3650.22        70.10 o                         
   6   0  10         25.17         35.05        13.69 o                         
   7   0  10        266.44        221.19        24.56 o                         
   8   0  10         32.47         23.72        11.35 o                         
 -12   1  10          1.90         -9.13        14.01 o                         
 -11   1  10         53.33         55.26        20.81 o                         
 -10   1  10        297.35        337.77        17.45 o                         
  -9   1  10          8.94         13.02         4.93 o                         
  -8   1  10        126.00        138.36        13.69 o                         
  -7   1  10         62.94         48.41         5.98 o                         
  -6   1  10       1064.61        983.38        17.61 o                         
  -5   1  10         45.15         45.54         9.03 o                         
  -4   1  10        291.92        261.90         8.68 o                         
  -3   1  10        116.17        130.40         8.11 o                         
  -2   1  10       1547.08       1585.32        22.14 o                         
  -1   1  10        412.83        372.74        27.46 o                         
   0   1  10         80.14         91.53         7.00 o                         
   1   1  10        259.63        262.50        11.85 o                         
   2   1  10        489.31        509.30        14.84 o                         
   3   1  10       1305.77       1333.42        32.89 o                         
   4   1  10        407.06        409.19        20.04 o                         
   5   1  10         21.20         21.09         7.02 o                         
   6   1  10         57.68         52.65         9.65 o                         
   7   1  10         35.19         49.10         9.18 o                         
   8   1  10          1.98         10.22         6.95 o                         
 -12   2  10         46.44         63.85        13.51 o                         
 -11   2  10         80.91         91.10        17.45 o                         
 -10   2  10         24.30         21.14        10.87 o                         
  -9   2  10         69.88         79.99         9.51 o                         
  -8   2  10          0.93         -1.94         5.30 o                         
  -7   2  10        315.45        299.25        11.55 o                         
  -6   2  10         18.72         13.54         4.02 o                         
  -5   2  10          0.33          8.94         4.90 o                         
  -4   2  10         84.57        102.37         6.61 o                         
  -3   2  10         24.26         21.48         4.51 o                         
  -2   2  10        504.16        526.05        23.85 o                         
  -1   2  10       1053.39       1041.21        25.04 o                         
   0   2  10          1.00          8.78         4.46 o                         
   1   2  10          6.18          9.39         4.20 o                         
   2   2  10         68.88         65.29         8.70 o                         
   3   2  10        192.49        204.83        33.17 o                         
   4   2  10        501.53        516.92        22.55 o                         
   5   2  10        219.79        242.06        16.99 o                         
   6   2  10         62.70         68.84        10.44 o                         
   7   2  10         54.23         48.91        10.03 o                         
   8   2  10         38.52         27.74         8.88 o                         
 -12   3  10         24.01         46.62        14.87 o                         
 -11   3  10          4.10          1.15        10.19 o                         
 -10   3  10          5.64         -7.95        12.09 o                         
  -9   3  10        112.58        179.67        19.92 o                         
  -8   3  10          0.22         11.94         5.77 o                         
  -7   3  10        833.40        839.86        24.22 o                         
  -6   3  10          3.38          5.94         5.00 o                         
  -5   3  10        166.04        179.28        11.10 o                         
  -4   3  10        127.95        164.44        19.56 o                         
  -3   3  10        416.04        385.82        16.45 o                         
  -2   3  10         90.29        112.07        11.99 o                         
  -1   3  10         30.39         38.02         4.83 o                         
   0   3  10        126.61        140.99         9.35 o                         
   1   3  10         16.23         17.09         7.11 o                         
   2   3  10          3.54          2.98         6.56 o                         
   3   3  10         82.16         91.09        13.40 o                         
   4   3  10         20.80         35.30        14.02 o                         
   5   3  10          3.10         -4.98         7.73 o                         
   6   3  10         94.16        119.16        16.00 o                         
   7   3  10          1.79         11.74        11.11 o                         
   8   3  10          0.04         14.35         7.75 o                         
 -11   4  10          0.07        -20.07        20.07 o                         
 -10   4  10        386.85        459.31        46.88 o                         
  -9   4  10        602.76        639.38        38.73 o                         
  -8   4  10        504.75        533.10        24.42 o                         
  -7   4  10         17.38         26.06         4.72 o                         
  -6   4  10        287.32        280.69        10.50 o                         
  -5   4  10        302.46        279.14        14.59 o                         
  -4   4  10       1846.49       1844.77        33.64 o                         
  -3   4  10        965.55        875.03        20.62 o                         
  -2   4  10         79.91         81.70         7.81 o                         
  -1   4  10          2.58         -0.18         2.72 o                         
   0   4  10       1767.40       1757.68        32.34 o                         
   1   4  10        251.23        228.51        16.30 o                         
   2   4  10         51.99         87.39        14.94 o                         
   3   4  10        265.42        263.64        26.11 o                         
   4   4  10        484.67        510.91        29.48 o                         
   5   4  10        178.37        224.82        20.72 o                         
   6   4  10        307.63        339.02        26.11 o                         
   7   4  10         45.10         53.65        13.41 o                         
 -11   5  10         44.06         52.20        22.20 o                         
 -10   5  10         83.34        142.64        33.36 o                         
  -9   5  10        628.23        642.00        32.06 o                         
  -8   5  10        110.00        115.08        12.81 o                         
  -7   5  10        143.23        161.45        14.36 o                         
  -6   5  10       1102.29       1065.74        43.18 o                         
  -5   5  10        339.57        342.88        25.61 o                         
  -4   5  10        720.63        700.27        33.54 o                         
  -3   5  10       1742.12       1614.87        33.34 o                         
  -2   5  10        686.57        693.84        22.77 o                         
  -1   5  10          0.16          8.28         4.64 o                         
   0   5  10         16.57         23.29         6.59 o                         
   1   5  10         63.91         52.02        13.42 o                         
   2   5  10       2193.70       2099.28        69.60 o                         
   3   5  10        309.62        332.58        30.06 o                         
   4   5  10          0.12         20.03        12.16 o                         
   5   5  10         18.17         38.85        11.67 o                         
   6   5  10         19.58         40.91        22.35 o                         
   7   5  10        151.04        171.67        24.35 o                         
 -10   6  10        208.65        279.74        32.33 o                         
  -9   6  10         23.88         29.34         9.49 o                         
  -8   6  10          0.07         13.88        17.39 o                         
  -7   6  10         51.39         43.52         9.10 o                         
  -6   6  10        191.13        201.88        16.43 o                         
  -5   6  10         70.62         64.56        11.46 o                         
  -4   6  10        333.99        328.99        19.61 o                         
  -3   6  10       1139.65       1103.23        30.65 o                         
  -2   6  10        218.21        226.05        14.80 o                         
  -1   6  10         50.77         66.26        14.28 o                         
   0   6  10        361.04        386.21        39.97 o                         
   1   6  10         19.79         19.67        11.54 o                         
   2   6  10         17.04         24.05        21.88 o                         
   3   6  10        108.36        124.15        21.29 o                         
   4   6  10         23.83         45.46        20.25 o                         
   5   6  10         16.16          6.96         9.64 o                         
   6   6  10        118.25        140.91        21.53 o                         
  -9   7  10          3.82         -4.19        11.69 o                         
  -8   7  10        218.03        206.11        26.97 o                         
  -7   7  10         41.64         56.82        19.18 o                         
  -6   7  10        273.21        280.16        36.24 o                         
  -5   7  10        199.16        206.65        17.43 o                         
  -4   7  10         89.96         77.12        11.82 o                         
  -3   7  10        138.71        138.63        12.93 o                         
  -2   7  10         30.71         36.18         9.79 o                         
  -1   7  10         25.77         15.34        10.82 o                         
   0   7  10         15.00         -1.83        10.02 o                         
   1   7  10          7.20         26.65        13.06 o                         
   2   7  10        454.21        317.17        42.39 o                         
   3   7  10        253.66        266.17        40.33 o                         
   4   7  10         18.34         23.88        19.45 o                         
   5   7  10         44.29         82.06        26.40 o                         
  -8   8  10        290.43        290.44        33.05 o                         
  -7   8  10         16.11         39.48        33.52 o                         
  -6   8  10         45.38         30.08        10.99 o                         
  -5   8  10          7.49         17.63        10.88 o                         
  -4   8  10        128.31        117.46        17.45 o                         
  -3   8  10         55.98         70.04        12.58 o                         
  -2   8  10         95.22        112.06        13.96 o                         
  -1   8  10         87.17         62.07        21.51 o                         
   0   8  10         78.55        119.48        28.49 o                         
   1   8  10        586.29        560.57        55.69 o                         
   2   8  10         15.10         49.10        25.80 o                         
   3   8  10        555.03        535.92        57.26 o                         
   4   8  10          1.79         12.96        16.17 o                         
  -7   9  10         72.39         53.28        23.72 o                         
  -6   9  10        361.32        340.56        49.38 o                         
  -5   9  10         39.46         21.24        10.11 o                         
  -4   9  10         14.60         -1.29         8.73 o                         
  -3   9  10        341.18        351.93        25.31 o                         
  -2   9  10        343.95        357.80        53.72 o                         
  -1   9  10        595.62        656.07        61.55 o                         
   0   9  10          8.61         -2.88        14.79 o                         
   1   9  10         76.08         92.79        27.31 o                         
   2   9  10          8.83          1.97        15.75 o                         
   3   9  10        609.31        570.95        62.31 o                         
  -4  10  10        370.93        417.33        56.52 o                         
  -3  10  10         81.70        125.24        17.72 o                         
  -2  10  10         17.78          6.84         9.31 o                         
  -1  10  10         76.44        114.79        31.82 o                         
   0  10  10         22.10         11.36        15.49 o                         
 -12   1  11        416.63        492.73        31.80 o                         
 -11   1  11         12.22         22.83         8.97 o                         
 -10   1  11         27.28         31.47         6.78 o                         
  -9   1  11         57.43         71.39         9.81 o                         
  -8   1  11        281.55        289.05        14.74 o                         
  -7   1  11         69.54         82.84        14.20 o                         
  -6   1  11        382.63        400.85        13.79 o                         
  -5   1  11          8.87         15.08         4.10 o                         
  -4   1  11        269.97        246.70         7.08 o                         
  -3   1  11        799.91        773.39        17.13 o                         
  -2   1  11        247.62        249.37        12.05 o                         
  -1   1  11         41.83         41.81         9.20 o                         
   0   1  11        412.04        428.63        15.83 o                         
   1   1  11         40.57         40.32         8.82 o                         
   2   1  11        227.85        216.22        11.17 o                         
   3   1  11        219.71        250.03        16.52 o                         
   4   1  11        253.06        246.04        16.26 o                         
   5   1  11        525.87        497.28        24.16 o                         
   6   1  11         71.84         85.06        12.16 o                         
   7   1  11        158.60        148.42        13.77 o                         
 -12   2  11         40.54         58.44        17.32 o                         
 -11   2  11         11.32         11.81        19.13 o                         
 -10   2  11        829.92        784.95        33.94 o                         
  -9   2  11       1070.82       1037.86        31.53 o                         
  -8   2  11         24.98         41.79         6.31 o                         
  -7   2  11        716.55        765.70        24.67 o                         
  -6   2  11        451.05        446.78        15.25 o                         
  -5   2  11          9.31         12.32         7.96 o                         
  -4   2  11         81.42         89.65         7.79 o                         
  -3   2  11         48.74         58.66         7.14 o                         
  -2   2  11        363.23        351.80        13.15 o                         
  -1   2  11        563.63        556.40        13.04 o                         
   0   2  11        243.97        234.77        11.50 o                         
   1   2  11         24.58         30.00         5.44 o                         
   2   2  11        734.13        673.64        40.14 o                         
   3   2  11        258.33        264.14        20.67 o                         
   4   2  11        186.84        208.34        20.11 o                         
   5   2  11        375.92        391.42        23.91 o                         
   6   2  11          0.66          1.67         8.78 o                         
   7   2  11         82.95         98.15        13.21 o                         
 -11   3  11          4.60          6.65        14.74 o                         
 -10   3  11        412.87        371.31        31.35 o                         
  -9   3  11        122.68        143.87        11.47 o                         
  -8   3  11        155.74        183.85        11.23 o                         
  -7   3  11        847.81        805.51        23.97 o                         
  -6   3  11        176.74        160.28        10.86 o                         
  -5   3  11        268.10        268.42        15.02 o                         
  -4   3  11       2493.58       2458.44        30.44 o                         
  -3   3  11        458.07        422.29        17.39 o                         
  -2   3  11         86.96        106.71        14.03 o                         
  -1   3  11         24.05         27.72         3.97 o                         
   0   3  11        195.72        193.92        11.05 o                         
   1   3  11        188.60        179.73        13.85 o                         
   2   3  11       1215.93       1172.47        37.71 o                         
   3   3  11        396.97        363.97        24.80 o                         
   4   3  11         34.82         27.48        13.67 o                         
   5   3  11         70.36         90.49        15.00 o                         
   6   3  11         27.48         23.49        16.18 o                         
   7   3  11         57.88         43.51        25.32 o                         
 -11   4  11          2.40          0.48         9.64 o                         
 -10   4  11         14.70         43.69        20.32 o                         
  -9   4  11        180.86        152.93        45.11 o                         
  -8   4  11          5.79         24.06        14.65 o                         
  -7   4  11         39.82         38.65         6.39 o                         
  -6   4  11        194.52        175.84        11.58 o                         
  -5   4  11         20.77         21.60         5.69 o                         
  -4   4  11          0.05          3.49         6.90 o                         
  -3   4  11        162.88        155.38        14.60 o                         
  -2   4  11         14.67          8.80         5.39 o                         
  -1   4  11         22.39         24.77         4.26 o                         
   0   4  11         26.71         30.26         5.74 o                         
   1   4  11        221.77        193.48        15.20 o                         
   2   4  11         24.28         35.51        12.92 o                         
   3   4  11          6.12          9.84         8.78 o                         
   4   4  11         10.61         31.83        11.60 o                         
   5   4  11         93.87         98.15        16.34 o                         
   6   4  11         20.92         27.98        13.38 o                         
   7   4  11         19.33         16.85        14.46 o                         
 -10   5  11         14.94         41.54        16.21 o                         
  -9   5  11         22.42         51.32        22.26 o                         
  -8   5  11         48.69         94.20        17.11 o                         
  -7   5  11         51.68         74.69        22.45 o                         
  -6   5  11         19.07         23.09        10.14 o                         
  -5   5  11        188.33        207.52        14.01 o                         
  -4   5  11        138.84        133.23        11.04 o                         
  -3   5  11        180.43        176.17        16.78 o                         
  -2   5  11        129.34        130.88        14.60 o                         
  -1   5  11          0.57         -2.08         9.81 o                         
   0   5  11         29.90         32.21        12.40 o                         
   1   5  11         10.18         11.59        19.16 o                         
   2   5  11          0.06         -7.69         9.99 o                         
   3   5  11         15.90         36.52        22.39 o                         
   4   5  11         10.46         20.15        20.73 o                         
   5   5  11          2.23         -2.23         8.39 o                         
   6   5  11          1.44         14.10        10.05 o                         
 -10   6  11         11.55          9.31        15.62 o                         
  -9   6  11        117.25        106.65        22.43 o                         
  -8   6  11          3.08        -13.37        16.57 o                         
  -7   6  11         53.10         62.29        14.86 o                         
  -6   6  11        235.07        231.72        26.08 o                         
  -5   6  11        617.15        592.89        25.71 o                         
  -4   6  11         17.53         33.16         8.35 o                         
  -3   6  11        191.61        203.14        13.59 o                         
  -2   6  11        261.33        277.58        19.57 o                         
  -1   6  11        338.73        325.82        28.68 o                         
   0   6  11        256.27        255.45        27.98 o                         
   1   6  11          6.52         15.59        21.53 o                         
   2   6  11          1.67        -12.23        12.23 o                         
   3   6  11         70.48         81.56        17.51 o                         
   4   6  11         43.08         43.45        14.71 o                         
   5   6  11         73.69        104.99        44.10 o                         
  -9   7  11        495.35        602.64        46.39 o                         
  -8   7  11        717.23        736.71        71.89 o                         
  -7   7  11        258.93        231.30        42.48 o                         
  -6   7  11         95.47         94.62        27.82 o                         
  -5   7  11        336.08        384.84        44.23 o                         
  -4   7  11       1550.70       1537.70        64.85 o                         
  -3   7  11         27.45         44.10         8.21 o                         
  -2   7  11        203.08        200.71        16.83 o                         
  -1   7  11         25.42         16.47        10.74 o                         
   0   7  11        455.22        462.33        36.01 o                         
   1   7  11        137.35        191.75        25.20 o                         
   2   7  11        970.19        984.80        54.15 o                         
   3   7  11        225.62        301.63        43.56 o                         
   4   7  11        123.91        156.69        33.43 o                         
  -8   8  11         15.39         69.83        30.39 o                         
  -7   8  11         21.94        133.50        36.81 o                         
  -6   8  11          9.00         30.48        21.89 o                         
  -5   8  11         45.93         61.87        33.89 o                         
  -4   8  11         31.01         39.65        13.76 o                         
  -3   8  11         78.82         48.19        15.66 o                         
  -2   8  11          6.49         18.86        11.01 o                         
  -1   8  11         56.26         29.99        17.52 o                         
   0   8  11         12.44         12.05        13.63 o                         
   1   8  11         35.40         47.65        19.33 o                         
   2   8  11        135.77        116.34        28.89 o                         
   3   8  11         67.58         64.47        22.84 o                         
  -6   9  11          0.37         16.03        20.11 o                         
  -5   9  11        141.71        121.81        34.13 o                         
  -4   9  11         27.52         44.26        16.28 o                         
  -3   9  11         27.00         51.95        19.52 o                         
  -2   9  11          2.24          8.27        14.66 o                         
  -1   9  11         31.29         49.84        20.48 o                         
   0   9  11        140.85        152.91        34.83 o                         
   1   9  11        116.89        157.07        33.22 o                         
 -11   0  12         52.38         60.38        14.53 o                         
 -10   0  12          3.41         -2.31         9.06 o                         
  -9   0  12        325.18        328.24        21.98 o                         
  -8   0  12       1670.05       1525.30        76.51 o                         
  -7   0  12         58.96         73.98        20.52 o                         
  -6   0  12        691.47        672.17        47.94 o                         
  -5   0  12       1195.66       1200.82        62.02 o                         
  -4   0  12       3169.16       3065.24        93.68 o                         
  -3   0  12       3762.38       3457.92       127.26 o                         
  -2   0  12        388.40        466.86        47.48 o                         
  -1   0  12        215.70        179.63        33.46 o                         
   0   0  12         11.98         18.14         6.34 o                         
   1   0  12        436.50        431.75        14.66 o                         
   2   0  12        585.70        576.54        51.87 o                         
   3   0  12       1341.11       1308.86        44.93 o                         
   4   0  12         38.58         51.74        16.78 o                         
   5   0  12        962.79        867.05        43.60 o                         
   6   0  12       1621.93       1458.98        95.44 o                         
   7   0  12          3.71         40.05        20.37 o                         
 -11   1  12         20.01         34.36        17.16 o                         
 -10   1  12        543.87        577.61        25.52 o                         
  -9   1  12         64.91         83.76         8.30 o                         
  -8   1  12        328.05        311.55        17.20 o                         
  -7   1  12         28.64         25.59        10.65 o                         
  -6   1  12         51.43         79.83        11.95 o                         
  -5   1  12         37.04         44.09         9.95 o                         
  -4   1  12          4.75         -1.28        12.14 o                         
  -3   1  12         12.45         28.66        15.82 o                         
  -2   1  12         38.82         34.15        10.75 o                         
  -1   1  12        182.73        191.08        13.45 o                         
   0   1  12        888.39        878.65        28.44 o                         
   1   1  12         10.56          9.89         4.68 o                         
   2   1  12         29.70          9.63         8.48 o                         
   3   1  12         51.26         46.14         7.79 o                         
   4   1  12         40.91         51.62         9.01 o                         
   5   1  12         38.13         45.40        11.62 o                         
   6   1  12         41.02         56.50        10.26 o                         
   7   1  12          2.60         29.11        12.47 o                         
 -11   2  12         37.14         44.24        13.41 o                         
 -10   2  12          4.61         16.49         7.05 o                         
  -9   2  12         38.45         56.60        11.32 o                         
  -8   2  12        158.54        138.41        10.53 o                         
  -7   2  12        195.51        202.19        17.97 o                         
  -6   2  12        106.84        103.75        11.19 o                         
  -5   2  12         72.60         72.85         7.69 o                         
  -4   2  12         95.71         95.93        17.67 o                         
  -3   2  12        187.27        191.04        10.87 o                         
  -2   2  12        509.76        510.73        15.74 o                         
  -1   2  12         10.42         14.71         8.09 o                         
   0   2  12          7.05         12.49         4.05 o                         
   1   2  12         88.68         89.38        17.34 o                         
   2   2  12         35.25         46.73        10.59 o                         
   3   2  12         11.95         10.87        10.21 o                         
   4   2  12         16.70         23.54        11.09 o                         
   5   2  12         49.27         30.17        13.78 o                         
   6   2  12         97.42        122.46        22.20 o                         
 -11   3  12         10.23         -2.50        15.60 o                         
 -10   3  12          4.96         24.73        13.59 o                         
  -9   3  12         36.98         51.49        10.44 o                         
  -8   3  12          2.89          4.03        10.07 o                         
  -7   3  12         69.38         70.06        10.55 o                         
  -6   3  12          2.20          9.55         8.75 o                         
  -5   3  12        625.28        576.88        21.16 o                         
  -4   3  12         71.77         84.54         9.07 o                         
  -3   3  12        126.84        121.79        12.57 o                         
  -2   3  12         14.95         16.02        15.32 o                         
  -1   3  12        298.66        264.92        16.54 o                         
   0   3  12          1.62          0.58         8.25 o                         
   1   3  12          5.10          6.17        14.36 o                         
   2   3  12         21.01         13.35         8.14 o                         
   3   3  12         71.60         82.05        13.48 o                         
   4   3  12        206.82        208.13        20.74 o                         
   5   3  12         22.86         36.34        11.79 o                         
   6   3  12          5.48          7.08        11.28 o                         
 -10   4  12        123.20        144.23        23.54 o                         
  -9   4  12        152.81        115.10        29.88 o                         
  -8   4  12        885.64        871.18        45.29 o                         
  -7   4  12        653.63        644.82        39.93 o                         
  -6   4  12         20.83         33.20        15.04 o                         
  -5   4  12         10.08         22.47        13.88 o                         
  -4   4  12       2709.51       2596.47        59.98 o                         
  -3   4  12        725.60        668.97        29.20 o                         
  -2   4  12        325.60        314.04        24.43 o                         
  -1   4  12        288.32        314.01        25.25 o                         
   0   4  12        435.96        438.47        52.87 o                         
   1   4  12        528.14        504.02        33.84 o                         
   2   4  12        841.88        883.97        46.26 o                         
   3   4  12        385.43        393.27        30.25 o                         
   4   4  12          8.24          0.72         9.80 o                         
   5   4  12        356.11        376.26        28.36 o                         
   6   4  12        168.85        190.82        21.44 o                         
 -10   5  12        331.97        335.12        57.44 o                         
  -9   5  12        344.20        323.26        48.53 o                         
  -8   5  12          8.51         25.80        13.27 o                         
  -7   5  12         13.16         13.74        22.85 o                         
  -6   5  12        263.36        238.06        26.32 o                         
  -5   5  12         46.36         48.60        16.92 o                         
  -4   5  12         42.42         30.77         9.05 o                         
  -3   5  12         16.88         20.21        18.90 o                         
  -2   5  12         76.59         88.35        15.81 o                         
  -1   5  12        500.61        492.77        33.37 o                         
   0   5  12        140.98        148.75        20.48 o                         
   1   5  12         46.42         47.45        13.21 o                         
   2   5  12        132.32        130.16        19.78 o                         
   3   5  12        237.36        214.08        25.92 o                         
   4   5  12          2.46         16.58        11.65 o                         
   5   5  12         18.45         27.98        12.03 o                         
  -9   6  12         12.48         44.71        41.46 o                         
  -8   6  12         25.34         41.62        25.77 o                         
  -7   6  12        216.70        233.25        29.51 o                         
  -6   6  12          1.06          5.30        10.87 o                         
  -5   6  12        523.16        454.51        35.79 o                         
  -4   6  12        449.79        381.52        32.99 o                         
  -3   6  12        808.68        825.34        36.69 o                         
  -2   6  12        512.25        463.48        32.98 o                         
  -1   6  12         95.96         97.17        18.09 o                         
   0   6  12         10.31         13.59        12.71 o                         
   1   6  12         45.06         24.01        13.52 o                         
   2   6  12         37.89         40.16        14.76 o                         
   3   6  12         15.49         16.12        17.48 o                         
   4   6  12         72.91         69.90        18.09 o                         
  -8   7  12          9.99          9.11        24.08 o                         
  -7   7  12          4.57         24.60        15.56 o                         
  -6   7  12        123.24        129.23        26.83 o                         
  -5   7  12         44.88         52.27        17.10 o                         
  -4   7  12        508.84        565.57        32.48 o                         
  -3   7  12        175.64        182.32        20.00 o                         
  -2   7  12         12.70         11.39        16.87 o                         
  -1   7  12         12.32         32.79        14.54 o                         
   0   7  12          1.79          0.80        13.44 o                         
   1   7  12         36.34         48.74        15.49 o                         
   2   7  12         28.95         75.56        19.11 o                         
   3   7  12          0.92          7.17        22.10 o                         
  -7   8  12        159.22        156.28        38.51 o                         
  -6   8  12         57.39        111.13        34.42 o                         
  -5   8  12          8.38         34.21        26.46 o                         
  -4   8  12         60.49         97.57        16.70 o                         
  -3   8  12        111.12        134.00        18.01 o                         
  -2   8  12         83.87         74.05        17.70 o                         
  -1   8  12          0.04          4.57        16.70 o                         
   0   8  12        118.28        112.29        27.83 o                         
   1   8  12        828.26        853.60        70.25 o                         
   2   8  12        481.71        430.52        51.90 o                         
  -4   9  12         96.01        126.50        23.96 o                         
  -3   9  12          1.89         28.72        19.84 o                         
  -2   9  12        167.81        188.68        36.13 o                         
  -1   9  12         80.46         79.43        26.95 o                         
 -11   1  13          1.63         17.82         9.50 o                         
 -10   1  13          8.38          0.39         5.30 o                         
  -9   1  13          9.61         -5.85         5.85 o                         
  -8   1  13         51.10         59.74        11.19 o                         
  -7   1  13        259.70        271.17        25.64 o                         
  -6   1  13        563.65        612.89        33.60 o                         
  -5   1  13        101.78        126.54        21.76 o                         
  -4   1  13         40.83         38.22        14.11 o                         
  -3   1  13        273.72        267.73        38.91 o                         
  -2   1  13        599.81        573.45        39.67 o                         
  -1   1  13        369.61        375.53        22.58 o                         
   0   1  13          3.27         11.15        10.25 o                         
   1   1  13          2.79         19.56         8.61 o                         
   2   1  13        165.60        208.58        19.28 o                         
   3   1  13         47.88         81.80        14.57 o                         
   4   1  13          6.35         11.64         9.10 o                         
   5   1  13         32.86         37.74        11.28 o                         
   6   1  13          2.96          3.90        13.11 o                         
 -11   2  13         16.97         17.55        16.57 o                         
 -10   2  13        170.47        250.27        28.41 o                         
  -9   2  13        115.55        117.57        14.05 o                         
  -8   2  13          0.05         19.09         8.36 o                         
  -7   2  13       1211.28       1168.47        38.65 o                         
  -6   2  13        156.06        164.59        19.35 o                         
  -5   2  13        107.95         90.99        16.02 o                         
  -4   2  13         34.35         51.99        15.21 o                         
  -3   2  13          7.11         -0.49        14.72 o                         
  -2   2  13       1140.10       1131.80        35.78 o                         
  -1   2  13        266.97        258.52        19.70 o                         
   0   2  13        205.88        202.82        17.30 o                         
   1   2  13         16.88         16.56         9.11 o                         
   2   2  13        739.62        683.99        33.45 o                         
   3   2  13        124.41        144.72        18.40 o                         
   4   2  13        748.13        801.01        50.87 o                         
   5   2  13         94.77        100.54        16.14 o                         
 -10   3  13          3.34         11.50        14.57 o                         
  -9   3  13         26.12         52.54        15.36 o                         
  -8   3  13          8.06         15.81        28.83 o                         
  -7   3  13        914.27        927.61        47.74 o                         
  -6   3  13       1569.74       1567.15        61.86 o                         
  -5   3  13          2.15          5.09        11.18 o                         
  -4   3  13        375.74        381.06        41.95 o                         
  -3   3  13        239.11        252.20        19.28 o                         
  -2   3  13        482.07        522.70        28.41 o                         
  -1   3  13        370.83        383.33        40.73 o                         
   0   3  13        340.33        338.56        25.97 o                         
   1   3  13          0.62         20.34         9.58 o                         
   2   3  13        397.32        398.74        26.62 o                         
   3   3  13        199.41        231.45        21.63 o                         
   4   3  13          5.04         -1.34        10.11 o                         
   5   3  13         13.76         12.28        10.98 o                         
 -10   4  13         33.80         41.98        16.18 o                         
  -9   4  13         33.90         80.47        27.07 o                         
  -8   4  13         22.89         25.81        24.95 o                         
  -7   4  13          9.42         31.25        12.55 o                         
  -6   4  13         10.22          7.16        17.21 o                         
  -5   4  13         34.67          9.33        10.87 o                         
  -4   4  13        431.90        417.45        23.76 o                         
  -3   4  13         16.19         16.79         9.53 o                         
  -2   4  13          0.47          7.33         9.30 o                         
  -1   4  13         87.92         72.90        35.90 o                         
   0   4  13        170.51        184.65        21.80 o                         
   1   4  13         56.51         52.37        15.52 o                         
   2   4  13          3.48         16.05         9.97 o                         
   3   4  13         13.03         16.69        11.00 o                         
   4   4  13         26.37         32.52        11.78 o                         
   5   4  13         90.43         88.96        16.68 o                         
  -9   5  13          7.48         63.75        28.37 o                         
  -8   5  13         15.71         24.53        15.60 o                         
  -7   5  13          0.27         39.69        14.88 o                         
  -6   5  13         10.31         23.28        15.73 o                         
  -5   5  13          7.75         25.83         8.64 o                         
  -4   5  13         44.65         66.34        12.91 o                         
  -3   5  13         26.22         34.13        11.37 o                         
  -2   5  13        182.57        197.49        22.26 o                         
  -1   5  13          7.86          3.69        16.23 o                         
   0   5  13         37.30         26.76        12.10 o                         
   1   5  13         40.89         43.03        35.98 o                         
   2   5  13        142.23        158.25        23.46 o                         
   3   5  13          9.60         16.79        16.60 o                         
   4   5  13          8.89         10.41        11.74 o                         
  -8   6  13         17.59         36.48        27.38 o                         
  -7   6  13         26.60         58.84        17.18 o                         
  -6   6  13        242.90        273.36        29.50 o                         
  -5   6  13         32.99         40.73        19.73 o                         
  -4   6  13        622.95        593.18        32.11 o                         
  -3   6  13        256.55        271.90        26.70 o                         
  -2   6  13        265.90        291.42        36.27 o                         
  -1   6  13         15.20         26.65        11.97 o                         
   0   6  13        147.18        154.56        33.96 o                         
   1   6  13        108.65        103.81        18.47 o                         
   2   6  13         50.45         77.69        17.49 o                         
   3   6  13        159.51        180.67        25.81 o                         
  -7   7  13        265.91        350.92        34.04 o                         
  -6   7  13        498.24        526.25        40.77 o                         
  -5   7  13          8.87         17.29        10.78 o                         
  -4   7  13        463.79        483.37        30.60 o                         
  -3   7  13          1.28         22.06        14.10 o                         
  -2   7  13        341.19        381.03        38.34 o                         
  -1   7  13        437.57        479.15        36.94 o                         
   0   7  13         13.97         16.99        12.84 o                         
   1   7  13         48.77         49.40        16.33 o                         
   2   7  13        472.43        488.87        46.53 o                         
  -5   8  13          0.56         42.69        25.76 o                         
  -4   8  13        377.35        408.75        32.12 o                         
  -3   8  13        171.18        207.23        26.66 o                         
  -2   8  13         85.35        111.96        31.81 o                         
  -1   8  13          4.67         30.12        14.74 o                         
   0   8  13        138.34        136.14        24.36 o                         
 -10   0  14          0.13          6.28        13.71 o                         
  -9   0  14          3.24         13.24        12.50 o                         
  -8   0  14         95.54        107.92        35.38 o                         
  -7   0  14        766.17        761.91        89.06 o                         
  -6   0  14        239.43        183.19        21.84 o                         
  -5   0  14        466.26        395.41        49.30 o                         
  -4   0  14         13.92         49.76        25.06 o                         
  -3   0  14        260.48        337.81        45.91 o                         
  -2   0  14         34.72         85.64        29.15 o                         
  -1   0  14         81.33         49.65        23.94 o                         
   0   0  14         14.58         -4.90        17.83 o                         
   1   0  14         46.35         91.42        30.18 o                         
   2   0  14       1040.35       1070.04        82.65 o                         
   3   0  14         27.14         52.90        27.77 o                         
   4   0  14        922.47        919.88        78.89 o                         
   5   0  14         22.70         -2.21        17.47 o                         
 -10   1  14        106.40        136.09        14.33 o                         
  -9   1  14        139.36        176.31        18.09 o                         
  -8   1  14         37.24         65.06        12.79 o                         
  -7   1  14        177.92        206.06        19.15 o                         
  -6   1  14         42.38         58.41        11.38 o                         
  -5   1  14        173.43        171.90        22.28 o                         
  -4   1  14        128.63        116.41        22.01 o                         
  -3   1  14        107.54         87.71        18.15 o                         
  -2   1  14         56.84         72.94        18.81 o                         
  -1   1  14         27.77         35.68        16.26 o                         
   0   1  14        734.38        701.92        46.62 o                         
   1   1  14        173.56        194.87        26.59 o                         
   2   1  14         14.36         25.45        14.75 o                         
   3   1  14         22.49         34.20        17.73 o                         
   4   1  14        413.19        445.36        43.64 o                         
   5   1  14         28.92         29.91        17.83 o                         
 -10   2  14        132.60        162.51        24.14 o                         
  -9   2  14         22.97         23.71        13.04 o                         
  -8   2  14         83.44         91.98        18.49 o                         
  -7   2  14        162.91        175.79        23.38 o                         
  -6   2  14          2.61         24.89        13.42 o                         
  -5   2  14        762.87        766.88        47.98 o                         
  -4   2  14          0.98         19.47        20.99 o                         
  -3   2  14          4.60         14.82        16.46 o                         
  -2   2  14         78.15        132.37        29.83 o                         
  -1   2  14          3.89         25.59        24.62 o                         
   0   2  14        147.15        155.51        24.32 o                         
   1   2  14          7.97         30.24        15.74 o                         
   2   2  14          8.05         50.82        20.04 o                         
   3   2  14         15.50          6.45        14.96 o                         
   4   2  14        102.49         89.51        32.59 o                         
 -10   3  14          6.77         25.19        41.52 o                         
  -9   3  14         14.93         48.39        14.86 o                         
  -8   3  14        256.35        280.75        27.84 o                         
  -7   3  14         25.93         43.29        14.21 o                         
  -6   3  14        264.15        246.66        27.60 o                         
  -5   3  14        365.56        428.65        34.54 o                         
  -4   3  14        448.63        477.32        53.44 o                         
  -3   3  14          4.83         13.36        18.76 o                         
  -2   3  14         20.51          0.29        17.45 o                         
  -1   3  14         88.23        128.23        32.58 o                         
   0   3  14         26.15         27.33        12.66 o                         
   1   3  14         36.63         30.91        15.27 o                         
   2   3  14         83.23         80.95        20.10 o                         
   3   3  14          0.07         -0.15         9.22 o                         
   4   3  14         25.25         28.41        11.83 o                         
  -9   4  14          1.98        -12.30        18.48 o                         
  -8   4  14         21.54         10.01        21.28 o                         
  -7   4  14        127.31        165.34        23.65 o                         
  -6   4  14        352.95        382.81        33.75 o                         
  -5   4  14         87.14         59.26        17.20 o                         
  -4   4  14        306.45        312.41        31.24 o                         
  -3   4  14        162.42        221.94        39.69 o                         
  -2   4  14          5.28         -8.67        20.39 o                         
  -1   4  14         38.74         56.16        23.68 o                         
   0   4  14        231.80        271.12        46.22 o                         
   1   4  14        309.61        341.06        25.76 o                         
   2   4  14          5.33         16.40        13.34 o                         
   3   4  14         44.16         69.98        18.50 o                         
  -8   5  14        119.51        125.86        20.98 o                         
  -7   5  14         13.19         16.88        12.08 o                         
  -6   5  14         41.69         32.12        21.28 o                         
  -5   5  14         39.08         91.83        23.83 o                         
  -4   5  14        252.46        286.89        75.14 o                         
  -3   5  14          0.37         19.54        19.55 o                         
  -2   5  14         54.94         75.88        26.43 o                         
  -1   5  14        468.78        440.29        57.21 o                         
   0   5  14        324.78        293.80        28.71 o                         
   1   5  14         42.37         42.42        15.16 o                         
   2   5  14        100.06         80.25        30.19 o                         
   3   5  14        354.81        341.75        28.38 o                         
  -7   6  14        292.56        366.50        35.36 o                         
  -6   6  14        862.23        838.62        51.48 o                         
  -5   6  14         25.77         30.30        23.99 o                         
  -4   6  14        798.66        699.56        58.98 o                         
  -3   6  14        337.84        361.77        50.66 o                         
  -2   6  14        198.58        203.89        39.48 o                         
  -1   6  14         55.21         71.32        27.08 o                         
   0   6  14         75.49         71.50        17.05 o                         
   1   6  14         75.29         58.12        15.46 o                         
   2   6  14         10.97          5.69         9.83 o                         
  -5   7  14          2.49          3.90        12.68 o                         
  -4   7  14         66.18         77.16        19.82 o                         
  -3   7  14        276.42        263.40        43.94 o                         
  -2   7  14          1.62         -0.63        16.51 o                         
  -1   7  14          3.18          6.13        20.27 o                         
   0   7  14         38.03         25.52        19.93 o                         
  -9   1  15         41.26         26.43        13.94 o                         
  -8   1  15         12.31         49.54        14.51 o                         
  -7   1  15        371.11        390.11        32.47 o                         
  -6   1  15        328.62        354.41        31.86 o                         
  -5   1  15        324.51        315.61        32.05 o                         
  -4   1  15         27.54          3.00        12.63 o                         
  -3   1  15         12.71         22.85        35.18 o                         
  -2   1  15        406.91        443.00        39.30 o                         
  -1   1  15        238.77        300.08        71.65 o                         
   0   1  15         28.83         61.32        21.01 o                         
   1   1  15          0.45         15.72        20.96 o                         
   2   1  15         24.81         49.44        17.66 o                         
   3   1  15          0.31         25.42        16.76 o                         
  -9   2  15        192.72        176.61        24.92 o                         
  -8   2  15        157.34        202.68        25.80 o                         
  -7   2  15          0.23         42.47        14.40 o                         
  -6   2  15         49.29         96.76        19.00 o                         
  -5   2  15         15.94         60.50        17.45 o                         
  -4   2  15        116.41         90.62        28.00 o                         
  -3   2  15        359.39        355.64        49.15 o                         
  -2   2  15         26.59         29.14        14.55 o                         
  -1   2  15        104.26        113.77        20.54 o                         
   0   2  15         75.99         92.55        19.82 o                         
   1   2  15        254.56        280.04        32.96 o                         
   2   2  15        411.76        470.92        42.61 o                         
   3   2  15         11.98         36.53        23.97 o                         
  -9   3  15         12.84         22.03        15.34 o                         
  -8   3  15          7.40          6.01        13.93 o                         
  -7   3  15        169.79        192.65        25.23 o                         
  -6   3  15       1464.05       1489.06        65.64 o                         
  -5   3  15          6.08         27.58        15.29 o                         
  -4   3  15          2.76         59.97        26.15 o                         
  -3   3  15          1.89         42.37        23.42 o                         
  -2   3  15        114.42        136.39        33.81 o                         
  -1   3  15         96.27        111.85        23.68 o                         
   0   3  15        248.66        258.27        32.68 o                         
   1   3  15          0.07         18.26        17.14 o                         
   2   3  15        147.29        141.53        26.44 o                         
   3   3  15        111.48        152.41        25.27 o                         
  -8   4  15         12.75          7.46        11.88 o                         
  -7   4  15          0.81         13.57        10.80 o                         
  -6   4  15         10.96         20.67        13.59 o                         
  -5   4  15          3.79         12.51        13.72 o                         
  -4   4  15        228.48        222.11        43.36 o                         
  -3   4  15         24.11         15.91        21.35 o                         
  -2   4  15          0.15         41.30        28.92 o                         
  -1   4  15         92.61         47.76        23.42 o                         
   0   4  15        109.36        141.33        37.92 o                         
   1   4  15         50.20         80.54        64.54 o                         
   2   4  15         30.08         21.38        12.92 o                         
  -7   5  15         58.50        114.57        23.19 o                         
  -6   5  15         40.37         69.73        18.83 o                         
  -5   5  15         49.04         68.38        18.31 o                         
  -4   5  15         51.22         73.25        27.57 o                         
  -3   5  15          8.66         20.91        19.45 o                         
  -2   5  15        422.22        440.40        57.32 o                         
  -1   5  15        192.04        238.86        45.33 o                         
   0   5  15         23.11         26.18        25.47 o                         
   1   5  15         47.95         25.48        18.97 o                         
  -5   6  15         57.56         46.57        18.14 o                         
  -4   6  15        343.93        292.47        46.84 o                         
  -3   6  15         15.11         24.12        18.46 o                         
  -2   6  15         11.32         -2.67        20.31 o                         
  -1   6  15          2.16         38.33        24.94 o                         
  -8   0  16          0.43         31.40        21.33 o                         
  -7   0  16        229.34        283.12        43.86 o                         
  -6   0  16         82.58        107.34        30.18 o                         
  -5   0  16        141.75        138.95        35.38 o                         
  -4   0  16         88.71         50.51        26.57 o                         
  -3   0  16        101.52         90.76        33.22 o                         
  -2   0  16        257.22        281.77        46.43 o                         
  -1   0  16        372.95        401.32        53.44 o                         
   0   0  16        276.73        226.86        44.40 o                         
   1   0  16         43.10         98.29        35.93 o                         
   2   0  16          4.57        -14.53        18.33 o                         
  -8   1  16          8.43          6.23         9.84 o                         
  -7   1  16        138.25        147.74        18.58 o                         
  -6   1  16          9.32          8.00        12.75 o                         
  -5   1  16        501.94        544.71        44.53 o                         
  -4   1  16        342.89        314.50        34.88 o                         
  -3   1  16        123.74        142.48        24.92 o                         
  -2   1  16        452.84        483.47        41.94 o                         
  -1   1  16         57.12        111.05        25.12 o                         
   0   1  16         39.82         60.73        19.52 o                         
   1   1  16         61.06         57.43        20.91 o                         
   2   1  16        200.19        217.53        32.12 o                         
  -8   2  16          8.68         33.88        15.18 o                         
  -7   2  16          3.47          3.21        16.40 o                         
  -6   2  16          0.57         41.10        16.22 o                         
  -5   2  16          3.49         11.54        20.54 o                         
  -4   2  16        141.28        159.50        25.32 o                         
  -3   2  16        248.84        269.63        32.42 o                         
  -2   2  16         32.12         49.93        22.63 o                         
  -1   2  16         29.10         46.00        20.63 o                         
   0   2  16          9.92         31.22        16.40 o                         
   1   2  16          7.28         10.50        11.20 o                         
  -7   3  16        127.09        142.97        22.55 o                         
  -6   3  16        124.75        157.78        24.51 o                         
  -5   3  16        143.02        171.22        38.36 o                         
  -4   3  16        491.36        553.15        63.28 o                         
  -3   3  16         12.09         43.08        28.75 o                         
  -2   3  16          1.00         23.96        33.33 o                         
  -1   3  16         16.38         38.71        19.22 o                         
   0   3  16        113.88        117.72        25.70 o                         
   1   3  16         51.12         33.14        16.97 o                         
  -6   4  16         69.42        102.69        21.15 o                         
  -5   4  16        116.39        125.39        33.09 o                         
  -4   4  16        165.14        145.55        33.65 o                         
  -3   4  16         12.40        -15.29        20.86 o                         
  -2   4  16        292.56        376.97        55.00 o                         
  -1   4  16        254.92        329.48        52.48 o                         
   0   4  16        271.19        367.82        89.04 o                         
  -4   5  16         21.03         39.67        22.82 o                         
  -3   5  16        100.68         71.46        31.32 o                         
  -2   5  16        533.72        520.24        64.58 o                         
  -6   1  17        129.90        130.01        24.86 o                         
  -5   1  17        329.12        358.21        43.43 o                         
  -4   1  17        103.95        156.04        27.72 o                         
  -3   1  17         67.92         96.15        23.91 o                         
  -2   1  17        147.12        200.96        31.18 o                         
  -1   1  17        211.68        231.37        31.76 o                         
  -6   2  17          3.37         19.69        15.21 o                         
  -5   2  17         26.88         28.40        25.81 o                         
  -4   2  17         19.15         41.50        18.00 o                         
  -3   2  17         94.72         86.70        22.16 o                         
  -2   2  17        125.55        156.55        29.24 o                         
  -1   2  17          1.12         10.61        14.74 o                         
  -4   3  17         21.86         80.08        30.98 o                         
  -3   3  17          2.48          8.02        16.92 o                         
                                                                                
